# Supplementary material for: NKX2-5 Variant in Two Siblings with Thyroid Hemiagenesis
Source: Int J Mol Sci. 2022 Mar 21;23(6):3414. doi: 10.3390/ijms23063414 (PMC8950672; doi:10.3390/ijms23063414)
Supplement: Supplementary file 1 [file ijms-23-03414-s001.zip]

Archive with 11 entries (10 files):
- ijms-1628137-supplementary.pdf
- Suppl 10 Reported variants in NKX2-5 3D model.pdf
- Suppl 8 WES data.xlsx
- Suppl 9 Modelling data/
- Suppl 9 Modelling data/nkx2-5_normal.pdb
- Suppl 9 Modelling data/nkx2-5_normal_13models.pdb
- Suppl 9 Modelling data/nkx2-5_normal_7models.pdb
- Suppl 9 Modelling data/nkx2-5_variant.pdb
- Suppl 9 Modelling data/nkx2-5_variant_13models.pdb
- Suppl 9 Modelling data/nkx2-5_variant_7models.pdb
- Suppl 9 Modelling data/Supplementary 9.pdf
