# Supplementary material for: NKX2-5 Variant in Two Siblings with Thyroid Hemiagenesis
Source: Int J Mol Sci. 2022 Mar 21;23(6):3414. doi: 10.3390/ijms23063414 (PMC8950672; doi:10.3390/ijms23063414)
Supplement: Supplementary file 1 [file ijms-23-03414-s001.zip › Suppl 9 Modelling data/nkx2-5_normal.pdb]

REMARK YASARA *************************************************************
REMARK YASARA *                                                           *
REMARK YASARA *                     Y  A  S  A  R  A                      *
REMARK YASARA *                                                           *
REMARK YASARA *   Yet Another Scientific Artificial Reality Application   *
REMARK YASARA *                                                           *
REMARK YASARA *            MOLECULE STRUCTURE FILE, PDB FORMAT            *
REMARK YASARA *                                                           *
REMARK YASARA * Just use YASARA every day to make your questions go away! *
REMARK YASARA *                                                           *
REMARK YASARA *                      www.YASARA.org                       *
REMARK YASARA *                                                           *
REMARK YASARA *************************************************************
REMARK YASARA
REMARK YASARA Written on:        Mon Mar 14 10:16:18 2022
REMARK YASARA Number of models: 1
REMARK YASARA Number of atoms:   5770
REMARK YASARA Please address questions or suggestions to: Eliza@yasara.org
REMARK YASARA
REMARK   2 RESOLUTION. 1.85 ANGSTROMS.
REMARK 290 CRYSTALLOGRAPHIC SYMMETRY TRANSFORMATIONS
REMARK 290 THE FOLLOWING TRANSFORMATIONS OPERATE ON THE ATOM/HETATM
REMARK 290 RECORDS IN THIS ENTRY TO PRODUCE CRYSTALLOGRAPHICALLY
REMARK 290 RELATED MOLECULES.
REMARK 290   SMTRY1   1  1.000000  0.000000  0.000000        0.00000
REMARK 290   SMTRY2   1  0.000000  1.000000  0.000000        0.00000
REMARK 290   SMTRY3   1  0.000000  0.000000  1.000000        0.00000
COMPND    MOL_ID: 1;
COMPND   2 MOLECULE: HOMEOBOX PROTEIN DLX-5;
COMPND   3 CHAIN: A;
COMPND   4 MOL_ID: 2;
COMPND   5 MOLECULE: (DC)(DG)(DA)(DC)(DT)(DA)(DA)(DT)(DT)(DA)(DG)(DT)(DC)(DG);
COMPND   6 CHAIN: E, F;
SEQRES   1 A  324  MET PHE PRO SER PRO ALA LEU THR PRO THR PRO PHE SER 
SEQRES   2 A  324  VAL LYS ASP ILE LEU ASN LEU GLU GLN GLN GLN ARG SER 
SEQRES   3 A  324  LEU ALA ALA ALA GLY GLU LEU SER ALA ARG LEU GLU ALA 
SEQRES   4 A  324  THR LEU ALA PRO SER SER CYS MET LEU ALA ALA PHE LYS 
SEQRES   5 A  324  PRO GLU ALA TYR ALA GLY PRO GLU ALA ALA ALA PRO GLY 
SEQRES   6 A  324  LEU PRO GLU LEU ARG ALA GLU LEU GLY ARG ALA PRO SER 
SEQRES   7 A  324  PRO ALA LYS CYS ALA SER ALA PHE PRO ALA ALA PRO ALA 
SEQRES   8 A  324  PHE TYR PRO ARG ALA TYR SER ASP PRO ASP PRO ALA LYS 
SEQRES   9 A  324  ASP PRO ARG ALA GLU LYS LYS GLU LEU CYS ALA LEU GLN 
SEQRES  10 A  324  LYS ALA VAL GLU LEU GLU LYS THR GLU ALA ASP ASN ALA 
SEQRES  11 A  324  GLU ARG PRO ARG ALA ARG ARG ARG ARG LYS PRO ARG VAL 
SEQRES  12 A  324  LEU PHE SER GLN ALA GLN VAL TYR GLU LEU GLU ARG ARG 
SEQRES  13 A  324  PHE LYS GLN GLN ARG TYR LEU SER ALA PRO GLU ARG ASP 
SEQRES  14 A  324  GLN LEU ALA SER VAL LEU LYS LEU THR SER THR GLN VAL 
SEQRES  15 A  324  LYS ILE TRP PHE GLN ASN ARG ARG TYR LYS CYS LYS ARG 
SEQRES  16 A  324  GLN ARG GLN ASP GLN THR LEU GLU LEU VAL GLY LEU PRO 
SEQRES  17 A  324  PRO PRO PRO PRO PRO PRO ALA ARG ARG ILE ALA VAL PRO 
SEQRES  18 A  324  VAL LEU VAL ARG ASP GLY LYS PRO CYS LEU GLY ASP SER 
SEQRES  19 A  324  ALA PRO TYR ALA PRO ALA TYR GLY VAL GLY LEU ASN PRO 
SEQRES  20 A  324  TYR GLY TYR ASN ALA TYR PRO ALA TYR PRO GLY TYR GLY 
SEQRES  21 A  324  GLY ALA ALA CYS SER PRO GLY TYR SER CYS THR ALA ALA 
SEQRES  22 A  324  TYR PRO ALA GLY PRO SER PRO ALA GLN PRO ALA THR ALA 
SEQRES  23 A  324  ALA ALA ASN ASN ASN PHE VAL ASN PHE GLY VAL GLY ASP 
SEQRES  24 A  324  LEU ASN ALA VAL GLN SER PRO GLY ILE PRO GLN SER ASN 
SEQRES  25 A  324  SER GLY VAL SER THR LEU HIS GLY ILE ARG ALA TRP 
SEQRES   1 E   14   DC  DG  DA  DC  DT  DA  DA  DT  DT  DA  DG  DT  DC 
SEQRES   2 E   14   DG 
SEQRES   1 F   13   DC  DG  DA  DC  DT  DA  DA  DT  DT  DA  DG  DT  DC 
CRYST1   34.182   42.913   56.104  84.13  77.33  67.13 P 1           4
ORIGX1      1.000000  0.000000  0.000000        0.00000
ORIGX2      0.000000  1.000000  0.000000        0.00000
ORIGX3      0.000000  0.000000  1.000000        0.00000
SCALE1      0.029255 -0.012341 -0.006344        0.00000
SCALE2      0.000000  0.025291 -0.000479        0.00000
SCALE3      0.000000  0.000000  0.018272        0.00000
ATOM      1  N   MET A   1      31.140   1.105 -51.865  1.00-43.71           N
ATOM      2 1H   MET A   1      31.233   1.806 -52.587  1.00-43.71           H
ATOM      3 2H   MET A   1      30.535   0.366 -52.196  1.00-43.71           H
ATOM      4 3H   MET A   1      32.053   0.721 -51.658  1.00-43.71           H
ATOM      5  CA  MET A   1      30.562   1.726 -50.646  1.00-43.71           C
ATOM      6  HA  MET A   1      29.630   2.221 -50.913  1.00-43.71           H
ATOM      7  C   MET A   1      31.521   2.753 -50.085  1.00-43.71           C
ATOM      8  O   MET A   1      32.716   2.495 -49.980  1.00-43.71           O
ATOM      9  CB  MET A   1      30.282   0.672 -49.569  1.00-43.71           C
ATOM     10 1HB  MET A   1      31.202   0.120 -49.378  1.00-43.71           H
ATOM     11 2HB  MET A   1      29.990   1.184 -48.652  1.00-43.71           H
ATOM     12  CG  MET A   1      29.178  -0.311 -49.932  1.00-43.71           C
ATOM     13 1HG  MET A   1      28.260   0.252 -50.107  1.00-43.71           H
ATOM     14 2HG  MET A   1      29.442  -0.836 -50.850  1.00-43.71           H
ATOM     15  SD  MET A   1      28.865  -1.532 -48.637  1.00-43.71           S
ATOM     16  CE  MET A   1      30.262  -2.672 -48.807  1.00-43.71           C
ATOM     17 1HE  MET A   1      30.111  -3.536 -48.159  1.00-43.71           H
ATOM     18 2HE  MET A   1      31.190  -2.174 -48.526  1.00-43.71           H
ATOM     19 3HE  MET A   1      30.338  -3.015 -49.839  1.00-43.71           H
ATOM     20  N   PHE A   2      30.991   3.890 -49.664  1.00-21.49           N
ATOM     21  H   PHE A   2      29.994   4.058 -49.760  1.00-21.49           H
ATOM     22  CA  PHE A   2      31.726   4.912 -48.926  1.00-21.49           C
ATOM     23  HA  PHE A   2      32.653   4.523 -48.503  1.00-21.49           H
ATOM     24  C   PHE A   2      30.713   5.181 -47.829  1.00-21.49           C
ATOM     25  O   PHE A   2      29.544   4.829 -48.024  1.00-21.49           O
ATOM     26  CB  PHE A   2      32.002   6.153 -49.780  1.00-21.49           C
ATOM     27 1HB  PHE A   2      31.073   6.482 -50.245  1.00-21.49           H
ATOM     28 2HB  PHE A   2      32.359   6.951 -49.131  1.00-21.49           H
ATOM     29  CG  PHE A   2      33.038   5.925 -50.840  1.00-21.49           C
ATOM     30  CD1 PHE A   2      32.663   5.728 -52.178  1.00-21.49           C
ATOM     31  HD1 PHE A   2      31.619   5.757 -52.454  1.00-21.49           H
ATOM     32  CD2 PHE A   2      34.401   5.890 -50.499  1.00-21.49           C
ATOM     33  HD2 PHE A   2      34.705   6.043 -49.473  1.00-21.49           H
ATOM     34  CE1 PHE A   2      33.643   5.507 -53.176  1.00-21.49           C
ATOM     35  HE1 PHE A   2      33.348   5.376 -54.205  1.00-21.49           H
ATOM     36  CE2 PHE A   2      35.387   5.669 -51.487  1.00-21.49           C
ATOM     37  HE2 PHE A   2      36.430   5.654 -51.212  1.00-21.49           H
ATOM     38  CZ  PHE A   2      35.007   5.480 -52.831  1.00-21.49           C
ATOM     39  HZ  PHE A   2      35.758   5.323 -53.593  1.00-21.49           H
ATOM     40  N   PRO A   3      31.133   5.733 -46.680  1.00-10.42           N
ATOM     41  CA  PRO A   3      30.122   5.834 -45.625  1.00-10.42           C
ATOM     42  HA  PRO A   3      29.694   4.852 -45.430  1.00-10.42           H
ATOM     43  C   PRO A   3      28.994   6.803 -45.946  1.00-10.42           C
ATOM     44  O   PRO A   3      29.192   7.835 -46.590  1.00-10.42           O
ATOM     45  CB  PRO A   3      30.940   6.296 -44.419  1.00-10.42           C
ATOM     46 1HB  PRO A   3      30.342   6.922 -43.758  1.00-10.42           H
ATOM     47 2HB  PRO A   3      31.331   5.434 -43.878  1.00-10.42           H
ATOM     48  CG  PRO A   3      32.061   7.058 -45.021  1.00-10.42           C
ATOM     49 1HG  PRO A   3      31.718   8.045 -45.331  1.00-10.42           H
ATOM     50 2HG  PRO A   3      32.895   7.143 -44.327  1.00-10.42           H
ATOM     51  CD  PRO A   3      32.438   6.234 -46.214  1.00-10.42           C
ATOM     52 1HD  PRO A   3      32.922   6.855 -46.967  1.00-10.42           H
ATOM     53 2HD  PRO A   3      33.083   5.403 -45.922  1.00-10.42           H
ATOM     54  N   SER A   4      27.796   6.447 -45.511  1.00  3.61           N
ATOM     55  H   SER A   4      27.692   5.598 -44.970  1.00  3.61           H
ATOM     56  CA  SER A   4      26.601   7.245 -45.765  1.00  3.61           C
ATOM     57  HA  SER A   4      26.608   7.611 -46.790  1.00  3.61           H
ATOM     58  C   SER A   4      26.567   8.428 -44.798  1.00  3.61           C
ATOM     59  O   SER A   4      27.247   8.398 -43.764  1.00  3.61           O
ATOM     60  CB  SER A   4      25.379   6.353 -45.555  1.00  3.61           C
ATOM     61 1HB  SER A   4      24.468   6.940 -45.672  1.00  3.61           H
ATOM     62 2HB  SER A   4      25.391   5.559 -46.303  1.00  3.61           H
ATOM     63  OG  SER A   4      25.416   5.767 -44.267  1.00  3.61           O
ATOM     64  HG  SER A   4      24.730   5.086 -44.218  1.00  3.61           H
ATOM     65  N   PRO A   5      25.820   9.501 -45.124  1.00 -7.76           N
ATOM     66  CA  PRO A   5      25.666  10.499 -44.059  1.00 -7.76           C
ATOM     67  HA  PRO A   5      26.638  10.896 -43.773  1.00 -7.76           H
ATOM     68  C   PRO A   5      24.931   9.935 -42.843  1.00 -7.76           C
ATOM     69  O   PRO A   5      23.986   9.149 -42.988  1.00 -7.76           O
ATOM     70  CB  PRO A   5      24.808  11.586 -44.721  1.00 -7.76           C
ATOM     71 1HB  PRO A   5      23.756  11.430 -44.482  1.00 -7.76           H
ATOM     72 2HB  PRO A   5      25.124  12.580 -44.404  1.00 -7.76           H
ATOM     73  CG  PRO A   5      25.023  11.399 -46.173  1.00 -7.76           C
ATOM     74 1HG  PRO A   5      24.204  11.831 -46.745  1.00 -7.76           H
ATOM     75 2HG  PRO A   5      25.976  11.838 -46.470  1.00 -7.76           H
ATOM     76  CD  PRO A   5      25.067   9.906 -46.326  1.00 -7.76           C
ATOM     77 1HD  PRO A   5      24.061   9.483 -46.310  1.00 -7.76           H
ATOM     78 2HD  PRO A   5      25.593   9.630 -47.238  1.00 -7.76           H
ATOM     79  N   ALA A   6      25.348  10.335 -41.653  1.00  4.35           N
ATOM     80  H   ALA A   6      26.148  10.957 -41.590  1.00  4.35           H
ATOM     81  CA  ALA A   6      24.683   9.923 -40.422  1.00  4.35           C
ATOM     82  HA  ALA A   6      24.350   8.891 -40.516  1.00  4.35           H
ATOM     83  C   ALA A   6      23.468  10.818 -40.166  1.00  4.35           C
ATOM     84  O   ALA A   6      23.379  11.936 -40.697  1.00  4.35           O
ATOM     85  CB  ALA A   6      25.665  10.010 -39.262  1.00  4.35           C
ATOM     86 1HB  ALA A   6      26.529   9.380 -39.468  1.00  4.35           H
ATOM     87 2HB  ALA A   6      25.185   9.659 -38.348  1.00  4.35           H
ATOM     88 3HB  ALA A   6      25.987  11.041 -39.120  1.00  4.35           H
ATOM     89  N   LEU A   7      22.559  10.363 -39.318  1.00 -6.27           N
ATOM     90  H   LEU A   7      22.685   9.455 -38.877  1.00 -6.27           H
ATOM     91  CA  LEU A   7      21.419  11.183 -38.920  1.00 -6.27           C
ATOM     92  HA  LEU A   7      20.977  11.646 -39.797  1.00 -6.27           H
ATOM     93  C   LEU A   7      21.929  12.267 -37.980  1.00 -6.27           C
ATOM     94  O   LEU A   7      22.766  11.994 -37.124  1.00 -6.27           O
ATOM     95  CB  LEU A   7      20.364  10.337 -38.204  1.00 -6.27           C
ATOM     96 1HB  LEU A   7      20.833   9.883 -37.331  1.00 -6.27           H
ATOM     97 2HB  LEU A   7      19.585  11.005 -37.848  1.00 -6.27           H
ATOM     98  CG  LEU A   7      19.698   9.223 -39.023  1.00 -6.27           C
ATOM     99  HG  LEU A   7      20.474   8.557 -39.395  1.00 -6.27           H
ATOM    100  CD1 LEU A   7      18.790   8.419 -38.111  1.00 -6.27           C
ATOM    101 1HD1 LEU A   7      18.329   7.609 -38.674  1.00 -6.27           H
ATOM    102 2HD1 LEU A   7      18.005   9.043 -37.689  1.00 -6.27           H
ATOM    103 3HD1 LEU A   7      19.382   7.991 -37.302  1.00 -6.27           H
ATOM    104  CD2 LEU A   7      18.901   9.743 -40.224  1.00 -6.27           C
ATOM    105 1HD2 LEU A   7      18.416   8.903 -40.725  1.00 -6.27           H
ATOM    106 2HD2 LEU A   7      19.576  10.218 -40.933  1.00 -6.27           H
ATOM    107 3HD2 LEU A   7      18.139  10.448 -39.898  1.00 -6.27           H
ATOM    108  N   THR A   8      21.437  13.485 -38.139  1.00 10.68           N
ATOM    109  H   THR A   8      20.796  13.674 -38.893  1.00 10.68           H
ATOM    110  CA  THR A   8      21.802  14.592 -37.257  1.00 10.68           C
ATOM    111  HA  THR A   8      22.886  14.686 -37.225  1.00 10.68           H
ATOM    112  C   THR A   8      21.241  14.352 -35.854  1.00 10.68           C
ATOM    113  O   THR A   8      20.024  14.300 -35.702  1.00 10.68           O
ATOM    114  CB  THR A   8      21.181  15.895 -37.802  1.00 10.68           C
ATOM    115  HB  THR A   8      20.096  15.841 -37.710  1.00 10.68           H
ATOM    116  OG1 THR A   8      21.514  16.016 -39.189  1.00 10.68           O
ATOM    117  HG1 THR A   8      20.931  16.676 -39.580  1.00 10.68           H
ATOM    118  CG2 THR A   8      21.687  17.131 -37.085  1.00 10.68           C
ATOM    119 1HG2 THR A   8      21.150  18.002 -37.456  1.00 10.68           H
ATOM    120 2HG2 THR A   8      22.753  17.260 -37.269  1.00 10.68           H
ATOM    121 3HG2 THR A   8      21.506  17.046 -36.012  1.00 10.68           H
ATOM    122  N   PRO A   9      22.091  14.155 -34.828  1.00 -2.30           N
ATOM    123  CA  PRO A   9      21.449  13.999 -33.516  1.00 -2.30           C
ATOM    124  HA  PRO A   9      20.706  13.202 -33.546  1.00 -2.30           H
ATOM    125  C   PRO A   9      20.836  15.312 -33.035  1.00 -2.30           C
ATOM    126  O   PRO A   9      21.431  16.376 -33.230  1.00 -2.30           O
ATOM    127  CB  PRO A   9      22.622  13.621 -32.603  1.00 -2.30           C
ATOM    128 1HB  PRO A   9      22.974  14.504 -32.077  1.00 -2.30           H
ATOM    129 2HB  PRO A   9      22.332  12.845 -31.896  1.00 -2.30           H
ATOM    130  CG  PRO A   9      23.687  13.138 -33.519  1.00 -2.30           C
ATOM    131 1HG  PRO A   9      24.671  13.226 -33.059  1.00 -2.30           H
ATOM    132 2HG  PRO A   9      23.486  12.109 -33.812  1.00 -2.30           H
ATOM    133  CD  PRO A   9      23.555  14.050 -34.698  1.00 -2.30           C
ATOM    134 1HD  PRO A   9      23.989  15.027 -34.485  1.00 -2.30           H
ATOM    135 2HD  PRO A   9      24.008  13.604 -35.583  1.00 -2.30           H
ATOM    136  N   THR A  10      19.691  15.260 -32.373  1.00 47.66           N
ATOM    137  H   THR A  10      19.224  14.371 -32.219  1.00 47.66           H
ATOM    138  CA  THR A  10      19.036  16.469 -31.870  1.00 47.66           C
ATOM    139  HA  THR A  10      19.773  17.257 -31.741  1.00 47.66           H
ATOM    140  C   THR A  10      18.454  16.144 -30.487  1.00 47.66           C
ATOM    141  O   THR A  10      18.368  14.964 -30.130  1.00 47.66           O
ATOM    142  CB  THR A  10      17.989  16.958 -32.896  1.00 47.66           C
ATOM    143  HB  THR A  10      17.030  17.111 -32.410  1.00 47.66           H
ATOM    144  OG1 THR A  10      17.867  16.005 -33.953  1.00 47.66           O
ATOM    145  HG1 THR A  10      17.732  15.133 -33.560  1.00 47.66           H
ATOM    146  CG2 THR A  10      18.428  18.221 -33.585  1.00 47.66           C
ATOM    147 1HG2 THR A  10      17.693  18.444 -34.356  1.00 47.66           H
ATOM    148 2HG2 THR A  10      19.404  18.069 -34.050  1.00 47.66           H
ATOM    149 3HG2 THR A  10      18.475  19.042 -32.871  1.00 47.66           H
ATOM    150  N   PRO A  11      18.172  17.159 -29.644  1.00 -1.63           N
ATOM    151  CA  PRO A  11      17.860  16.806 -28.251  1.00 -1.63           C
ATOM    152  HA  PRO A  11      18.612  16.120 -27.862  1.00 -1.63           H
ATOM    153  C   PRO A  11      16.478  16.198 -28.011  1.00 -1.63           C
ATOM    154  O   PRO A  11      15.593  16.248 -28.860  1.00 -1.63           O
ATOM    155  CB  PRO A  11      17.997  18.151 -27.532  1.00 -1.63           C
ATOM    156 1HB  PRO A  11      17.364  18.194 -26.647  1.00 -1.63           H
ATOM    157 2HB  PRO A  11      19.037  18.329 -27.263  1.00 -1.63           H
ATOM    158  CG  PRO A  11      17.576  19.135 -28.537  1.00 -1.63           C
ATOM    159 1HG  PRO A  11      16.490  19.150 -28.614  1.00 -1.63           H
ATOM    160 2HG  PRO A  11      17.953  20.129 -28.293  1.00 -1.63           H
ATOM    161  CD  PRO A  11      18.190  18.626 -29.815  1.00 -1.63           C
ATOM    162 1HD  PRO A  11      17.588  18.930 -30.672  1.00 -1.63           H
ATOM    163 2HD  PRO A  11      19.217  18.982 -29.914  1.00 -1.63           H
ATOM    164  N   PHE A  12      16.295  15.644 -26.819  1.00 21.05           N
ATOM    165  H   PHE A  12      17.042  15.661 -26.147  1.00 21.05           H
ATOM    166  CA  PHE A  12      15.024  15.027 -26.424  1.00 21.05           C
ATOM    167  HA  PHE A  12      14.710  14.287 -27.161  1.00 21.05           H
ATOM    168  C   PHE A  12      13.974  16.131 -26.319  1.00 21.05           C
ATOM    169  O   PHE A  12      14.327  17.289 -26.061  1.00 21.05           O
ATOM    170  CB  PHE A  12      15.120  14.392 -25.030  1.00 21.05           C
ATOM    171 1HB  PHE A  12      15.394  15.172 -24.322  1.00 21.05           H
ATOM    172 2HB  PHE A  12      14.137  14.019 -24.757  1.00 21.05           H
ATOM    173  CG  PHE A  12      16.113  13.256 -24.878  1.00 21.05           C
ATOM    174  CD1 PHE A  12      16.951  12.789 -25.917  1.00 21.05           C
ATOM    175  HD1 PHE A  12      16.876  13.185 -26.916  1.00 21.05           H
ATOM    176  CD2 PHE A  12      16.216  12.651 -23.612  1.00 21.05           C
ATOM    177  HD2 PHE A  12      15.562  12.968 -22.811  1.00 21.05           H
ATOM    178  CE1 PHE A  12      17.925  11.797 -25.669  1.00 21.05           C
ATOM    179  HE1 PHE A  12      18.581  11.479 -26.466  1.00 21.05           H
ATOM    180  CE2 PHE A  12      17.170  11.639 -23.361  1.00 21.05           C
ATOM    181  HE2 PHE A  12      17.231  11.186 -22.382  1.00 21.05           H
ATOM    182  CZ  PHE A  12      18.038  11.221 -24.389  1.00 21.05           C
ATOM    183  HZ  PHE A  12      18.775  10.454 -24.200  1.00 21.05           H
ATOM    184  N   SER A  13      12.698  15.801 -26.451  1.00 -6.41           N
ATOM    185  H   SER A  13      12.426  14.832 -26.623  1.00 -6.41           H
ATOM    186  CA  SER A  13      11.652  16.804 -26.269  1.00 -6.41           C
ATOM    187  HA  SER A  13      11.948  17.727 -26.768  1.00 -6.41           H
ATOM    188  C   SER A  13      11.492  17.060 -24.773  1.00 -6.41           C
ATOM    189  O   SER A  13      11.900  16.246 -23.940  1.00 -6.41           O
ATOM    190  CB  SER A  13      10.320  16.339 -26.855  1.00 -6.41           C
ATOM    191 1HB  SER A  13       9.638  17.185 -26.886  1.00 -6.41           H
ATOM    192 2HB  SER A  13      10.475  15.980 -27.873  1.00 -6.41           H
ATOM    193  OG  SER A  13       9.730  15.321 -26.066  1.00 -6.41           O
ATOM    194  HG  SER A  13      10.161  14.478 -26.287  1.00 -6.41           H
ATOM    195  N   VAL A  14      10.863  18.168 -24.413  1.00-22.94           N
ATOM    196  H   VAL A  14      10.522  18.802 -25.124  1.00-22.94           H
ATOM    197  CA  VAL A  14      10.662  18.505 -23.001  1.00-22.94           C
ATOM    198  HA  VAL A  14      11.632  18.488 -22.504  1.00-22.94           H
ATOM    199  C   VAL A  14       9.775  17.455 -22.321  1.00-22.94           C
ATOM    200  O   VAL A  14      10.022  17.067 -21.180  1.00-22.94           O
ATOM    201  CB  VAL A  14      10.068  19.939 -22.868  1.00-22.94           C
ATOM    202  HB  VAL A  14       9.106  19.968 -23.379  1.00-22.94           H
ATOM    203  CG1 VAL A  14       9.852  20.336 -21.401  1.00-22.94           C
ATOM    204 1HG1 VAL A  14       9.496  21.365 -21.344  1.00-22.94           H
ATOM    205 2HG1 VAL A  14      10.785  20.246 -20.844  1.00-22.94           H
ATOM    206 3HG1 VAL A  14       9.102  19.690 -20.946  1.00-22.94           H
ATOM    207  CG2 VAL A  14      11.012  20.958 -23.542  1.00-22.94           C
ATOM    208 1HG2 VAL A  14      10.613  21.964 -23.417  1.00-22.94           H
ATOM    209 2HG2 VAL A  14      11.094  20.760 -24.610  1.00-22.94           H
ATOM    210 3HG2 VAL A  14      12.003  20.911 -23.087  1.00-22.94           H
ATOM    211  N   LYS A  15       8.789  16.928 -23.040  1.00-12.08           N
ATOM    212  H   LYS A  15       8.623  17.278 -23.979  1.00-12.08           H
ATOM    213  CA  LYS A  15       7.942  15.845 -22.521  1.00-12.08           C
ATOM    214  HA  LYS A  15       7.451  16.168 -21.603  1.00-12.08           H
ATOM    215  C   LYS A  15       8.759  14.608 -22.192  1.00-12.08           C
ATOM    216  O   LYS A  15       8.532  13.973 -21.169  1.00-12.08           O
ATOM    217  CB  LYS A  15       6.882  15.454 -23.559  1.00-12.08           C
ATOM    218 1HB  LYS A  15       6.323  16.347 -23.838  1.00-12.08           H
ATOM    219 2HB  LYS A  15       7.391  15.076 -24.446  1.00-12.08           H
ATOM    220  CG  LYS A  15       5.892  14.385 -23.087  1.00-12.08           C
ATOM    221 1HG  LYS A  15       6.430  13.481 -22.803  1.00-12.08           H
ATOM    222 2HG  LYS A  15       5.341  14.762 -22.227  1.00-12.08           H
ATOM    223  CD  LYS A  15       4.917  14.042 -24.188  1.00-12.08           C
ATOM    224 1HD  LYS A  15       4.422  14.955 -24.511  1.00-12.08           H
ATOM    225 2HD  LYS A  15       5.467  13.618 -25.028  1.00-12.08           H
ATOM    226  CE  LYS A  15       3.862  13.051 -23.727  1.00-12.08           C
ATOM    227 1HE  LYS A  15       4.344  12.107 -23.463  1.00-12.08           H
ATOM    228 2HE  LYS A  15       3.352  13.449 -22.848  1.00-12.08           H
ATOM    229  NZ  LYS A  15       2.860  12.822 -24.815  1.00-12.08           N
ATOM    230 1HZ  LYS A  15       2.284  12.018 -24.604  1.00-12.08           H
ATOM    231 2HZ  LYS A  15       3.329  12.665 -25.697  1.00-12.08           H
ATOM    232 3HZ  LYS A  15       2.250  13.626 -24.904  1.00-12.08           H
ATOM    233  N   ASP A  16       9.714  14.270 -23.044  1.00 -8.23           N
ATOM    234  H   ASP A  16       9.891  14.838 -23.862  1.00 -8.23           H
ATOM    235  CA  ASP A  16      10.486  13.044 -22.845  1.00 -8.23           C
ATOM    236  HA  ASP A  16       9.803  12.198 -22.765  1.00 -8.23           H
ATOM    237  C   ASP A  16      11.287  13.188 -21.566  1.00 -8.23           C
ATOM    238  O   ASP A  16      11.339  12.281 -20.752  1.00 -8.23           O
ATOM    239  CB  ASP A  16      11.486  12.791 -23.971  1.00 -8.23           C
ATOM    240 1HB  ASP A  16      12.199  13.610 -23.979  1.00 -8.23           H
ATOM    241 2HB  ASP A  16      12.024  11.863 -23.777  1.00 -8.23           H
ATOM    242  CG  ASP A  16      10.844  12.732 -25.331  1.00 -8.23           C
ATOM    243  OD1 ASP A  16       9.658  12.370 -25.488  1.00 -8.23           O
ATOM    244  OD2 ASP A  16      11.530  13.175 -26.273  1.00 -8.23           O
ATOM    245  N   ILE A  17      11.896  14.352 -21.376  1.00-10.50           N
ATOM    246  H   ILE A  17      11.799  15.083 -22.075  1.00-10.50           H
ATOM    247  CA  ILE A  17      12.731  14.584 -20.198  1.00-10.50           C
ATOM    248  HA  ILE A  17      13.448  13.769 -20.117  1.00-10.50           H
ATOM    249  C   ILE A  17      11.845  14.564 -18.954  1.00-10.50           C
ATOM    250  O   ILE A  17      12.177  13.923 -17.965  1.00-10.50           O
ATOM    251  CB  ILE A  17      13.512  15.932 -20.281  1.00-10.50           C
ATOM    252  HB  ILE A  17      12.793  16.749 -20.348  1.00-10.50           H
ATOM    253  CG1 ILE A  17      14.409  15.957 -21.536  1.00-10.50           C
ATOM    254 1HG1 ILE A  17      15.244  15.274 -21.381  1.00-10.50           H
ATOM    255 2HG1 ILE A  17      13.843  15.593 -22.389  1.00-10.50           H
ATOM    256  CG2 ILE A  17      14.396  16.131 -19.018  1.00-10.50           C
ATOM    257 1HG2 ILE A  17      14.911  17.090 -19.063  1.00-10.50           H
ATOM    258 2HG2 ILE A  17      15.130  15.329 -18.935  1.00-10.50           H
ATOM    259 3HG2 ILE A  17      13.782  16.128 -18.119  1.00-10.50           H
ATOM    260  CD1 ILE A  17      14.963  17.340 -21.920  1.00-10.50           C
ATOM    261 1HD1 ILE A  17      15.546  17.252 -22.836  1.00-10.50           H
ATOM    262 2HD1 ILE A  17      15.604  17.731 -21.130  1.00-10.50           H
ATOM    263 3HD1 ILE A  17      14.138  18.033 -22.092  1.00-10.50           H
ATOM    264  N   LEU A  18      10.692  15.216 -18.997  1.00 -8.80           N
ATOM    265  H   LEU A  18      10.426  15.712 -19.847  1.00 -8.80           H
ATOM    266  CA  LEU A  18       9.781  15.229 -17.851  1.00 -8.80           C
ATOM    267  HA  LEU A  18      10.297  15.636 -16.983  1.00 -8.80           H
ATOM    268  C   LEU A  18       9.318  13.825 -17.486  1.00 -8.80           C
ATOM    269  O   LEU A  18       9.251  13.476 -16.299  1.00 -8.80           O
ATOM    270  CB  LEU A  18       8.554  16.085 -18.173  1.00 -8.80           C
ATOM    271 1HB  LEU A  18       8.324  15.953 -19.229  1.00 -8.80           H
ATOM    272 2HB  LEU A  18       7.707  15.696 -17.606  1.00 -8.80           H
ATOM    273  CG  LEU A  18       8.658  17.586 -17.879  1.00 -8.80           C
ATOM    274  HG  LEU A  18       9.599  17.963 -18.278  1.00 -8.80           H
ATOM    275  CD1 LEU A  18       7.522  18.332 -18.556  1.00 -8.80           C
ATOM    276 1HD1 LEU A  18       7.614  19.402 -18.368  1.00 -8.80           H
ATOM    277 2HD1 LEU A  18       6.560  17.982 -18.174  1.00 -8.80           H
ATOM    278 3HD1 LEU A  18       7.563  18.161 -19.631  1.00 -8.80           H
ATOM    279  CD2 LEU A  18       8.613  17.845 -16.373  1.00 -8.80           C
ATOM    280 1HD2 LEU A  18       8.561  18.916 -16.182  1.00 -8.80           H
ATOM    281 2HD2 LEU A  18       9.513  17.454 -15.900  1.00 -8.80           H
ATOM    282 3HD2 LEU A  18       7.735  17.371 -15.932  1.00 -8.80           H
ATOM    283  N   ASN A  19       9.018  13.018 -18.491  1.00 -0.29           N
ATOM    284  H   ASN A  19       9.043  13.371 -19.447  1.00 -0.29           H
ATOM    285  CA  ASN A  19       8.636  11.630 -18.265  1.00 -0.29           C
ATOM    286  HA  ASN A  19       7.837  11.594 -17.524  1.00 -0.29           H
ATOM    287  C   ASN A  19       9.809  10.819 -17.723  1.00 -0.29           C
ATOM    288  O   ASN A  19       9.630  10.079 -16.767  1.00 -0.29           O
ATOM    289  CB  ASN A  19       8.140  10.977 -19.558  1.00 -0.29           C
ATOM    290 1HB  ASN A  19       8.708  11.354 -20.408  1.00 -0.29           H
ATOM    291 2HB  ASN A  19       8.310   9.907 -19.477  1.00 -0.29           H
ATOM    292  CG  ASN A  19       6.664  11.189 -19.799  1.00 -0.29           C
ATOM    293  OD1 ASN A  19       6.120  12.281 -19.664  1.00 -0.29           O
ATOM    294  ND2 ASN A  19       5.992  10.124 -20.137  1.00 -0.29           N
ATOM    295 1HD2 ASN A  19       4.995  10.193 -20.298  1.00 -0.29           H
ATOM    296 2HD2 ASN A  19       6.459   9.240 -20.230  1.00 -0.29           H
ATOM    297  N   LEU A  20      11.001  10.963 -18.288  1.00 -2.62           N
ATOM    298  H   LEU A  20      11.109  11.598 -19.080  1.00 -2.62           H
ATOM    299  CA  LEU A  20      12.175  10.213 -17.833  1.00 -2.62           C
ATOM    300  HA  LEU A  20      11.969   9.145 -17.901  1.00 -2.62           H
ATOM    301  C   LEU A  20      12.483  10.536 -16.380  1.00 -2.62           C
ATOM    302  O   LEU A  20      12.747   9.643 -15.586  1.00 -2.62           O
ATOM    303  CB  LEU A  20      13.405  10.564 -18.683  1.00 -2.62           C
ATOM    304 1HB  LEU A  20      13.386  11.640 -18.851  1.00 -2.62           H
ATOM    305 2HB  LEU A  20      14.297  10.346 -18.096  1.00 -2.62           H
ATOM    306  CG  LEU A  20      13.570   9.873 -20.046  1.00 -2.62           C
ATOM    307  HG  LEU A  20      12.600   9.834 -20.538  1.00 -2.62           H
ATOM    308  CD1 LEU A  20      14.526  10.653 -20.943  1.00 -2.62           C
ATOM    309 1HD1 LEU A  20      14.615  10.142 -21.905  1.00 -2.62           H
ATOM    310 2HD1 LEU A  20      15.508  10.733 -20.478  1.00 -2.62           H
ATOM    311 3HD1 LEU A  20      14.119  11.647 -21.124  1.00 -2.62           H
ATOM    312  CD2 LEU A  20      14.100   8.452 -19.881  1.00 -2.62           C
ATOM    313 1HD2 LEU A  20      14.135   7.967 -20.857  1.00 -2.62           H
ATOM    314 2HD2 LEU A  20      13.432   7.880 -19.237  1.00 -2.62           H
ATOM    315 3HD2 LEU A  20      15.099   8.465 -19.446  1.00 -2.62           H
ATOM    316  N   GLU A  21      12.416  11.804 -16.009  1.00-12.03           N
ATOM    317  H   GLU A  21      12.187  12.523 -16.695  1.00-12.03           H
ATOM    318  CA  GLU A  21      12.687  12.186 -14.627  1.00-12.03           C
ATOM    319  HA  GLU A  21      13.678  11.830 -14.344  1.00-12.03           H
ATOM    320  C   GLU A  21      11.684  11.542 -13.679  1.00-12.03           C
ATOM    321  O   GLU A  21      12.060  11.080 -12.605  1.00-12.03           O
ATOM    322  CB  GLU A  21      12.623  13.705 -14.449  1.00-12.03           C
ATOM    323 1HB  GLU A  21      11.682  14.061 -14.866  1.00-12.03           H
ATOM    324 2HB  GLU A  21      12.624  13.918 -13.381  1.00-12.03           H
ATOM    325  CG  GLU A  21      13.761  14.489 -15.084  1.00-12.03           C
ATOM    326 1HG  GLU A  21      13.729  14.377 -16.163  1.00-12.03           H
ATOM    327 2HG  GLU A  21      13.632  15.545 -14.844  1.00-12.03           H
ATOM    328  CD  GLU A  21      15.116  14.030 -14.603  1.00-12.03           C
ATOM    329  OE1 GLU A  21      15.296  13.817 -13.386  1.00-12.03           O
ATOM    330  OE2 GLU A  21      16.035  13.859 -15.433  1.00-12.03           O
ATOM    331  N   GLN A  22      10.422  11.473 -14.077  1.00 -9.74           N
ATOM    332  H   GLN A  22      10.156  11.849 -14.981  1.00 -9.74           H
ATOM    333  CA  GLN A  22       9.405  10.854 -13.232  1.00 -9.74           C
ATOM    334  HA  GLN A  22       9.523  11.235 -12.221  1.00 -9.74           H
ATOM    335  C   GLN A  22       9.546   9.341 -13.152  1.00 -9.74           C
ATOM    336  O   GLN A  22       9.472   8.785 -12.060  1.00 -9.74           O
ATOM    337  CB  GLN A  22       8.008  11.234 -13.735  1.00 -9.74           C
ATOM    338 1HB  GLN A  22       7.925  12.321 -13.721  1.00 -9.74           H
ATOM    339 2HB  GLN A  22       7.915  10.902 -14.769  1.00 -9.74           H
ATOM    340  CG  GLN A  22       6.838  10.635 -12.946  1.00 -9.74           C
ATOM    341 1HG  GLN A  22       5.912  10.916 -13.443  1.00 -9.74           H
ATOM    342 2HG  GLN A  22       6.906   9.548 -12.971  1.00 -9.74           H
ATOM    343  CD  GLN A  22       6.750  11.075 -11.492  1.00 -9.74           C
ATOM    344  OE1 GLN A  22       7.418  12.002 -11.031  1.00 -9.74           O
ATOM    345  NE2 GLN A  22       5.901  10.420 -10.753  1.00 -9.74           N
ATOM    346 1HE2 GLN A  22       5.789  10.687  -9.792  1.00 -9.74           H
ATOM    347 2HE2 GLN A  22       5.367   9.657 -11.142  1.00 -9.74           H
ATOM    348  N   GLN A  23       9.778   8.671 -14.271  1.00-11.57           N
ATOM    349  H   GLN A  23       9.877   9.172 -15.153  1.00-11.57           H
ATOM    350  CA  GLN A  23       9.853   7.212 -14.271  1.00-11.57           C
ATOM    351  HA  GLN A  23       8.946   6.814 -13.820  1.00-11.57           H
ATOM    352  C   GLN A  23      11.025   6.725 -13.428  1.00-11.57           C
ATOM    353  O   GLN A  23      10.937   5.742 -12.699  1.00-11.57           O
ATOM    354  CB  GLN A  23       9.970   6.669 -15.701  1.00-11.57           C
ATOM    355 1HB  GLN A  23      10.828   7.135 -16.185  1.00-11.57           H
ATOM    356 2HB  GLN A  23      10.167   5.602 -15.641  1.00-11.57           H
ATOM    357  CG  GLN A  23       8.732   6.868 -16.591  1.00-11.57           C
ATOM    358 1HG  GLN A  23       8.565   7.926 -16.752  1.00-11.57           H
ATOM    359 2HG  GLN A  23       8.921   6.406 -17.559  1.00-11.57           H
ATOM    360  CD  GLN A  23       7.454   6.284 -16.017  1.00-11.57           C
ATOM    361  OE1 GLN A  23       7.462   5.341 -15.244  1.00-11.57           O
ATOM    362  NE2 GLN A  23       6.339   6.862 -16.375  1.00-11.57           N
ATOM    363 1HE2 GLN A  23       5.472   6.514 -15.993  1.00-11.57           H
ATOM    364 2HE2 GLN A  23       6.341   7.627 -17.024  1.00-11.57           H
ATOM    365  N   GLN A  24      12.128   7.455 -13.444  1.00 -6.11           N
ATOM    366  H   GLN A  24      12.188   8.285 -14.027  1.00 -6.11           H
ATOM    367  CA  GLN A  24      13.277   7.031 -12.654  1.00 -6.11           C
ATOM    368  HA  GLN A  24      13.407   5.965 -12.819  1.00 -6.11           H
ATOM    369  C   GLN A  24      13.081   7.198 -11.146  1.00 -6.11           C
ATOM    370  O   GLN A  24      13.805   6.583 -10.360  1.00 -6.11           O
ATOM    371  CB  GLN A  24      14.537   7.731 -13.154  1.00 -6.11           C
ATOM    372 1HB  GLN A  24      14.398   8.807 -13.079  1.00 -6.11           H
ATOM    373 2HB  GLN A  24      15.376   7.439 -12.524  1.00 -6.11           H
ATOM    374  CG  GLN A  24      14.860   7.374 -14.603  1.00 -6.11           C
ATOM    375 1HG  GLN A  24      14.052   7.692 -15.252  1.00 -6.11           H
ATOM    376 2HG  GLN A  24      15.762   7.894 -14.907  1.00 -6.11           H
ATOM    377  CD  GLN A  24      15.044   5.901 -14.816  1.00 -6.11           C
ATOM    378  OE1 GLN A  24      14.177   5.213 -15.333  1.00 -6.11           O
ATOM    379  NE2 GLN A  24      16.174   5.396 -14.434  1.00 -6.11           N
ATOM    380 1HE2 GLN A  24      16.379   4.436 -14.651  1.00 -6.11           H
ATOM    381 2HE2 GLN A  24      16.829   5.943 -13.895  1.00 -6.11           H
ATOM    382  N   ARG A  25      12.070   7.959 -10.737  1.00 -2.24           N
ATOM    383  H   ARG A  25      11.524   8.467 -11.426  1.00 -2.24           H
ATOM    384  CA  ARG A  25      11.665   8.033  -9.327  1.00 -2.24           C
ATOM    385  HA  ARG A  25      12.541   7.982  -8.684  1.00 -2.24           H
ATOM    386  C   ARG A  25      10.702   6.909  -8.947  1.00 -2.24           C
ATOM    387  O   ARG A  25      10.705   6.469  -7.803  1.00 -2.24           O
ATOM    388  CB  ARG A  25      10.903   9.333  -9.043  1.00 -2.24           C
ATOM    389 1HB  ARG A  25      10.020   9.341  -9.677  1.00 -2.24           H
ATOM    390 2HB  ARG A  25      10.567   9.313  -8.006  1.00 -2.24           H
ATOM    391  CG  ARG A  25      11.638  10.634  -9.266  1.00 -2.24           C
ATOM    392 1HG  ARG A  25      12.356  10.797  -8.464  1.00 -2.24           H
ATOM    393 2HG  ARG A  25      12.161  10.598 -10.214  1.00 -2.24           H
ATOM    394  CD  ARG A  25      10.615  11.766  -9.302  1.00 -2.24           C
ATOM    395 1HD  ARG A  25       9.861  11.530 -10.052  1.00 -2.24           H
ATOM    396 2HD  ARG A  25      10.126  11.827  -8.330  1.00 -2.24           H
ATOM    397  NE  ARG A  25      11.231  13.063  -9.615  1.00 -2.24           N
ATOM    398  HE  ARG A  25      11.959  13.378  -8.987  1.00 -2.24           H
ATOM    399  CZ  ARG A  25      10.926  13.870 -10.621  1.00 -2.24           C
ATOM    400  NH1 ARG A  25      11.697  14.891 -10.852  1.00 -2.24           N
ATOM    401 1HH1 ARG A  25      12.492  15.062 -10.260  1.00 -2.24           H
ATOM    402 2HH1 ARG A  25      11.483  15.514 -11.612  1.00 -2.24           H
ATOM    403  NH2 ARG A  25       9.867  13.745 -11.375  1.00 -2.24           N
ATOM    404 1HH2 ARG A  25       9.185  13.023 -11.171  1.00 -2.24           H
ATOM    405 2HH2 ARG A  25       9.725  14.382 -12.146  1.00 -2.24           H
ATOM    406  N   SER A  26       9.820   6.541  -9.870  1.00 12.47           N
ATOM    407  H   SER A  26       9.906   6.884 -10.819  1.00 12.47           H
ATOM    408  CA  SER A  26       8.622   5.761  -9.545  1.00 12.47           C
ATOM    409  HA  SER A  26       8.331   5.988  -8.522  1.00 12.47           H
ATOM    410  C   SER A  26       8.705   4.246  -9.662  1.00 12.47           C
ATOM    411  O   SER A  26       7.827   3.547  -9.179  1.00 12.47           O
ATOM    412  CB  SER A  26       7.486   6.206 -10.472  1.00 12.47           C
ATOM    413 1HB  SER A  26       6.573   5.661 -10.223  1.00 12.47           H
ATOM    414 2HB  SER A  26       7.310   7.270 -10.331  1.00 12.47           H
ATOM    415  OG  SER A  26       7.822   5.989 -11.831  1.00 12.47           O
ATOM    416  HG  SER A  26       7.544   5.102 -12.082  1.00 12.47           H
ATOM    417  N   LEU A  27       9.701   3.737 -10.363  1.00 20.37           N
ATOM    418  H   LEU A  27      10.407   4.348 -10.739  1.00 20.37           H
ATOM    419  CA  LEU A  27       9.747   2.311 -10.689  1.00 20.37           C
ATOM    420  HA  LEU A  27       8.748   1.880 -10.613  1.00 20.37           H
ATOM    421  C   LEU A  27      10.677   1.547  -9.750  1.00 20.37           C
ATOM    422  O   LEU A  27      11.426   2.162  -8.988  1.00 20.37           O
ATOM    423  CB  LEU A  27      10.215   2.178 -12.136  1.00 20.37           C
ATOM    424 1HB  LEU A  27      11.216   2.591 -12.183  1.00 20.37           H
ATOM    425 2HB  LEU A  27      10.269   1.125 -12.403  1.00 20.37           H
ATOM    426  CG  LEU A  27       9.361   2.902 -13.189  1.00 20.37           C
ATOM    427  HG  LEU A  27       9.192   3.925 -12.870  1.00 20.37           H
ATOM    428  CD1 LEU A  27      10.154   2.960 -14.452  1.00 20.37           C
ATOM    429 1HD1 LEU A  27       9.598   3.547 -15.171  1.00 20.37           H
ATOM    430 2HD1 LEU A  27      10.315   1.962 -14.853  1.00 20.37           H
ATOM    431 3HD1 LEU A  27      11.095   3.472 -14.273  1.00 20.37           H
ATOM    432  CD2 LEU A  27       8.011   2.292 -13.474  1.00 20.37           C
ATOM    433 1HD2 LEU A  27       7.522   2.817 -14.295  1.00 20.37           H
ATOM    434 2HD2 LEU A  27       7.388   2.377 -12.584  1.00 20.37           H
ATOM    435 3HD2 LEU A  27       8.119   1.237 -13.727  1.00 20.37           H
ATOM    436  N   ALA A  28      10.660   0.222  -9.841  1.00 34.00           N
ATOM    437  H   ALA A  28      10.029  -0.220 -10.516  1.00 34.00           H
ATOM    438  CA  ALA A  28      11.511  -0.655  -9.039  1.00 34.00           C
ATOM    439  HA  ALA A  28      12.178  -0.041  -8.435  1.00 34.00           H
ATOM    440  C   ALA A  28      12.378  -1.562  -9.922  1.00 34.00           C
ATOM    441  O   ALA A  28      12.076  -2.734 -10.169  1.00 34.00           O
ATOM    442  CB  ALA A  28      10.660  -1.484  -8.091  1.00 34.00           C
ATOM    443 1HB  ALA A  28       9.996  -2.129  -8.667  1.00 34.00           H
ATOM    444 2HB  ALA A  28      10.070  -0.820  -7.462  1.00 34.00           H
ATOM    445 3HB  ALA A  28      11.306  -2.100  -7.463  1.00 34.00           H
ATOM    446  N   ALA A  29      13.501  -1.028 -10.379  1.00 18.87           N
ATOM    447  H   ALA A  29      13.707  -0.058 -10.157  1.00 18.87           H
ATOM    448  CA  ALA A  29      14.485  -1.841 -11.094  1.00 18.87           C
ATOM    449  HA  ALA A  29      13.977  -2.457 -11.834  1.00 18.87           H
ATOM    450  C   ALA A  29      15.191  -2.745 -10.090  1.00 18.87           C
ATOM    451  O   ALA A  29      15.739  -3.790 -10.440  1.00 18.87           O
ATOM    452  CB  ALA A  29      15.517  -0.969 -11.792  1.00 18.87           C
ATOM    453 1HB  ALA A  29      15.036  -0.424 -12.600  1.00 18.87           H
ATOM    454 2HB  ALA A  29      16.301  -1.601 -12.204  1.00 18.87           H
ATOM    455 3HB  ALA A  29      15.961  -0.274 -11.080  1.00 18.87           H
ATOM    456  N   ALA A  30      15.202  -2.295  -8.846  1.00 17.23           N
ATOM    457  H   ALA A  30      14.711  -1.435  -8.624  1.00 17.23           H
ATOM    458  CA  ALA A  30      15.850  -2.979  -7.744  1.00 17.23           C
ATOM    459  HA  ALA A  30      15.803  -4.061  -7.878  1.00 17.23           H
ATOM    460  C   ALA A  30      15.050  -2.569  -6.517  1.00 17.23           C
ATOM    461  O   ALA A  30      14.306  -1.587  -6.571  1.00 17.23           O
ATOM    462  CB  ALA A  30      17.311  -2.507  -7.624  1.00 17.23           C
ATOM    463 1HB  ALA A  30      17.838  -2.704  -8.557  1.00 17.23           H
ATOM    464 2HB  ALA A  30      17.809  -3.039  -6.813  1.00 17.23           H
ATOM    465 3HB  ALA A  30      17.336  -1.436  -7.417  1.00 17.23           H
ATOM    466  N   GLY A  31      15.256  -3.276  -5.419  1.00 25.67           N
ATOM    467  H   GLY A  31      15.872  -4.072  -5.441  1.00 25.67           H
ATOM    468  CA  GLY A  31      14.649  -2.897  -4.159  1.00 25.67           C
ATOM    469 1HA  GLY A  31      13.611  -2.606  -4.322  1.00 25.67           H
ATOM    470 2HA  GLY A  31      14.668  -3.748  -3.482  1.00 25.67           H
ATOM    471  C   GLY A  31      15.388  -1.743  -3.515  1.00 25.67           C
ATOM    472  O   GLY A  31      16.205  -1.060  -4.138  1.00 25.67           O
ATOM    473  N   GLU A  32      15.110  -1.537  -2.241  1.00 41.49           N
ATOM    474  H   GLU A  32      14.469  -2.168  -1.778  1.00 41.49           H
ATOM    475  CA  GLU A  32      15.709  -0.458  -1.457  1.00 41.49           C
ATOM    476  HA  GLU A  32      15.412   0.494  -1.891  1.00 41.49           H
ATOM    477  C   GLU A  32      17.242  -0.468  -1.432  1.00 41.49           C
ATOM    478  O   GLU A  32      17.891  -1.522  -1.439  1.00 41.49           O
ATOM    479  CB  GLU A  32      15.113  -0.559  -0.050  1.00 41.49           C
ATOM    480 1HB  GLU A  32      14.038  -0.435  -0.155  1.00 41.49           H
ATOM    481 2HB  GLU A  32      15.291  -1.563   0.323  1.00 41.49           H
ATOM    482  CG  GLU A  32      15.603   0.424   1.001  1.00 41.49           C
ATOM    483 1HG  GLU A  32      15.199   0.136   1.971  1.00 41.49           H
ATOM    484 2HG  GLU A  32      16.687   0.368   1.062  1.00 41.49           H
ATOM    485  CD  GLU A  32      15.196   1.851   0.702  1.00 41.49           C
ATOM    486  OE1 GLU A  32      15.961   2.560   0.013  1.00 41.49           O
ATOM    487  OE2 GLU A  32      14.129   2.302   1.176  1.00 41.49           O
ATOM    488  N   LEU A  33      17.827   0.723  -1.412  1.00-14.93           N
ATOM    489  H   LEU A  33      17.249   1.556  -1.359  1.00-14.93           H
ATOM    490  CA  LEU A  33      19.279   0.872  -1.400  1.00-14.93           C
ATOM    491  HA  LEU A  33      19.691   0.347  -2.259  1.00-14.93           H
ATOM    492  C   LEU A  33      19.846   0.245  -0.131  1.00-14.93           C
ATOM    493  O   LEU A  33      19.357   0.492   0.976  1.00-14.93           O
ATOM    494  CB  LEU A  33      19.671   2.350  -1.463  1.00-14.93           C
ATOM    495 1HB  LEU A  33      19.146   2.859  -0.656  1.00-14.93           H
ATOM    496 2HB  LEU A  33      20.738   2.423  -1.255  1.00-14.93           H
ATOM    497  CG  LEU A  33      19.391   3.119  -2.763  1.00-14.93           C
ATOM    498  HG  LEU A  33      18.347   2.970  -3.035  1.00-14.93           H
ATOM    499  CD1 LEU A  33      19.609   4.612  -2.539  1.00-14.93           C
ATOM    500 1HD1 LEU A  33      19.391   5.157  -3.456  1.00-14.93           H
ATOM    501 2HD1 LEU A  33      20.639   4.809  -2.239  1.00-14.93           H
ATOM    502 3HD1 LEU A  33      18.933   4.968  -1.761  1.00-14.93           H
ATOM    503  CD2 LEU A  33      20.267   2.645  -3.930  1.00-14.93           C
ATOM    504 1HD2 LEU A  33      20.069   3.258  -4.809  1.00-14.93           H
ATOM    505 2HD2 LEU A  33      20.022   1.613  -4.178  1.00-14.93           H
ATOM    506 3HD2 LEU A  33      21.321   2.730  -3.667  1.00-14.93           H
ATOM    507  N   SER A  34      20.856  -0.589  -0.332  1.00 12.64           N
ATOM    508  H   SER A  34      21.208  -0.683  -1.277  1.00 12.64           H
ATOM    509  CA  SER A  34      21.501  -1.397   0.705  1.00 12.64           C
ATOM    510  HA  SER A  34      22.249  -2.003   0.196  1.00 12.64           H
ATOM    511  C   SER A  34      20.590  -2.381   1.454  1.00 12.64           C
ATOM    512  O   SER A  34      20.947  -2.860   2.536  1.00 12.64           O
ATOM    513  CB  SER A  34      22.268  -0.500   1.678  1.00 12.64           C
ATOM    514 1HB  SER A  34      21.561   0.095   2.255  1.00 12.64           H
ATOM    515 2HB  SER A  34      22.852  -1.115   2.361  1.00 12.64           H
ATOM    516  OG  SER A  34      23.136   0.367   0.963  1.00 12.64           O
ATOM    517  HG  SER A  34      23.740   0.771   1.600  1.00 12.64           H
ATOM    518  N   ALA A  35      19.447  -2.744   0.884  1.00 28.26           N
ATOM    519  H   ALA A  35      19.121  -2.260   0.055  1.00 28.26           H
ATOM    520  CA  ALA A  35      18.656  -3.870   1.387  1.00 28.26           C
ATOM    521  HA  ALA A  35      18.518  -3.763   2.464  1.00 28.26           H
ATOM    522  C   ALA A  35      19.398  -5.189   1.113  1.00 28.26           C
ATOM    523  O   ALA A  35      20.421  -5.202   0.422  1.00 28.26           O
ATOM    524  CB  ALA A  35      17.276  -3.878   0.723  1.00 28.26           C
ATOM    525 1HB  ALA A  35      16.764  -2.948   0.964  1.00 28.26           H
ATOM    526 2HB  ALA A  35      16.674  -4.706   1.099  1.00 28.26           H
ATOM    527 3HB  ALA A  35      17.375  -3.967  -0.361  1.00 28.26           H
ATOM    528  N   ARG A  36      18.860  -6.282   1.645  1.00 26.45           N
ATOM    529  H   ARG A  36      17.991  -6.170   2.145  1.00 26.45           H
ATOM    530  CA  ARG A  36      19.447  -7.638   1.603  1.00 26.45           C
ATOM    531  HA  ARG A  36      20.466  -7.575   1.985  1.00 26.45           H
ATOM    532  C   ARG A  36      19.521  -8.346   0.242  1.00 26.45           C
ATOM    533  O   ARG A  36      19.167  -9.519   0.117  1.00 26.45           O
ATOM    534  CB  ARG A  36      18.643  -8.558   2.529  1.00 26.45           C
ATOM    535 1HB  ARG A  36      17.673  -8.695   2.054  1.00 26.45           H
ATOM    536 2HB  ARG A  36      19.144  -9.525   2.578  1.00 26.45           H
ATOM    537  CG  ARG A  36      18.421  -8.081   3.970  1.00 26.45           C
ATOM    538 1HG  ARG A  36      19.384  -7.924   4.457  1.00 26.45           H
ATOM    539 2HG  ARG A  36      17.868  -7.143   3.962  1.00 26.45           H
ATOM    540  CD  ARG A  36      17.612  -9.120   4.757  1.00 26.45           C
ATOM    541 1HD  ARG A  36      18.217 -10.019   4.879  1.00 26.45           H
ATOM    542 2HD  ARG A  36      17.367  -8.724   5.744  1.00 26.45           H
ATOM    543  NE  ARG A  36      16.385  -9.462   4.021  1.00 26.45           N
ATOM    544  HE  ARG A  36      16.441 -10.247   3.392  1.00 26.45           H
ATOM    545  CZ  ARG A  36      15.246  -8.786   4.025  1.00 26.45           C
ATOM    546  NH1 ARG A  36      14.431  -8.966   3.033  1.00 26.45           N
ATOM    547 1HH1 ARG A  36      14.700  -9.553   2.249  1.00 26.45           H
ATOM    548 2HH1 ARG A  36      13.554  -8.452   3.035  1.00 26.45           H
ATOM    549  NH2 ARG A  36      14.936  -7.860   4.890  1.00 26.45           N
ATOM    550 1HH2 ARG A  36      15.492  -7.719   5.726  1.00 26.45           H
ATOM    551 2HH2 ARG A  36      14.112  -7.292   4.715  1.00 26.45           H
ATOM    552  N   LEU A  37      19.956  -7.644  -0.788  1.00 16.75           N
ATOM    553  H   LEU A  37      20.227  -6.679  -0.637  1.00 16.75           H
ATOM    554  CA  LEU A  37      20.143  -8.241  -2.105  1.00 16.75           C
ATOM    555  HA  LEU A  37      19.283  -8.866  -2.349  1.00 16.75           H
ATOM    556  C   LEU A  37      21.392  -9.112  -2.013  1.00 16.75           C
ATOM    557  O   LEU A  37      22.352  -8.752  -1.334  1.00 16.75           O
ATOM    558  CB  LEU A  37      20.324  -7.163  -3.178  1.00 16.75           C
ATOM    559 1HB  LEU A  37      21.207  -6.582  -2.913  1.00 16.75           H
ATOM    560 2HB  LEU A  37      20.530  -7.669  -4.121  1.00 16.75           H
ATOM    561  CG  LEU A  37      19.171  -6.172  -3.417  1.00 16.75           C
ATOM    562  HG  LEU A  37      19.007  -5.607  -2.500  1.00 16.75           H
ATOM    563  CD1 LEU A  37      19.579  -5.192  -4.516  1.00 16.75           C
ATOM    564 1HD1 LEU A  37      18.808  -4.431  -4.635  1.00 16.75           H
ATOM    565 2HD1 LEU A  37      19.715  -5.717  -5.464  1.00 16.75           H
ATOM    566 3HD1 LEU A  37      20.512  -4.695  -4.245  1.00 16.75           H
ATOM    567  CD2 LEU A  37      17.848  -6.849  -3.799  1.00 16.75           C
ATOM    568 1HD2 LEU A  37      17.078  -6.093  -3.956  1.00 16.75           H
ATOM    569 2HD2 LEU A  37      17.513  -7.502  -2.994  1.00 16.75           H
ATOM    570 3HD2 LEU A  37      17.969  -7.433  -4.713  1.00 16.75           H
ATOM    571  N   GLU A  38      21.366 -10.260  -2.669  1.00 14.01           N
ATOM    572  H   GLU A  38      20.568 -10.481  -3.240  1.00 14.01           H
ATOM    573  CA  GLU A  38      22.438 -11.250  -2.571  1.00 14.01           C
ATOM    574  HA  GLU A  38      22.592 -11.490  -1.519  1.00 14.01           H
ATOM    575  C   GLU A  38      23.763 -10.743  -3.153  1.00 14.01           C
ATOM    576  O   GLU A  38      23.781 -10.009  -4.150  1.00 14.01           O
ATOM    577  CB  GLU A  38      21.969 -12.511  -3.301  1.00 14.01           C
ATOM    578 1HB  GLU A  38      20.939 -12.702  -3.001  1.00 14.01           H
ATOM    579 2HB  GLU A  38      21.988 -12.320  -4.372  1.00 14.01           H
ATOM    580  CG  GLU A  38      22.775 -13.759  -3.000  1.00 14.01           C
ATOM    581 1HG  GLU A  38      23.801 -13.616  -3.339  1.00 14.01           H
ATOM    582 2HG  GLU A  38      22.784 -13.906  -1.919  1.00 14.01           H
ATOM    583  CD  GLU A  38      22.195 -15.003  -3.654  1.00 14.01           C
ATOM    584  OE1 GLU A  38      21.480 -14.921  -4.675  1.00 14.01           O
ATOM    585  OE2 GLU A  38      22.426 -16.104  -3.116  1.00 14.01           O
ATOM    586  N   ALA A  39      24.880 -11.147  -2.557  1.00 21.47           N
ATOM    587  H   ALA A  39      24.830 -11.782  -1.765  1.00 21.47           H
ATOM    588  CA  ALA A  39      26.198 -10.686  -2.993  1.00 21.47           C
ATOM    589  HA  ALA A  39      26.150  -9.605  -3.062  1.00 21.47           H
ATOM    590  C   ALA A  39      26.632 -11.190  -4.368  1.00 21.47           C
ATOM    591  O   ALA A  39      27.576 -10.665  -4.953  1.00 21.47           O
ATOM    592  CB  ALA A  39      27.255 -11.049  -1.945  1.00 21.47           C
ATOM    593 1HB  ALA A  39      26.958 -10.660  -0.970  1.00 21.47           H
ATOM    594 2HB  ALA A  39      28.211 -10.607  -2.229  1.00 21.47           H
ATOM    595 3HB  ALA A  39      27.369 -12.132  -1.890  1.00 21.47           H
ATOM    596  N   THR A  40      25.942 -12.190  -4.893  1.00 14.41           N
ATOM    597  H   THR A  40      25.204 -12.632  -4.364  1.00 14.41           H
ATOM    598  CA  THR A  40      26.183 -12.660  -6.251  1.00 14.41           C
ATOM    599  HA  THR A  40      27.250 -12.715  -6.449  1.00 14.41           H
ATOM    600  C   THR A  40      25.542 -11.720  -7.265  1.00 14.41           C
ATOM    601  O   THR A  40      25.946 -11.705  -8.422  1.00 14.41           O
ATOM    602  CB  THR A  40      25.562 -14.052  -6.446  1.00 14.41           C
ATOM    603  HB  THR A  40      25.616 -14.343  -7.496  1.00 14.41           H
ATOM    604  OG1 THR A  40      24.205 -14.002  -6.004  1.00 14.41           O
ATOM    605  HG1 THR A  40      23.781 -14.837  -6.246  1.00 14.41           H
ATOM    606  CG2 THR A  40      26.254 -15.098  -5.591  1.00 14.41           C
ATOM    607 1HG2 THR A  40      25.828 -16.077  -5.813  1.00 14.41           H
ATOM    608 2HG2 THR A  40      26.109 -14.881  -4.532  1.00 14.41           H
ATOM    609 3HG2 THR A  40      27.320 -15.118  -5.817  1.00 14.41           H
ATOM    610  N   LEU A  41      24.545 -10.954  -6.837  1.00 14.00           N
ATOM    611  H   LEU A  41      24.297 -10.967  -5.855  1.00 14.00           H
ATOM    612  CA  LEU A  41      23.736 -10.138  -7.743  1.00 14.00           C
ATOM    613  HA  LEU A  41      23.901 -10.473  -8.767  1.00 14.00           H
ATOM    614  C   LEU A  41      24.045  -8.648  -7.676  1.00 14.00           C
ATOM    615  O   LEU A  41      24.207  -7.997  -8.705  1.00 14.00           O
ATOM    616  CB  LEU A  41      22.251 -10.311  -7.391  1.00 14.00           C
ATOM    617 1HB  LEU A  41      22.102  -9.920  -6.385  1.00 14.00           H
ATOM    618 2HB  LEU A  41      21.676  -9.682  -8.072  1.00 14.00           H
ATOM    619  CG  LEU A  41      21.638 -11.718  -7.420  1.00 14.00           C
ATOM    620  HG  LEU A  41      22.220 -12.368  -6.770  1.00 14.00           H
ATOM    621  CD1 LEU A  41      20.216 -11.658  -6.871  1.00 14.00           C
ATOM    622 1HD1 LEU A  41      19.791 -12.663  -6.848  1.00 14.00           H
ATOM    623 2HD1 LEU A  41      19.593 -11.012  -7.490  1.00 14.00           H
ATOM    624 3HD1 LEU A  41      20.231 -11.275  -5.852  1.00 14.00           H
ATOM    625  CD2 LEU A  41      21.633 -12.323  -8.818  1.00 14.00           C
ATOM    626 1HD2 LEU A  41      21.150 -13.301  -8.797  1.00 14.00           H
ATOM    627 2HD2 LEU A  41      22.660 -12.464  -9.151  1.00 14.00           H
ATOM    628 3HD2 LEU A  41      21.120 -11.664  -9.520  1.00 14.00           H
ATOM    629  N   ALA A  42      24.084  -8.094  -6.472  1.00 20.26           N
ATOM    630  H   ALA A  42      23.972  -8.674  -5.647  1.00 20.26           H
ATOM    631  CA  ALA A  42      24.248  -6.651  -6.312  1.00 20.26           C
ATOM    632  HA  ALA A  42      23.584  -6.145  -7.012  1.00 20.26           H
ATOM    633  C   ALA A  42      25.706  -6.282  -6.608  1.00 20.26           C
ATOM    634  O   ALA A  42      26.593  -6.760  -5.899  1.00 20.26           O
ATOM    635  CB  ALA A  42      23.863  -6.248  -4.879  1.00 20.26           C
ATOM    636 1HB  ALA A  42      22.817  -6.497  -4.705  1.00 20.26           H
ATOM    637 2HB  ALA A  42      23.996  -5.174  -4.744  1.00 20.26           H
ATOM    638 3HB  ALA A  42      24.481  -6.783  -4.157  1.00 20.26           H
ATOM    639  N   PRO A  43      25.995  -5.426  -7.611  1.00  4.88           N
ATOM    640  CA  PRO A  43      27.421  -5.172  -7.873  1.00  4.88           C
ATOM    641  HA  PRO A  43      27.910  -6.102  -8.152  1.00  4.88           H
ATOM    642  C   PRO A  43      28.196  -4.512  -6.740  1.00  4.88           C
ATOM    643  O   PRO A  43      29.404  -4.688  -6.617  1.00  4.88           O
ATOM    644  CB  PRO A  43      27.395  -4.231  -9.076  1.00  4.88           C
ATOM    645 1HB  PRO A  43      27.439  -3.194  -8.743  1.00  4.88           H
ATOM    646 2HB  PRO A  43      28.218  -4.450  -9.756  1.00  4.88           H
ATOM    647  CG  PRO A  43      26.120  -4.500  -9.716  1.00  4.88           C
ATOM    648 1HG  PRO A  43      25.829  -3.654 -10.334  1.00  4.88           H
ATOM    649 2HG  PRO A  43      26.189  -5.410 -10.314  1.00  4.88           H
ATOM    650  CD  PRO A  43      25.160  -4.699  -8.583  1.00  4.88           C
ATOM    651 1HD  PRO A  43      24.836  -3.741  -8.174  1.00  4.88           H
ATOM    652 2HD  PRO A  43      24.307  -5.297  -8.908  1.00  4.88           H
ATOM    653  N   SER A  44      27.497  -3.792  -5.877  1.00 12.78           N
ATOM    654  H   SER A  44      26.503  -3.658  -6.007  1.00 12.78           H
ATOM    655  CA  SER A  44      28.091  -3.183  -4.695  1.00 12.78           C
ATOM    656  HA  SER A  44      28.898  -2.506  -4.977  1.00 12.78           H
ATOM    657  C   SER A  44      28.627  -4.243  -3.741  1.00 12.78           C
ATOM    658  O   SER A  44      29.647  -4.054  -3.085  1.00 12.78           O
ATOM    659  CB  SER A  44      26.970  -2.415  -4.012  1.00 12.78           C
ATOM    660 1HB  SER A  44      27.108  -2.436  -2.932  1.00 12.78           H
ATOM    661 2HB  SER A  44      26.968  -1.385  -4.366  1.00 12.78           H
ATOM    662  OG  SER A  44      25.745  -3.043  -4.379  1.00 12.78           O
ATOM    663  HG  SER A  44      25.036  -2.701  -3.817  1.00 12.78           H
ATOM    664  N   SER A  45      27.953  -5.380  -3.690  1.00  8.58           N
ATOM    665  H   SER A  45      27.103  -5.478  -4.230  1.00  8.58           H
ATOM    666  CA  SER A  45      28.373  -6.502  -2.858  1.00  8.58           C
ATOM    667  HA  SER A  45      28.924  -6.120  -2.000  1.00  8.58           H
ATOM    668  C   SER A  45      29.275  -7.466  -3.630  1.00  8.58           C
ATOM    669  O   SER A  45      30.116  -8.147  -3.050  1.00  8.58           O
ATOM    670  CB  SER A  45      27.131  -7.217  -2.345  1.00  8.58           C
ATOM    671 1HB  SER A  45      26.598  -7.650  -3.191  1.00  8.58           H
ATOM    672 2HB  SER A  45      27.424  -8.005  -1.651  1.00  8.58           H
ATOM    673  OG  SER A  45      26.280  -6.289  -1.693  1.00  8.58           O
ATOM    674  HG  SER A  45      25.561  -6.767  -1.261  1.00  8.58           H
ATOM    675  N   CYS A  46      29.184  -7.456  -4.953  1.00 19.28           N
ATOM    676  H   CYS A  46      28.435  -6.935  -5.397  1.00 19.28           H
ATOM    677  CA  CYS A  46      30.128  -8.189  -5.796  1.00 19.28           C
ATOM    678  HA  CYS A  46      30.194  -9.221  -5.449  1.00 19.28           H
ATOM    679  C   CYS A  46      31.509  -7.545  -5.702  1.00 19.28           C
ATOM    680  O   CYS A  46      32.525  -8.213  -5.837  1.00 19.28           O
ATOM    681  CB  CYS A  46      29.689  -8.176  -7.261  1.00 19.28           C
ATOM    682 1HB  CYS A  46      29.659  -7.143  -7.604  1.00 19.28           H
ATOM    683 2HB  CYS A  46      30.447  -8.691  -7.853  1.00 19.28           H
ATOM    684  SG  CYS A  46      28.087  -8.947  -7.599  1.00 19.28           S
ATOM    685  HG  CYS A  46      27.386  -8.301  -6.656  1.00 19.28           H
ATOM    686  N   MET A  47      31.560  -6.248  -5.431  1.00 -9.41           N
ATOM    687  H   MET A  47      30.703  -5.703  -5.439  1.00 -9.41           H
ATOM    688  CA  MET A  47      32.826  -5.571  -5.147  1.00 -9.41           C
ATOM    689  HA  MET A  47      33.530  -5.748  -5.960  1.00 -9.41           H
ATOM    690  C   MET A  47      33.431  -6.107  -3.852  1.00 -9.41           C
ATOM    691  O   MET A  47      34.633  -6.340  -3.756  1.00 -9.41           O
ATOM    692  CB  MET A  47      32.576  -4.071  -4.999  1.00 -9.41           C
ATOM    693 1HB  MET A  47      32.170  -3.684  -5.933  1.00 -9.41           H
ATOM    694 2HB  MET A  47      31.833  -3.934  -4.222  1.00 -9.41           H
ATOM    695  CG  MET A  47      33.803  -3.268  -4.619  1.00 -9.41           C
ATOM    696 1HG  MET A  47      34.218  -3.665  -3.694  1.00 -9.41           H
ATOM    697 2HG  MET A  47      34.549  -3.364  -5.405  1.00 -9.41           H
ATOM    698  SD  MET A  47      33.412  -1.532  -4.363  1.00 -9.41           S
ATOM    699  CE  MET A  47      32.560  -1.571  -2.746  1.00 -9.41           C
ATOM    700 1HE  MET A  47      32.266  -0.560  -2.462  1.00 -9.41           H
ATOM    701 2HE  MET A  47      33.230  -1.972  -1.985  1.00 -9.41           H
ATOM    702 3HE  MET A  47      31.666  -2.193  -2.805  1.00 -9.41           H
ATOM    703  N   LEU A  48      32.592  -6.344  -2.854  1.00-10.48           N
ATOM    704  H   LEU A  48      31.605  -6.161  -2.971  1.00-10.48           H
ATOM    705  CA  LEU A  48      33.077  -6.852  -1.573  1.00-10.48           C
ATOM    706  HA  LEU A  48      33.928  -6.248  -1.263  1.00-10.48           H
ATOM    707  C   LEU A  48      33.553  -8.290  -1.747  1.00-10.48           C
ATOM    708  O   LEU A  48      34.517  -8.711  -1.114  1.00-10.48           O
ATOM    709  CB  LEU A  48      31.986  -6.767  -0.498  1.00-10.48           C
ATOM    710 1HB  LEU A  48      31.171  -7.429  -0.790  1.00-10.48           H
ATOM    711 2HB  LEU A  48      32.402  -7.146   0.434  1.00-10.48           H
ATOM    712  CG  LEU A  48      31.383  -5.378  -0.225  1.00-10.48           C
ATOM    713  HG  LEU A  48      30.958  -5.008  -1.153  1.00-10.48           H
ATOM    714  CD1 LEU A  48      30.258  -5.478   0.795  1.00-10.48           C
ATOM    715 1HD1 LEU A  48      29.778  -4.504   0.909  1.00-10.48           H
ATOM    716 2HD1 LEU A  48      30.645  -5.801   1.760  1.00-10.48           H
ATOM    717 3HD1 LEU A  48      29.505  -6.188   0.450  1.00-10.48           H
ATOM    718  CD2 LEU A  48      32.410  -4.359   0.254  1.00-10.48           C
ATOM    719 1HD2 LEU A  48      31.914  -3.412   0.467  1.00-10.48           H
ATOM    720 2HD2 LEU A  48      33.142  -4.184  -0.531  1.00-10.48           H
ATOM    721 3HD2 LEU A  48      32.913  -4.717   1.151  1.00-10.48           H
ATOM    722  N   ALA A  49      32.909  -9.028  -2.640  1.00 -0.28           N
ATOM    723  H   ALA A  49      32.076  -8.656  -3.083  1.00 -0.28           H
ATOM    724  CA  ALA A  49      33.359 -10.370  -2.996  1.00 -0.28           C
ATOM    725  HA  ALA A  49      33.518 -10.933  -2.079  1.00 -0.28           H
ATOM    726  C   ALA A  49      34.692 -10.329  -3.759  1.00 -0.28           C
ATOM    727  O   ALA A  49      35.556 -11.171  -3.547  1.00 -0.28           O
ATOM    728  CB  ALA A  49      32.277 -11.077  -3.822  1.00 -0.28           C
ATOM    729 1HB  ALA A  49      31.330 -11.061  -3.281  1.00 -0.28           H
ATOM    730 2HB  ALA A  49      32.572 -12.113  -3.996  1.00 -0.28           H
ATOM    731 3HB  ALA A  49      32.152 -10.581  -4.785  1.00 -0.28           H
ATOM    732  N   ALA A  50      34.876  -9.333  -4.615  1.00-14.15           N
ATOM    733  H   ALA A  50      34.126  -8.669  -4.771  1.00-14.15           H
ATOM    734  CA  ALA A  50      36.110  -9.175  -5.384  1.00-14.15           C
ATOM    735  HA  ALA A  50      36.313 -10.111  -5.908  1.00-14.15           H
ATOM    736  C   ALA A  50      37.311  -8.874  -4.484  1.00-14.15           C
ATOM    737  O   ALA A  50      38.442  -9.240  -4.808  1.00-14.15           O
ATOM    738  CB  ALA A  50      35.934  -8.063  -6.427  1.00-14.15           C
ATOM    739 1HB  ALA A  50      35.096  -8.304  -7.080  1.00-14.15           H
ATOM    740 2HB  ALA A  50      36.836  -7.983  -7.033  1.00-14.15           H
ATOM    741 3HB  ALA A  50      35.752  -7.108  -5.934  1.00-14.15           H
ATOM    742  N   PHE A  51      37.074  -8.234  -3.346  1.00 -8.83           N
ATOM    743  H   PHE A  51      36.135  -7.908  -3.142  1.00 -8.83           H
ATOM    744  CA  PHE A  51      38.148  -7.970  -2.388  1.00 -8.83           C
ATOM    745  HA  PHE A  51      38.971  -7.484  -2.909  1.00 -8.83           H
ATOM    746  C   PHE A  51      38.694  -9.245  -1.746  1.00 -8.83           C
ATOM    747  O   PHE A  51      39.831  -9.260  -1.261  1.00 -8.83           O
ATOM    748  CB  PHE A  51      37.680  -7.067  -1.237  1.00 -8.83           C
ATOM    749 1HB  PHE A  51      36.872  -7.567  -0.705  1.00 -8.83           H
ATOM    750 2HB  PHE A  51      38.513  -6.944  -0.546  1.00 -8.83           H
ATOM    751  CG  PHE A  51      37.212  -5.688  -1.645  1.00 -8.83           C
ATOM    752  CD1 PHE A  51      36.272  -5.026  -0.834  1.00 -8.83           C
ATOM    753  HD1 PHE A  51      35.871  -5.523   0.037  1.00 -8.83           H
ATOM    754  CD2 PHE A  51      37.730  -5.010  -2.769  1.00 -8.83           C
ATOM    755  HD2 PHE A  51      38.461  -5.482  -3.408  1.00 -8.83           H
ATOM    756  CE1 PHE A  51      35.859  -3.705  -1.125  1.00 -8.83           C
ATOM    757  HE1 PHE A  51      35.153  -3.203  -0.480  1.00 -8.83           H
ATOM    758  CE2 PHE A  51      37.309  -3.691  -3.075  1.00 -8.83           C
ATOM    759  HE2 PHE A  51      37.701  -3.185  -3.942  1.00 -8.83           H
ATOM    760  CZ  PHE A  51      36.383  -3.036  -2.243  1.00 -8.83           C
ATOM    761  HZ  PHE A  51      36.071  -2.027  -2.468  1.00 -8.83           H
ATOM    762  N   LYS A  52      37.901 -10.307  -1.708  1.00 -0.77           N
ATOM    763  H   LYS A  52      37.013 -10.293  -2.197  1.00 -0.77           H
ATOM    764  CA  LYS A  52      38.294 -11.521  -0.992  1.00 -0.77           C
ATOM    765  HA  LYS A  52      38.659 -11.238  -0.008  1.00 -0.77           H
ATOM    766  C   LYS A  52      39.409 -12.204  -1.786  1.00 -0.77           C
ATOM    767  O   LYS A  52      39.219 -12.485  -2.972  1.00 -0.77           O
ATOM    768  CB  LYS A  52      37.091 -12.456  -0.835  1.00 -0.77           C
ATOM    769 1HB  LYS A  52      36.715 -12.693  -1.829  1.00 -0.77           H
ATOM    770 2HB  LYS A  52      37.416 -13.383  -0.362  1.00 -0.77           H
ATOM    771  CG  LYS A  52      35.952 -11.853  -0.018  1.00 -0.77           C
ATOM    772 1HG  LYS A  52      36.278 -11.716   1.011  1.00 -0.77           H
ATOM    773 2HG  LYS A  52      35.691 -10.884  -0.436  1.00 -0.77           H
ATOM    774  CD  LYS A  52      34.705 -12.718  -0.045  1.00 -0.77           C
ATOM    775 1HD  LYS A  52      34.415 -12.889  -1.082  1.00 -0.77           H
ATOM    776 2HD  LYS A  52      34.913 -13.678   0.425  1.00 -0.77           H
ATOM    777  CE  LYS A  52      33.559 -12.017   0.685  1.00 -0.77           C
ATOM    778 1HE  LYS A  52      33.835 -11.869   1.730  1.00 -0.77           H
ATOM    779 2HE  LYS A  52      33.397 -11.039   0.228  1.00 -0.77           H
ATOM    780  NZ  LYS A  52      32.283 -12.800   0.612  1.00 -0.77           N
ATOM    781 1HZ  LYS A  52      31.533 -12.291   1.063  1.00 -0.77           H
ATOM    782 2HZ  LYS A  52      32.403 -13.707   1.056  1.00 -0.77           H
ATOM    783 3HZ  LYS A  52      32.032 -12.961  -0.355  1.00 -0.77           H
ATOM    784  N   PRO A  53      40.581 -12.453  -1.168  1.00-11.04           N
ATOM    785  CA  PRO A  53      41.598 -13.138  -1.978  1.00-11.04           C
ATOM    786  HA  PRO A  53      41.821 -12.579  -2.886  1.00-11.04           H
ATOM    787  C   PRO A  53      41.123 -14.545  -2.290  1.00-11.04           C
ATOM    788  O   PRO A  53      40.351 -15.099  -1.520  1.00-11.04           O
ATOM    789  CB  PRO A  53      42.812 -13.196  -1.047  1.00-11.04           C
ATOM    790 1HB  PRO A  53      42.851 -14.168  -0.559  1.00-11.04           H
ATOM    791 2HB  PRO A  53      43.734 -13.010  -1.595  1.00-11.04           H
ATOM    792  CG  PRO A  53      42.563 -12.127  -0.030  1.00-11.04           C
ATOM    793 1HG  PRO A  53      43.109 -12.326   0.891  1.00-11.04           H
ATOM    794 2HG  PRO A  53      42.834 -11.152  -0.435  1.00-11.04           H
ATOM    795  CD  PRO A  53      41.085 -12.195   0.195  1.00-11.04           C
ATOM    796 1HD  PRO A  53      40.831 -13.023   0.859  1.00-11.04           H
ATOM    797 2HD  PRO A  53      40.715 -11.248   0.589  1.00-11.04           H
ATOM    798  N   GLU A  54      41.569 -15.156  -3.374  1.00 12.53           N
ATOM    799  H   GLU A  54      42.221 -14.677  -3.991  1.00 12.53           H
ATOM    800  CA  GLU A  54      41.094 -16.486  -3.757  1.00 12.53           C
ATOM    801  HA  GLU A  54      40.008 -16.465  -3.770  1.00 12.53           H
ATOM    802  C   GLU A  54      41.527 -17.570  -2.769  1.00 12.53           C
ATOM    803  O   GLU A  54      40.865 -18.590  -2.628  1.00 12.53           O
ATOM    804  CB  GLU A  54      41.563 -16.810  -5.171  1.00 12.53           C
ATOM    805 1HB  GLU A  54      41.447 -15.909  -5.772  1.00 12.53           H
ATOM    806 2HB  GLU A  54      42.619 -17.074  -5.136  1.00 12.53           H
ATOM    807  CG  GLU A  54      40.784 -17.921  -5.852  1.00 12.53           C
ATOM    808 1HG  GLU A  54      40.901 -18.847  -5.291  1.00 12.53           H
ATOM    809 2HG  GLU A  54      39.727 -17.650  -5.860  1.00 12.53           H
ATOM    810  CD  GLU A  54      41.242 -18.139  -7.280  1.00 12.53           C
ATOM    811  OE1 GLU A  54      42.276 -17.563  -7.700  1.00 12.53           O
ATOM    812  OE2 GLU A  54      40.552 -18.861  -8.034  1.00 12.53           O
ATOM    813  N   ALA A  55      42.557 -17.303  -1.980  1.00  4.74           N
ATOM    814  H   ALA A  55      43.100 -16.468  -2.142  1.00  4.74           H
ATOM    815  CA  ALA A  55      42.900 -18.186  -0.864  1.00  4.74           C
ATOM    816  HA  ALA A  55      43.055 -19.190  -1.263  1.00  4.74           H
ATOM    817  C   ALA A  55      41.771 -18.290   0.187  1.00  4.74           C
ATOM    818  O   ALA A  55      41.735 -19.250   0.959  1.00  4.74           O
ATOM    819  CB  ALA A  55      44.212 -17.723  -0.226  1.00  4.74           C
ATOM    820 1HB  ALA A  55      45.014 -17.768  -0.964  1.00  4.74           H
ATOM    821 2HB  ALA A  55      44.463 -18.380   0.608  1.00  4.74           H
ATOM    822 3HB  ALA A  55      44.112 -16.703   0.141  1.00  4.74           H
ATOM    823  N   TYR A  56      40.832 -17.352   0.196  1.00 14.27           N
ATOM    824  H   TYR A  56      40.956 -16.529  -0.382  1.00 14.27           H
ATOM    825  CA  TYR A  56      39.588 -17.478   0.962  1.00 14.27           C
ATOM    826  HA  TYR A  56      39.634 -18.373   1.582  1.00 14.27           H
ATOM    827  C   TYR A  56      38.346 -17.617   0.064  1.00 14.27           C
ATOM    828  O   TYR A  56      37.468 -18.440   0.322  1.00 14.27           O
ATOM    829  CB  TYR A  56      39.398 -16.280   1.896  1.00 14.27           C
ATOM    830 1HB  TYR A  56      40.159 -16.306   2.676  1.00 14.27           H
ATOM    831 2HB  TYR A  56      39.496 -15.356   1.327  1.00 14.27           H
ATOM    832  CG  TYR A  56      38.024 -16.334   2.518  1.00 14.27           C
ATOM    833  CD1 TYR A  56      37.668 -17.394   3.379  1.00 14.27           C
ATOM    834  HD1 TYR A  56      38.422 -18.096   3.707  1.00 14.27           H
ATOM    835  CD2 TYR A  56      37.031 -15.409   2.145  1.00 14.27           C
ATOM    836  HD2 TYR A  56      37.291 -14.565   1.523  1.00 14.27           H
ATOM    837  CE1 TYR A  56      36.317 -17.591   3.765  1.00 14.27           C
ATOM    838  HE1 TYR A  56      36.041 -18.434   4.381  1.00 14.27           H
ATOM    839  CE2 TYR A  56      35.686 -15.596   2.543  1.00 14.27           C
ATOM    840  HE2 TYR A  56      34.924 -14.898   2.239  1.00 14.27           H
ATOM    841  CZ  TYR A  56      35.338 -16.710   3.309  1.00 14.27           C
ATOM    842  OH  TYR A  56      34.017 -16.934   3.597  1.00 14.27           O
ATOM    843  HH  TYR A  56      33.435 -16.357   3.082  1.00 14.27           H
ATOM    844  N   ALA A  57      38.269 -16.857  -1.021  1.00 12.09           N
ATOM    845  H   ALA A  57      39.013 -16.197  -1.220  1.00 12.09           H
ATOM    846  CA  ALA A  57      37.125 -16.916  -1.930  1.00 12.09           C
ATOM    847  HA  ALA A  57      36.219 -16.768  -1.341  1.00 12.09           H
ATOM    848  C   ALA A  57      37.011 -18.275  -2.629  1.00 12.09           C
ATOM    849  O   ALA A  57      35.934 -18.662  -3.068  1.00 12.09           O
ATOM    850  CB  ALA A  57      37.207 -15.786  -2.965  1.00 12.09           C
ATOM    851 1HB  ALA A  57      37.422 -14.840  -2.472  1.00 12.09           H
ATOM    852 2HB  ALA A  57      36.253 -15.703  -3.490  1.00 12.09           H
ATOM    853 3HB  ALA A  57      37.987 -15.993  -3.694  1.00 12.09           H
ATOM    854  N   GLY A  58      38.110 -19.010  -2.715  1.00 29.90           N
ATOM    855  H   GLY A  58      38.999 -18.644  -2.387  1.00 29.90           H
ATOM    856  CA  GLY A  58      38.087 -20.364  -3.242  1.00 29.90           C
ATOM    857 1HA  GLY A  58      37.584 -20.349  -4.204  1.00 29.90           H
ATOM    858 2HA  GLY A  58      39.110 -20.714  -3.383  1.00 29.90           H
ATOM    859  C   GLY A  58      37.355 -21.330  -2.333  1.00 29.90           C
ATOM    860  O   GLY A  58      36.311 -21.850  -2.739  1.00 29.90           O
ATOM    861  N   PRO A  59      37.805 -21.536  -1.080  1.00  5.74           N
ATOM    862  CA  PRO A  59      36.939 -22.284  -0.159  1.00  5.74           C
ATOM    863  HA  PRO A  59      36.836 -23.309  -0.511  1.00  5.74           H
ATOM    864  C   PRO A  59      35.538 -21.705   0.058  1.00  5.74           C
ATOM    865  O   PRO A  59      34.607 -22.472   0.289  1.00  5.74           O
ATOM    866  CB  PRO A  59      37.731 -22.263   1.153  1.00  5.74           C
ATOM    867 1HB  PRO A  59      37.431 -21.410   1.761  1.00  5.74           H
ATOM    868 2HB  PRO A  59      37.588 -23.193   1.703  1.00  5.74           H
ATOM    869  CG  PRO A  59      39.147 -22.124   0.724  1.00  5.74           C
ATOM    870 1HG  PRO A  59      39.764 -21.727   1.530  1.00  5.74           H
ATOM    871 2HG  PRO A  59      39.528 -23.088   0.385  1.00  5.74           H
ATOM    872  CD  PRO A  59      39.076 -21.166  -0.425  1.00  5.74           C
ATOM    873 1HD  PRO A  59      39.046 -20.145  -0.062  1.00  5.74           H
ATOM    874 2HD  PRO A  59      39.924 -21.304  -1.093  1.00  5.74           H
ATOM    875  N   GLU A  60      35.353 -20.393  -0.031  1.00-13.35           N
ATOM    876  H   GLU A  60      36.150 -19.767  -0.132  1.00-13.35           H
ATOM    877  CA  GLU A  60      34.011 -19.813   0.061  1.00-13.35           C
ATOM    878  HA  GLU A  60      33.549 -20.169   0.981  1.00-13.35           H
ATOM    879  C   GLU A  60      33.113 -20.228  -1.102  1.00-13.35           C
ATOM    880  O   GLU A  60      31.959 -20.563  -0.889  1.00-13.35           O
ATOM    881  CB  GLU A  60      34.074 -18.283   0.117  1.00-13.35           C
ATOM    882 1HB  GLU A  60      34.817 -17.995   0.857  1.00-13.35           H
ATOM    883 2HB  GLU A  60      34.390 -17.909  -0.854  1.00-13.35           H
ATOM    884  CG  GLU A  60      32.743 -17.636   0.491  1.00-13.35           C
ATOM    885 1HG  GLU A  60      31.981 -17.936  -0.229  1.00-13.35           H
ATOM    886 2HG  GLU A  60      32.446 -17.998   1.476  1.00-13.35           H
ATOM    887  CD  GLU A  60      32.799 -16.121   0.521  1.00-13.35           C
ATOM    888  OE1 GLU A  60      32.598 -15.527   1.612  1.00-13.35           O
ATOM    889  OE2 GLU A  60      32.966 -15.487  -0.541  1.00-13.35           O
ATOM    890  N   ALA A  61      33.617 -20.245  -2.329  1.00  4.93           N
ATOM    891  H   ALA A  61      34.578 -19.949  -2.487  1.00  4.93           H
ATOM    892  CA  ALA A  61      32.812 -20.665  -3.476  1.00  4.93           C
ATOM    893  HA  ALA A  61      31.855 -20.142  -3.446  1.00  4.93           H
ATOM    894  C   ALA A  61      32.524 -22.167  -3.422  1.00  4.93           C
ATOM    895  O   ALA A  61      31.559 -22.646  -4.001  1.00  4.93           O
ATOM    896  CB  ALA A  61      33.524 -20.297  -4.773  1.00  4.93           C
ATOM    897 1HB  ALA A  61      33.662 -19.216  -4.821  1.00  4.93           H
ATOM    898 2HB  ALA A  61      32.922 -20.620  -5.624  1.00  4.93           H
ATOM    899 3HB  ALA A  61      34.494 -20.786  -4.808  1.00  4.93           H
ATOM    900  N   ALA A  62      33.356 -22.899  -2.698  1.00 28.53           N
ATOM    901  H   ALA A  62      34.155 -22.454  -2.264  1.00 28.53           H
ATOM    902  CA  ALA A  62      33.152 -24.327  -2.491  1.00 28.53           C
ATOM    903  HA  ALA A  62      32.758 -24.760  -3.411  1.00 28.53           H
ATOM    904  C   ALA A  62      32.157 -24.622  -1.361  1.00 28.53           C
ATOM    905  O   ALA A  62      31.999 -25.782  -0.988  1.00 28.53           O
ATOM    906  CB  ALA A  62      34.503 -24.986  -2.182  1.00 28.53           C
ATOM    907 1HB  ALA A  62      35.213 -24.784  -2.982  1.00 28.53           H
ATOM    908 2HB  ALA A  62      34.370 -26.064  -2.085  1.00 28.53           H
ATOM    909 3HB  ALA A  62      34.899 -24.591  -1.250  1.00 28.53           H
ATOM    910  N   ALA A  63      31.572 -23.598  -0.751  1.00 33.23           N
ATOM    911  H   ALA A  63      31.745 -22.655  -1.081  1.00 33.23           H
ATOM    912  CA  ALA A  63      30.723 -23.771   0.432  1.00 33.23           C
ATOM    913  HA  ALA A  63      30.923 -24.769   0.820  1.00 33.23           H
ATOM    914  C   ALA A  63      29.185 -23.692   0.286  1.00 33.23           C
ATOM    915  O   ALA A  63      28.497 -24.460   0.976  1.00 33.23           O
ATOM    916  CB  ALA A  63      31.198 -22.795   1.522  1.00 33.23           C
ATOM    917 1HB  ALA A  63      32.273 -22.908   1.669  1.00 33.23           H
ATOM    918 2HB  ALA A  63      30.687 -23.018   2.458  1.00 33.23           H
ATOM    919 3HB  ALA A  63      30.978 -21.768   1.226  1.00 33.23           H
ATOM    920  N   PRO A  64      28.613 -22.767  -0.517  1.00 11.65           N
ATOM    921  CA  PRO A  64      27.145 -22.787  -0.504  1.00 11.65           C
ATOM    922  HA  PRO A  64      26.766 -22.898   0.511  1.00 11.65           H
ATOM    923  C   PRO A  64      26.519 -23.836  -1.418  1.00 11.65           C
ATOM    924  O   PRO A  64      27.119 -24.278  -2.392  1.00 11.65           O
ATOM    925  CB  PRO A  64      26.791 -21.395  -1.029  1.00 11.65           C
ATOM    926 1HB  PRO A  64      25.805 -21.386  -1.494  1.00 11.65           H
ATOM    927 2HB  PRO A  64      26.840 -20.663  -0.223  1.00 11.65           H
ATOM    928  CG  PRO A  64      27.837 -21.134  -2.017  1.00 11.65           C
ATOM    929 1HG  PRO A  64      27.620 -21.671  -2.940  1.00 11.65           H
ATOM    930 2HG  PRO A  64      27.926 -20.067  -2.209  1.00 11.65           H
ATOM    931  CD  PRO A  64      29.091 -21.673  -1.386  1.00 11.65           C
ATOM    932 1HD  PRO A  64      29.773 -22.046  -2.151  1.00 11.65           H
ATOM    933 2HD  PRO A  64      29.563 -20.900  -0.781  1.00 11.65           H
ATOM    934  N   GLY A  65      25.262 -24.156  -1.157  1.00 18.44           N
ATOM    935  H   GLY A  65      24.806 -23.779  -0.333  1.00 18.44           H
ATOM    936  CA  GLY A  65      24.477 -24.922  -2.110  1.00 18.44           C
ATOM    937 1HA  GLY A  65      25.120 -25.548  -2.727  1.00 18.44           H
ATOM    938 2HA  GLY A  65      23.739 -25.534  -1.594  1.00 18.44           H
ATOM    939  C   GLY A  65      23.778 -23.890  -2.966  1.00 18.44           C
ATOM    940  O   GLY A  65      22.827 -23.266  -2.490  1.00 18.44           O
ATOM    941  N   LEU A  66      24.265 -23.621  -4.169  1.00  5.75           N
ATOM    942  H   LEU A  66      25.054 -24.149  -4.532  1.00  5.75           H
ATOM    943  CA  LEU A  66      23.694 -22.532  -4.967  1.00  5.75           C
ATOM    944  HA  LEU A  66      23.680 -21.642  -4.343  1.00  5.75           H
ATOM    945  C   LEU A  66      22.258 -22.857  -5.396  1.00  5.75           C
ATOM    946  O   LEU A  66      21.958 -24.016  -5.706  1.00  5.75           O
ATOM    947  CB  LEU A  66      24.553 -22.255  -6.206  1.00  5.75           C
ATOM    948 1HB  LEU A  66      24.576 -23.163  -6.805  1.00  5.75           H
ATOM    949 2HB  LEU A  66      24.053 -21.486  -6.794  1.00  5.75           H
ATOM    950  CG  LEU A  66      26.001 -21.797  -5.963  1.00  5.75           C
ATOM    951  HG  LEU A  66      26.498 -22.525  -5.324  1.00  5.75           H
ATOM    952  CD1 LEU A  66      26.766 -21.727  -7.280  1.00  5.75           C
ATOM    953 1HD1 LEU A  66      27.787 -21.394  -7.092  1.00  5.75           H
ATOM    954 2HD1 LEU A  66      26.288 -21.026  -7.964  1.00  5.75           H
ATOM    955 3HD1 LEU A  66      26.811 -22.716  -7.723  1.00  5.75           H
ATOM    956  CD2 LEU A  66      26.076 -20.432  -5.285  1.00  5.75           C
ATOM    957 1HD2 LEU A  66      27.121 -20.154  -5.150  1.00  5.75           H
ATOM    958 2HD2 LEU A  66      25.603 -20.480  -4.304  1.00  5.75           H
ATOM    959 3HD2 LEU A  66      25.570 -19.679  -5.893  1.00  5.75           H
ATOM    960  N   PRO A  67      21.354 -21.858  -5.411  1.00  3.14           N
ATOM    961  CA  PRO A  67      19.978 -22.170  -5.820  1.00  3.14           C
ATOM    962  HA  PRO A  67      19.589 -23.017  -5.254  1.00  3.14           H
ATOM    963  C   PRO A  67      19.859 -22.461  -7.314  1.00  3.14           C
ATOM    964  O   PRO A  67      20.677 -22.018  -8.114  1.00  3.14           O
ATOM    965  CB  PRO A  67      19.217 -20.896  -5.441  1.00  3.14           C
ATOM    966 1HB  PRO A  67      18.364 -20.736  -6.101  1.00  3.14           H
ATOM    967 2HB  PRO A  67      18.891 -20.949  -4.403  1.00  3.14           H
ATOM    968  CG  PRO A  67      20.229 -19.820  -5.600  1.00  3.14           C
ATOM    969 1HG  PRO A  67      20.354 -19.575  -6.653  1.00  3.14           H
ATOM    970 2HG  PRO A  67      19.951 -18.932  -5.032  1.00  3.14           H
ATOM    971  CD  PRO A  67      21.490 -20.429  -5.061  1.00  3.14           C
ATOM    972 1HD  PRO A  67      22.361 -19.983  -5.541  1.00  3.14           H
ATOM    973 2HD  PRO A  67      21.540 -20.309  -3.977  1.00  3.14           H
ATOM    974  N   GLU A  68      18.832 -23.198  -7.705  1.00 16.81           N
ATOM    975  H   GLU A  68      18.157 -23.515  -7.008  1.00 16.81           H
ATOM    976  CA  GLU A  68      18.629 -23.614  -9.095  1.00 16.81           C
ATOM    977  HA  GLU A  68      19.610 -23.819  -9.523  1.00 16.81           H
ATOM    978  C   GLU A  68      17.969 -22.531  -9.963  1.00 16.81           C
ATOM    979  O   GLU A  68      16.866 -22.682 -10.499  1.00 16.81           O
ATOM    980  CB  GLU A  68      17.851 -24.932  -9.090  1.00 16.81           C
ATOM    981 1HB  GLU A  68      18.311 -25.554  -8.321  1.00 16.81           H
ATOM    982 2HB  GLU A  68      16.818 -24.742  -8.800  1.00 16.81           H
ATOM    983  CG  GLU A  68      17.873 -25.714 -10.395  1.00 16.81           C
ATOM    984 1HG  GLU A  68      17.357 -25.151 -11.170  1.00 16.81           H
ATOM    985 2HG  GLU A  68      18.913 -25.844 -10.695  1.00 16.81           H
ATOM    986  CD  GLU A  68      17.239 -27.089 -10.261  1.00 16.81           C
ATOM    987  OE1 GLU A  68      17.064 -27.574  -9.121  1.00 16.81           O
ATOM    988  OE2 GLU A  68      17.077 -27.785 -11.285  1.00 16.81           O
ATOM    989  N   LEU A  69      18.675 -21.417 -10.107  1.00  7.64           N
ATOM    990  H   LEU A  69      19.555 -21.338  -9.602  1.00  7.64           H
ATOM    991  CA  LEU A  69      18.228 -20.301 -10.948  1.00  7.64           C
ATOM    992  HA  LEU A  69      17.208 -20.025 -10.677  1.00  7.64           H
ATOM    993  C   LEU A  69      18.243 -20.725 -12.414  1.00  7.64           C
ATOM    994  O   LEU A  69      17.510 -20.197 -13.249  1.00  7.64           O
ATOM    995  CB  LEU A  69      19.155 -19.092 -10.764  1.00  7.64           C
ATOM    996 1HB  LEU A  69      20.155 -19.397 -11.073  1.00  7.64           H
ATOM    997 2HB  LEU A  69      18.825 -18.309 -11.447  1.00  7.64           H
ATOM    998  CG  LEU A  69      19.272 -18.472  -9.363  1.00  7.64           C
ATOM    999  HG  LEU A  69      19.558 -19.256  -8.667  1.00  7.64           H
ATOM   1000  CD1 LEU A  69      20.371 -17.413  -9.359  1.00  7.64           C
ATOM   1001 1HD1 LEU A  69      20.496 -17.016  -8.351  1.00  7.64           H
ATOM   1002 2HD1 LEU A  69      20.114 -16.599 -10.040  1.00  7.64           H
ATOM   1003 3HD1 LEU A  69      21.313 -17.863  -9.675  1.00  7.64           H
ATOM   1004  CD2 LEU A  69      17.964 -17.850  -8.870  1.00  7.64           C
ATOM   1005 1HD2 LEU A  69      18.111 -17.421  -7.879  1.00  7.64           H
ATOM   1006 2HD2 LEU A  69      17.190 -18.615  -8.800  1.00  7.64           H
ATOM   1007 3HD2 LEU A  69      17.637 -17.067  -9.556  1.00  7.64           H
ATOM   1008  N   ARG A  70      19.080 -21.711 -12.701  1.00  2.81           N
ATOM   1009  H   ARG A  70      19.659 -22.075 -11.953  1.00  2.81           H
ATOM   1010  CA  ARG A  70      19.141 -22.426 -13.976  1.00  2.81           C
ATOM   1011  HA  ARG A  70      18.170 -22.430 -14.474  1.00  2.81           H
ATOM   1012  C   ARG A  70      19.495 -23.808 -13.463  1.00  2.81           C
ATOM   1013  O   ARG A  70      20.071 -23.905 -12.376  1.00  2.81           O
ATOM   1014  CB  ARG A  70      20.255 -21.916 -14.905  1.00  2.81           C
ATOM   1015 1HB  ARG A  70      21.206 -22.014 -14.391  1.00  2.81           H
ATOM   1016 2HB  ARG A  70      20.288 -22.556 -15.786  1.00  2.81           H
ATOM   1017  CG  ARG A  70      20.109 -20.470 -15.357  1.00  2.81           C
ATOM   1018 1HG  ARG A  70      19.238 -20.385 -16.006  1.00  2.81           H
ATOM   1019 2HG  ARG A  70      19.960 -19.834 -14.485  1.00  2.81           H
ATOM   1020  CD  ARG A  70      21.347 -19.969 -16.092  1.00  2.81           C
ATOM   1021 1HD  ARG A  70      21.218 -18.909 -16.317  1.00  2.81           H
ATOM   1022 2HD  ARG A  70      22.209 -20.068 -15.430  1.00  2.81           H
ATOM   1023  NE  ARG A  70      21.619 -20.698 -17.339  1.00  2.81           N
ATOM   1024  HE  ARG A  70      22.313 -21.440 -17.306  1.00  2.81           H
ATOM   1025  CZ  ARG A  70      21.090 -20.458 -18.528  1.00  2.81           C
ATOM   1026  NH1 ARG A  70      21.514 -21.170 -19.528  1.00  2.81           N
ATOM   1027 1HH1 ARG A  70      22.226 -21.870 -19.360  1.00  2.81           H
ATOM   1028 2HH1 ARG A  70      21.130 -21.030 -20.455  1.00  2.81           H
ATOM   1029  NH2 ARG A  70      20.164 -19.564 -18.750  1.00  2.81           N
ATOM   1030 1HH2 ARG A  70      19.769 -19.048 -17.982  1.00  2.81           H
ATOM   1031 2HH2 ARG A  70      19.852 -19.393 -19.695  1.00  2.81           H
ATOM   1032  N   ALA A  71      19.274 -24.851 -14.246  1.00 10.60           N
ATOM   1033  H   ALA A  71      18.839 -24.708 -15.155  1.00 10.60           H
ATOM   1034  CA  ALA A  71      19.633 -26.211 -13.850  1.00 10.60           C
ATOM   1035  HA  ALA A  71      19.260 -26.390 -12.843  1.00 10.60           H
ATOM   1036  C   ALA A  71      21.155 -26.423 -13.842  1.00 10.60           C
ATOM   1037  O   ALA A  71      21.664 -27.464 -13.447  1.00 10.60           O
ATOM   1038  CB  ALA A  71      18.965 -27.194 -14.801  1.00 10.60           C
ATOM   1039 1HB  ALA A  71      17.887 -27.039 -14.795  1.00 10.60           H
ATOM   1040 2HB  ALA A  71      19.177 -28.215 -14.484  1.00 10.60           H
ATOM   1041 3HB  ALA A  71      19.349 -27.051 -15.811  1.00 10.60           H
ATOM   1042  N   GLU A  72      21.865 -25.415 -14.318  1.00 -6.53           N
ATOM   1043  H   GLU A  72      21.363 -24.602 -14.629  1.00 -6.53           H
ATOM   1044  CA  GLU A  72      23.316 -25.416 -14.485  1.00 -6.53           C
ATOM   1045  HA  GLU A  72      23.664 -26.422 -14.724  1.00 -6.53           H
ATOM   1046  C   GLU A  72      24.073 -24.915 -13.249  1.00 -6.53           C
ATOM   1047  O   GLU A  72      25.308 -24.934 -13.200  1.00 -6.53           O
ATOM   1048  CB  GLU A  72      23.602 -24.489 -15.669  1.00 -6.53           C
ATOM   1049 1HB  GLU A  72      23.162 -23.518 -15.439  1.00 -6.53           H
ATOM   1050 2HB  GLU A  72      24.677 -24.369 -15.796  1.00 -6.53           H
ATOM   1051  CG  GLU A  72      22.999 -25.012 -16.975  1.00 -6.53           C
ATOM   1052 1HG  GLU A  72      23.547 -25.905 -17.280  1.00 -6.53           H
ATOM   1053 2HG  GLU A  72      21.960 -25.296 -16.810  1.00 -6.53           H
ATOM   1054  CD  GLU A  72      23.000 -24.002 -18.114  1.00 -6.53           C
ATOM   1055  OE1 GLU A  72      23.431 -22.842 -17.937  1.00 -6.53           O
ATOM   1056  OE2 GLU A  72      22.495 -24.348 -19.208  1.00 -6.53           O
ATOM   1057  N   LEU A  73      23.344 -24.439 -12.250  1.00 40.47           N
ATOM   1058  H   LEU A  73      22.334 -24.473 -12.304  1.00 40.47           H
ATOM   1059  CA  LEU A  73      23.969 -23.874 -11.052  1.00 40.47           C
ATOM   1060  HA  LEU A  73      24.792 -23.230 -11.358  1.00 40.47           H
ATOM   1061  C   LEU A  73      24.554 -24.960 -10.156  1.00 40.47           C
ATOM   1062  O   LEU A  73      24.075 -26.098 -10.108  1.00 40.47           O
ATOM   1063  CB  LEU A  73      22.970 -23.029 -10.248  1.00 40.47           C
ATOM   1064 1HB  LEU A  73      21.983 -23.474 -10.370  1.00 40.47           H
ATOM   1065 2HB  LEU A  73      23.226 -23.121  -9.192  1.00 40.47           H
ATOM   1066  CG  LEU A  73      22.866 -21.522 -10.552  1.00 40.47           C
ATOM   1067  HG  LEU A  73      22.033 -21.125  -9.981  1.00 40.47           H
ATOM   1068  CD1 LEU A  73      24.109 -20.751 -10.122  1.00 40.47           C
ATOM   1069 1HD1 LEU A  73      23.956 -19.686 -10.305  1.00 40.47           H
ATOM   1070 2HD1 LEU A  73      24.987 -21.084 -10.673  1.00 40.47           H
ATOM   1071 3HD1 LEU A  73      24.265 -20.885  -9.054  1.00 40.47           H
ATOM   1072  CD2 LEU A  73      22.584 -21.224 -12.006  1.00 40.47           C
ATOM   1073 1HD2 LEU A  73      22.327 -20.170 -12.120  1.00 40.47           H
ATOM   1074 2HD2 LEU A  73      21.743 -21.824 -12.330  1.00 40.47           H
ATOM   1075 3HD2 LEU A  73      23.452 -21.450 -12.626  1.00 40.47           H
ATOM   1076  N   GLY A  74      25.600 -24.581  -9.435  1.00 45.24           N
ATOM   1077  H   GLY A  74      25.914 -23.625  -9.495  1.00 45.24           H
ATOM   1078  CA  GLY A  74      26.324 -25.489  -8.558  1.00 45.24           C
ATOM   1079 1HA  GLY A  74      26.476 -26.434  -9.078  1.00 45.24           H
ATOM   1080 2HA  GLY A  74      27.304 -25.066  -8.340  1.00 45.24           H
ATOM   1081  C   GLY A  74      25.625 -25.774  -7.243  1.00 45.24           C
ATOM   1082  O   GLY A  74      26.021 -25.300  -6.184  1.00 45.24           O
ATOM   1083  N   ARG A  75      24.555 -26.551  -7.324  1.00 12.61           N
ATOM   1084  H   ARG A  75      24.258 -26.849  -8.248  1.00 12.61           H
ATOM   1085  CA  ARG A  75      23.783 -26.960  -6.145  1.00 12.61           C
ATOM   1086  HA  ARG A  75      23.404 -26.077  -5.630  1.00 12.61           H
ATOM   1087  C   ARG A  75      24.680 -27.737  -5.187  1.00 12.61           C
ATOM   1088  O   ARG A  75      24.563 -27.628  -3.974  1.00 12.61           O
ATOM   1089  CB  ARG A  75      22.625 -27.872  -6.557  1.00 12.61           C
ATOM   1090 1HB  ARG A  75      23.063 -28.768  -6.998  1.00 12.61           H
ATOM   1091 2HB  ARG A  75      22.085 -28.175  -5.663  1.00 12.61           H
ATOM   1092  CG  ARG A  75      21.624 -27.309  -7.558  1.00 12.61           C
ATOM   1093 1HG  ARG A  75      21.045 -26.496  -7.120  1.00 12.61           H
ATOM   1094 2HG  ARG A  75      22.154 -26.949  -8.437  1.00 12.61           H
ATOM   1095  CD  ARG A  75      20.714 -28.469  -7.958  1.00 12.61           C
ATOM   1096 1HD  ARG A  75      21.317 -29.377  -8.009  1.00 12.61           H
ATOM   1097 2HD  ARG A  75      19.967 -28.615  -7.177  1.00 12.61           H
ATOM   1098  NE  ARG A  75      20.040 -28.322  -9.254  1.00 12.61           N
ATOM   1099  HE  ARG A  75      19.046 -28.117  -9.224  1.00 12.61           H
ATOM   1100  CZ  ARG A  75      20.588 -28.527 -10.446  1.00 12.61           C
ATOM   1101  NH1 ARG A  75      19.827 -28.665 -11.487  1.00 12.61           N
ATOM   1102 1HH1 ARG A  75      18.815 -28.635 -11.396  1.00 12.61           H
ATOM   1103 2HH1 ARG A  75      20.259 -28.769 -12.398  1.00 12.61           H
ATOM   1104  NH2 ARG A  75      21.876 -28.564 -10.658  1.00 12.61           N
ATOM   1105 1HH2 ARG A  75      22.516 -28.417  -9.901  1.00 12.61           H
ATOM   1106 2HH2 ARG A  75      22.222 -28.707 -11.598  1.00 12.61           H
ATOM   1107  N   ALA A  76      25.578 -28.519  -5.768  1.00 26.20           N
ATOM   1108  H   ALA A  76      25.598 -28.574  -6.768  1.00 26.20           H
ATOM   1109  CA  ALA A  76      26.595 -29.241  -5.014  1.00 26.20           C
ATOM   1110  HA  ALA A  76      26.155 -29.614  -4.092  1.00 26.20           H
ATOM   1111  C   ALA A  76      27.727 -28.234  -4.722  1.00 26.20           C
ATOM   1112  O   ALA A  76      28.258 -27.641  -5.669  1.00 26.20           O
ATOM   1113  CB  ALA A  76      27.100 -30.429  -5.846  1.00 26.20           C
ATOM   1114 1HB  ALA A  76      26.282 -31.130  -6.012  1.00 26.20           H
ATOM   1115 2HB  ALA A  76      27.892 -30.943  -5.303  1.00 26.20           H
ATOM   1116 3HB  ALA A  76      27.493 -30.077  -6.802  1.00 26.20           H
ATOM   1117  N   PRO A  77      28.088 -28.011  -3.443  1.00 29.66           N
ATOM   1118  CA  PRO A  77      29.076 -26.955  -3.169  1.00 29.66           C
ATOM   1119  HA  PRO A  77      28.667 -26.007  -3.520  1.00 29.66           H
ATOM   1120  C   PRO A  77      30.489 -27.101  -3.739  1.00 29.66           C
ATOM   1121  O   PRO A  77      30.982 -26.196  -4.403  1.00 29.66           O
ATOM   1122  CB  PRO A  77      29.133 -26.940  -1.637  1.00 29.66           C
ATOM   1123 1HB  PRO A  77      29.952 -27.559  -1.276  1.00 29.66           H
ATOM   1124 2HB  PRO A  77      29.242 -25.922  -1.273  1.00 29.66           H
ATOM   1125  CG  PRO A  77      27.857 -27.505  -1.201  1.00 29.66           C
ATOM   1126 1HG  PRO A  77      27.933 -27.902  -0.190  1.00 29.66           H
ATOM   1127 2HG  PRO A  77      27.074 -26.749  -1.261  1.00 29.66           H
ATOM   1128  CD  PRO A  77      27.590 -28.592  -2.182  1.00 29.66           C
ATOM   1129 1HD  PRO A  77      28.152 -29.489  -1.925  1.00 29.66           H
ATOM   1130 2HD  PRO A  77      26.521 -28.800  -2.228  1.00 29.66           H
ATOM   1131  N   SER A  78      31.174 -28.217  -3.520  1.00 15.50           N
ATOM   1132  H   SER A  78      30.776 -28.963  -2.964  1.00 15.50           H
ATOM   1133  CA  SER A  78      32.541 -28.347  -4.044  1.00 15.50           C
ATOM   1134  HA  SER A  78      33.118 -27.530  -3.612  1.00 15.50           H
ATOM   1135  C   SER A  78      32.653 -28.199  -5.574  1.00 15.50           C
ATOM   1136  O   SER A  78      33.532 -27.457  -6.039  1.00 15.50           O
ATOM   1137  CB  SER A  78      33.194 -29.653  -3.581  1.00 15.50           C
ATOM   1138 1HB  SER A  78      32.647 -30.501  -3.993  1.00 15.50           H
ATOM   1139 2HB  SER A  78      34.221 -29.688  -3.947  1.00 15.50           H
ATOM   1140  OG  SER A  78      33.199 -29.753  -2.165  1.00 15.50           O
ATOM   1141  HG  SER A  78      33.733 -30.522  -1.921  1.00 15.50           H
ATOM   1142  N   PRO A  79      31.773 -28.840  -6.377  1.00 11.31           N
ATOM   1143  CA  PRO A  79      31.792 -28.484  -7.804  1.00 11.31           C
ATOM   1144  HA  PRO A  79      32.752 -28.765  -8.233  1.00 11.31           H
ATOM   1145  C   PRO A  79      31.503 -27.034  -8.190  1.00 11.31           C
ATOM   1146  O   PRO A  79      31.945 -26.621  -9.259  1.00 11.31           O
ATOM   1147  CB  PRO A  79      30.700 -29.374  -8.401  1.00 11.31           C
ATOM   1148 1HB  PRO A  79      29.749 -28.840  -8.425  1.00 11.31           H
ATOM   1149 2HB  PRO A  79      30.978 -29.705  -9.402  1.00 11.31           H
ATOM   1150  CG  PRO A  79      30.625 -30.507  -7.498  1.00 11.31           C
ATOM   1151 1HG  PRO A  79      29.671 -31.023  -7.597  1.00 11.31           H
ATOM   1152 2HG  PRO A  79      31.454 -31.187  -7.694  1.00 11.31           H
ATOM   1153  CD  PRO A  79      30.773 -29.900  -6.144  1.00 11.31           C
ATOM   1154 1HD  PRO A  79      29.833 -29.471  -5.807  1.00 11.31           H
ATOM   1155 2HD  PRO A  79      31.133 -30.643  -5.434  1.00 11.31           H
ATOM   1156  N   ALA A  80      30.830 -26.235  -7.369  1.00 10.29           N
ATOM   1157  H   ALA A  80      30.461 -26.580  -6.486  1.00 10.29           H
ATOM   1158  CA  ALA A  80      30.620 -24.826  -7.708  1.00 10.29           C
ATOM   1159  HA  ALA A  80      30.138 -24.772  -8.685  1.00 10.29           H
ATOM   1160  C   ALA A  80      31.975 -24.107  -7.804  1.00 10.29           C
ATOM   1161  O   ALA A  80      32.222 -23.311  -8.721  1.00 10.29           O
ATOM   1162  CB  ALA A  80      29.713 -24.154  -6.670  1.00 10.29           C
ATOM   1163 1HB  ALA A  80      28.772 -24.700  -6.581  1.00 10.29           H
ATOM   1164 2HB  ALA A  80      29.509 -23.128  -6.972  1.00 10.29           H
ATOM   1165 3HB  ALA A  80      30.200 -24.137  -5.694  1.00 10.29           H
ATOM   1166  N   LYS A  81      32.896 -24.433  -6.906  1.00 14.82           N
ATOM   1167  H   LYS A  81      32.652 -25.048  -6.136  1.00 14.82           H
ATOM   1168  CA  LYS A  81      34.259 -23.915  -7.048  1.00 14.82           C
ATOM   1169  HA  LYS A  81      34.181 -22.851  -7.252  1.00 14.82           H
ATOM   1170  C   LYS A  81      34.965 -24.532  -8.242  1.00 14.82           C
ATOM   1171  O   LYS A  81      35.638 -23.815  -8.957  1.00 14.82           O
ATOM   1172  CB  LYS A  81      35.102 -24.067  -5.778  1.00 14.82           C
ATOM   1173 1HB  LYS A  81      34.631 -23.475  -4.999  1.00 14.82           H
ATOM   1174 2HB  LYS A  81      35.095 -25.112  -5.473  1.00 14.82           H
ATOM   1175  CG  LYS A  81      36.574 -23.615  -5.909  1.00 14.82           C
ATOM   1176 1HG  LYS A  81      37.072 -23.759  -4.950  1.00 14.82           H
ATOM   1177 2HG  LYS A  81      37.058 -24.254  -6.645  1.00 14.82           H
ATOM   1178  CD  LYS A  81      36.767 -22.158  -6.355  1.00 14.82           C
ATOM   1179 1HD  LYS A  81      36.227 -21.989  -7.282  1.00 14.82           H
ATOM   1180 2HD  LYS A  81      36.369 -21.490  -5.596  1.00 14.82           H
ATOM   1181  CE  LYS A  81      38.231 -21.822  -6.613  1.00 14.82           C
ATOM   1182 1HE  LYS A  81      38.789 -21.856  -5.676  1.00 14.82           H
ATOM   1183 2HE  LYS A  81      38.659 -22.557  -7.296  1.00 14.82           H
ATOM   1184  NZ  LYS A  81      38.331 -20.456  -7.229  1.00 14.82           N
ATOM   1185 1HZ  LYS A  81      39.302 -20.205  -7.396  1.00 14.82           H
ATOM   1186 2HZ  LYS A  81      37.913 -19.766  -6.615  1.00 14.82           H
ATOM   1187 3HZ  LYS A  81      37.836 -20.431  -8.111  1.00 14.82           H
ATOM   1188  N   CYS A  82      34.798 -25.811  -8.532  1.00 -5.85           N
ATOM   1189  H   CYS A  82      34.209 -26.396  -7.953  1.00 -5.85           H
ATOM   1190  CA  CYS A  82      35.474 -26.379  -9.701  1.00 -5.85           C
ATOM   1191  HA  CYS A  82      36.550 -26.239  -9.584  1.00 -5.85           H
ATOM   1192  C   CYS A  82      35.047 -25.681 -10.995  1.00 -5.85           C
ATOM   1193  O   CYS A  82      35.881 -25.373 -11.853  1.00 -5.85           O
ATOM   1194  CB  CYS A  82      35.182 -27.872  -9.800  1.00 -5.85           C
ATOM   1195 1HB  CYS A  82      34.117 -28.013  -9.988  1.00 -5.85           H
ATOM   1196 2HB  CYS A  82      35.736 -28.285 -10.646  1.00 -5.85           H
ATOM   1197  SG  CYS A  82      35.632 -28.763  -8.300  1.00 -5.85           S
ATOM   1198  HG  CYS A  82      35.195 -29.959  -8.730  1.00 -5.85           H
ATOM   1199  N   ALA A  83      33.764 -25.360 -11.091  1.00-13.01           N
ATOM   1200  H   ALA A  83      33.117 -25.655 -10.361  1.00-13.01           H
ATOM   1201  CA  ALA A  83      33.232 -24.608 -12.221  1.00-13.01           C
ATOM   1202  HA  ALA A  83      33.454 -25.162 -13.134  1.00-13.01           H
ATOM   1203  C   ALA A  83      33.875 -23.225 -12.343  1.00-13.01           C
ATOM   1204  O   ALA A  83      34.266 -22.816 -13.432  1.00-13.01           O
ATOM   1205  CB  ALA A  83      31.705 -24.477 -12.076  1.00-13.01           C
ATOM   1206 1HB  ALA A  83      31.256 -25.470 -12.020  1.00-13.01           H
ATOM   1207 2HB  ALA A  83      31.298 -23.956 -12.943  1.00-13.01           H
ATOM   1208 3HB  ALA A  83      31.453 -23.920 -11.172  1.00-13.01           H
ATOM   1209  N   SER A  84      33.992 -22.500 -11.241  1.00  6.10           N
ATOM   1210  H   SER A  84      33.658 -22.872 -10.358  1.00  6.10           H
ATOM   1211  CA  SER A  84      34.557 -21.148 -11.280  1.00  6.10           C
ATOM   1212  HA  SER A  84      34.180 -20.639 -12.167  1.00  6.10           H
ATOM   1213  C   SER A  84      36.085 -21.137 -11.373  1.00  6.10           C
ATOM   1214  O   SER A  84      36.685 -20.170 -11.848  1.00  6.10           O
ATOM   1215  CB  SER A  84      34.088 -20.364 -10.053  1.00  6.10           C
ATOM   1216 1HB  SER A  84      34.559 -19.381 -10.049  1.00  6.10           H
ATOM   1217 2HB  SER A  84      33.006 -20.237 -10.108  1.00  6.10           H
ATOM   1218  OG  SER A  84      34.397 -21.047  -8.854  1.00  6.10           O
ATOM   1219  HG  SER A  84      33.658 -21.635  -8.651  1.00  6.10           H
ATOM   1220  N   ALA A  85      36.723 -22.217 -10.946  1.00  7.69           N
ATOM   1221  H   ALA A  85      36.190 -22.953 -10.488  1.00  7.69           H
ATOM   1222  CA  ALA A  85      38.170 -22.382 -11.052  1.00  7.69           C
ATOM   1223  HA  ALA A  85      38.662 -21.464 -10.727  1.00  7.69           H
ATOM   1224  C   ALA A  85      38.579 -22.675 -12.491  1.00  7.69           C
ATOM   1225  O   ALA A  85      39.685 -22.346 -12.907  1.00  7.69           O
ATOM   1226  CB  ALA A  85      38.629 -23.537 -10.155  1.00  7.69           C
ATOM   1227 1HB  ALA A  85      38.277 -23.385  -9.138  1.00  7.69           H
ATOM   1228 2HB  ALA A  85      39.719 -23.588 -10.154  1.00  7.69           H
ATOM   1229 3HB  ALA A  85      38.231 -24.482 -10.527  1.00  7.69           H
ATOM   1230  N   PHE A  86      37.702 -23.324 -13.244  1.00 -7.21           N
ATOM   1231  H   PHE A  86      36.785 -23.550 -12.876  1.00 -7.21           H
ATOM   1232  CA  PHE A  86      38.064 -23.766 -14.587  1.00 -7.21           C
ATOM   1233  HA  PHE A  86      38.928 -24.419 -14.475  1.00 -7.21           H
ATOM   1234  C   PHE A  86      38.524 -22.632 -15.517  1.00 -7.21           C
ATOM   1235  O   PHE A  86      39.626 -22.735 -16.054  1.00 -7.21           O
ATOM   1236  CB  PHE A  86      36.941 -24.606 -15.208  1.00 -7.21           C
ATOM   1237 1HB  PHE A  86      36.687 -25.412 -14.521  1.00 -7.21           H
ATOM   1238 2HB  PHE A  86      36.055 -23.991 -15.343  1.00 -7.21           H
ATOM   1239  CG  PHE A  86      37.311 -25.210 -16.532  1.00 -7.21           C
ATOM   1240  CD1 PHE A  86      37.903 -26.484 -16.591  1.00 -7.21           C
ATOM   1241  HD1 PHE A  86      38.072 -27.043 -15.681  1.00 -7.21           H
ATOM   1242  CD2 PHE A  86      37.087 -24.500 -17.725  1.00 -7.21           C
ATOM   1243  HD2 PHE A  86      36.620 -23.526 -17.696  1.00 -7.21           H
ATOM   1244  CE1 PHE A  86      38.295 -27.042 -17.831  1.00 -7.21           C
ATOM   1245  HE1 PHE A  86      38.765 -28.015 -17.866  1.00 -7.21           H
ATOM   1246  CE2 PHE A  86      37.482 -25.039 -18.969  1.00 -7.21           C
ATOM   1247  HE2 PHE A  86      37.328 -24.473 -19.877  1.00 -7.21           H
ATOM   1248  CZ  PHE A  86      38.080 -26.317 -19.023  1.00 -7.21           C
ATOM   1249  HZ  PHE A  86      38.377 -26.735 -19.973  1.00 -7.21           H
ATOM   1250  N   PRO A  87      37.752 -21.537 -15.700  1.00 27.57           N
ATOM   1251  CA  PRO A  87      38.370 -20.499 -16.539  1.00 27.57           C
ATOM   1252  HA  PRO A  87      38.730 -20.930 -17.473  1.00 27.57           H
ATOM   1253  C   PRO A  87      39.488 -19.707 -15.855  1.00 27.57           C
ATOM   1254  O   PRO A  87      40.283 -19.048 -16.520  1.00 27.57           O
ATOM   1255  CB  PRO A  87      37.196 -19.552 -16.826  1.00 27.57           C
ATOM   1256 1HB  PRO A  87      37.242 -18.692 -16.164  1.00 27.57           H
ATOM   1257 2HB  PRO A  87      37.201 -19.234 -17.868  1.00 27.57           H
ATOM   1258  CG  PRO A  87      35.980 -20.332 -16.520  1.00 27.57           C
ATOM   1259 1HG  PRO A  87      35.139 -19.677 -16.298  1.00 27.57           H
ATOM   1260 2HG  PRO A  87      35.745 -21.006 -17.345  1.00 27.57           H
ATOM   1261  CD  PRO A  87      36.397 -21.106 -15.314  1.00 27.57           C
ATOM   1262 1HD  PRO A  87      36.427 -20.470 -14.428  1.00 27.57           H
ATOM   1263 2HD  PRO A  87      35.734 -21.953 -15.167  1.00 27.57           H
ATOM   1264  N   ALA A  88      39.540 -19.751 -14.528  1.00 16.61           N
ATOM   1265  H   ALA A  88      38.891 -20.330 -14.021  1.00 16.61           H
ATOM   1266  CA  ALA A  88      40.494 -18.951 -13.765  1.00 16.61           C
ATOM   1267  HA  ALA A  88      40.394 -17.909 -14.072  1.00 16.61           H
ATOM   1268  C   ALA A  88      41.936 -19.375 -14.035  1.00 16.61           C
ATOM   1269  O   ALA A  88      42.840 -18.544 -14.039  1.00 16.61           O
ATOM   1270  CB  ALA A  88      40.175 -19.049 -12.268  1.00 16.61           C
ATOM   1271 1HB  ALA A  88      39.152 -18.719 -12.088  1.00 16.61           H
ATOM   1272 2HB  ALA A  88      40.859 -18.412 -11.708  1.00 16.61           H
ATOM   1273 3HB  ALA A  88      40.297 -20.075 -11.922  1.00 16.61           H
ATOM   1274  N   ALA A  89      42.156 -20.659 -14.280  1.00 23.53           N
ATOM   1275  H   ALA A  89      41.386 -21.316 -14.248  1.00 23.53           H
ATOM   1276  CA  ALA A  89      43.502 -21.136 -14.583  1.00 23.53           C
ATOM   1277  HA  ALA A  89      44.135 -20.792 -13.768  1.00 23.53           H
ATOM   1278  C   ALA A  89      44.113 -20.527 -15.875  1.00 23.53           C
ATOM   1279  O   ALA A  89      45.172 -19.904 -15.786  1.00 23.53           O
ATOM   1280  CB  ALA A  89      43.551 -22.668 -14.545  1.00 23.53           C
ATOM   1281 1HB  ALA A  89      43.204 -23.016 -13.571  1.00 23.53           H
ATOM   1282 2HB  ALA A  89      44.580 -22.997 -14.696  1.00 23.53           H
ATOM   1283 3HB  ALA A  89      42.918 -23.091 -15.324  1.00 23.53           H
ATOM   1284  N   PRO A  90      43.434 -20.566 -17.041  1.00 17.43           N
ATOM   1285  CA  PRO A  90      43.917 -19.724 -18.150  1.00 17.43           C
ATOM   1286  HA  PRO A  90      44.998 -19.822 -18.246  1.00 17.43           H
ATOM   1287  C   PRO A  90      43.575 -18.218 -18.087  1.00 17.43           C
ATOM   1288  O   PRO A  90      43.761 -17.507 -19.081  1.00 17.43           O
ATOM   1289  CB  PRO A  90      43.260 -20.389 -19.361  1.00 17.43           C
ATOM   1290 1HB  PRO A  90      43.134 -19.690 -20.185  1.00 17.43           H
ATOM   1291 2HB  PRO A  90      43.847 -21.248 -19.685  1.00 17.43           H
ATOM   1292  CG  PRO A  90      41.970 -20.833 -18.854  1.00 17.43           C
ATOM   1293 1HG  PRO A  90      41.290 -19.987 -18.775  1.00 17.43           H
ATOM   1294 2HG  PRO A  90      41.544 -21.606 -19.493  1.00 17.43           H
ATOM   1295  CD  PRO A  90      42.291 -21.385 -17.496  1.00 17.43           C
ATOM   1296 1HD  PRO A  90      41.440 -21.277 -16.829  1.00 17.43           H
ATOM   1297 2HD  PRO A  90      42.588 -22.432 -17.574  1.00 17.43           H
ATOM   1298  N   ALA A  91      43.135 -17.739 -16.927  1.00 35.46           N
ATOM   1299  H   ALA A  91      43.005 -18.387 -16.163  1.00 35.46           H
ATOM   1300  CA  ALA A  91      42.846 -16.332 -16.615  1.00 35.46           C
ATOM   1301  HA  ALA A  91      42.554 -16.344 -15.566  1.00 35.46           H
ATOM   1302  C   ALA A  91      41.674 -15.627 -17.317  1.00 35.46           C
ATOM   1303  O   ALA A  91      41.816 -14.530 -17.872  1.00 35.46           O
ATOM   1304  CB  ALA A  91      44.122 -15.487 -16.668  1.00 35.46           C
ATOM   1305 1HB  ALA A  91      44.924 -16.003 -16.142  1.00 35.46           H
ATOM   1306 2HB  ALA A  91      43.940 -14.528 -16.185  1.00 35.46           H
ATOM   1307 3HB  ALA A  91      44.410 -15.316 -17.703  1.00 35.46           H
ATOM   1308  N   PHE A  92      40.498 -16.221 -17.191  1.00 -4.99           N
ATOM   1309  H   PHE A  92      40.452 -17.157 -16.789  1.00 -4.99           H
ATOM   1310  CA  PHE A  92      39.225 -15.572 -17.499  1.00 -4.99           C
ATOM   1311  HA  PHE A  92      39.371 -14.509 -17.691  1.00 -4.99           H
ATOM   1312  C   PHE A  92      38.429 -15.800 -16.220  1.00 -4.99           C
ATOM   1313  O   PHE A  92      38.709 -16.772 -15.535  1.00 -4.99           O
ATOM   1314  CB  PHE A  92      38.556 -16.247 -18.694  1.00 -4.99           C
ATOM   1315 1HB  PHE A  92      38.278 -17.258 -18.404  1.00 -4.99           H
ATOM   1316 2HB  PHE A  92      37.652 -15.699 -18.956  1.00 -4.99           H
ATOM   1317  CG  PHE A  92      39.454 -16.348 -19.893  1.00 -4.99           C
ATOM   1318  CD1 PHE A  92      40.136 -17.549 -20.160  1.00 -4.99           C
ATOM   1319  HD1 PHE A  92      39.982 -18.404 -19.519  1.00 -4.99           H
ATOM   1320  CD2 PHE A  92      39.655 -15.244 -20.738  1.00 -4.99           C
ATOM   1321  HD2 PHE A  92      39.137 -14.316 -20.545  1.00 -4.99           H
ATOM   1322  CE1 PHE A  92      41.029 -17.647 -21.250  1.00 -4.99           C
ATOM   1323  HE1 PHE A  92      41.548 -18.573 -21.441  1.00 -4.99           H
ATOM   1324  CE2 PHE A  92      40.544 -15.329 -21.835  1.00 -4.99           C
ATOM   1325  HE2 PHE A  92      40.700 -14.474 -22.473  1.00 -4.99           H
ATOM   1326  CZ  PHE A  92      41.238 -16.531 -22.087  1.00 -4.99           C
ATOM   1327  HZ  PHE A  92      41.927 -16.594 -22.917  1.00 -4.99           H
ATOM   1328  N   TYR A  93      37.496 -14.940 -15.833  1.00 -4.07           N
ATOM   1329  H   TYR A  93      37.233 -14.166 -16.427  1.00 -4.07           H
ATOM   1330  CA  TYR A  93      36.896 -15.066 -14.495  1.00 -4.07           C
ATOM   1331  HA  TYR A  93      37.113 -16.058 -14.109  1.00 -4.07           H
ATOM   1332  C   TYR A  93      35.382 -14.881 -14.462  1.00 -4.07           C
ATOM   1333  O   TYR A  93      34.848 -14.116 -15.271  1.00 -4.07           O
ATOM   1334  CB  TYR A  93      37.560 -14.052 -13.560  1.00 -4.07           C
ATOM   1335 1HB  TYR A  93      37.359 -13.043 -13.922  1.00 -4.07           H
ATOM   1336 2HB  TYR A  93      37.128 -14.155 -12.565  1.00 -4.07           H
ATOM   1337  CG  TYR A  93      39.057 -14.259 -13.462  1.00 -4.07           C
ATOM   1338  CD1 TYR A  93      39.953 -13.491 -14.236  1.00 -4.07           C
ATOM   1339  HD1 TYR A  93      39.574 -12.721 -14.894  1.00 -4.07           H
ATOM   1340  CD2 TYR A  93      39.590 -15.252 -12.614  1.00 -4.07           C
ATOM   1341  HD2 TYR A  93      38.928 -15.854 -12.008  1.00 -4.07           H
ATOM   1342  CE1 TYR A  93      41.353 -13.729 -14.180  1.00 -4.07           C
ATOM   1343  HE1 TYR A  93      42.034 -13.143 -14.778  1.00 -4.07           H
ATOM   1344  CE2 TYR A  93      40.991 -15.487 -12.558  1.00 -4.07           C
ATOM   1345  HE2 TYR A  93      41.391 -16.253 -11.913  1.00 -4.07           H
ATOM   1346  CZ  TYR A  93      41.853 -14.735 -13.354  1.00 -4.07           C
ATOM   1347  OH  TYR A  93      43.197 -14.994 -13.324  1.00 -4.07           O
ATOM   1348  HH  TYR A  93      43.415 -15.756 -12.785  1.00 -4.07           H
ATOM   1349  N   PRO A  94      34.668 -15.575 -13.551  1.00 12.43           N
ATOM   1350  CA  PRO A  94      33.213 -15.366 -13.529  1.00 12.43           C
ATOM   1351  HA  PRO A  94      32.790 -15.626 -14.496  1.00 12.43           H
ATOM   1352  C   PRO A  94      32.819 -13.945 -13.129  1.00 12.43           C
ATOM   1353  O   PRO A  94      33.287 -13.432 -12.108  1.00 12.43           O
ATOM   1354  CB  PRO A  94      32.737 -16.353 -12.456  1.00 12.43           C
ATOM   1355 1HB  PRO A  94      32.643 -15.851 -11.493  1.00 12.43           H
ATOM   1356 2HB  PRO A  94      31.789 -16.811 -12.739  1.00 12.43           H
ATOM   1357  CG  PRO A  94      33.801 -17.362 -12.383  1.00 12.43           C
ATOM   1358 1HG  PRO A  94      33.773 -17.875 -11.426  1.00 12.43           H
ATOM   1359 2HG  PRO A  94      33.710 -18.068 -13.209  1.00 12.43           H
ATOM   1360  CD  PRO A  94      35.056 -16.558 -12.522  1.00 12.43           C
ATOM   1361 1HD  PRO A  94      35.305 -16.057 -11.584  1.00 12.43           H
ATOM   1362 2HD  PRO A  94      35.876 -17.194 -12.857  1.00 12.43           H
ATOM   1363  N   ARG A  95      31.989 -13.297 -13.938  1.00  5.22           N
ATOM   1364  H   ARG A  95      31.648 -13.776 -14.771  1.00  5.22           H
ATOM   1365  CA  ARG A  95      31.592 -11.895 -13.720  1.00  5.22           C
ATOM   1366  HA  ARG A  95      31.812 -11.617 -12.688  1.00  5.22           H
ATOM   1367  C   ARG A  95      30.093 -11.689 -13.923  1.00  5.22           C
ATOM   1368  O   ARG A  95      29.656 -10.652 -14.440  1.00  5.22           O
ATOM   1369  CB  ARG A  95      32.405 -10.969 -14.638  1.00  5.22           C
ATOM   1370 1HB  ARG A  95      32.343 -11.341 -15.661  1.00  5.22           H
ATOM   1371 2HB  ARG A  95      31.968  -9.974 -14.597  1.00  5.22           H
ATOM   1372  CG  ARG A  95      33.868 -10.813 -14.234  1.00  5.22           C
ATOM   1373 1HG  ARG A  95      33.905 -10.279 -13.285  1.00  5.22           H
ATOM   1374 2HG  ARG A  95      34.327 -11.790 -14.099  1.00  5.22           H
ATOM   1375  CD  ARG A  95      34.677 -10.043 -15.271  1.00  5.22           C
ATOM   1376 1HD  ARG A  95      35.699  -9.925 -14.908  1.00  5.22           H
ATOM   1377 2HD  ARG A  95      34.709 -10.638 -16.184  1.00  5.22           H
ATOM   1378  NE  ARG A  95      34.114  -8.727 -15.608  1.00  5.22           N
ATOM   1379  HE  ARG A  95      33.565  -8.683 -16.464  1.00  5.22           H
ATOM   1380  CZ  ARG A  95      34.282  -7.590 -14.947  1.00  5.22           C
ATOM   1381  NH1 ARG A  95      33.735  -6.502 -15.404  1.00  5.22           N
ATOM   1382 1HH1 ARG A  95      33.222  -6.508 -16.281  1.00  5.22           H
ATOM   1383 2HH1 ARG A  95      33.846  -5.640 -14.885  1.00  5.22           H
ATOM   1384  NH2 ARG A  95      34.956  -7.477 -13.836  1.00  5.22           N
ATOM   1385 1HH2 ARG A  95      35.379  -8.288 -13.408  1.00  5.22           H
ATOM   1386 2HH2 ARG A  95      35.066  -6.568 -13.414  1.00  5.22           H
ATOM   1387  N   ALA A  96      29.308 -12.687 -13.539  1.00  7.86           N
ATOM   1388  H   ALA A  96      29.719 -13.520 -13.149  1.00  7.86           H
ATOM   1389  CA  ALA A  96      27.851 -12.601 -13.618  1.00  7.86           C
ATOM   1390  HA  ALA A  96      27.555 -12.508 -14.664  1.00  7.86           H
ATOM   1391  C   ALA A  96      27.386 -11.357 -12.857  1.00  7.86           C
ATOM   1392  O   ALA A  96      27.920 -11.069 -11.787  1.00  7.86           O
ATOM   1393  CB  ALA A  96      27.224 -13.860 -13.014  1.00  7.86           C
ATOM   1394 1HB  ALA A  96      27.588 -14.748 -13.523  1.00  7.86           H
ATOM   1395 2HB  ALA A  96      26.140 -13.813 -13.116  1.00  7.86           H
ATOM   1396 3HB  ALA A  96      27.476 -13.924 -11.954  1.00  7.86           H
ATOM   1397  N   TYR A  97      26.433 -10.634 -13.435  1.00 38.86           N
ATOM   1398  H   TYR A  97      26.072 -10.962 -14.322  1.00 38.86           H
ATOM   1399  CA  TYR A  97      25.822  -9.406 -12.892  1.00 38.86           C
ATOM   1400  HA  TYR A  97      25.072  -9.106 -13.622  1.00 38.86           H
ATOM   1401  C   TYR A  97      26.719  -8.169 -12.718  1.00 38.86           C
ATOM   1402  O   TYR A  97      26.250  -7.046 -12.860  1.00 38.86           O
ATOM   1403  CB  TYR A  97      25.031  -9.723 -11.616  1.00 38.86           C
ATOM   1404 1HB  TYR A  97      25.722  -9.917 -10.795  1.00 38.86           H
ATOM   1405 2HB  TYR A  97      24.418  -8.860 -11.361  1.00 38.86           H
ATOM   1406  CG  TYR A  97      24.137 -10.931 -11.817  1.00 38.86           C
ATOM   1407  CD1 TYR A  97      24.509 -12.196 -11.316  1.00 38.86           C
ATOM   1408  HD1 TYR A  97      25.398 -12.290 -10.711  1.00 38.86           H
ATOM   1409  CD2 TYR A  97      22.952 -10.834 -12.579  1.00 38.86           C
ATOM   1410  HD2 TYR A  97      22.620  -9.868 -12.938  1.00 38.86           H
ATOM   1411  CE1 TYR A  97      23.751 -13.356 -11.625  1.00 38.86           C
ATOM   1412  HE1 TYR A  97      24.056 -14.322 -11.254  1.00 38.86           H
ATOM   1413  CE2 TYR A  97      22.193 -11.996 -12.893  1.00 38.86           C
ATOM   1414  HE2 TYR A  97      21.298 -11.913 -13.492  1.00 38.86           H
ATOM   1415  CZ  TYR A  97      22.617 -13.246 -12.430  1.00 38.86           C
ATOM   1416  OH  TYR A  97      21.943 -14.388 -12.771  1.00 38.86           O
ATOM   1417  HH  TYR A  97      21.220 -14.225 -13.391  1.00 38.86           H
ATOM   1418  N   SER A  98      28.011  -8.361 -12.496  1.00 13.27           N
ATOM   1419  H   SER A  98      28.335  -9.307 -12.322  1.00 13.27           H
ATOM   1420  CA  SER A  98      28.977  -7.268 -12.423  1.00 13.27           C
ATOM   1421  HA  SER A  98      28.551  -6.469 -11.817  1.00 13.27           H
ATOM   1422  C   SER A  98      29.372  -6.690 -13.779  1.00 13.27           C
ATOM   1423  O   SER A  98      29.618  -5.490 -13.893  1.00 13.27           O
ATOM   1424  CB  SER A  98      30.241  -7.786 -11.743  1.00 13.27           C
ATOM   1425 1HB  SER A  98      30.699  -8.550 -12.372  1.00 13.27           H
ATOM   1426 2HB  SER A  98      30.944  -6.966 -11.597  1.00 13.27           H
ATOM   1427  OG  SER A  98      29.896  -8.358 -10.498  1.00 13.27           O
ATOM   1428  HG  SER A  98      30.415  -9.163 -10.365  1.00 13.27           H
ATOM   1429  N   ASP A  99      29.470  -7.531 -14.799  1.00 23.41           N
ATOM   1430  H   ASP A  99      29.295  -8.518 -14.648  1.00 23.41           H
ATOM   1431  CA  ASP A  99      29.819  -7.072 -16.153  1.00 23.41           C
ATOM   1432  HA  ASP A  99      30.509  -6.240 -16.026  1.00 23.41           H
ATOM   1433  C   ASP A  99      28.665  -6.561 -17.045  1.00 23.41           C
ATOM   1434  O   ASP A  99      28.866  -5.615 -17.816  1.00 23.41           O
ATOM   1435  CB  ASP A  99      30.568  -8.181 -16.900  1.00 23.41           C
ATOM   1436 1HB  ASP A  99      30.947  -8.889 -16.168  1.00 23.41           H
ATOM   1437 2HB  ASP A  99      29.879  -8.706 -17.559  1.00 23.41           H
ATOM   1438  CG  ASP A  99      31.749  -7.660 -17.703  1.00 23.41           C
ATOM   1439  OD1 ASP A  99      31.908  -6.442 -17.883  1.00 23.41           O
ATOM   1440  OD2 ASP A  99      32.621  -8.475 -18.073  1.00 23.41           O
ATOM   1441  N   PRO A 100      27.450  -7.150 -16.964  1.00 33.29           N
ATOM   1442  CA  PRO A 100      26.301  -6.442 -17.551  1.00 33.29           C
ATOM   1443  HA  PRO A 100      26.472  -6.222 -18.605  1.00 33.29           H
ATOM   1444  C   PRO A 100      25.928  -5.171 -16.788  1.00 33.29           C
ATOM   1445  O   PRO A 100      26.425  -4.921 -15.688  1.00 33.29           O
ATOM   1446  CB  PRO A 100      25.153  -7.449 -17.394  1.00 33.29           C
ATOM   1447 1HB  PRO A 100      24.558  -7.194 -16.517  1.00 33.29           H
ATOM   1448 2HB  PRO A 100      24.527  -7.471 -18.285  1.00 33.29           H
ATOM   1449  CG  PRO A 100      25.809  -8.750 -17.185  1.00 33.29           C
ATOM   1450 1HG  PRO A 100      25.152  -9.437 -16.656  1.00 33.29           H
ATOM   1451 2HG  PRO A 100      26.124  -9.170 -18.138  1.00 33.29           H
ATOM   1452  CD  PRO A 100      26.989  -8.416 -16.364  1.00 33.29           C
ATOM   1453 1HD  PRO A 100      26.703  -8.254 -15.327  1.00 33.29           H
ATOM   1454 2HD  PRO A 100      27.746  -9.195 -16.445  1.00 33.29           H
ATOM   1455  N   ASP A 101      25.005  -4.385 -17.321  1.00  2.50           N
ATOM   1456  H   ASP A 101      24.626  -4.590 -18.237  1.00  2.50           H
ATOM   1457  CA  ASP A 101      24.436  -3.277 -16.551  1.00  2.50           C
ATOM   1458  HA  ASP A 101      25.244  -2.710 -16.093  1.00  2.50           H
ATOM   1459  C   ASP A 101      23.515  -3.860 -15.462  1.00  2.50           C
ATOM   1460  O   ASP A 101      22.781  -4.819 -15.726  1.00  2.50           O
ATOM   1461  CB  ASP A 101      23.636  -2.342 -17.462  1.00  2.50           C
ATOM   1462 1HB  ASP A 101      24.274  -2.017 -18.284  1.00  2.50           H
ATOM   1463 2HB  ASP A 101      22.785  -2.885 -17.874  1.00  2.50           H
ATOM   1464  CG  ASP A 101      23.126  -1.127 -16.720  1.00  2.50           C
ATOM   1465  OD1 ASP A 101      22.056  -1.209 -16.094  1.00  2.50           O
ATOM   1466  OD2 ASP A 101      23.829  -0.095 -16.672  1.00  2.50           O
ATOM   1467  N   PRO A 102      23.544  -3.330 -14.225  1.00  3.90           N
ATOM   1468  CA  PRO A 102      22.693  -3.952 -13.198  1.00  3.90           C
ATOM   1469  HA  PRO A 102      22.781  -5.037 -13.251  1.00  3.90           H
ATOM   1470  C   PRO A 102      21.204  -3.585 -13.152  1.00  3.90           C
ATOM   1471  O   PRO A 102      20.446  -4.191 -12.388  1.00  3.90           O
ATOM   1472  CB  PRO A 102      23.354  -3.470 -11.914  1.00  3.90           C
ATOM   1473 1HB  PRO A 102      22.649  -3.458 -11.083  1.00  3.90           H
ATOM   1474 2HB  PRO A 102      24.199  -4.111 -11.686  1.00  3.90           H
ATOM   1475  CG  PRO A 102      23.820  -2.100 -12.247  1.00  3.90           C
ATOM   1476 1HG  PRO A 102      22.981  -1.404 -12.223  1.00  3.90           H
ATOM   1477 2HG  PRO A 102      24.604  -1.777 -11.562  1.00  3.90           H
ATOM   1478  CD  PRO A 102      24.356  -2.238 -13.650  1.00  3.90           C
ATOM   1479 1HD  PRO A 102      24.221  -1.311 -14.206  1.00  3.90           H
ATOM   1480 2HD  PRO A 102      25.407  -2.528 -13.630  1.00  3.90           H
ATOM   1481  N   ALA A 103      20.764  -2.581 -13.895  1.00 26.30           N
ATOM   1482  H   ALA A 103      21.379  -2.121 -14.564  1.00 26.30           H
ATOM   1483  CA  ALA A 103      19.374  -2.141 -13.824  1.00 26.30           C
ATOM   1484  HA  ALA A 103      18.977  -2.333 -12.827  1.00 26.30           H
ATOM   1485  C   ALA A 103      18.536  -2.917 -14.841  1.00 26.30           C
ATOM   1486  O   ALA A 103      19.066  -3.535 -15.766  1.00 26.30           O
ATOM   1487  CB  ALA A 103      19.290  -0.631 -14.092  1.00 26.30           C
ATOM   1488 1HB  ALA A 103      19.844  -0.095 -13.324  1.00 26.30           H
ATOM   1489 2HB  ALA A 103      18.250  -0.303 -14.067  1.00 26.30           H
ATOM   1490 3HB  ALA A 103      19.707  -0.410 -15.077  1.00 26.30           H
ATOM   1491  N   LYS A 104      17.223  -2.811 -14.701  1.00 17.91           N
ATOM   1492  H   LYS A 104      16.845  -2.275 -13.933  1.00 17.91           H
ATOM   1493  CA  LYS A 104      16.269  -3.333 -15.674  1.00 17.91           C
ATOM   1494  HA  LYS A 104      16.777  -3.550 -16.614  1.00 17.91           H
ATOM   1495  C   LYS A 104      15.294  -2.200 -15.909  1.00 17.91           C
ATOM   1496  O   LYS A 104      15.079  -1.387 -15.014  1.00 17.91           O
ATOM   1497  CB  LYS A 104      15.566  -4.606 -15.174  1.00 17.91           C
ATOM   1498 1HB  LYS A 104      14.866  -4.932 -15.942  1.00 17.91           H
ATOM   1499 2HB  LYS A 104      16.326  -5.380 -15.062  1.00 17.91           H
ATOM   1500  CG  LYS A 104      14.807  -4.506 -13.848  1.00 17.91           C
ATOM   1501 1HG  LYS A 104      15.501  -4.199 -13.067  1.00 17.91           H
ATOM   1502 2HG  LYS A 104      14.002  -3.777 -13.928  1.00 17.91           H
ATOM   1503  CD  LYS A 104      14.230  -5.872 -13.493  1.00 17.91           C
ATOM   1504 1HD  LYS A 104      13.455  -6.132 -14.214  1.00 17.91           H
ATOM   1505 2HD  LYS A 104      15.031  -6.607 -13.577  1.00 17.91           H
ATOM   1506  CE  LYS A 104      13.664  -5.979 -12.080  1.00 17.91           C
ATOM   1507 1HE  LYS A 104      13.458  -7.037 -11.907  1.00 17.91           H
ATOM   1508 2HE  LYS A 104      14.445  -5.693 -11.373  1.00 17.91           H
ATOM   1509  NZ  LYS A 104      12.410  -5.223 -11.733  1.00 17.91           N
ATOM   1510 1HZ  LYS A 104      12.586  -4.230 -11.663  1.00 17.91           H
ATOM   1511 2HZ  LYS A 104      12.061  -5.546 -10.838  1.00 17.91           H
ATOM   1512 3HZ  LYS A 104      11.693  -5.392 -12.429  1.00 17.91           H
ATOM   1513  N   ASP A 105      14.725  -2.141 -17.098  1.00  8.36           N
ATOM   1514  H   ASP A 105      14.957  -2.843 -17.795  1.00  8.36           H
ATOM   1515  CA  ASP A 105      13.727  -1.127 -17.432  1.00  8.36           C
ATOM   1516  HA  ASP A 105      13.594  -0.434 -16.609  1.00  8.36           H
ATOM   1517  C   ASP A 105      12.448  -1.921 -17.692  1.00  8.36           C
ATOM   1518  O   ASP A 105      12.451  -2.772 -18.592  1.00  8.36           O
ATOM   1519  CB  ASP A 105      14.126  -0.325 -18.670  1.00  8.36           C
ATOM   1520 1HB  ASP A 105      14.460  -1.012 -19.448  1.00  8.36           H
ATOM   1521 2HB  ASP A 105      13.250   0.213 -19.034  1.00  8.36           H
ATOM   1522  CG  ASP A 105      15.224   0.692 -18.390  1.00  8.36           C
ATOM   1523  OD1 ASP A 105      15.346   1.218 -17.264  1.00  8.36           O
ATOM   1524  OD2 ASP A 105      15.950   1.031 -19.350  1.00  8.36           O
ATOM   1525  N   PRO A 106      11.386  -1.715 -16.887  1.00 -2.55           N
ATOM   1526  CA  PRO A 106      10.161  -2.506 -17.066  1.00 -2.55           C
ATOM   1527  HA  PRO A 106      10.364  -3.555 -16.855  1.00 -2.55           H
ATOM   1528  C   PRO A 106       9.565  -2.368 -18.464  1.00 -2.55           C
ATOM   1529  O   PRO A 106       9.652  -1.316 -19.086  1.00 -2.55           O
ATOM   1530  CB  PRO A 106       9.220  -1.915 -16.011  1.00 -2.55           C
ATOM   1531 1HB  PRO A 106       8.608  -1.129 -16.453  1.00 -2.55           H
ATOM   1532 2HB  PRO A 106       8.592  -2.690 -15.574  1.00 -2.55           H
ATOM   1533  CG  PRO A 106      10.096  -1.354 -15.001  1.00 -2.55           C
ATOM   1534 1HG  PRO A 106       9.579  -0.591 -14.422  1.00 -2.55           H
ATOM   1535 2HG  PRO A 106      10.466  -2.147 -14.350  1.00 -2.55           H
ATOM   1536  CD  PRO A 106      11.216  -0.763 -15.774  1.00 -2.55           C
ATOM   1537 1HD  PRO A 106      10.944   0.221 -16.158  1.00 -2.55           H
ATOM   1538 2HD  PRO A 106      12.108  -0.712 -15.151  1.00 -2.55           H
ATOM   1539  N   ARG A 107       8.984  -3.437 -18.985  1.00  9.66           N
ATOM   1540  H   ARG A 107       8.816  -4.244 -18.384  1.00  9.66           H
ATOM   1541  CA  ARG A 107       8.557  -3.506 -20.387  1.00  9.66           C
ATOM   1542  HA  ARG A 107       9.404  -3.226 -21.011  1.00  9.66           H
ATOM   1543  C   ARG A 107       7.430  -2.540 -20.735  1.00  9.66           C
ATOM   1544  O   ARG A 107       7.465  -1.970 -21.819  1.00  9.66           O
ATOM   1545  CB  ARG A 107       8.163  -4.948 -20.745  1.00  9.66           C
ATOM   1546 1HB  ARG A 107       7.418  -5.290 -20.030  1.00  9.66           H
ATOM   1547 2HB  ARG A 107       7.701  -4.955 -21.732  1.00  9.66           H
ATOM   1548  CG  ARG A 107       9.362  -5.924 -20.766  1.00  9.66           C
ATOM   1549 1HG  ARG A 107       9.799  -5.908 -21.763  1.00  9.66           H
ATOM   1550 2HG  ARG A 107      10.117  -5.577 -20.062  1.00  9.66           H
ATOM   1551  CD  ARG A 107       9.014  -7.375 -20.391  1.00  9.66           C
ATOM   1552 1HD  ARG A 107       8.195  -7.731 -21.018  1.00  9.66           H
ATOM   1553 2HD  ARG A 107       9.891  -8.002 -20.556  1.00  9.66           H
ATOM   1554  NE  ARG A 107       8.623  -7.424 -18.978  1.00  9.66           N
ATOM   1555  HE  ARG A 107       8.042  -6.659 -18.643  1.00  9.66           H
ATOM   1556  CZ  ARG A 107       8.983  -8.294 -18.046  1.00  9.66           C
ATOM   1557  NH1 ARG A 107       8.607  -8.020 -16.832  1.00  9.66           N
ATOM   1558 1HH1 ARG A 107       8.064  -7.178 -16.667  1.00  9.66           H
ATOM   1559 2HH1 ARG A 107       8.891  -8.605 -16.055  1.00  9.66           H
ATOM   1560  NH2 ARG A 107       9.723  -9.353 -18.248  1.00  9.66           N
ATOM   1561 1HH2 ARG A 107      10.025  -9.591 -19.182  1.00  9.66           H
ATOM   1562 2HH2 ARG A 107       9.987  -9.935 -17.473  1.00  9.66           H
ATOM   1563  N   ALA A 108       6.478  -2.297 -19.847  1.00 -2.75           N
ATOM   1564  H   ALA A 108       6.500  -2.756 -18.935  1.00 -2.75           H
ATOM   1565  CA  ALA A 108       5.383  -1.370 -20.128  1.00 -2.75           C
ATOM   1566  HA  ALA A 108       4.943  -1.626 -21.092  1.00 -2.75           H
ATOM   1567  C   ALA A 108       5.906   0.068 -20.200  1.00 -2.75           C
ATOM   1568  O   ALA A 108       5.502   0.858 -21.058  1.00 -2.75           O
ATOM   1569  CB  ALA A 108       4.306  -1.495 -19.037  1.00 -2.75           C
ATOM   1570 1HB  ALA A 108       3.944  -2.524 -19.000  1.00 -2.75           H
ATOM   1571 2HB  ALA A 108       3.471  -0.833 -19.264  1.00 -2.75           H
ATOM   1572 3HB  ALA A 108       4.722  -1.231 -18.063  1.00 -2.75           H
ATOM   1573  N   GLU A 109       6.823   0.401 -19.304  1.00 -3.85           N
ATOM   1574  H   GLU A 109       7.095  -0.275 -18.602  1.00 -3.85           H
ATOM   1575  CA  GLU A 109       7.429   1.731 -19.281  1.00 -3.85           C
ATOM   1576  HA  GLU A 109       6.647   2.491 -19.313  1.00 -3.85           H
ATOM   1577  C   GLU A 109       8.348   1.912 -20.483  1.00 -3.85           C
ATOM   1578  O   GLU A 109       8.375   2.947 -21.150  1.00 -3.85           O
ATOM   1579  CB  GLU A 109       8.246   1.897 -18.001  1.00 -3.85           C
ATOM   1580 1HB  GLU A 109       7.585   1.742 -17.149  1.00 -3.85           H
ATOM   1581 2HB  GLU A 109       9.017   1.130 -17.972  1.00 -3.85           H
ATOM   1582  CG  GLU A 109       8.873   3.271 -17.885  1.00 -3.85           C
ATOM   1583 1HG  GLU A 109       8.452   3.919 -18.654  1.00 -3.85           H
ATOM   1584 2HG  GLU A 109       8.588   3.696 -16.930  1.00 -3.85           H
ATOM   1585  CD  GLU A 109      10.395   3.281 -18.011  1.00 -3.85           C
ATOM   1586  OE1 GLU A 109      11.115   2.350 -17.572  1.00 -3.85           O
ATOM   1587  OE2 GLU A 109      10.894   4.277 -18.567  1.00 -3.85           O
ATOM   1588  N   LYS A 110       9.101   0.868 -20.786  1.00 -1.80           N
ATOM   1589  H   LYS A 110       9.080   0.045 -20.181  1.00 -1.80           H
ATOM   1590  CA  LYS A 110       9.995   0.879 -21.931  1.00 -1.80           C
ATOM   1591  HA  LYS A 110      10.652   1.738 -21.848  1.00 -1.80           H
ATOM   1592  C   LYS A 110       9.204   1.035 -23.214  1.00 -1.80           C
ATOM   1593  O   LYS A 110       9.587   1.837 -24.049  1.00 -1.80           O
ATOM   1594  CB  LYS A 110      10.831  -0.393 -21.911  1.00 -1.80           C
ATOM   1595 1HB  LYS A 110      11.317  -0.436 -20.937  1.00 -1.80           H
ATOM   1596 2HB  LYS A 110      10.169  -1.253 -22.001  1.00 -1.80           H
ATOM   1597  CG  LYS A 110      11.895  -0.488 -22.981  1.00 -1.80           C
ATOM   1598 1HG  LYS A 110      11.476  -0.990 -23.852  1.00 -1.80           H
ATOM   1599 2HG  LYS A 110      12.206   0.515 -23.264  1.00 -1.80           H
ATOM   1600  CD  LYS A 110      13.118  -1.251 -22.484  1.00 -1.80           C
ATOM   1601 1HD  LYS A 110      13.841  -1.303 -23.298  1.00 -1.80           H
ATOM   1602 2HD  LYS A 110      13.566  -0.693 -21.663  1.00 -1.80           H
ATOM   1603  CE  LYS A 110      12.809  -2.664 -21.992  1.00 -1.80           C
ATOM   1604 1HE  LYS A 110      12.096  -2.627 -21.165  1.00 -1.80           H
ATOM   1605 2HE  LYS A 110      12.369  -3.237 -22.810  1.00 -1.80           H
ATOM   1606  NZ  LYS A 110      14.061  -3.335 -21.516  1.00 -1.80           N
ATOM   1607 1HZ  LYS A 110      13.856  -4.296 -21.265  1.00 -1.80           H
ATOM   1608 2HZ  LYS A 110      14.417  -2.858 -20.700  1.00 -1.80           H
ATOM   1609 3HZ  LYS A 110      14.761  -3.322 -22.247  1.00 -1.80           H
ATOM   1610  N   LYS A 111       8.077   0.349 -23.339  1.00 -6.61           N
ATOM   1611  H   LYS A 111       7.817  -0.313 -22.610  1.00 -6.61           H
ATOM   1612  CA  LYS A 111       7.183   0.507 -24.489  1.00 -6.61           C
ATOM   1613  HA  LYS A 111       7.730   0.288 -25.406  1.00 -6.61           H
ATOM   1614  C   LYS A 111       6.676   1.938 -24.583  1.00 -6.61           C
ATOM   1615  O   LYS A 111       6.684   2.518 -25.662  1.00 -6.61           O
ATOM   1616  CB  LYS A 111       6.015  -0.478 -24.357  1.00 -6.61           C
ATOM   1617 1HB  LYS A 111       6.425  -1.487 -24.333  1.00 -6.61           H
ATOM   1618 2HB  LYS A 111       5.520  -0.290 -23.406  1.00 -6.61           H
ATOM   1619  CG  LYS A 111       4.967  -0.403 -25.459  1.00 -6.61           C
ATOM   1620 1HG  LYS A 111       4.427   0.541 -25.386  1.00 -6.61           H
ATOM   1621 2HG  LYS A 111       5.472  -0.442 -26.422  1.00 -6.61           H
ATOM   1622  CD  LYS A 111       3.967  -1.559 -25.384  1.00 -6.61           C
ATOM   1623 1HD  LYS A 111       3.329  -1.524 -26.267  1.00 -6.61           H
ATOM   1624 2HD  LYS A 111       4.519  -2.499 -25.396  1.00 -6.61           H
ATOM   1625  CE  LYS A 111       3.080  -1.518 -24.141  1.00 -6.61           C
ATOM   1626 1HE  LYS A 111       3.705  -1.533 -23.246  1.00 -6.61           H
ATOM   1627 2HE  LYS A 111       2.495  -0.595 -24.144  1.00 -6.61           H
ATOM   1628  NZ  LYS A 111       2.145  -2.692 -24.093  1.00 -6.61           N
ATOM   1629 1HZ  LYS A 111       1.550  -2.614 -23.278  1.00 -6.61           H
ATOM   1630 2HZ  LYS A 111       2.671  -3.553 -24.017  1.00 -6.61           H
ATOM   1631 3HZ  LYS A 111       1.571  -2.717 -24.928  1.00 -6.61           H
ATOM   1632  N   GLU A 112       6.279   2.518 -23.461  1.00  5.12           N
ATOM   1633  H   GLU A 112       6.300   2.001 -22.589  1.00  5.12           H
ATOM   1634  CA  GLU A 112       5.781   3.892 -23.452  1.00  5.12           C
ATOM   1635  HA  GLU A 112       4.946   3.968 -24.150  1.00  5.12           H
ATOM   1636  C   GLU A 112       6.850   4.885 -23.898  1.00  5.12           C
ATOM   1637  O   GLU A 112       6.620   5.696 -24.789  1.00  5.12           O
ATOM   1638  CB  GLU A 112       5.298   4.264 -22.045  1.00  5.12           C
ATOM   1639 1HB  GLU A 112       4.554   3.533 -21.728  1.00  5.12           H
ATOM   1640 2HB  GLU A 112       6.139   4.209 -21.357  1.00  5.12           H
ATOM   1641  CG  GLU A 112       4.692   5.652 -21.931  1.00  5.12           C
ATOM   1642 1HG  GLU A 112       4.603   5.910 -20.876  1.00  5.12           H
ATOM   1643 2HG  GLU A 112       5.349   6.382 -22.401  1.00  5.12           H
ATOM   1644  CD  GLU A 112       3.323   5.726 -22.570  1.00  5.12           C
ATOM   1645  OE1 GLU A 112       2.319   5.464 -21.865  1.00  5.12           O
ATOM   1646  OE2 GLU A 112       3.202   6.042 -23.772  1.00  5.12           O
ATOM   1647  N   LEU A 113       8.033   4.844 -23.304  1.00  4.77           N
ATOM   1648  H   LEU A 113       8.226   4.148 -22.583  1.00  4.77           H
ATOM   1649  CA  LEU A 113       9.025   5.862 -23.638  1.00  4.77           C
ATOM   1650  HA  LEU A 113       8.503   6.814 -23.734  1.00  4.77           H
ATOM   1651  C   LEU A 113       9.669   5.588 -24.988  1.00  4.77           C
ATOM   1652  O   LEU A 113      10.065   6.519 -25.677  1.00  4.77           O
ATOM   1653  CB  LEU A 113      10.084   6.033 -22.547  1.00  4.77           C
ATOM   1654 1HB  LEU A 113      10.656   5.110 -22.477  1.00  4.77           H
ATOM   1655 2HB  LEU A 113      10.763   6.815 -22.889  1.00  4.77           H
ATOM   1656  CG  LEU A 113       9.623   6.414 -21.127  1.00  4.77           C
ATOM   1657  HG  LEU A 113       9.274   5.513 -20.627  1.00  4.77           H
ATOM   1658  CD1 LEU A 113      10.820   6.966 -20.366  1.00  4.77           C
ATOM   1659 1HD1 LEU A 113      10.547   7.130 -19.324  1.00  4.77           H
ATOM   1660 2HD1 LEU A 113      11.155   7.904 -20.812  1.00  4.77           H
ATOM   1661 3HD1 LEU A 113      11.634   6.245 -20.386  1.00  4.77           H
ATOM   1662  CD2 LEU A 113       8.500   7.454 -21.058  1.00  4.77           C
ATOM   1663 1HD2 LEU A 113       8.283   7.676 -20.014  1.00  4.77           H
ATOM   1664 2HD2 LEU A 113       7.597   7.047 -21.511  1.00  4.77           H
ATOM   1665 3HD2 LEU A 113       8.799   8.362 -21.583  1.00  4.77           H
ATOM   1666  N   CYS A 114       9.696   4.334 -25.419  1.00  2.96           N
ATOM   1667  H   CYS A 114       9.395   3.578 -24.809  1.00  2.96           H
ATOM   1668  CA  CYS A 114      10.110   4.017 -26.782  1.00  2.96           C
ATOM   1669  HA  CYS A 114      11.103   4.426 -26.968  1.00  2.96           H
ATOM   1670  C   CYS A 114       9.133   4.674 -27.744  1.00  2.96           C
ATOM   1671  O   CYS A 114       9.555   5.378 -28.650  1.00  2.96           O
ATOM   1672  CB  CYS A 114      10.125   2.505 -27.022  1.00  2.96           C
ATOM   1673 1HB  CYS A 114      10.817   2.045 -26.315  1.00  2.96           H
ATOM   1674 2HB  CYS A 114       9.127   2.112 -26.821  1.00  2.96           H
ATOM   1675  SG  CYS A 114      10.593   2.025 -28.702  1.00  2.96           S
ATOM   1676  HG  CYS A 114      10.452   0.705 -28.525  1.00  2.96           H
ATOM   1677  N   ALA A 115       7.835   4.498 -27.533  1.00-13.79           N
ATOM   1678  H   ALA A 115       7.514   3.927 -26.754  1.00-13.79           H
ATOM   1679  CA  ALA A 115       6.839   5.089 -28.420  1.00-13.79           C
ATOM   1680  HA  ALA A 115       7.033   4.743 -29.436  1.00-13.79           H
ATOM   1681  C   ALA A 115       6.924   6.618 -28.414  1.00-13.79           C
ATOM   1682  O   ALA A 115       6.884   7.265 -29.468  1.00-13.79           O
ATOM   1683  CB  ALA A 115       5.445   4.624 -27.996  1.00-13.79           C
ATOM   1684 1HB  ALA A 115       5.407   3.535 -27.998  1.00-13.79           H
ATOM   1685 2HB  ALA A 115       4.701   5.007 -28.693  1.00-13.79           H
ATOM   1686 3HB  ALA A 115       5.215   4.985 -26.992  1.00-13.79           H
ATOM   1687  N   LEU A 116       7.055   7.206 -27.235  1.00  2.01           N
ATOM   1688  H   LEU A 116       7.053   6.638 -26.387  1.00  2.01           H
ATOM   1689  CA  LEU A 116       7.148   8.658 -27.128  1.00  2.01           C
ATOM   1690  HA  LEU A 116       6.303   9.094 -27.659  1.00  2.01           H
ATOM   1691  C   LEU A 116       8.406   9.225 -27.769  1.00  2.01           C
ATOM   1692  O   LEU A 116       8.338  10.245 -28.450  1.00  2.01           O
ATOM   1693  CB  LEU A 116       7.086   9.088 -25.661  1.00  2.01           C
ATOM   1694 1HB  LEU A 116       7.805   8.495 -25.098  1.00  2.01           H
ATOM   1695 2HB  LEU A 116       7.401  10.129 -25.603  1.00  2.01           H
ATOM   1696  CG  LEU A 116       5.712   8.980 -24.979  1.00  2.01           C
ATOM   1697  HG  LEU A 116       5.356   7.956 -25.048  1.00  2.01           H
ATOM   1698  CD1 LEU A 116       5.855   9.344 -23.508  1.00  2.01           C
ATOM   1699 1HD1 LEU A 116       4.888   9.249 -23.013  1.00  2.01           H
ATOM   1700 2HD1 LEU A 116       6.228  10.362 -23.400  1.00  2.01           H
ATOM   1701 3HD1 LEU A 116       6.548   8.650 -23.035  1.00  2.01           H
ATOM   1702  CD2 LEU A 116       4.678   9.895 -25.637  1.00  2.01           C
ATOM   1703 1HD2 LEU A 116       3.760   9.890 -25.050  1.00  2.01           H
ATOM   1704 2HD2 LEU A 116       4.434   9.521 -26.631  1.00  2.01           H
ATOM   1705 3HD2 LEU A 116       5.070  10.908 -25.714  1.00  2.01           H
ATOM   1706  N   GLN A 117       9.548   8.579 -27.605  1.00 15.58           N
ATOM   1707  H   GLN A 117       9.592   7.748 -27.013  1.00 15.58           H
ATOM   1708  CA  GLN A 117      10.775   9.079 -28.223  1.00 15.58           C
ATOM   1709  HA  GLN A 117      10.725  10.167 -28.222  1.00 15.58           H
ATOM   1710  C   GLN A 117      10.903   8.659 -29.686  1.00 15.58           C
ATOM   1711  O   GLN A 117      11.659   9.260 -30.435  1.00 15.58           O
ATOM   1712  CB  GLN A 117      11.997   8.711 -27.381  1.00 15.58           C
ATOM   1713 1HB  GLN A 117      12.037   7.633 -27.229  1.00 15.58           H
ATOM   1714 2HB  GLN A 117      12.895   9.034 -27.906  1.00 15.58           H
ATOM   1715  CG  GLN A 117      11.918   9.435 -26.036  1.00 15.58           C
ATOM   1716 1HG  GLN A 117      11.767  10.490 -26.240  1.00 15.58           H
ATOM   1717 2HG  GLN A 117      11.065   9.066 -25.468  1.00 15.58           H
ATOM   1718  CD  GLN A 117      13.148   9.309 -25.179  1.00 15.58           C
ATOM   1719  OE1 GLN A 117      13.118   8.718 -24.115  1.00 15.58           O
ATOM   1720  NE2 GLN A 117      14.228   9.904 -25.606  1.00 15.58           N
ATOM   1721 1HE2 GLN A 117      15.070   9.797 -25.055  1.00 15.58           H
ATOM   1722 2HE2 GLN A 117      14.204  10.450 -26.449  1.00 15.58           H
ATOM   1723  N   LYS A 118      10.075   7.727 -30.142  1.00  5.19           N
ATOM   1724  H   LYS A 118       9.581   7.129 -29.479  1.00  5.19           H
ATOM   1725  CA  LYS A 118       9.851   7.530 -31.580  1.00  5.19           C
ATOM   1726  HA  LYS A 118      10.807   7.621 -32.093  1.00  5.19           H
ATOM   1727  C   LYS A 118       8.941   8.588 -32.184  1.00  5.19           C
ATOM   1728  O   LYS A 118       9.076   8.922 -33.358  1.00  5.19           O
ATOM   1729  CB  LYS A 118       9.256   6.146 -31.859  1.00  5.19           C
ATOM   1730 1HB  LYS A 118       8.506   5.927 -31.102  1.00  5.19           H
ATOM   1731 2HB  LYS A 118       8.752   6.178 -32.824  1.00  5.19           H
ATOM   1732  CG  LYS A 118      10.273   5.008 -31.901  1.00  5.19           C
ATOM   1733 1HG  LYS A 118      10.883   5.017 -30.998  1.00  5.19           H
ATOM   1734 2HG  LYS A 118       9.732   4.063 -31.956  1.00  5.19           H
ATOM   1735  CD  LYS A 118      11.162   5.130 -33.130  1.00  5.19           C
ATOM   1736 1HD  LYS A 118      10.526   5.256 -34.004  1.00  5.19           H
ATOM   1737 2HD  LYS A 118      11.816   5.997 -33.033  1.00  5.19           H
ATOM   1738  CE  LYS A 118      12.010   3.900 -33.335  1.00  5.19           C
ATOM   1739 1HE  LYS A 118      12.650   3.743 -32.465  1.00  5.19           H
ATOM   1740 2HE  LYS A 118      11.353   3.038 -33.455  1.00  5.19           H
ATOM   1741  NZ  LYS A 118      12.858   4.060 -34.560  1.00  5.19           N
ATOM   1742 1HZ  LYS A 118      13.239   3.166 -34.838  1.00  5.19           H
ATOM   1743 2HZ  LYS A 118      13.639   4.679 -34.351  1.00  5.19           H
ATOM   1744 3HZ  LYS A 118      12.318   4.457 -35.319  1.00  5.19           H
ATOM   1745  N   ALA A 119       8.068   9.204 -31.404  1.00 10.76           N
ATOM   1746  H   ALA A 119       7.913   8.884 -30.453  1.00 10.76           H
ATOM   1747  CA  ALA A 119       7.341  10.368 -31.911  1.00 10.76           C
ATOM   1748  HA  ALA A 119       6.894  10.121 -32.875  1.00 10.76           H
ATOM   1749  C   ALA A 119       8.365  11.497 -32.115  1.00 10.76           C
ATOM   1750  O   ALA A 119       8.252  12.323 -33.014  1.00 10.76           O
ATOM   1751  CB  ALA A 119       6.225  10.783 -30.941  1.00 10.76           C
ATOM   1752 1HB  ALA A 119       5.610   9.916 -30.691  1.00 10.76           H
ATOM   1753 2HB  ALA A 119       5.597  11.535 -31.416  1.00 10.76           H
ATOM   1754 3HB  ALA A 119       6.648  11.201 -30.029  1.00 10.76           H
ATOM   1755  N   VAL A 120       9.405  11.478 -31.295  1.00 53.59           N
ATOM   1756  H   VAL A 120       9.435  10.775 -30.568  1.00 53.59           H
ATOM   1757  CA  VAL A 120      10.500  12.450 -31.329  1.00 53.59           C
ATOM   1758  HA  VAL A 120      10.136  13.359 -31.805  1.00 53.59           H
ATOM   1759  C   VAL A 120      11.649  11.905 -32.208  1.00 53.59           C
ATOM   1760  O   VAL A 120      12.751  12.430 -32.263  1.00 53.59           O
ATOM   1761  CB  VAL A 120      10.850  12.826 -29.846  1.00 53.59           C
ATOM   1762  HB  VAL A 120      11.184  11.932 -29.326  1.00 53.59           H
ATOM   1763  CG1 VAL A 120      11.927  13.909 -29.706  1.00 53.59           C
ATOM   1764 1HG1 VAL A 120      12.034  14.185 -28.660  1.00 53.59           H
ATOM   1765 2HG1 VAL A 120      11.659  14.790 -30.290  1.00 53.59           H
ATOM   1766 3HG1 VAL A 120      12.884  13.517 -30.043  1.00 53.59           H
ATOM   1767  CG2 VAL A 120       9.577  13.360 -29.151  1.00 53.59           C
ATOM   1768 1HG2 VAL A 120       9.800  13.565 -28.106  1.00 53.59           H
ATOM   1769 2HG2 VAL A 120       8.779  12.626 -29.171  1.00 53.59           H
ATOM   1770 3HG2 VAL A 120       9.238  14.277 -29.635  1.00 53.59           H
ATOM   1771  N   GLU A 121      11.352  10.947 -33.077  1.00 28.08           N
ATOM   1772  H   GLU A 121      10.451  10.492 -33.035  1.00 28.08           H
ATOM   1773  CA  GLU A 121      12.303  10.531 -34.121  1.00 28.08           C
ATOM   1774  HA  GLU A 121      13.273  10.355 -33.654  1.00 28.08           H
ATOM   1775  C   GLU A 121      12.460  11.647 -35.172  1.00 28.08           C
ATOM   1776  O   GLU A 121      13.368  11.641 -35.996  1.00 28.08           O
ATOM   1777  CB  GLU A 121      11.853   9.219 -34.769  1.00 28.08           C
ATOM   1778 1HB  GLU A 121      11.526   8.560 -33.969  1.00 28.08           H
ATOM   1779 2HB  GLU A 121      11.004   9.428 -35.420  1.00 28.08           H
ATOM   1780  CG  GLU A 121      12.922   8.471 -35.560  1.00 28.08           C
ATOM   1781 1HG  GLU A 121      13.294   9.111 -36.359  1.00 28.08           H
ATOM   1782 2HG  GLU A 121      13.751   8.231 -34.894  1.00 28.08           H
ATOM   1783  CD  GLU A 121      12.397   7.183 -36.178  1.00 28.08           C
ATOM   1784  OE1 GLU A 121      11.231   6.788 -35.945  1.00 28.08           O
ATOM   1785  OE2 GLU A 121      13.146   6.547 -36.953  1.00 28.08           O
ATOM   1786  N   LEU A 122      11.665  12.703 -35.044  1.00 -7.44           N
ATOM   1787  H   LEU A 122      10.902  12.660 -34.385  1.00 -7.44           H
ATOM   1788  CA  LEU A 122      11.918  13.958 -35.757  1.00 -7.44           C
ATOM   1789  HA  LEU A 122      11.896  13.778 -36.830  1.00 -7.44           H
ATOM   1790  C   LEU A 122      13.292  14.509 -35.377  1.00 -7.44           C
ATOM   1791  O   LEU A 122      14.032  15.017 -36.213  1.00 -7.44           O
ATOM   1792  CB  LEU A 122      10.866  15.003 -35.373  1.00 -7.44           C
ATOM   1793 1HB  LEU A 122      10.955  15.187 -34.302  1.00 -7.44           H
ATOM   1794 2HB  LEU A 122      11.118  15.931 -35.886  1.00 -7.44           H
ATOM   1795  CG  LEU A 122       9.393  14.687 -35.664  1.00 -7.44           C
ATOM   1796  HG  LEU A 122       9.126  13.768 -35.146  1.00 -7.44           H
ATOM   1797  CD1 LEU A 122       8.517  15.813 -35.123  1.00 -7.44           C
ATOM   1798 1HD1 LEU A 122       7.466  15.571 -35.281  1.00 -7.44           H
ATOM   1799 2HD1 LEU A 122       8.749  16.752 -35.630  1.00 -7.44           H
ATOM   1800 3HD1 LEU A 122       8.684  15.932 -34.052  1.00 -7.44           H
ATOM   1801  CD2 LEU A 122       9.127  14.485 -37.151  1.00 -7.44           C
ATOM   1802 1HD2 LEU A 122       8.061  14.324 -37.310  1.00 -7.44           H
ATOM   1803 2HD2 LEU A 122       9.664  13.609 -37.510  1.00 -7.44           H
ATOM   1804 3HD2 LEU A 122       9.446  15.364 -37.712  1.00 -7.44           H
ATOM   1805  N   GLU A 123      13.651  14.330 -34.114  1.00 27.55           N
ATOM   1806  H   GLU A 123      13.016  13.839 -33.487  1.00 27.55           H
ATOM   1807  CA  GLU A 123      14.921  14.769 -33.532  1.00 27.55           C
ATOM   1808  HA  GLU A 123      15.337  15.589 -34.118  1.00 27.55           H
ATOM   1809  C   GLU A 123      15.906  13.603 -33.527  1.00 27.55           C
ATOM   1810  O   GLU A 123      16.974  13.654 -32.914  1.00 27.55           O
ATOM   1811  CB  GLU A 123      14.698  15.235 -32.091  1.00 27.55           C
ATOM   1812 1HB  GLU A 123      14.324  14.391 -31.519  1.00 27.55           H
ATOM   1813 2HB  GLU A 123      15.649  15.537 -31.657  1.00 27.55           H
ATOM   1814  CG  GLU A 123      13.713  16.385 -31.948  1.00 27.55           C
ATOM   1815 1HG  GLU A 123      12.766  16.118 -32.419  1.00 27.55           H
ATOM   1816 2HG  GLU A 123      13.521  16.546 -30.888  1.00 27.55           H
ATOM   1817  CD  GLU A 123      14.222  17.681 -32.551  1.00 27.55           C
ATOM   1818  OE1 GLU A 123      14.947  18.442 -31.867  1.00 27.55           O
ATOM   1819  OE2 GLU A 123      13.848  18.001 -33.702  1.00 27.55           O
ATOM   1820  N   LYS A 124      15.518  12.555 -34.242  1.00 29.33           N
ATOM   1821  H   LYS A 124      14.615  12.608 -34.702  1.00 29.33           H
ATOM   1822  CA  LYS A 124      16.297  11.328 -34.456  1.00 29.33           C
ATOM   1823  HA  LYS A 124      15.688  10.663 -35.068  1.00 29.33           H
ATOM   1824  C   LYS A 124      16.583  10.580 -33.160  1.00 29.33           C
ATOM   1825  O   LYS A 124      17.581   9.860 -33.054  1.00 29.33           O
ATOM   1826  CB  LYS A 124      17.593  11.624 -35.237  1.00 29.33           C
ATOM   1827 1HB  LYS A 124      18.292  12.128 -34.568  1.00 29.33           H
ATOM   1828 2HB  LYS A 124      18.043  10.680 -35.544  1.00 29.33           H
ATOM   1829  CG  LYS A 124      17.417  12.517 -36.477  1.00 29.33           C
ATOM   1830 1HG  LYS A 124      16.999  13.476 -36.173  1.00 29.33           H
ATOM   1831 2HG  LYS A 124      18.400  12.703 -36.905  1.00 29.33           H
ATOM   1832  CD  LYS A 124      16.542  11.904 -37.563  1.00 29.33           C
ATOM   1833 1HD  LYS A 124      16.978  10.961 -37.880  1.00 29.33           H
ATOM   1834 2HD  LYS A 124      15.544  11.711 -37.179  1.00 29.33           H
ATOM   1835  CE  LYS A 124      16.435  12.834 -38.764  1.00 29.33           C
ATOM   1836 1HE  LYS A 124      17.438  13.096 -39.106  1.00 29.33           H
ATOM   1837 2HE  LYS A 124      15.929  12.301 -39.569  1.00 29.33           H
ATOM   1838  NZ  LYS A 124      15.670  14.087 -38.465  1.00 29.33           N
ATOM   1839 1HZ  LYS A 124      15.538  14.618 -39.317  1.00 29.33           H
ATOM   1840 2HZ  LYS A 124      16.167  14.655 -37.792  1.00 29.33           H
ATOM   1841 3HZ  LYS A 124      14.764  13.856 -38.077  1.00 29.33           H
ATOM   1842  N   THR A 125      15.722  10.741 -32.166  1.00 15.80           N
ATOM   1843  H   THR A 125      14.930  11.363 -32.258  1.00 15.80           H
ATOM   1844  CA  THR A 125      15.861   9.970 -30.938  1.00 15.80           C
ATOM   1845  HA  THR A 125      16.918   9.854 -30.714  1.00 15.80           H
ATOM   1846  C   THR A 125      15.270   8.583 -31.177  1.00 15.80           C
ATOM   1847  O   THR A 125      14.414   8.397 -32.038  1.00 15.80           O
ATOM   1848  CB  THR A 125      15.191  10.664 -29.737  1.00 15.80           C
ATOM   1849  HB  THR A 125      15.254  10.019 -28.861  1.00 15.80           H
ATOM   1850  OG1 THR A 125      13.826  10.959 -30.028  1.00 15.80           O
ATOM   1851  HG1 THR A 125      13.365  10.160 -30.320  1.00 15.80           H
ATOM   1852  CG2 THR A 125      15.861  11.998 -29.429  1.00 15.80           C
ATOM   1853 1HG2 THR A 125      15.352  12.466 -28.589  1.00 15.80           H
ATOM   1854 2HG2 THR A 125      15.790  12.664 -30.291  1.00 15.80           H
ATOM   1855 3HG2 THR A 125      16.910  11.843 -29.181  1.00 15.80           H
ATOM   1856  N   GLU A 126      15.786   7.609 -30.444  1.00 22.36           N
ATOM   1857  H   GLU A 126      16.508   7.839 -29.773  1.00 22.36           H
ATOM   1858  CA  GLU A 126      15.442   6.199 -30.606  1.00 22.36           C
ATOM   1859  HA  GLU A 126      14.613   6.084 -31.307  1.00 22.36           H
ATOM   1860  C   GLU A 126      15.073   5.580 -29.261  1.00 22.36           C
ATOM   1861  O   GLU A 126      15.189   6.234 -28.228  1.00 22.36           O
ATOM   1862  CB  GLU A 126      16.672   5.447 -31.138  1.00 22.36           C
ATOM   1863 1HB  GLU A 126      17.463   5.536 -30.394  1.00 22.36           H
ATOM   1864 2HB  GLU A 126      16.431   4.389 -31.242  1.00 22.36           H
ATOM   1865  CG  GLU A 126      17.231   5.939 -32.467  1.00 22.36           C
ATOM   1866 1HG  GLU A 126      17.450   7.004 -32.398  1.00 22.36           H
ATOM   1867 2HG  GLU A 126      18.173   5.418 -32.649  1.00 22.36           H
ATOM   1868  CD  GLU A 126      16.307   5.695 -33.656  1.00 22.36           C
ATOM   1869  OE1 GLU A 126      15.234   5.077 -33.505  1.00 22.36           O
ATOM   1870  OE2 GLU A 126      16.690   6.084 -34.785  1.00 22.36           O
ATOM   1871  N   ALA A 127      14.775   4.286 -29.244  1.00  4.53           N
ATOM   1872  H   ALA A 127      14.681   3.787 -30.116  1.00  4.53           H
ATOM   1873  CA  ALA A 127      14.619   3.534 -27.996  1.00  4.53           C
ATOM   1874  HA  ALA A 127      13.801   3.972 -27.421  1.00  4.53           H
ATOM   1875  C   ALA A 127      15.898   3.592 -27.140  1.00  4.53           C
ATOM   1876  O   ALA A 127      15.851   3.599 -25.910  1.00  4.53           O
ATOM   1877  CB  ALA A 127      14.275   2.083 -28.330  1.00  4.53           C
ATOM   1878 1HB  ALA A 127      13.403   2.049 -28.983  1.00  4.53           H
ATOM   1879 2HB  ALA A 127      14.045   1.537 -27.413  1.00  4.53           H
ATOM   1880 3HB  ALA A 127      15.115   1.597 -28.829  1.00  4.53           H
ATOM   1881  N   ASP A 128      17.037   3.706 -27.810  1.00 10.16           N
ATOM   1882  H   ASP A 128      16.994   3.691 -28.817  1.00 10.16           H
ATOM   1883  CA  ASP A 128      18.356   3.864 -27.183  1.00 10.16           C
ATOM   1884  HA  ASP A 128      18.575   2.999 -26.556  1.00 10.16           H
ATOM   1885  C   ASP A 128      18.430   5.125 -26.331  1.00 10.16           C
ATOM   1886  O   ASP A 128      19.120   5.182 -25.315  1.00 10.16           O
ATOM   1887  CB  ASP A 128      19.392   3.981 -28.306  1.00 10.16           C
ATOM   1888 1HB  ASP A 128      19.266   3.136 -28.982  1.00 10.16           H
ATOM   1889 2HB  ASP A 128      19.205   4.899 -28.864  1.00 10.16           H
ATOM   1890  CG  ASP A 128      20.828   4.002 -27.806  1.00 10.16           C
ATOM   1891  OD1 ASP A 128      21.481   2.936 -27.886  1.00 10.16           O
ATOM   1892  OD2 ASP A 128      21.353   5.074 -27.423  1.00 10.16           O
ATOM   1893  N   ASN A 129      17.662   6.127 -26.728  1.00 -3.94           N
ATOM   1894  H   ASN A 129      17.030   5.992 -27.512  1.00 -3.94           H
ATOM   1895  CA  ASN A 129      17.647   7.425 -26.067  1.00 -3.94           C
ATOM   1896  HA  ASN A 129      18.625   7.614 -25.628  1.00 -3.94           H
ATOM   1897  C   ASN A 129      16.635   7.454 -24.937  1.00 -3.94           C
ATOM   1898  O   ASN A 129      16.481   8.478 -24.287  1.00 -3.94           O
ATOM   1899  CB  ASN A 129      17.342   8.526 -27.080  1.00 -3.94           C
ATOM   1900 1HB  ASN A 129      16.421   8.291 -27.604  1.00 -3.94           H
ATOM   1901 2HB  ASN A 129      17.196   9.462 -26.553  1.00 -3.94           H
ATOM   1902  CG  ASN A 129      18.446   8.711 -28.072  1.00 -3.94           C
ATOM   1903  OD1 ASN A 129      18.288   8.447 -29.254  1.00 -3.94           O
ATOM   1904  ND2 ASN A 129      19.574   9.160 -27.610  1.00 -3.94           N
ATOM   1905 1HD2 ASN A 129      20.313   9.364 -28.267  1.00 -3.94           H
ATOM   1906 2HD2 ASN A 129      19.714   9.276 -26.619  1.00 -3.94           H
ATOM   1907  N   ALA A 130      16.016   6.317 -24.659  1.00 18.00           N
ATOM   1908  H   ALA A 130      16.073   5.545 -25.309  1.00 18.00           H
ATOM   1909  CA  ALA A 130      15.356   6.109 -23.378  1.00 18.00           C
ATOM   1910  HA  ALA A 130      15.285   7.058 -22.846  1.00 18.00           H
ATOM   1911  C   ALA A 130      16.219   5.151 -22.552  1.00 18.00           C
ATOM   1912  O   ALA A 130      16.518   5.409 -21.396  1.00 18.00           O
ATOM   1913  CB  ALA A 130      13.943   5.548 -23.585  1.00 18.00           C
ATOM   1914 1HB  ALA A 130      13.371   6.220 -24.226  1.00 18.00           H
ATOM   1915 2HB  ALA A 130      13.440   5.475 -22.622  1.00 18.00           H
ATOM   1916 3HB  ALA A 130      13.985   4.567 -24.052  1.00 18.00           H
ATOM   1917  N   GLU A 131      16.639   4.036 -23.132  1.00  2.77           N
ATOM   1918  H   GLU A 131      16.420   3.851 -24.107  1.00  2.77           H
ATOM   1919  CA  GLU A 131      17.313   3.006 -22.339  1.00  2.77           C
ATOM   1920  HA  GLU A 131      16.668   2.788 -21.490  1.00  2.77           H
ATOM   1921  C   GLU A 131      18.669   3.416 -21.762  1.00  2.77           C
ATOM   1922  O   GLU A 131      18.951   3.187 -20.584  1.00  2.77           O
ATOM   1923  CB  GLU A 131      17.438   1.720 -23.163  1.00  2.77           C
ATOM   1924 1HB  GLU A 131      16.618   1.695 -23.878  1.00  2.77           H
ATOM   1925 2HB  GLU A 131      18.376   1.730 -23.716  1.00  2.77           H
ATOM   1926  CG  GLU A 131      17.346   0.467 -22.301  1.00  2.77           C
ATOM   1927 1HG  GLU A 131      18.128   0.502 -21.542  1.00  2.77           H
ATOM   1928 2HG  GLU A 131      16.375   0.465 -21.809  1.00  2.77           H
ATOM   1929  CD  GLU A 131      17.482  -0.824 -23.087  1.00  2.77           C
ATOM   1930  OE1 GLU A 131      16.466  -1.473 -23.419  1.00  2.77           O
ATOM   1931  OE2 GLU A 131      18.623  -1.220 -23.406  1.00  2.77           O
ATOM   1932  N   ARG A 132      19.514   4.066 -22.553  1.00 12.49           N
ATOM   1933  H   ARG A 132      19.259   4.287 -23.515  1.00 12.49           H
ATOM   1934  CA  ARG A 132      20.816   4.490 -22.027  1.00 12.49           C
ATOM   1935  HA  ARG A 132      21.253   3.635 -21.512  1.00 12.49           H
ATOM   1936  C   ARG A 132      20.669   5.587 -20.974  1.00 12.49           C
ATOM   1937  O   ARG A 132      21.229   5.436 -19.890  1.00 12.49           O
ATOM   1938  CB  ARG A 132      21.781   4.922 -23.137  1.00 12.49           C
ATOM   1939 1HB  ARG A 132      21.372   5.806 -23.616  1.00 12.49           H
ATOM   1940 2HB  ARG A 132      22.732   5.192 -22.683  1.00 12.49           H
ATOM   1941  CG  ARG A 132      22.035   3.879 -24.221  1.00 12.49           C
ATOM   1942 1HG  ARG A 132      21.081   3.563 -24.639  1.00 12.49           H
ATOM   1943 2HG  ARG A 132      22.608   4.339 -25.021  1.00 12.49           H
ATOM   1944  CD  ARG A 132      22.786   2.647 -23.755  1.00 12.49           C
ATOM   1945 1HD  ARG A 132      23.850   2.782 -23.945  1.00 12.49           H
ATOM   1946 2HD  ARG A 132      22.633   2.492 -22.689  1.00 12.49           H
ATOM   1947  NE  ARG A 132      22.286   1.488 -24.502  1.00 12.49           N
ATOM   1948  HE  ARG A 132      22.671   1.346 -25.430  1.00 12.49           H
ATOM   1949  CZ  ARG A 132      21.341   0.652 -24.098  1.00 12.49           C
ATOM   1950  NH1 ARG A 132      20.765  -0.127 -24.955  1.00 12.49           N
ATOM   1951 1HH1 ARG A 132      20.999  -0.077 -25.936  1.00 12.49           H
ATOM   1952 2HH1 ARG A 132      20.050  -0.765 -24.630  1.00 12.49           H
ATOM   1953  NH2 ARG A 132      20.908   0.564 -22.872  1.00 12.49           N
ATOM   1954 1HH2 ARG A 132      21.378   1.052 -22.120  1.00 12.49           H
ATOM   1955 2HH2 ARG A 132      20.123  -0.044 -22.676  1.00 12.49           H
ATOM   1956  N   PRO A 133      19.900   6.672 -21.224  1.00  7.69           N
ATOM   1957  CA  PRO A 133      19.839   7.568 -20.063  1.00  7.69           C
ATOM   1958  HA  PRO A 133      20.846   7.819 -19.746  1.00  7.69           H
ATOM   1959  C   PRO A 133      19.094   7.038 -18.840  1.00  7.69           C
ATOM   1960  O   PRO A 133      19.409   7.474 -17.741  1.00  7.69           O
ATOM   1961  CB  PRO A 133      19.184   8.827 -20.627  1.00  7.69           C
ATOM   1962 1HB  PRO A 133      18.618   9.354 -19.859  1.00  7.69           H
ATOM   1963 2HB  PRO A 133      19.939   9.482 -21.062  1.00  7.69           H
ATOM   1964  CG  PRO A 133      18.315   8.322 -21.670  1.00  7.69           C
ATOM   1965 1HG  PRO A 133      17.411   7.899 -21.234  1.00  7.69           H
ATOM   1966 2HG  PRO A 133      18.064   9.113 -22.371  1.00  7.69           H
ATOM   1967  CD  PRO A 133      19.138   7.254 -22.345  1.00  7.69           C
ATOM   1968 1HD  PRO A 133      18.496   6.515 -22.820  1.00  7.69           H
ATOM   1969 2HD  PRO A 133      19.819   7.698 -23.074  1.00  7.69           H
ATOM   1970  N   ARG A 134      18.195   6.066 -18.946  1.00 -8.26           N
ATOM   1971  H   ARG A 134      17.883   5.726 -19.856  1.00 -8.26           H
ATOM   1972  CA  ARG A 134      17.649   5.464 -17.723  1.00 -8.26           C
ATOM   1973  HA  ARG A 134      17.286   6.260 -17.074  1.00 -8.26           H
ATOM   1974  C   ARG A 134      18.729   4.725 -16.942  1.00 -8.26           C
ATOM   1975  O   ARG A 134      18.750   4.790 -15.719  1.00 -8.26           O
ATOM   1976  CB  ARG A 134      16.478   4.530 -18.022  1.00 -8.26           C
ATOM   1977 1HB  ARG A 134      16.773   3.826 -18.800  1.00 -8.26           H
ATOM   1978 2HB  ARG A 134      16.246   3.969 -17.117  1.00 -8.26           H
ATOM   1979  CG  ARG A 134      15.223   5.288 -18.442  1.00 -8.26           C
ATOM   1980 1HG  ARG A 134      14.973   6.020 -17.677  1.00 -8.26           H
ATOM   1981 2HG  ARG A 134      15.415   5.831 -19.359  1.00 -8.26           H
ATOM   1982  CD  ARG A 134      14.029   4.384 -18.650  1.00 -8.26           C
ATOM   1983 1HD  ARG A 134      13.778   3.906 -17.707  1.00 -8.26           H
ATOM   1984 2HD  ARG A 134      13.185   5.000 -18.957  1.00 -8.26           H
ATOM   1985  NE  ARG A 134      14.284   3.344 -19.652  1.00 -8.26           N
ATOM   1986  HE  ARG A 134      15.128   2.794 -19.528  1.00 -8.26           H
ATOM   1987  CZ  ARG A 134      13.527   3.037 -20.692  1.00 -8.26           C
ATOM   1988  NH1 ARG A 134      14.010   2.188 -21.548  1.00 -8.26           N
ATOM   1989 1HH1 ARG A 134      14.857   1.693 -21.316  1.00 -8.26           H
ATOM   1990 2HH1 ARG A 134      13.553   2.035 -22.439  1.00 -8.26           H
ATOM   1991  NH2 ARG A 134      12.330   3.512 -20.897  1.00 -8.26           N
ATOM   1992 1HH2 ARG A 134      11.869   4.019 -20.138  1.00 -8.26           H
ATOM   1993 2HH2 ARG A 134      11.846   3.332 -21.760  1.00 -8.26           H
ATOM   1994  N   ALA A 135      19.676   4.082 -17.606  1.00  1.36           N
ATOM   1995  H   ALA A 135      19.623   3.998 -18.616  1.00  1.36           H
ATOM   1996  CA  ALA A 135      20.800   3.479 -16.890  1.00  1.36           C
ATOM   1997  HA  ALA A 135      20.406   2.863 -16.081  1.00  1.36           H
ATOM   1998  C   ALA A 135      21.727   4.539 -16.258  1.00  1.36           C
ATOM   1999  O   ALA A 135      22.348   4.289 -15.226  1.00  1.36           O
ATOM   2000  CB  ALA A 135      21.580   2.576 -17.839  1.00  1.36           C
ATOM   2001 1HB  ALA A 135      20.919   1.807 -18.243  1.00  1.36           H
ATOM   2002 2HB  ALA A 135      22.398   2.095 -17.302  1.00  1.36           H
ATOM   2003 3HB  ALA A 135      21.988   3.168 -18.657  1.00  1.36           H
ATOM   2004  N   ARG A 136      21.829   5.714 -16.872  1.00-11.49           N
ATOM   2005  H   ARG A 136      21.326   5.840 -17.743  1.00-11.49           H
ATOM   2006  CA  ARG A 136      22.657   6.826 -16.359  1.00-11.49           C
ATOM   2007  HA  ARG A 136      23.612   6.426 -16.014  1.00-11.49           H
ATOM   2008  C   ARG A 136      22.028   7.588 -15.186  1.00-11.49           C
ATOM   2009  O   ARG A 136      22.735   8.183 -14.369  1.00-11.49           O
ATOM   2010  CB  ARG A 136      22.931   7.837 -17.484  1.00-11.49           C
ATOM   2011 1HB  ARG A 136      21.974   8.199 -17.853  1.00-11.49           H
ATOM   2012 2HB  ARG A 136      23.473   8.686 -17.068  1.00-11.49           H
ATOM   2013  CG  ARG A 136      23.739   7.288 -18.665  1.00-11.49           C
ATOM   2014 1HG  ARG A 136      24.766   7.105 -18.355  1.00-11.49           H
ATOM   2015 2HG  ARG A 136      23.310   6.343 -18.985  1.00-11.49           H
ATOM   2016  CD  ARG A 136      23.719   8.247 -19.854  1.00-11.49           C
ATOM   2017 1HD  ARG A 136      22.695   8.575 -20.021  1.00-11.49           H
ATOM   2018 2HD  ARG A 136      24.335   9.119 -19.630  1.00-11.49           H
ATOM   2019  NE  ARG A 136      24.205   7.589 -21.077  1.00-11.49           N
ATOM   2020  HE  ARG A 136      24.709   6.717 -20.962  1.00-11.49           H
ATOM   2021  CZ  ARG A 136      24.046   8.013 -22.324  1.00-11.49           C
ATOM   2022  NH1 ARG A 136      24.516   7.283 -23.289  1.00-11.49           N
ATOM   2023 1HH1 ARG A 136      25.037   6.444 -23.068  1.00-11.49           H
ATOM   2024 2HH1 ARG A 136      24.370   7.563 -24.248  1.00-11.49           H
ATOM   2025  NH2 ARG A 136      23.381   9.087 -22.659  1.00-11.49           N
ATOM   2026 1HH2 ARG A 136      22.993   9.680 -21.947  1.00-11.49           H
ATOM   2027 2HH2 ARG A 136      23.276   9.324 -23.638  1.00-11.49           H
ATOM   2028  N   ARG A 137      20.706   7.609 -15.110  1.00 20.76           N
ATOM   2029  H   ARG A 137      20.173   7.125 -15.824  1.00 20.76           H
ATOM   2030  CA  ARG A 137      19.979   8.296 -14.030  1.00 20.76           C
ATOM   2031  HA  ARG A 137      20.463   9.246 -13.807  1.00 20.76           H
ATOM   2032  C   ARG A 137      19.995   7.466 -12.746  1.00 20.76           C
ATOM   2033  O   ARG A 137      20.651   6.424 -12.676  1.00 20.76           O
ATOM   2034  CB  ARG A 137      18.529   8.554 -14.480  1.00 20.76           C
ATOM   2035 1HB  ARG A 137      18.138   7.625 -14.895  1.00 20.76           H
ATOM   2036 2HB  ARG A 137      17.912   8.820 -13.625  1.00 20.76           H
ATOM   2037  CG  ARG A 137      18.333   9.668 -15.505  1.00 20.76           C
ATOM   2038 1HG  ARG A 137      18.965   9.496 -16.373  1.00 20.76           H
ATOM   2039 2HG  ARG A 137      17.290   9.663 -15.824  1.00 20.76           H
ATOM   2040  CD  ARG A 137      18.652  11.037 -14.922  1.00 20.76           C
ATOM   2041 1HD  ARG A 137      18.140  11.141 -13.965  1.00 20.76           H
ATOM   2042 2HD  ARG A 137      19.725  11.120 -14.749  1.00 20.76           H
ATOM   2043  NE  ARG A 137      18.210  12.126 -15.801  1.00 20.76           N
ATOM   2044  HE  ARG A 137      17.313  12.561 -15.579  1.00 20.76           H
ATOM   2045  CZ  ARG A 137      18.864  12.638 -16.831  1.00 20.76           C
ATOM   2046  NH1 ARG A 137      18.339  13.656 -17.445  1.00 20.76           N
ATOM   2047 1HH1 ARG A 137      17.458  14.032 -17.114  1.00 20.76           H
ATOM   2048 2HH1 ARG A 137      18.827  14.072 -18.230  1.00 20.76           H
ATOM   2049  NH2 ARG A 137      19.999  12.175 -17.278  1.00 20.76           N
ATOM   2050 1HH2 ARG A 137      20.455  11.413 -16.800  1.00 20.76           H
ATOM   2051 2HH2 ARG A 137      20.426  12.603 -18.091  1.00 20.76           H
ATOM   2052  N   ARG A 138      19.223   7.922 -11.764  1.00  4.59           N
ATOM   2053  H   ARG A 138      18.795   8.826 -11.878  1.00  4.59           H
ATOM   2054  CA  ARG A 138      18.843   7.134 -10.587  1.00  4.59           C
ATOM   2055  HA  ARG A 138      19.700   6.982  -9.931  1.00  4.59           H
ATOM   2056  C   ARG A 138      18.351   5.791 -11.105  1.00  4.59           C
ATOM   2057  O   ARG A 138      17.431   5.769 -11.911  1.00  4.59           O
ATOM   2058  CB  ARG A 138      17.697   7.863  -9.862  1.00  4.59           C
ATOM   2059 1HB  ARG A 138      18.044   8.854  -9.572  1.00  4.59           H
ATOM   2060 2HB  ARG A 138      16.879   7.990 -10.572  1.00  4.59           H
ATOM   2061  CG  ARG A 138      17.132   7.162  -8.632  1.00  4.59           C
ATOM   2062 1HG  ARG A 138      16.816   6.159  -8.909  1.00  4.59           H
ATOM   2063 2HG  ARG A 138      17.906   7.098  -7.868  1.00  4.59           H
ATOM   2064  CD  ARG A 138      15.919   7.919  -8.075  1.00  4.59           C
ATOM   2065 1HD  ARG A 138      16.212   8.955  -7.902  1.00  4.59           H
ATOM   2066 2HD  ARG A 138      15.119   7.917  -8.814  1.00  4.59           H
ATOM   2067  NE  ARG A 138      15.425   7.362  -6.805  1.00  4.59           N
ATOM   2068  HE  ARG A 138      15.817   7.762  -5.957  1.00  4.59           H
ATOM   2069  CZ  ARG A 138      14.518   6.411  -6.625  1.00  4.59           C
ATOM   2070  NH1 ARG A 138      14.283   6.022  -5.408  1.00  4.59           N
ATOM   2071 1HH1 ARG A 138      14.725   6.496  -4.633  1.00  4.59           H
ATOM   2072 2HH1 ARG A 138      13.681   5.225  -5.250  1.00  4.59           H
ATOM   2073  NH2 ARG A 138      13.863   5.806  -7.579  1.00  4.59           N
ATOM   2074 1HH2 ARG A 138      13.977   6.100  -8.545  1.00  4.59           H
ATOM   2075 2HH2 ARG A 138      13.220   5.061  -7.343  1.00  4.59           H
ATOM   2076  N   ARG A 139      18.945   4.687 -10.677  1.00  4.96           N
ATOM   2077  H   ARG A 139      19.708   4.769 -10.007  1.00  4.96           H
ATOM   2078  CA  ARG A 139      18.606   3.350 -11.188  1.00  4.96           C
ATOM   2079  HA  ARG A 139      18.420   3.430 -12.262  1.00  4.96           H
ATOM   2080  C   ARG A 139      17.356   2.737 -10.566  1.00  4.96           C
ATOM   2081  O   ARG A 139      17.378   1.608 -10.089  1.00  4.96           O
ATOM   2082  CB  ARG A 139      19.796   2.414 -10.973  1.00  4.96           C
ATOM   2083 1HB  ARG A 139      20.035   2.378  -9.910  1.00  4.96           H
ATOM   2084 2HB  ARG A 139      19.516   1.412 -11.302  1.00  4.96           H
ATOM   2085  CG  ARG A 139      21.036   2.814 -11.746  1.00  4.96           C
ATOM   2086 1HG  ARG A 139      20.789   2.850 -12.807  1.00  4.96           H
ATOM   2087 2HG  ARG A 139      21.390   3.794 -11.428  1.00  4.96           H
ATOM   2088  CD  ARG A 139      22.123   1.781 -11.515  1.00  4.96           C
ATOM   2089 1HD  ARG A 139      22.457   1.838 -10.478  1.00  4.96           H
ATOM   2090 2HD  ARG A 139      21.708   0.787 -11.688  1.00  4.96           H
ATOM   2091  NE  ARG A 139      23.265   1.980 -12.417  1.00  4.96           N
ATOM   2092  HE  ARG A 139      24.062   2.472 -12.030  1.00  4.96           H
ATOM   2093  CZ  ARG A 139      23.349   1.550 -13.670  1.00  4.96           C
ATOM   2094  NH1 ARG A 139      24.484   1.594 -14.297  1.00  4.96           N
ATOM   2095 1HH1 ARG A 139      25.309   1.956 -13.839  1.00  4.96           H
ATOM   2096 2HH1 ARG A 139      24.521   1.237 -15.242  1.00  4.96           H
ATOM   2097  NH2 ARG A 139      22.351   1.004 -14.306  1.00  4.96           N
ATOM   2098 1HH2 ARG A 139      21.432   1.008 -13.898  1.00  4.96           H
ATOM   2099 2HH2 ARG A 139      22.507   0.560 -15.210  1.00  4.96           H
ATOM   2100  N   LYS A 140      16.293   3.529 -10.544  1.00 49.18           N
ATOM   2101  H   LYS A 140      16.398   4.447 -10.965  1.00 49.18           H
ATOM   2102  CA  LYS A 140      14.972   3.178 -10.005  1.00 49.18           C
ATOM   2103  HA  LYS A 140      14.482   4.108  -9.723  1.00 49.18           H
ATOM   2104  C   LYS A 140      14.934   2.259  -8.763  1.00 49.18           C
ATOM   2105  O   LYS A 140      14.323   1.194  -8.824  1.00 49.18           O
ATOM   2106  CB  LYS A 140      14.127   2.549 -11.126  1.00 49.18           C
ATOM   2107 1HB  LYS A 140      14.489   1.543 -11.294  1.00 49.18           H
ATOM   2108 2HB  LYS A 140      13.101   2.477 -10.786  1.00 49.18           H
ATOM   2109  CG  LYS A 140      14.128   3.276 -12.473  1.00 49.18           C
ATOM   2110 1HG  LYS A 140      13.119   3.612 -12.703  1.00 49.18           H
ATOM   2111 2HG  LYS A 140      14.758   4.160 -12.414  1.00 49.18           H
ATOM   2112  CD  LYS A 140      14.637   2.380 -13.612  1.00 49.18           C
ATOM   2113 1HD  LYS A 140      15.185   2.987 -14.324  1.00 49.18           H
ATOM   2114 2HD  LYS A 140      15.336   1.646 -13.218  1.00 49.18           H
ATOM   2115  CE  LYS A 140      13.526   1.678 -14.368  1.00 49.18           C
ATOM   2116 1HE  LYS A 140      13.827   0.652 -14.582  1.00 49.18           H
ATOM   2117 2HE  LYS A 140      12.620   1.664 -13.762  1.00 49.18           H
ATOM   2118  NZ  LYS A 140      13.274   2.396 -15.666  1.00 49.18           N
ATOM   2119 1HZ  LYS A 140      14.020   2.177 -16.319  1.00 49.18           H
ATOM   2120 2HZ  LYS A 140      13.256   3.398 -15.516  1.00 49.18           H
ATOM   2121 3HZ  LYS A 140      12.392   2.115 -16.085  1.00 49.18           H
ATOM   2122  N   PRO A 141      15.652   2.588  -7.668  1.00 16.80           N
ATOM   2123  CA  PRO A 141      15.375   1.708  -6.526  1.00 16.80           C
ATOM   2124  HA  PRO A 141      15.433   0.661  -6.817  1.00 16.80           H
ATOM   2125  C   PRO A 141      14.019   1.995  -5.877  1.00 16.80           C
ATOM   2126  O   PRO A 141      13.559   3.147  -5.828  1.00 16.80           O
ATOM   2127  CB  PRO A 141      16.524   2.027  -5.568  1.00 16.80           C
ATOM   2128 1HB  PRO A 141      16.226   1.871  -4.531  1.00 16.80           H
ATOM   2129 2HB  PRO A 141      17.389   1.415  -5.814  1.00 16.80           H
ATOM   2130  CG  PRO A 141      16.821   3.444  -5.826  1.00 16.80           C
ATOM   2131 1HG  PRO A 141      16.101   4.069  -5.303  1.00 16.80           H
ATOM   2132 2HG  PRO A 141      17.833   3.696  -5.514  1.00 16.80           H
ATOM   2133  CD  PRO A 141      16.666   3.601  -7.314  1.00 16.80           C
ATOM   2134 1HD  PRO A 141      16.319   4.600  -7.558  1.00 16.80           H
ATOM   2135 2HD  PRO A 141      17.607   3.380  -7.819  1.00 16.80           H
ATOM   2136  N   ARG A 142      13.396   0.951  -5.352  1.00 42.60           N
ATOM   2137  H   ARG A 142      13.792   0.023  -5.495  1.00 42.60           H
ATOM   2138  CA  ARG A 142      12.167   1.084  -4.565  1.00 42.60           C
ATOM   2139  HA  ARG A 142      11.472   1.733  -5.100  1.00 42.60           H
ATOM   2140  C   ARG A 142      12.487   1.692  -3.201  1.00 42.60           C
ATOM   2141  O   ARG A 142      13.650   1.786  -2.809  1.00 42.60           O
ATOM   2142  CB  ARG A 142      11.520  -0.292  -4.378  1.00 42.60           C
ATOM   2143 1HB  ARG A 142      11.736  -0.898  -5.257  1.00 42.60           H
ATOM   2144 2HB  ARG A 142      11.972  -0.771  -3.509  1.00 42.60           H
ATOM   2145  CG  ARG A 142      10.002  -0.231  -4.201  1.00 42.60           C
ATOM   2146 1HG  ARG A 142       9.749   0.374  -3.335  1.00 42.60           H
ATOM   2147 2HG  ARG A 142       9.568   0.233  -5.086  1.00 42.60           H
ATOM   2148  CD  ARG A 142       9.382  -1.588  -4.011  1.00 42.60           C
ATOM   2149 1HD  ARG A 142       8.300  -1.468  -3.962  1.00 42.60           H
ATOM   2150 2HD  ARG A 142       9.612  -2.195  -4.885  1.00 42.60           H
ATOM   2151  NE  ARG A 142       9.844  -2.280  -2.803  1.00 42.60           N
ATOM   2152  HE  ARG A 142      10.693  -2.826  -2.884  1.00 42.60           H
ATOM   2153  CZ  ARG A 142       9.239  -2.285  -1.626  1.00 42.60           C
ATOM   2154  NH1 ARG A 142       9.774  -2.991  -0.679  1.00 42.60           N
ATOM   2155 1HH1 ARG A 142      10.646  -3.480  -0.865  1.00 42.60           H
ATOM   2156 2HH1 ARG A 142       9.314  -3.055   0.216  1.00 42.60           H
ATOM   2157  NH2 ARG A 142       8.114  -1.668  -1.372  1.00 42.60           N
ATOM   2158 1HH2 ARG A 142       7.677  -1.116  -2.096  1.00 42.60           H
ATOM   2159 2HH2 ARG A 142       7.707  -1.731  -0.445  1.00 42.60           H
ATOM   2160  N   VAL A 143      11.459   2.044  -2.448  1.00 13.10           N
ATOM   2161  H   VAL A 143      10.523   1.956  -2.815  1.00 13.10           H
ATOM   2162  CA  VAL A 143      11.592   2.441  -1.052  1.00 13.10           C
ATOM   2163  HA  VAL A 143      12.641   2.550  -0.785  1.00 13.10           H
ATOM   2164  C   VAL A 143      10.967   1.284  -0.269  1.00 13.10           C
ATOM   2165  O   VAL A 143       9.905   0.799  -0.646  1.00 13.10           O
ATOM   2166  CB  VAL A 143      10.847   3.772  -0.774  1.00 13.10           C
ATOM   2167  HB  VAL A 143       9.790   3.626  -0.987  1.00 13.10           H
ATOM   2168  CG1 VAL A 143      11.001   4.201   0.682  1.00 13.10           C
ATOM   2169 1HG1 VAL A 143      10.438   5.119   0.846  1.00 13.10           H
ATOM   2170 2HG1 VAL A 143      12.052   4.360   0.924  1.00 13.10           H
ATOM   2171 3HG1 VAL A 143      10.588   3.437   1.341  1.00 13.10           H
ATOM   2172  CG2 VAL A 143      11.364   4.891  -1.690  1.00 13.10           C
ATOM   2173 1HG2 VAL A 143      10.829   5.814  -1.472  1.00 13.10           H
ATOM   2174 2HG2 VAL A 143      11.184   4.636  -2.734  1.00 13.10           H
ATOM   2175 3HG2 VAL A 143      12.433   5.043  -1.534  1.00 13.10           H
ATOM   2176  N   LEU A 144      11.625   0.816   0.782  1.00 23.48           N
ATOM   2177  H   LEU A 144      12.510   1.252   1.030  1.00 23.48           H
ATOM   2178  CA  LEU A 144      11.106  -0.261   1.634  1.00 23.48           C
ATOM   2179  HA  LEU A 144      10.350  -0.834   1.098  1.00 23.48           H
ATOM   2180  C   LEU A 144      10.463   0.362   2.874  1.00 23.48           C
ATOM   2181  O   LEU A 144      10.910   1.413   3.349  1.00 23.48           O
ATOM   2182  CB  LEU A 144      12.254  -1.199   2.032  1.00 23.48           C
ATOM   2183 1HB  LEU A 144      12.651  -1.616   1.109  1.00 23.48           H
ATOM   2184 2HB  LEU A 144      13.029  -0.576   2.474  1.00 23.48           H
ATOM   2185  CG  LEU A 144      12.042  -2.379   2.992  1.00 23.48           C
ATOM   2186  HG  LEU A 144      11.708  -1.984   3.950  1.00 23.48           H
ATOM   2187  CD1 LEU A 144      11.013  -3.395   2.502  1.00 23.48           C
ATOM   2188 1HD1 LEU A 144      10.904  -4.184   3.248  1.00 23.48           H
ATOM   2189 2HD1 LEU A 144      11.346  -3.847   1.568  1.00 23.48           H
ATOM   2190 3HD1 LEU A 144      10.042  -2.924   2.366  1.00 23.48           H
ATOM   2191  CD2 LEU A 144      13.380  -3.084   3.203  1.00 23.48           C
ATOM   2192 1HD2 LEU A 144      13.254  -3.897   3.919  1.00 23.48           H
ATOM   2193 2HD2 LEU A 144      14.119  -2.386   3.597  1.00 23.48           H
ATOM   2194 3HD2 LEU A 144      13.743  -3.502   2.262  1.00 23.48           H
ATOM   2195  N   PHE A 145       9.433  -0.278   3.406  1.00  5.64           N
ATOM   2196  H   PHE A 145       9.109  -1.142   2.995  1.00  5.64           H
ATOM   2197  CA  PHE A 145       8.715   0.221   4.575  1.00  5.64           C
ATOM   2198  HA  PHE A 145       9.241   1.078   4.993  1.00  5.64           H
ATOM   2199  C   PHE A 145       8.632  -0.852   5.638  1.00  5.64           C
ATOM   2200  O   PHE A 145       8.656  -2.040   5.326  1.00  5.64           O
ATOM   2201  CB  PHE A 145       7.320   0.668   4.154  1.00  5.64           C
ATOM   2202 1HB  PHE A 145       6.795  -0.179   3.712  1.00  5.64           H
ATOM   2203 2HB  PHE A 145       6.772   0.991   5.034  1.00  5.64           H
ATOM   2204  CG  PHE A 145       7.352   1.793   3.174  1.00  5.64           C
ATOM   2205  CD1 PHE A 145       7.449   1.530   1.798  1.00  5.64           C
ATOM   2206  HD1 PHE A 145       7.426   0.511   1.438  1.00  5.64           H
ATOM   2207  CD2 PHE A 145       7.372   3.125   3.625  1.00  5.64           C
ATOM   2208  HD2 PHE A 145       7.287   3.342   4.680  1.00  5.64           H
ATOM   2209  CE1 PHE A 145       7.598   2.576   0.878  1.00  5.64           C
ATOM   2210  HE1 PHE A 145       7.693   2.353  -0.173  1.00  5.64           H
ATOM   2211  CE2 PHE A 145       7.528   4.186   2.709  1.00  5.64           C
ATOM   2212  HE2 PHE A 145       7.568   5.207   3.058  1.00  5.64           H
ATOM   2213  CZ  PHE A 145       7.645   3.906   1.335  1.00  5.64           C
ATOM   2214  HZ  PHE A 145       7.785   4.707   0.633  1.00  5.64           H
ATOM   2215  N   SER A 146       8.573  -0.420   6.887  1.00 -9.63           N
ATOM   2216  H   SER A 146       8.550   0.568   7.076  1.00 -9.63           H
ATOM   2217  CA  SER A 146       8.519  -1.317   8.037  1.00 -9.63           C
ATOM   2218  HA  SER A 146       9.104  -2.216   7.850  1.00 -9.63           H
ATOM   2219  C   SER A 146       7.072  -1.696   8.309  1.00 -9.63           C
ATOM   2220  O   SER A 146       6.177  -0.983   7.855  1.00 -9.63           O
ATOM   2221  CB  SER A 146       9.094  -0.570   9.235  1.00 -9.63           C
ATOM   2222 1HB  SER A 146       9.058  -1.209  10.113  1.00 -9.63           H
ATOM   2223 2HB  SER A 146      10.133  -0.320   9.021  1.00 -9.63           H
ATOM   2224  OG  SER A 146       8.376   0.629   9.482  1.00 -9.63           O
ATOM   2225  HG  SER A 146       8.856   1.128  10.154  1.00 -9.63           H
ATOM   2226  N   GLN A 147       6.824  -2.760   9.065  1.00  0.89           N
ATOM   2227  H   GLN A 147       7.596  -3.320   9.411  1.00  0.89           H
ATOM   2228  CA  GLN A 147       5.454  -3.211   9.343  1.00  0.89           C
ATOM   2229  HA  GLN A 147       4.998  -3.487   8.392  1.00  0.89           H
ATOM   2230  C   GLN A 147       4.605  -2.101   9.955  1.00  0.89           C
ATOM   2231  O   GLN A 147       3.441  -1.969   9.614  1.00  0.89           O
ATOM   2232  CB  GLN A 147       5.443  -4.450  10.256  1.00  0.89           C
ATOM   2233 1HB  GLN A 147       6.173  -5.162   9.874  1.00  0.89           H
ATOM   2234 2HB  GLN A 147       5.743  -4.157  11.261  1.00  0.89           H
ATOM   2235  CG  GLN A 147       4.080  -5.161  10.327  1.00  0.89           C
ATOM   2236 1HG  GLN A 147       3.339  -4.486  10.755  1.00  0.89           H
ATOM   2237 2HG  GLN A 147       3.770  -5.412   9.313  1.00  0.89           H
ATOM   2238  CD  GLN A 147       4.101  -6.440  11.150  1.00  0.89           C
ATOM   2239  OE1 GLN A 147       3.999  -6.425  12.377  1.00  0.89           O
ATOM   2240  NE2 GLN A 147       4.201  -7.561  10.485  1.00  0.89           N
ATOM   2241 1HE2 GLN A 147       4.206  -8.431  10.994  1.00  0.89           H
ATOM   2242 2HE2 GLN A 147       4.268  -7.552   9.479  1.00  0.89           H
ATOM   2243  N   ALA A 148       5.191  -1.251  10.787  1.00-11.22           N
ATOM   2244  H   ALA A 148       6.152  -1.396  11.054  1.00-11.22           H
ATOM   2245  CA  ALA A 148       4.460  -0.108  11.336  1.00-11.22           C
ATOM   2246  HA  ALA A 148       3.606  -0.490  11.896  1.00-11.22           H
ATOM   2247  C   ALA A 148       3.908   0.844  10.258  1.00-11.22           C
ATOM   2248  O   ALA A 148       2.796   1.360  10.381  1.00-11.22           O
ATOM   2249  CB  ALA A 148       5.373   0.656  12.301  1.00-11.22           C
ATOM   2250 1HB  ALA A 148       5.702  -0.011  13.098  1.00-11.22           H
ATOM   2251 2HB  ALA A 148       4.815   1.481  12.747  1.00-11.22           H
ATOM   2252 3HB  ALA A 148       6.239   1.054  11.771  1.00-11.22           H
ATOM   2253  N   GLN A 149       4.663   1.079   9.193  1.00  1.41           N
ATOM   2254  H   GLN A 149       5.551   0.603   9.090  1.00  1.41           H
ATOM   2255  CA  GLN A 149       4.208   1.982   8.134  1.00  1.41           C
ATOM   2256  HA  GLN A 149       3.689   2.829   8.582  1.00  1.41           H
ATOM   2257  C   GLN A 149       3.241   1.251   7.210  1.00  1.41           C
ATOM   2258  O   GLN A 149       2.293   1.834   6.691  1.00  1.41           O
ATOM   2259  CB  GLN A 149       5.381   2.495   7.292  1.00  1.41           C
ATOM   2260 1HB  GLN A 149       5.831   1.633   6.808  1.00  1.41           H
ATOM   2261 2HB  GLN A 149       4.988   3.153   6.516  1.00  1.41           H
ATOM   2262  CG  GLN A 149       6.498   3.230   8.036  1.00  1.41           C
ATOM   2263 1HG  GLN A 149       6.876   2.595   8.834  1.00  1.41           H
ATOM   2264 2HG  GLN A 149       7.314   3.403   7.336  1.00  1.41           H
ATOM   2265  CD  GLN A 149       6.114   4.569   8.640  1.00  1.41           C
ATOM   2266  OE1 GLN A 149       4.976   5.030   8.571  1.00  1.41           O
ATOM   2267  NE2 GLN A 149       7.075   5.206   9.252  1.00  1.41           N
ATOM   2268 1HE2 GLN A 149       6.864   6.075   9.710  1.00  1.41           H
ATOM   2269 2HE2 GLN A 149       8.005   4.822   9.266  1.00  1.41           H
ATOM   2270  N   VAL A 150       3.471  -0.042   7.030  1.00  1.47           N
ATOM   2271  H   VAL A 150       4.279  -0.476   7.465  1.00  1.47           H
ATOM   2272  CA  VAL A 150       2.593  -0.868   6.204  1.00  1.47           C
ATOM   2273  HA  VAL A 150       2.474  -0.392   5.236  1.00  1.47           H
ATOM   2274  C   VAL A 150       1.221  -0.924   6.864  1.00  1.47           C
ATOM   2275  O   VAL A 150       0.201  -0.726   6.205  1.00  1.47           O
ATOM   2276  CB  VAL A 150       3.182  -2.299   6.009  1.00  1.47           C
ATOM   2277  HB  VAL A 150       3.391  -2.724   6.988  1.00  1.47           H
ATOM   2278  CG1 VAL A 150       2.210  -3.226   5.286  1.00  1.47           C
ATOM   2279 1HG1 VAL A 150       2.675  -4.202   5.133  1.00  1.47           H
ATOM   2280 2HG1 VAL A 150       1.945  -2.799   4.318  1.00  1.47           H
ATOM   2281 3HG1 VAL A 150       1.309  -3.369   5.881  1.00  1.47           H
ATOM   2282  CG2 VAL A 150       4.492  -2.241   5.210  1.00  1.47           C
ATOM   2283 1HG2 VAL A 150       4.938  -3.235   5.169  1.00  1.47           H
ATOM   2284 2HG2 VAL A 150       5.204  -1.566   5.676  1.00  1.47           H
ATOM   2285 3HG2 VAL A 150       4.297  -1.904   4.192  1.00  1.47           H
ATOM   2286  N   TYR A 151       1.197  -1.122   8.175  1.00 -1.35           N
ATOM   2287  H   TYR A 151       2.066  -1.295   8.677  1.00 -1.35           H
ATOM   2288  CA  TYR A 151      -0.048  -1.113   8.930  1.00 -1.35           C
ATOM   2289  HA  TYR A 151      -0.729  -1.851   8.507  1.00 -1.35           H
ATOM   2290  C   TYR A 151      -0.719   0.245   8.849  1.00 -1.35           C
ATOM   2291  O   TYR A 151      -1.909   0.313   8.618  1.00 -1.35           O
ATOM   2292  CB  TYR A 151       0.181  -1.447  10.406  1.00 -1.35           C
ATOM   2293 1HB  TYR A 151       0.513  -2.481  10.493  1.00 -1.35           H
ATOM   2294 2HB  TYR A 151       0.956  -0.793  10.807  1.00 -1.35           H
ATOM   2295  CG  TYR A 151      -1.085  -1.244  11.212  1.00 -1.35           C
ATOM   2296  CD1 TYR A 151      -2.238  -2.014  10.947  1.00 -1.35           C
ATOM   2297  HD1 TYR A 151      -2.197  -2.816  10.222  1.00 -1.35           H
ATOM   2298  CD2 TYR A 151      -1.165  -0.225  12.185  1.00 -1.35           C
ATOM   2299  HD2 TYR A 151      -0.289   0.365  12.418  1.00 -1.35           H
ATOM   2300  CE1 TYR A 151      -3.466  -1.728  11.599  1.00 -1.35           C
ATOM   2301  HE1 TYR A 151      -4.349  -2.302  11.365  1.00 -1.35           H
ATOM   2302  CE2 TYR A 151      -2.389   0.049  12.851  1.00 -1.35           C
ATOM   2303  HE2 TYR A 151      -2.444   0.832  13.591  1.00 -1.35           H
ATOM   2304  CZ  TYR A 151      -3.527  -0.692  12.536  1.00 -1.35           C
ATOM   2305  OH  TYR A 151      -4.713  -0.390  13.153  1.00 -1.35           O
ATOM   2306  HH  TYR A 151      -5.442  -0.937  12.827  1.00 -1.35           H
ATOM   2307  N   GLU A 152       0.019   1.335   8.984  1.00 -4.23           N
ATOM   2308  H   GLU A 152       1.011   1.254   9.176  1.00 -4.23           H
ATOM   2309  CA  GLU A 152      -0.585   2.663   8.876  1.00 -4.23           C
ATOM   2310  HA  GLU A 152      -1.359   2.759   9.638  1.00 -4.23           H
ATOM   2311  C   GLU A 152      -1.251   2.909   7.523  1.00 -4.23           C
ATOM   2312  O   GLU A 152      -2.339   3.488   7.445  1.00 -4.23           O
ATOM   2313  CB  GLU A 152       0.493   3.717   9.128  1.00 -4.23           C
ATOM   2314 1HB  GLU A 152       0.850   3.591  10.148  1.00 -4.23           H
ATOM   2315 2HB  GLU A 152       1.329   3.524   8.458  1.00 -4.23           H
ATOM   2316  CG  GLU A 152       0.067   5.164   8.918  1.00 -4.23           C
ATOM   2317 1HG  GLU A 152       0.922   5.807   9.126  1.00 -4.23           H
ATOM   2318 2HG  GLU A 152      -0.209   5.302   7.873  1.00 -4.23           H
ATOM   2319  CD  GLU A 152      -1.105   5.608   9.782  1.00 -4.23           C
ATOM   2320  OE1 GLU A 152      -1.348   5.071  10.886  1.00 -4.23           O
ATOM   2321  OE2 GLU A 152      -1.783   6.575   9.378  1.00 -4.23           O
ATOM   2322  N   LEU A 153      -0.629   2.452   6.448  1.00-10.76           N
ATOM   2323  H   LEU A 153       0.272   1.985   6.540  1.00-10.76           H
ATOM   2324  CA  LEU A 153      -1.215   2.632   5.127  1.00-10.76           C
ATOM   2325  HA  LEU A 153      -1.639   3.632   5.066  1.00-10.76           H
ATOM   2326  C   LEU A 153      -2.355   1.661   4.885  1.00-10.76           C
ATOM   2327  O   LEU A 153      -3.333   2.032   4.255  1.00-10.76           O
ATOM   2328  CB  LEU A 153      -0.140   2.492   4.054  1.00-10.76           C
ATOM   2329 1HB  LEU A 153       0.467   1.617   4.289  1.00-10.76           H
ATOM   2330 2HB  LEU A 153      -0.613   2.341   3.084  1.00-10.76           H
ATOM   2331  CG  LEU A 153       0.756   3.734   3.972  1.00-10.76           C
ATOM   2332  HG  LEU A 153       0.990   4.067   4.983  1.00-10.76           H
ATOM   2333  CD1 LEU A 153       2.056   3.398   3.291  1.00-10.76           C
ATOM   2334 1HD1 LEU A 153       2.715   4.257   3.314  1.00-10.76           H
ATOM   2335 2HD1 LEU A 153       1.881   3.104   2.256  1.00-10.76           H
ATOM   2336 3HD1 LEU A 153       2.547   2.580   3.819  1.00-10.76           H
ATOM   2337  CD2 LEU A 153       0.059   4.888   3.229  1.00-10.76           C
ATOM   2338 1HD2 LEU A 153       0.659   5.791   3.318  1.00-10.76           H
ATOM   2339 2HD2 LEU A 153      -0.920   5.086   3.662  1.00-10.76           H
ATOM   2340 3HD2 LEU A 153      -0.059   4.632   2.175  1.00-10.76           H
ATOM   2341  N   GLU A 154      -2.292   0.458   5.435  1.00-14.55           N
ATOM   2342  H   GLU A 154      -1.438   0.159   5.908  1.00-14.55           H
ATOM   2343  CA  GLU A 154      -3.433  -0.457   5.389  1.00-14.55           C
ATOM   2344  HA  GLU A 154      -3.754  -0.576   4.355  1.00-14.55           H
ATOM   2345  C   GLU A 154      -4.596   0.121   6.201  1.00-14.55           C
ATOM   2346  O   GLU A 154      -5.755   0.028   5.807  1.00-14.55           O
ATOM   2347  CB  GLU A 154      -3.042  -1.828   5.951  1.00-14.55           C
ATOM   2348 1HB  GLU A 154      -2.155  -2.183   5.426  1.00-14.55           H
ATOM   2349 2HB  GLU A 154      -2.797  -1.714   7.006  1.00-14.55           H
ATOM   2350  CG  GLU A 154      -4.138  -2.875   5.819  1.00-14.55           C
ATOM   2351 1HG  GLU A 154      -5.069  -2.463   6.205  1.00-14.55           H
ATOM   2352 2HG  GLU A 154      -4.281  -3.117   4.765  1.00-14.55           H
ATOM   2353  CD  GLU A 154      -3.839  -4.141   6.596  1.00-14.55           C
ATOM   2354  OE1 GLU A 154      -2.860  -4.853   6.300  1.00-14.55           O
ATOM   2355  OE2 GLU A 154      -4.620  -4.463   7.518  1.00-14.55           O
ATOM   2356  N   ARG A 155      -4.295   0.754   7.325  1.00-21.50           N
ATOM   2357  H   ARG A 155      -3.323   0.773   7.635  1.00-21.50           H
ATOM   2358  CA  ARG A 155      -5.311   1.384   8.164  1.00-21.50           C
ATOM   2359  HA  ARG A 155      -6.082   0.647   8.389  1.00-21.50           H
ATOM   2360  C   ARG A 155      -5.961   2.538   7.413  1.00-21.50           C
ATOM   2361  O   ARG A 155      -7.186   2.613   7.372  1.00-21.50           O
ATOM   2362  CB  ARG A 155      -4.673   1.862   9.475  1.00-21.50           C
ATOM   2363 1HB  ARG A 155      -4.080   1.049   9.892  1.00-21.50           H
ATOM   2364 2HB  ARG A 155      -4.002   2.685   9.242  1.00-21.50           H
ATOM   2365  CG  ARG A 155      -5.661   2.316  10.541  1.00-21.50           C
ATOM   2366 1HG  ARG A 155      -6.372   3.010  10.095  1.00-21.50           H
ATOM   2367 2HG  ARG A 155      -6.204   1.448  10.915  1.00-21.50           H
ATOM   2368  CD  ARG A 155      -4.959   3.016  11.708  1.00-21.50           C
ATOM   2369 1HD  ARG A 155      -5.687   3.202  12.499  1.00-21.50           H
ATOM   2370 2HD  ARG A 155      -4.180   2.361  12.102  1.00-21.50           H
ATOM   2371  NE  ARG A 155      -4.358   4.294  11.289  1.00-21.50           N
ATOM   2372  HE  ARG A 155      -3.362   4.294  11.094  1.00-21.50           H
ATOM   2373  CZ  ARG A 155      -4.992   5.450  11.149  1.00-21.50           C
ATOM   2374  NH1 ARG A 155      -4.335   6.468  10.689  1.00-21.50           N
ATOM   2375 1HH1 ARG A 155      -3.367   6.358  10.395  1.00-21.50           H
ATOM   2376 2HH1 ARG A 155      -4.794   7.366  10.607  1.00-21.50           H
ATOM   2377  NH2 ARG A 155      -6.266   5.631  11.385  1.00-21.50           N
ATOM   2378 1HH2 ARG A 155      -6.837   4.858  11.690  1.00-21.50           H
ATOM   2379 2HH2 ARG A 155      -6.681   6.535  11.237  1.00-21.50           H
ATOM   2380  N   ARG A 156      -5.186   3.414   6.776  1.00 -2.79           N
ATOM   2381  H   ARG A 156      -4.170   3.342   6.849  1.00 -2.79           H
ATOM   2382  CA  ARG A 156      -5.800   4.488   5.983  1.00 -2.79           C
ATOM   2383  HA  ARG A 156      -6.557   4.966   6.606  1.00 -2.79           H
ATOM   2384  C   ARG A 156      -6.540   3.897   4.796  1.00 -2.79           C
ATOM   2385  O   ARG A 156      -7.620   4.351   4.484  1.00 -2.79           O
ATOM   2386  CB  ARG A 156      -4.825   5.583   5.516  1.00 -2.79           C
ATOM   2387 1HB  ARG A 156      -4.319   5.997   6.389  1.00 -2.79           H
ATOM   2388 2HB  ARG A 156      -4.079   5.151   4.849  1.00 -2.79           H
ATOM   2389  CG  ARG A 156      -5.585   6.709   4.779  1.00 -2.79           C
ATOM   2390 1HG  ARG A 156      -5.943   6.320   3.826  1.00 -2.79           H
ATOM   2391 2HG  ARG A 156      -6.454   6.978   5.380  1.00 -2.79           H
ATOM   2392  CD  ARG A 156      -4.808   7.978   4.495  1.00 -2.79           C
ATOM   2393 1HD  ARG A 156      -4.476   8.407   5.440  1.00 -2.79           H
ATOM   2394 2HD  ARG A 156      -3.942   7.747   3.875  1.00 -2.79           H
ATOM   2395  NE  ARG A 156      -5.686   8.929   3.790  1.00 -2.79           N
ATOM   2396  HE  ARG A 156      -6.539   8.555   3.392  1.00 -2.79           H
ATOM   2397  CZ  ARG A 156      -5.494  10.232   3.632  1.00 -2.79           C
ATOM   2398  NH1 ARG A 156      -6.400  10.920   3.002  1.00 -2.79           N
ATOM   2399 1HH1 ARG A 156      -7.215  10.449   2.621  1.00 -2.79           H
ATOM   2400 2HH1 ARG A 156      -6.309  11.922   2.924  1.00 -2.79           H
ATOM   2401  NH2 ARG A 156      -4.486  10.892   4.133  1.00 -2.79           N
ATOM   2402 1HH2 ARG A 156      -3.786  10.408   4.678  1.00 -2.79           H
ATOM   2403 2HH2 ARG A 156      -4.438  11.893   4.011  1.00 -2.79           H
ATOM   2404  N   PHE A 157      -6.029   2.848   4.180  1.00 15.66           N
ATOM   2405  H   PHE A 157      -5.109   2.496   4.438  1.00 15.66           H
ATOM   2406  CA  PHE A 157      -6.763   2.183   3.110  1.00 15.66           C
ATOM   2407  HA  PHE A 157      -6.971   2.905   2.321  1.00 15.66           H
ATOM   2408  C   PHE A 157      -8.115   1.613   3.548  1.00 15.66           C
ATOM   2409  O   PHE A 157      -9.129   1.819   2.894  1.00 15.66           O
ATOM   2410  CB  PHE A 157      -5.914   1.061   2.518  1.00 15.66           C
ATOM   2411 1HB  PHE A 157      -5.074   1.497   1.978  1.00 15.66           H
ATOM   2412 2HB  PHE A 157      -5.522   0.448   3.324  1.00 15.66           H
ATOM   2413  CG  PHE A 157      -6.687   0.175   1.614  1.00 15.66           C
ATOM   2414  CD1 PHE A 157      -7.095   0.648   0.365  1.00 15.66           C
ATOM   2415  HD1 PHE A 157      -6.779   1.621   0.023  1.00 15.66           H
ATOM   2416  CD2 PHE A 157      -7.098  -1.100   2.045  1.00 15.66           C
ATOM   2417  HD2 PHE A 157      -6.773  -1.478   3.003  1.00 15.66           H
ATOM   2418  CE1 PHE A 157      -7.960  -0.102  -0.419  1.00 15.66           C
ATOM   2419  HE1 PHE A 157      -8.327   0.328  -1.333  1.00 15.66           H
ATOM   2420  CE2 PHE A 157      -7.939  -1.891   1.237  1.00 15.66           C
ATOM   2421  HE2 PHE A 157      -8.242  -2.875   1.563  1.00 15.66           H
ATOM   2422  CZ  PHE A 157      -8.373  -1.388  -0.002  1.00 15.66           C
ATOM   2423  HZ  PHE A 157      -9.025  -1.979  -0.626  1.00 15.66           H
ATOM   2424  N   LYS A 158      -8.176   0.904   4.663  1.00-11.59           N
ATOM   2425  H   LYS A 158      -7.325   0.727   5.201  1.00-11.59           H
ATOM   2426  CA  LYS A 158      -9.448   0.328   5.100  1.00-11.59           C
ATOM   2427  HA  LYS A 158      -9.924  -0.140   4.238  1.00-11.59           H
ATOM   2428  C   LYS A 158     -10.404   1.416   5.581  1.00-11.59           C
ATOM   2429  O   LYS A 158     -11.619   1.218   5.532  1.00-11.59           O
ATOM   2430  CB  LYS A 158      -9.198  -0.762   6.147  1.00-11.59           C
ATOM   2431 1HB  LYS A 158      -8.531  -0.373   6.917  1.00-11.59           H
ATOM   2432 2HB  LYS A 158     -10.146  -1.041   6.607  1.00-11.59           H
ATOM   2433  CG  LYS A 158      -8.584  -2.015   5.505  1.00-11.59           C
ATOM   2434 1HG  LYS A 158      -9.294  -2.413   4.780  1.00-11.59           H
ATOM   2435 2HG  LYS A 158      -7.674  -1.736   4.977  1.00-11.59           H
ATOM   2436  CD  LYS A 158      -8.228  -3.110   6.498  1.00-11.59           C
ATOM   2437 1HD  LYS A 158      -7.480  -2.727   7.193  1.00-11.59           H
ATOM   2438 2HD  LYS A 158      -9.118  -3.403   7.050  1.00-11.59           H
ATOM   2439  CE  LYS A 158      -7.666  -4.334   5.768  1.00-11.59           C
ATOM   2440 1HE  LYS A 158      -8.437  -4.746   5.113  1.00-11.59           H
ATOM   2441 2HE  LYS A 158      -6.826  -4.017   5.147  1.00-11.59           H
ATOM   2442  NZ  LYS A 158      -7.186  -5.402   6.710  1.00-11.59           N
ATOM   2443 1HZ  LYS A 158      -6.859  -6.200   6.176  1.00-11.59           H
ATOM   2444 2HZ  LYS A 158      -7.926  -5.686   7.333  1.00-11.59           H
ATOM   2445 3HZ  LYS A 158      -6.397  -5.052   7.251  1.00-11.59           H
ATOM   2446  N   GLN A 159      -9.876   2.565   5.978  1.00 -9.03           N
ATOM   2447  H   GLN A 159      -8.869   2.630   6.075  1.00 -9.03           H
ATOM   2448  CA  GLN A 159     -10.680   3.749   6.295  1.00 -9.03           C
ATOM   2449  HA  GLN A 159     -11.532   3.453   6.905  1.00 -9.03           H
ATOM   2450  C   GLN A 159     -11.192   4.437   5.024  1.00 -9.03           C
ATOM   2451  O   GLN A 159     -12.315   4.937   4.989  1.00 -9.03           O
ATOM   2452  CB  GLN A 159      -9.797   4.726   7.089  1.00 -9.03           C
ATOM   2453 1HB  GLN A 159      -9.342   4.164   7.903  1.00 -9.03           H
ATOM   2454 2HB  GLN A 159      -8.998   5.070   6.438  1.00 -9.03           H
ATOM   2455  CG  GLN A 159     -10.451   5.965   7.694  1.00 -9.03           C
ATOM   2456 1HG  GLN A 159     -10.903   6.561   6.902  1.00 -9.03           H
ATOM   2457 2HG  GLN A 159     -11.226   5.657   8.394  1.00 -9.03           H
ATOM   2458  CD  GLN A 159      -9.430   6.815   8.433  1.00 -9.03           C
ATOM   2459  OE1 GLN A 159      -8.825   6.375   9.403  1.00 -9.03           O
ATOM   2460  NE2 GLN A 159      -9.205   8.016   7.976  1.00 -9.03           N
ATOM   2461 1HE2 GLN A 159      -8.553   8.600   8.467  1.00 -9.03           H
ATOM   2462 2HE2 GLN A 159      -9.674   8.339   7.143  1.00 -9.03           H
ATOM   2463  N   GLN A 160     -10.346   4.491   4.005  1.00 14.10           N
ATOM   2464  H   GLN A 160      -9.430   4.059   4.104  1.00 14.10           H
ATOM   2465  CA  GLN A 160     -10.582   5.211   2.755  1.00 14.10           C
ATOM   2466  HA  GLN A 160     -11.649   5.309   2.575  1.00 14.10           H
ATOM   2467  C   GLN A 160      -9.928   4.445   1.594  1.00 14.10           C
ATOM   2468  O   GLN A 160      -8.712   4.494   1.420  1.00 14.10           O
ATOM   2469  CB  GLN A 160      -9.950   6.603   2.866  1.00 14.10           C
ATOM   2470 1HB  GLN A 160     -10.332   7.093   3.761  1.00 14.10           H
ATOM   2471 2HB  GLN A 160      -8.872   6.484   2.980  1.00 14.10           H
ATOM   2472  CG  GLN A 160     -10.224   7.500   1.665  1.00 14.10           C
ATOM   2473 1HG  GLN A 160      -9.907   6.989   0.758  1.00 14.10           H
ATOM   2474 2HG  GLN A 160     -11.294   7.687   1.600  1.00 14.10           H
ATOM   2475  CD  GLN A 160      -9.494   8.822   1.730  1.00 14.10           C
ATOM   2476  OE1 GLN A 160      -8.594   9.032   2.548  1.00 14.10           O
ATOM   2477  NE2 GLN A 160      -9.861   9.724   0.864  1.00 14.10           N
ATOM   2478 1HE2 GLN A 160      -9.445  10.650   0.898  1.00 14.10           H
ATOM   2479 2HE2 GLN A 160     -10.550   9.497   0.161  1.00 14.10           H
ATOM   2480  N   ARG A 161     -10.708   3.716   0.805  1.00  3.60           N
ATOM   2481  H   ARG A 161     -11.715   3.739   0.933  1.00  3.60           H
ATOM   2482  CA  ARG A 161     -10.121   2.844  -0.222  1.00  3.60           C
ATOM   2483  HA  ARG A 161      -9.256   2.358   0.232  1.00  3.60           H
ATOM   2484  C   ARG A 161      -9.594   3.492  -1.493  1.00  3.60           C
ATOM   2485  O   ARG A 161      -8.815   2.863  -2.203  1.00  3.60           O
ATOM   2486  CB  ARG A 161     -11.101   1.742  -0.628  1.00  3.60           C
ATOM   2487 1HB  ARG A 161     -12.045   2.180  -0.952  1.00  3.60           H
ATOM   2488 2HB  ARG A 161     -10.667   1.199  -1.468  1.00  3.60           H
ATOM   2489  CG  ARG A 161     -11.352   0.750   0.482  1.00  3.60           C
ATOM   2490 1HG  ARG A 161     -10.415   0.578   1.009  1.00  3.60           H
ATOM   2491 2HG  ARG A 161     -12.082   1.150   1.184  1.00  3.60           H
ATOM   2492  CD  ARG A 161     -11.823  -0.587  -0.063  1.00  3.60           C
ATOM   2493 1HD  ARG A 161     -12.811  -0.482  -0.512  1.00  3.60           H
ATOM   2494 2HD  ARG A 161     -11.116  -0.921  -0.823  1.00  3.60           H
ATOM   2495  NE  ARG A 161     -11.859  -1.563   1.034  1.00  3.60           N
ATOM   2496  HE  ARG A 161     -12.102  -1.193   1.945  1.00  3.60           H
ATOM   2497  CZ  ARG A 161     -11.577  -2.857   0.958  1.00  3.60           C
ATOM   2498  NH1 ARG A 161     -11.532  -3.544   2.064  1.00  3.60           N
ATOM   2499 1HH1 ARG A 161     -11.729  -3.099   2.943  1.00  3.60           H
ATOM   2500 2HH1 ARG A 161     -11.343  -4.532   2.034  1.00  3.60           H
ATOM   2501  NH2 ARG A 161     -11.300  -3.485  -0.155  1.00  3.60           N
ATOM   2502 1HH2 ARG A 161     -11.433  -3.017  -1.042  1.00  3.60           H
ATOM   2503 2HH2 ARG A 161     -10.971  -4.439  -0.138  1.00  3.60           H
ATOM   2504  N   TYR A 162     -10.021   4.704  -1.812  1.00-17.44           N
ATOM   2505  H   TYR A 162     -10.663   5.188  -1.189  1.00-17.44           H
ATOM   2506  CA  TYR A 162      -9.637   5.379  -3.054  1.00-17.44           C
ATOM   2507  HA  TYR A 162      -8.826   4.842  -3.540  1.00-17.44           H
ATOM   2508  C   TYR A 162      -9.172   6.787  -2.725  1.00-17.44           C
ATOM   2509  O   TYR A 162      -9.686   7.393  -1.786  1.00-17.44           O
ATOM   2510  CB  TYR A 162     -10.838   5.447  -4.003  1.00-17.44           C
ATOM   2511 1HB  TYR A 162     -11.614   6.053  -3.537  1.00-17.44           H
ATOM   2512 2HB  TYR A 162     -10.532   5.931  -4.930  1.00-17.44           H
ATOM   2513  CG  TYR A 162     -11.420   4.089  -4.330  1.00-17.44           C
ATOM   2514  CD1 TYR A 162     -12.471   3.546  -3.564  1.00-17.44           C
ATOM   2515  HD1 TYR A 162     -12.898   4.120  -2.754  1.00-17.44           H
ATOM   2516  CD2 TYR A 162     -10.909   3.330  -5.396  1.00-17.44           C
ATOM   2517  HD2 TYR A 162     -10.116   3.743  -6.001  1.00-17.44           H
ATOM   2518  CE1 TYR A 162     -12.958   2.235  -3.822  1.00-17.44           C
ATOM   2519  HE1 TYR A 162     -13.742   1.817  -3.209  1.00-17.44           H
ATOM   2520  CE2 TYR A 162     -11.410   2.029  -5.672  1.00-17.44           C
ATOM   2521  HE2 TYR A 162     -11.008   1.453  -6.489  1.00-17.44           H
ATOM   2522  CZ  TYR A 162     -12.406   1.481  -4.863  1.00-17.44           C
ATOM   2523  OH  TYR A 162     -12.832   0.192  -5.081  1.00-17.44           O
ATOM   2524  HH  TYR A 162     -12.293  -0.278  -5.735  1.00-17.44           H
ATOM   2525  N   LEU A 163      -8.213   7.316  -3.472  1.00  2.18           N
ATOM   2526  H   LEU A 163      -7.897   6.825  -4.304  1.00  2.18           H
ATOM   2527  CA  LEU A 163      -7.587   8.594  -3.120  1.00  2.18           C
ATOM   2528  HA  LEU A 163      -8.077   9.020  -2.245  1.00  2.18           H
ATOM   2529  C   LEU A 163      -7.672   9.610  -4.241  1.00  2.18           C
ATOM   2530  O   LEU A 163      -7.445   9.280  -5.409  1.00  2.18           O
ATOM   2531  CB  LEU A 163      -6.101   8.396  -2.808  1.00  2.18           C
ATOM   2532 1HB  LEU A 163      -5.636   7.970  -3.697  1.00  2.18           H
ATOM   2533 2HB  LEU A 163      -5.665   9.383  -2.653  1.00  2.18           H
ATOM   2534  CG  LEU A 163      -5.706   7.528  -1.609  1.00  2.18           C
ATOM   2535  HG  LEU A 163      -6.167   6.546  -1.711  1.00  2.18           H
ATOM   2536  CD1 LEU A 163      -4.196   7.363  -1.641  1.00  2.18           C
ATOM   2537 1HD1 LEU A 163      -3.881   6.763  -0.790  1.00  2.18           H
ATOM   2538 2HD1 LEU A 163      -3.707   8.335  -1.599  1.00  2.18           H
ATOM   2539 3HD1 LEU A 163      -3.901   6.840  -2.551  1.00  2.18           H
ATOM   2540  CD2 LEU A 163      -6.142   8.142  -0.277  1.00  2.18           C
ATOM   2541 1HD2 LEU A 163      -5.812   7.504   0.542  1.00  2.18           H
ATOM   2542 2HD2 LEU A 163      -7.230   8.205  -0.242  1.00  2.18           H
ATOM   2543 3HD2 LEU A 163      -5.716   9.139  -0.161  1.00  2.18           H
ATOM   2544  N   SER A 164      -7.939  10.855  -3.881  1.00-17.47           N
ATOM   2545  H   SER A 164      -8.140  11.072  -2.909  1.00-17.47           H
ATOM   2546  CA  SER A 164      -7.852  11.947  -4.845  1.00-17.47           C
ATOM   2547  HA  SER A 164      -8.265  11.633  -5.804  1.00-17.47           H
ATOM   2548  C   SER A 164      -6.367  12.253  -5.002  1.00-17.47           C
ATOM   2549  O   SER A 164      -5.569  11.970  -4.099  1.00-17.47           O
ATOM   2550  CB  SER A 164      -8.601  13.185  -4.351  1.00-17.47           C
ATOM   2551 1HB  SER A 164      -8.553  13.960  -5.115  1.00-17.47           H
ATOM   2552 2HB  SER A 164      -9.646  12.927  -4.174  1.00-17.47           H
ATOM   2553  OG  SER A 164      -8.028  13.679  -3.154  1.00-17.47           O
ATOM   2554  HG  SER A 164      -8.247  13.066  -2.436  1.00-17.47           H
ATOM   2555  N   ALA A 165      -5.975  12.836  -6.123  1.00 12.92           N
ATOM   2556  H   ALA A 165      -6.667  13.097  -6.825  1.00 12.92           H
ATOM   2557  CA  ALA A 165      -4.568  13.141  -6.360  1.00 12.92           C
ATOM   2558  HA  ALA A 165      -4.026  12.197  -6.312  1.00 12.92           H
ATOM   2559  C   ALA A 165      -3.931  14.059  -5.300  1.00 12.92           C
ATOM   2560  O   ALA A 165      -2.815  13.764  -4.872  1.00 12.92           O
ATOM   2561  CB  ALA A 165      -4.383  13.705  -7.770  1.00 12.92           C
ATOM   2562 1HB  ALA A 165      -4.757  12.995  -8.509  1.00 12.92           H
ATOM   2563 2HB  ALA A 165      -3.323  13.887  -7.955  1.00 12.92           H
ATOM   2564 3HB  ALA A 165      -4.924  14.644  -7.873  1.00 12.92           H
ATOM   2565  N   PRO A 166      -4.610  15.127  -4.822  1.00 -4.70           N
ATOM   2566  CA  PRO A 166      -3.895  15.826  -3.744  1.00 -4.70           C
ATOM   2567  HA  PRO A 166      -2.936  16.182  -4.121  1.00 -4.70           H
ATOM   2568  C   PRO A 166      -3.661  15.028  -2.457  1.00 -4.70           C
ATOM   2569  O   PRO A 166      -2.637  15.200  -1.809  1.00 -4.70           O
ATOM   2570  CB  PRO A 166      -4.803  17.024  -3.451  1.00 -4.70           C
ATOM   2571 1HB  PRO A 166      -5.464  16.794  -2.617  1.00 -4.70           H
ATOM   2572 2HB  PRO A 166      -4.211  17.912  -3.238  1.00 -4.70           H
ATOM   2573  CG  PRO A 166      -5.596  17.213  -4.685  1.00 -4.70           C
ATOM   2574 1HG  PRO A 166      -6.517  17.759  -4.480  1.00 -4.70           H
ATOM   2575 2HG  PRO A 166      -4.999  17.726  -5.439  1.00 -4.70           H
ATOM   2576  CD  PRO A 166      -5.884  15.814  -5.114  1.00 -4.70           C
ATOM   2577 1HD  PRO A 166      -6.693  15.389  -4.520  1.00 -4.70           H
ATOM   2578 2HD  PRO A 166      -6.120  15.780  -6.177  1.00 -4.70           H
ATOM   2579  N   GLU A 167      -4.567  14.142  -2.065  1.00-18.16           N
ATOM   2580  H   GLU A 167      -5.409  13.999  -2.611  1.00-18.16           H
ATOM   2581  CA  GLU A 167      -4.365  13.347  -0.845  1.00-18.16           C
ATOM   2582  HA  GLU A 167      -4.117  13.995  -0.005  1.00-18.16           H
ATOM   2583  C   GLU A 167      -3.230  12.360  -1.064  1.00-18.16           C
ATOM   2584  O   GLU A 167      -2.406  12.085  -0.188  1.00-18.16           O
ATOM   2585  CB  GLU A 167      -5.619  12.538  -0.524  1.00-18.16           C
ATOM   2586 1HB  GLU A 167      -5.887  11.970  -1.413  1.00-18.16           H
ATOM   2587 2HB  GLU A 167      -5.395  11.834   0.277  1.00-18.16           H
ATOM   2588  CG  GLU A 167      -6.802  13.374  -0.106  1.00-18.16           C
ATOM   2589 1HG  GLU A 167      -6.602  13.822   0.867  1.00-18.16           H
ATOM   2590 2HG  GLU A 167      -6.955  14.172  -0.832  1.00-18.16           H
ATOM   2591  CD  GLU A 167      -8.061  12.540  -0.040  1.00-18.16           C
ATOM   2592  OE1 GLU A 167      -8.453  11.965  -1.081  1.00-18.16           O
ATOM   2593  OE2 GLU A 167      -8.713  12.486   1.025  1.00-18.16           O
ATOM   2594  N   ARG A 168      -3.192  11.841  -2.280  1.00  0.11           N
ATOM   2595  H   ARG A 168      -3.918  12.098  -2.948  1.00  0.11           H
ATOM   2596  CA  ARG A 168      -2.161  10.904  -2.693  1.00  0.11           C
ATOM   2597  HA  ARG A 168      -2.125  10.074  -1.989  1.00  0.11           H
ATOM   2598  C   ARG A 168      -0.794  11.572  -2.722  1.00  0.11           C
ATOM   2599  O   ARG A 168       0.194  10.968  -2.326  1.00  0.11           O
ATOM   2600  CB  ARG A 168      -2.563  10.398  -4.070  1.00  0.11           C
ATOM   2601 1HB  ARG A 168      -3.609  10.095  -4.025  1.00  0.11           H
ATOM   2602 2HB  ARG A 168      -2.477  11.223  -4.773  1.00  0.11           H
ATOM   2603  CG  ARG A 168      -1.767   9.233  -4.577  1.00  0.11           C
ATOM   2604 1HG  ARG A 168      -0.727   9.524  -4.712  1.00  0.11           H
ATOM   2605 2HG  ARG A 168      -1.832   8.417  -3.862  1.00  0.11           H
ATOM   2606  CD  ARG A 168      -2.350   8.780  -5.886  1.00  0.11           C
ATOM   2607 1HD  ARG A 168      -1.834   7.877  -6.207  1.00  0.11           H
ATOM   2608 2HD  ARG A 168      -3.405   8.547  -5.736  1.00  0.11           H
ATOM   2609  NE  ARG A 168      -2.229   9.809  -6.929  1.00  0.11           N
ATOM   2610  HE  ARG A 168      -1.662  10.613  -6.718  1.00  0.11           H
ATOM   2611  CZ  ARG A 168      -2.809   9.775  -8.117  1.00  0.11           C
ATOM   2612  NH1 ARG A 168      -2.608  10.760  -8.941  1.00  0.11           N
ATOM   2613 1HH1 ARG A 168      -2.001  11.528  -8.701  1.00  0.11           H
ATOM   2614 2HH1 ARG A 168      -3.066  10.747  -9.849  1.00  0.11           H
ATOM   2615  NH2 ARG A 168      -3.635   8.831  -8.477  1.00  0.11           N
ATOM   2616 1HH2 ARG A 168      -3.895   8.102  -7.819  1.00  0.11           H
ATOM   2617 2HH2 ARG A 168      -4.035   8.841  -9.404  1.00  0.11           H
ATOM   2618  N   ASP A 169      -0.743  12.828  -3.139  1.00-23.92           N
ATOM   2619  H   ASP A 169      -1.588  13.264  -3.503  1.00-23.92           H
ATOM   2620  CA  ASP A 169       0.498  13.606  -3.144  1.00-23.92           C
ATOM   2621  HA  ASP A 169       1.270  13.060  -3.687  1.00-23.92           H
ATOM   2622  C   ASP A 169       0.989  13.846  -1.722  1.00-23.92           C
ATOM   2623  O   ASP A 169       2.189  13.805  -1.454  1.00-23.92           O
ATOM   2624  CB  ASP A 169       0.303  14.988  -3.778  1.00-23.92           C
ATOM   2625 1HB  ASP A 169      -0.593  15.452  -3.371  1.00-23.92           H
ATOM   2626 2HB  ASP A 169       1.160  15.607  -3.513  1.00-23.92           H
ATOM   2627  CG  ASP A 169       0.210  14.955  -5.291  1.00-23.92           C
ATOM   2628  OD1 ASP A 169       0.502  13.926  -5.932  1.00-23.92           O
ATOM   2629  OD2 ASP A 169      -0.075  16.021  -5.872  1.00-23.92           O
ATOM   2630  N   GLN A 170       0.071  14.078  -0.795  1.00-18.72           N
ATOM   2631  H   GLN A 170      -0.908  14.131  -1.062  1.00-18.72           H
ATOM   2632  CA  GLN A 170       0.450  14.295   0.601  1.00-18.72           C
ATOM   2633  HA  GLN A 170       1.216  15.070   0.649  1.00-18.72           H
ATOM   2634  C   GLN A 170       1.037  13.016   1.182  1.00-18.72           C
ATOM   2635  O   GLN A 170       2.049  13.055   1.874  1.00-18.72           O
ATOM   2636  CB  GLN A 170      -0.759  14.729   1.432  1.00-18.72           C
ATOM   2637 1HB  GLN A 170      -1.556  14.003   1.290  1.00-18.72           H
ATOM   2638 2HB  GLN A 170      -0.480  14.730   2.485  1.00-18.72           H
ATOM   2639  CG  GLN A 170      -1.288  16.108   1.082  1.00-18.72           C
ATOM   2640 1HG  GLN A 170      -0.625  16.866   1.491  1.00-18.72           H
ATOM   2641 2HG  GLN A 170      -1.305  16.222   0.004  1.00-18.72           H
ATOM   2642  CD  GLN A 170      -2.685  16.339   1.596  1.00-18.72           C
ATOM   2643  OE1 GLN A 170      -2.950  16.256   2.787  1.00-18.72           O
ATOM   2644  NE2 GLN A 170      -3.595  16.591   0.703  1.00-18.72           N
ATOM   2645 1HE2 GLN A 170      -4.544  16.754   0.997  1.00-18.72           H
ATOM   2646 2HE2 GLN A 170      -3.334  16.603  -0.271  1.00-18.72           H
ATOM   2647  N   LEU A 171       0.441  11.870   0.881  1.00-15.02           N
ATOM   2648  H   LEU A 171      -0.420  11.871   0.340  1.00-15.02           H
ATOM   2649  CA  LEU A 171       1.012  10.603   1.336  1.00-15.02           C
ATOM   2650  HA  LEU A 171       1.198  10.659   2.408  1.00-15.02           H
ATOM   2651  C   LEU A 171       2.349  10.347   0.653  1.00-15.02           C
ATOM   2652  O   LEU A 171       3.288   9.895   1.284  1.00-15.02           O
ATOM   2653  CB  LEU A 171       0.065   9.437   1.051  1.00-15.02           C
ATOM   2654 1HB  LEU A 171      -0.218   9.492   0.001  1.00-15.02           H
ATOM   2655 2HB  LEU A 171       0.622   8.512   1.198  1.00-15.02           H
ATOM   2656  CG  LEU A 171      -1.218   9.346   1.893  1.00-15.02           C
ATOM   2657  HG  LEU A 171      -1.761  10.286   1.811  1.00-15.02           H
ATOM   2658  CD1 LEU A 171      -2.101   8.237   1.342  1.00-15.02           C
ATOM   2659 1HD1 LEU A 171      -3.046   8.214   1.881  1.00-15.02           H
ATOM   2660 2HD1 LEU A 171      -1.604   7.270   1.437  1.00-15.02           H
ATOM   2661 3HD1 LEU A 171      -2.311   8.432   0.293  1.00-15.02           H
ATOM   2662  CD2 LEU A 171      -0.935   9.081   3.375  1.00-15.02           C
ATOM   2663 1HD2 LEU A 171      -1.872   8.972   3.917  1.00-15.02           H
ATOM   2664 2HD2 LEU A 171      -0.386   9.918   3.805  1.00-15.02           H
ATOM   2665 3HD2 LEU A 171      -0.344   8.170   3.493  1.00-15.02           H
ATOM   2666  N   ALA A 172       2.477  10.687  -0.620  1.00 -7.68           N
ATOM   2667  H   ALA A 172       1.678  11.054  -1.130  1.00 -7.68           H
ATOM   2668  CA  ALA A 172       3.743  10.509  -1.324  1.00 -7.68           C
ATOM   2669  HA  ALA A 172       4.022   9.455  -1.288  1.00 -7.68           H
ATOM   2670  C   ALA A 172       4.844  11.317  -0.635  1.00 -7.68           C
ATOM   2671  O   ALA A 172       5.979  10.866  -0.488  1.00 -7.68           O
ATOM   2672  CB  ALA A 172       3.574  10.937  -2.785  1.00 -7.68           C
ATOM   2673 1HB  ALA A 172       2.759  10.375  -3.238  1.00 -7.68           H
ATOM   2674 2HB  ALA A 172       4.487  10.738  -3.337  1.00 -7.68           H
ATOM   2675 3HB  ALA A 172       3.349  12.000  -2.847  1.00 -7.68           H
ATOM   2676  N   SER A 173       4.499  12.513  -0.185  1.00-12.41           N
ATOM   2677  H   SER A 173       3.546  12.835  -0.323  1.00-12.41           H
ATOM   2678  CA  SER A 173       5.453  13.396   0.480  1.00-12.41           C
ATOM   2679  HA  SER A 173       6.334  13.494  -0.154  1.00-12.41           H
ATOM   2680  C   SER A 173       5.905  12.846   1.833  1.00-12.41           C
ATOM   2681  O   SER A 173       7.061  13.020   2.223  1.00-12.41           O
ATOM   2682  CB  SER A 173       4.820  14.775   0.643  1.00-12.41           C
ATOM   2683 1HB  SER A 173       3.981  14.710   1.336  1.00-12.41           H
ATOM   2684 2HB  SER A 173       5.561  15.467   1.042  1.00-12.41           H
ATOM   2685  OG  SER A 173       4.348  15.245  -0.614  1.00-12.41           O
ATOM   2686  HG  SER A 173       3.538  14.764  -0.842  1.00-12.41           H
ATOM   2687  N   VAL A 174       5.033  12.120   2.522  1.00 -9.29           N
ATOM   2688  H   VAL A 174       4.078  12.036   2.189  1.00 -9.29           H
ATOM   2689  CA  VAL A 174       5.415  11.409   3.748  1.00 -9.29           C
ATOM   2690  HA  VAL A 174       5.912  12.102   4.425  1.00 -9.29           H
ATOM   2691  C   VAL A 174       6.385  10.279   3.403  1.00 -9.29           C
ATOM   2692  O   VAL A 174       7.369  10.042   4.107  1.00 -9.29           O
ATOM   2693  CB  VAL A 174       4.162  10.790   4.466  1.00 -9.29           C
ATOM   2694  HB  VAL A 174       3.628  10.166   3.755  1.00 -9.29           H
ATOM   2695  CG1 VAL A 174       4.538   9.906   5.668  1.00 -9.29           C
ATOM   2696 1HG1 VAL A 174       3.634   9.579   6.184  1.00 -9.29           H
ATOM   2697 2HG1 VAL A 174       5.170  10.459   6.362  1.00 -9.29           H
ATOM   2698 3HG1 VAL A 174       5.066   9.017   5.325  1.00 -9.29           H
ATOM   2699  CG2 VAL A 174       3.204  11.885   4.940  1.00 -9.29           C
ATOM   2700 1HG2 VAL A 174       2.275  11.432   5.287  1.00 -9.29           H
ATOM   2701 2HG2 VAL A 174       2.974  12.572   4.129  1.00 -9.29           H
ATOM   2702 3HG2 VAL A 174       3.653  12.445   5.759  1.00 -9.29           H
ATOM   2703  N   LEU A 175       6.093   9.554   2.335  1.00 11.35           N
ATOM   2704  H   LEU A 175       5.329   9.850   1.733  1.00 11.35           H
ATOM   2705  CA  LEU A 175       6.691   8.240   2.094  1.00 11.35           C
ATOM   2706  HA  LEU A 175       7.015   7.826   3.047  1.00 11.35           H
ATOM   2707  C   LEU A 175       7.888   8.155   1.150  1.00 11.35           C
ATOM   2708  O   LEU A 175       8.343   7.051   0.888  1.00 11.35           O
ATOM   2709  CB  LEU A 175       5.590   7.331   1.537  1.00 11.35           C
ATOM   2710 1HB  LEU A 175       5.247   7.772   0.601  1.00 11.35           H
ATOM   2711 2HB  LEU A 175       6.014   6.355   1.307  1.00 11.35           H
ATOM   2712  CG  LEU A 175       4.367   7.094   2.432  1.00 11.35           C
ATOM   2713  HG  LEU A 175       3.992   8.048   2.787  1.00 11.35           H
ATOM   2714  CD1 LEU A 175       3.284   6.460   1.574  1.00 11.35           C
ATOM   2715 1HD1 LEU A 175       2.371   6.381   2.155  1.00 11.35           H
ATOM   2716 2HD1 LEU A 175       3.591   5.467   1.242  1.00 11.35           H
ATOM   2717 3HD1 LEU A 175       3.079   7.092   0.710  1.00 11.35           H
ATOM   2718  CD2 LEU A 175       4.661   6.236   3.661  1.00 11.35           C
ATOM   2719 1HD2 LEU A 175       3.764   6.166   4.278  1.00 11.35           H
ATOM   2720 2HD2 LEU A 175       5.449   6.691   4.258  1.00 11.35           H
ATOM   2721 3HD2 LEU A 175       4.969   5.235   3.357  1.00 11.35           H
ATOM   2722  N   LYS A 176       8.353   9.276   0.599  1.00 21.57           N
ATOM   2723  H   LYS A 176       7.914  10.142   0.884  1.00 21.57           H
ATOM   2724  CA  LYS A 176       9.432   9.373  -0.424  1.00 21.57           C
ATOM   2725  HA  LYS A 176       9.669  10.429  -0.552  1.00 21.57           H
ATOM   2726  C   LYS A 176       9.041   8.824  -1.799  1.00 21.57           C
ATOM   2727  O   LYS A 176       9.702   9.094  -2.813  1.00 21.57           O
ATOM   2728  CB  LYS A 176      10.728   8.654  -0.022  1.00 21.57           C
ATOM   2729 1HB  LYS A 176      10.547   7.584  -0.088  1.00 21.57           H
ATOM   2730 2HB  LYS A 176      11.499   8.886  -0.756  1.00 21.57           H
ATOM   2731  CG  LYS A 176      11.282   8.950   1.361  1.00 21.57           C
ATOM   2732 1HG  LYS A 176      12.072   9.693   1.277  1.00 21.57           H
ATOM   2733 2HG  LYS A 176      10.503   9.323   2.023  1.00 21.57           H
ATOM   2734  CD  LYS A 176      11.842   7.657   1.932  1.00 21.57           C
ATOM   2735 1HD  LYS A 176      11.029   6.938   2.033  1.00 21.57           H
ATOM   2736 2HD  LYS A 176      12.586   7.256   1.244  1.00 21.57           H
ATOM   2737  CE  LYS A 176      12.482   7.863   3.279  1.00 21.57           C
ATOM   2738 1HE  LYS A 176      13.324   8.549   3.175  1.00 21.57           H
ATOM   2739 2HE  LYS A 176      11.750   8.303   3.958  1.00 21.57           H
ATOM   2740  NZ  LYS A 176      12.962   6.557   3.837  1.00 21.57           N
ATOM   2741 1HZ  LYS A 176      13.466   6.717   4.699  1.00 21.57           H
ATOM   2742 2HZ  LYS A 176      13.580   6.101   3.175  1.00 21.57           H
ATOM   2743 3HZ  LYS A 176      12.173   5.946   4.019  1.00 21.57           H
ATOM   2744  N   LEU A 177       7.958   8.067  -1.825  1.00 11.60           N
ATOM   2745  H   LEU A 177       7.501   7.874  -0.950  1.00 11.60           H
ATOM   2746  CA  LEU A 177       7.376   7.502  -3.035  1.00 11.60           C
ATOM   2747  HA  LEU A 177       8.104   6.884  -3.559  1.00 11.60           H
ATOM   2748  C   LEU A 177       6.907   8.601  -3.967  1.00 11.60           C
ATOM   2749  O   LEU A 177       6.706   9.741  -3.563  1.00 11.60           O
ATOM   2750  CB  LEU A 177       6.152   6.661  -2.656  1.00 11.60           C
ATOM   2751 1HB  LEU A 177       5.466   7.308  -2.112  1.00 11.60           H
ATOM   2752 2HB  LEU A 177       5.653   6.372  -3.572  1.00 11.60           H
ATOM   2753  CG  LEU A 177       6.352   5.385  -1.831  1.00 11.60           C
ATOM   2754  HG  LEU A 177       6.794   5.669  -0.882  1.00 11.60           H
ATOM   2755  CD1 LEU A 177       5.005   4.734  -1.556  1.00 11.60           C
ATOM   2756 1HD1 LEU A 177       5.144   3.867  -0.910  1.00 11.60           H
ATOM   2757 2HD1 LEU A 177       4.541   4.408  -2.489  1.00 11.60           H
ATOM   2758 3HD1 LEU A 177       4.347   5.440  -1.054  1.00 11.60           H
ATOM   2759  CD2 LEU A 177       7.278   4.381  -2.510  1.00 11.60           C
ATOM   2760 1HD2 LEU A 177       7.354   3.480  -1.907  1.00 11.60           H
ATOM   2761 2HD2 LEU A 177       8.273   4.804  -2.628  1.00 11.60           H
ATOM   2762 3HD2 LEU A 177       6.884   4.098  -3.484  1.00 11.60           H
ATOM   2763  N   THR A 178       6.683   8.258  -5.217  1.00 -1.29           N
ATOM   2764  H   THR A 178       6.956   7.332  -5.544  1.00 -1.29           H
ATOM   2765  CA  THR A 178       5.919   9.123  -6.102  1.00 -1.29           C
ATOM   2766  HA  THR A 178       6.166  10.168  -5.928  1.00 -1.29           H
ATOM   2767  C   THR A 178       4.448   8.893  -5.808  1.00 -1.29           C
ATOM   2768  O   THR A 178       4.070   7.886  -5.213  1.00 -1.29           O
ATOM   2769  CB  THR A 178       6.160   8.771  -7.566  1.00 -1.29           C
ATOM   2770  HB  THR A 178       5.502   9.371  -8.194  1.00 -1.29           H
ATOM   2771  OG1 THR A 178       5.879   7.384  -7.761  1.00 -1.29           O
ATOM   2772  HG1 THR A 178       6.610   6.866  -7.399  1.00 -1.29           H
ATOM   2773  CG2 THR A 178       7.591   9.034  -7.945  1.00 -1.29           C
ATOM   2774 1HG2 THR A 178       7.704   8.911  -9.020  1.00 -1.29           H
ATOM   2775 2HG2 THR A 178       8.254   8.332  -7.436  1.00 -1.29           H
ATOM   2776 3HG2 THR A 178       7.869  10.056  -7.682  1.00 -1.29           H
ATOM   2777  N   SER A 179       3.591   9.788  -6.271  1.00-11.37           N
ATOM   2778  H   SER A 179       3.915  10.639  -6.710  1.00-11.37           H
ATOM   2779  CA  SER A 179       2.156   9.587  -6.128  1.00-11.37           C
ATOM   2780  HA  SER A 179       1.927   9.410  -5.078  1.00-11.37           H
ATOM   2781  C   SER A 179       1.676   8.392  -6.938  1.00-11.37           C
ATOM   2782  O   SER A 179       0.720   7.722  -6.566  1.00-11.37           O
ATOM   2783  CB  SER A 179       1.467  10.861  -6.578  1.00-11.37           C
ATOM   2784 1HB  SER A 179       1.519  10.945  -7.665  1.00-11.37           H
ATOM   2785 2HB  SER A 179       0.427  10.859  -6.254  1.00-11.37           H
ATOM   2786  OG  SER A 179       2.172  11.940  -5.995  1.00-11.37           O
ATOM   2787  HG  SER A 179       1.581  12.720  -6.001  1.00-11.37           H
ATOM   2788  N   THR A 180       2.401   8.073  -7.998  1.00 20.81           N
ATOM   2789  H   THR A 180       3.178   8.652  -8.285  1.00 20.81           H
ATOM   2790  CA  THR A 180       2.140   6.883  -8.792  1.00 20.81           C
ATOM   2791  HA  THR A 180       1.112   6.911  -9.152  1.00 20.81           H
ATOM   2792  C   THR A 180       2.344   5.616  -7.968  1.00 20.81           C
ATOM   2793  O   THR A 180       1.555   4.694  -8.039  1.00 20.81           O
ATOM   2794  CB  THR A 180       3.107   6.887  -9.981  1.00 20.81           C
ATOM   2795  HB  THR A 180       3.915   6.179  -9.799  1.00 20.81           H
ATOM   2796  OG1 THR A 180       3.658   8.207 -10.092  1.00 20.81           O
ATOM   2797  HG1 THR A 180       2.974   8.785 -10.469  1.00 20.81           H
ATOM   2798  CG2 THR A 180       2.404   6.552 -11.278  1.00 20.81           C
ATOM   2799 1HG2 THR A 180       3.127   6.568 -12.093  1.00 20.81           H
ATOM   2800 2HG2 THR A 180       1.610   7.270 -11.483  1.00 20.81           H
ATOM   2801 3HG2 THR A 180       1.978   5.550 -11.213  1.00 20.81           H
ATOM   2802  N   GLN A 181       3.339   5.591  -7.097  1.00-14.16           N
ATOM   2803  H   GLN A 181       3.983   6.368  -7.034  1.00-14.16           H
ATOM   2804  CA  GLN A 181       3.533   4.436  -6.222  1.00-14.16           C
ATOM   2805  HA  GLN A 181       3.415   3.517  -6.795  1.00-14.16           H
ATOM   2806  C   GLN A 181       2.527   4.397  -5.074  1.00-14.16           C
ATOM   2807  O   GLN A 181       2.147   3.337  -4.610  1.00-14.16           O
ATOM   2808  CB  GLN A 181       4.943   4.468  -5.664  1.00-14.16           C
ATOM   2809 1HB  GLN A 181       5.134   5.477  -5.321  1.00-14.16           H
ATOM   2810 2HB  GLN A 181       5.013   3.785  -4.819  1.00-14.16           H
ATOM   2811  CG  GLN A 181       5.997   4.088  -6.671  1.00-14.16           C
ATOM   2812 1HG  GLN A 181       5.988   3.008  -6.811  1.00-14.16           H
ATOM   2813 2HG  GLN A 181       5.776   4.561  -7.627  1.00-14.16           H
ATOM   2814  CD  GLN A 181       7.368   4.534  -6.238  1.00-14.16           C
ATOM   2815  OE1 GLN A 181       7.629   5.736  -6.151  1.00-14.16           O
ATOM   2816  NE2 GLN A 181       8.239   3.613  -5.940  1.00-14.16           N
ATOM   2817 1HE2 GLN A 181       9.190   3.879  -5.761  1.00-14.16           H
ATOM   2818 2HE2 GLN A 181       7.938   2.645  -5.889  1.00-14.16           H
ATOM   2819  N   VAL A 182       2.007   5.534  -4.637  1.00-16.18           N
ATOM   2820  H   VAL A 182       2.344   6.418  -4.994  1.00-16.18           H
ATOM   2821  CA  VAL A 182       0.933   5.493  -3.637  1.00-16.18           C
ATOM   2822  HA  VAL A 182       1.215   4.789  -2.854  1.00-16.18           H
ATOM   2823  C   VAL A 182      -0.342   4.961  -4.306  1.00-16.18           C
ATOM   2824  O   VAL A 182      -1.105   4.203  -3.705  1.00-16.18           O
ATOM   2825  CB  VAL A 182       0.700   6.872  -2.972  1.00-16.18           C
ATOM   2826  HB  VAL A 182       0.410   7.583  -3.740  1.00-16.18           H
ATOM   2827  CG1 VAL A 182      -0.401   6.809  -1.902  1.00-16.18           C
ATOM   2828 1HG1 VAL A 182      -0.556   7.800  -1.480  1.00-16.18           H
ATOM   2829 2HG1 VAL A 182      -0.116   6.115  -1.108  1.00-16.18           H
ATOM   2830 3HG1 VAL A 182      -1.338   6.473  -2.344  1.00-16.18           H
ATOM   2831  CG2 VAL A 182       1.985   7.369  -2.312  1.00-16.18           C
ATOM   2832 1HG2 VAL A 182       1.790   8.317  -1.814  1.00-16.18           H
ATOM   2833 2HG2 VAL A 182       2.761   7.528  -3.058  1.00-16.18           H
ATOM   2834 3HG2 VAL A 182       2.336   6.644  -1.578  1.00-16.18           H
ATOM   2835  N   LYS A 183      -0.546   5.281  -5.579  1.00  0.50           N
ATOM   2836  H   LYS A 183       0.088   5.928  -6.041  1.00  0.50           H
ATOM   2837  CA  LYS A 183      -1.650   4.691  -6.343  1.00  0.50           C
ATOM   2838  HA  LYS A 183      -2.593   4.891  -5.835  1.00  0.50           H
ATOM   2839  C   LYS A 183      -1.445   3.178  -6.399  1.00  0.50           C
ATOM   2840  O   LYS A 183      -2.377   2.430  -6.143  1.00  0.50           O
ATOM   2841  CB  LYS A 183      -1.685   5.269  -7.762  1.00  0.50           C
ATOM   2842 1HB  LYS A 183      -1.726   6.354  -7.714  1.00  0.50           H
ATOM   2843 2HB  LYS A 183      -0.759   4.997  -8.251  1.00  0.50           H
ATOM   2844  CG  LYS A 183      -2.801   4.768  -8.657  1.00  0.50           C
ATOM   2845 1HG  LYS A 183      -2.838   3.681  -8.621  1.00  0.50           H
ATOM   2846 2HG  LYS A 183      -3.757   5.178  -8.333  1.00  0.50           H
ATOM   2847  CD  LYS A 183      -2.483   5.197 -10.077  1.00  0.50           C
ATOM   2848 1HD  LYS A 183      -2.363   6.279 -10.104  1.00  0.50           H
ATOM   2849 2HD  LYS A 183      -1.542   4.732 -10.376  1.00  0.50           H
ATOM   2850  CE  LYS A 183      -3.560   4.778 -11.060  1.00  0.50           C
ATOM   2851 1HE  LYS A 183      -3.694   3.698 -11.000  1.00  0.50           H
ATOM   2852 2HE  LYS A 183      -4.498   5.274 -10.805  1.00  0.50           H
ATOM   2853  NZ  LYS A 183      -3.136   5.153 -12.450  1.00  0.50           N
ATOM   2854 1HZ  LYS A 183      -3.862   4.922 -13.117  1.00  0.50           H
ATOM   2855 2HZ  LYS A 183      -2.286   4.655 -12.693  1.00  0.50           H
ATOM   2856 3HZ  LYS A 183      -2.958   6.152 -12.489  1.00  0.50           H
ATOM   2857  N   ILE A 184      -0.229   2.725  -6.674  1.00 12.55           N
ATOM   2858  H   ILE A 184       0.510   3.387  -6.886  1.00 12.55           H
ATOM   2859  CA  ILE A 184       0.093   1.294  -6.719  1.00 12.55           C
ATOM   2860  HA  ILE A 184      -0.568   0.808  -7.436  1.00 12.55           H
ATOM   2861  C   ILE A 184      -0.160   0.634  -5.365  1.00 12.55           C
ATOM   2862  O   ILE A 184      -0.793  -0.417  -5.306  1.00 12.55           O
ATOM   2863  CB  ILE A 184       1.571   1.074  -7.180  1.00 12.55           C
ATOM   2864  HB  ILE A 184       2.215   1.727  -6.598  1.00 12.55           H
ATOM   2865  CG1 ILE A 184       1.702   1.446  -8.668  1.00 12.55           C
ATOM   2866 1HG1 ILE A 184       1.149   0.718  -9.256  1.00 12.55           H
ATOM   2867 2HG1 ILE A 184       1.228   2.407  -8.837  1.00 12.55           H
ATOM   2868  CG2 ILE A 184       2.034  -0.367  -6.932  1.00 12.55           C
ATOM   2869 1HG2 ILE A 184       3.054  -0.498  -7.296  1.00 12.55           H
ATOM   2870 2HG2 ILE A 184       1.364  -1.072  -7.424  1.00 12.55           H
ATOM   2871 3HG2 ILE A 184       2.059  -0.564  -5.862  1.00 12.55           H
ATOM   2872  CD1 ILE A 184       3.142   1.534  -9.208  1.00 12.55           C
ATOM   2873 1HD1 ILE A 184       3.114   1.822 -10.257  1.00 12.55           H
ATOM   2874 2HD1 ILE A 184       3.648   0.574  -9.127  1.00 12.55           H
ATOM   2875 3HD1 ILE A 184       3.704   2.283  -8.651  1.00 12.55           H
ATOM   2876  N   TRP A 185       0.252   1.260  -4.273  1.00 42.85           N
ATOM   2877  H   TRP A 185       0.789   2.122  -4.365  1.00 42.85           H
ATOM   2878  CA  TRP A 185       0.009   0.719  -2.938  1.00 42.85           C
ATOM   2879  HA  TRP A 185       0.523  -0.238  -2.840  1.00 42.85           H
ATOM   2880  C   TRP A 185      -1.483   0.500  -2.722  1.00 42.85           C
ATOM   2881  O   TRP A 185      -1.929  -0.561  -2.291  1.00 42.85           O
ATOM   2882  CB  TRP A 185       0.542   1.700  -1.889  1.00 42.85           C
ATOM   2883 1HB  TRP A 185       1.547   2.000  -2.182  1.00 42.85           H
ATOM   2884 2HB  TRP A 185      -0.083   2.589  -1.875  1.00 42.85           H
ATOM   2885  CG  TRP A 185       0.611   1.134  -0.504  1.00 42.85           C
ATOM   2886  CD1 TRP A 185      -0.395   0.574   0.226  1.00 42.85           C
ATOM   2887  HD1 TRP A 185      -1.420   0.500  -0.114  1.00 42.85           H
ATOM   2888  CD2 TRP A 185       1.780   1.032   0.320  1.00 42.85           C
ATOM   2889  NE1 TRP A 185       0.062   0.089   1.419  1.00 42.85           N
ATOM   2890  HE1 TRP A 185      -0.508  -0.370   2.111  1.00 42.85           H
ATOM   2891  CE2 TRP A 185       1.409   0.313   1.491  1.00 42.85           C
ATOM   2892  CE3 TRP A 185       3.117   1.452   0.177  1.00 42.85           C
ATOM   2893  HE3 TRP A 185       3.425   2.007  -0.698  1.00 42.85           H
ATOM   2894  CZ2 TRP A 185       2.344  -0.053   2.475  1.00 42.85           C
ATOM   2895  HZ2 TRP A 185       2.038  -0.640   3.322  1.00 42.85           H
ATOM   2896  CZ3 TRP A 185       4.052   1.117   1.179  1.00 42.85           C
ATOM   2897  HZ3 TRP A 185       5.072   1.434   1.070  1.00 42.85           H
ATOM   2898  CH2 TRP A 185       3.657   0.351   2.315  1.00 42.85           C
ATOM   2899  HH2 TRP A 185       4.391   0.092   3.063  1.00 42.85           H
ATOM   2900  N   PHE A 186      -2.285   1.499  -3.053  1.00 -2.77           N
ATOM   2901  H   PHE A 186      -1.899   2.362  -3.429  1.00 -2.77           H
ATOM   2902  CA  PHE A 186      -3.721   1.377  -2.844  1.00 -2.77           C
ATOM   2903  HA  PHE A 186      -3.888   0.952  -1.854  1.00 -2.77           H
ATOM   2904  C   PHE A 186      -4.346   0.393  -3.835  1.00 -2.77           C
ATOM   2905  O   PHE A 186      -5.262  -0.321  -3.450  1.00 -2.77           O
ATOM   2906  CB  PHE A 186      -4.384   2.757  -2.853  1.00 -2.77           C
ATOM   2907 1HB  PHE A 186      -3.949   3.364  -3.647  1.00 -2.77           H
ATOM   2908 2HB  PHE A 186      -5.443   2.621  -3.065  1.00 -2.77           H
ATOM   2909  CG  PHE A 186      -4.281   3.481  -1.524  1.00 -2.77           C
ATOM   2910  CD1 PHE A 186      -3.031   3.804  -0.952  1.00 -2.77           C
ATOM   2911  HD1 PHE A 186      -2.120   3.604  -1.491  1.00 -2.77           H
ATOM   2912  CD2 PHE A 186      -5.450   3.797  -0.808  1.00 -2.77           C
ATOM   2913  HD2 PHE A 186      -6.420   3.577  -1.232  1.00 -2.77           H
ATOM   2914  CE1 PHE A 186      -2.946   4.375   0.347  1.00 -2.77           C
ATOM   2915  HE1 PHE A 186      -1.981   4.592   0.780  1.00 -2.77           H
ATOM   2916  CE2 PHE A 186      -5.381   4.390   0.480  1.00 -2.77           C
ATOM   2917  HE2 PHE A 186      -6.289   4.628   1.013  1.00 -2.77           H
ATOM   2918  CZ  PHE A 186      -4.127   4.658   1.068  1.00 -2.77           C
ATOM   2919  HZ  PHE A 186      -4.071   5.084   2.059  1.00 -2.77           H
ATOM   2920  N   GLN A 187      -3.825   0.253  -5.049  1.00-17.50           N
ATOM   2921  H   GLN A 187      -3.071   0.870  -5.350  1.00-17.50           H
ATOM   2922  CA  GLN A 187      -4.288  -0.804  -5.959  1.00-17.50           C
ATOM   2923  HA  GLN A 187      -5.365  -0.714  -6.089  1.00-17.50           H
ATOM   2924  C   GLN A 187      -4.028  -2.172  -5.337  1.00-17.50           C
ATOM   2925  O   GLN A 187      -4.914  -3.011  -5.314  1.00-17.50           O
ATOM   2926  CB  GLN A 187      -3.606  -0.741  -7.339  1.00-17.50           C
ATOM   2927 1HB  GLN A 187      -2.529  -0.670  -7.200  1.00-17.50           H
ATOM   2928 2HB  GLN A 187      -3.819  -1.679  -7.846  1.00-17.50           H
ATOM   2929  CG  GLN A 187      -4.071   0.401  -8.254  1.00-17.50           C
ATOM   2930 1HG  GLN A 187      -5.137   0.282  -8.433  1.00-17.50           H
ATOM   2931 2HG  GLN A 187      -3.918   1.349  -7.747  1.00-17.50           H
ATOM   2932  CD  GLN A 187      -3.362   0.474  -9.606  1.00-17.50           C
ATOM   2933  OE1 GLN A 187      -3.134   1.556 -10.126  1.00-17.50           O
ATOM   2934  NE2 GLN A 187      -3.053  -0.645 -10.199  1.00-17.50           N
ATOM   2935 1HE2 GLN A 187      -2.616  -0.611 -11.106  1.00-17.50           H
ATOM   2936 2HE2 GLN A 187      -3.268  -1.534  -9.770  1.00-17.50           H
ATOM   2937  N   ASN A 188      -2.856  -2.395  -4.766  1.00-18.35           N
ATOM   2938  H   ASN A 188      -2.146  -1.664  -4.752  1.00-18.35           H
ATOM   2939  CA  ASN A 188      -2.563  -3.702  -4.183  1.00-18.35           C
ATOM   2940  HA  ASN A 188      -2.841  -4.472  -4.896  1.00-18.35           H
ATOM   2941  C   ASN A 188      -3.328  -3.991  -2.914  1.00-18.35           C
ATOM   2942  O   ASN A 188      -3.613  -5.143  -2.610  1.00-18.35           O
ATOM   2943  CB  ASN A 188      -1.082  -3.848  -3.894  1.00-18.35           C
ATOM   2944 1HB  ASN A 188      -0.734  -2.982  -3.332  1.00-18.35           H
ATOM   2945 2HB  ASN A 188      -0.920  -4.742  -3.292  1.00-18.35           H
ATOM   2946  CG  ASN A 188      -0.289  -3.991  -5.138  1.00-18.35           C
ATOM   2947  OD1 ASN A 188      -0.490  -4.899  -5.930  1.00-18.35           O
ATOM   2948  ND2 ASN A 188       0.584  -3.068  -5.356  1.00-18.35           N
ATOM   2949 1HD2 ASN A 188       1.155  -3.163  -6.183  1.00-18.35           H
ATOM   2950 2HD2 ASN A 188       0.665  -2.284  -4.732  1.00-18.35           H
ATOM   2951  N   ARG A 189      -3.688  -2.965  -2.162  1.00  3.14           N
ATOM   2952  H   ARG A 189      -3.351  -2.032  -2.388  1.00  3.14           H
ATOM   2953  CA  ARG A 189      -4.542  -3.183  -0.994  1.00  3.14           C
ATOM   2954  HA  ARG A 189      -4.213  -4.093  -0.498  1.00  3.14           H
ATOM   2955  C   ARG A 189      -5.993  -3.437  -1.401  1.00  3.14           C
ATOM   2956  O   ARG A 189      -6.721  -4.134  -0.687  1.00  3.14           O
ATOM   2957  CB  ARG A 189      -4.388  -2.022  -0.009  1.00  3.14           C
ATOM   2958 1HB  ARG A 189      -4.576  -1.086  -0.535  1.00  3.14           H
ATOM   2959 2HB  ARG A 189      -5.129  -2.144   0.773  1.00  3.14           H
ATOM   2960  CG  ARG A 189      -3.012  -1.962   0.662  1.00  3.14           C
ATOM   2961 1HG  ARG A 189      -2.238  -2.065  -0.098  1.00  3.14           H
ATOM   2962 2HG  ARG A 189      -2.890  -0.999   1.157  1.00  3.14           H
ATOM   2963  CD  ARG A 189      -2.842  -3.076   1.693  1.00  3.14           C
ATOM   2964 1HD  ARG A 189      -3.378  -2.807   2.603  1.00  3.14           H
ATOM   2965 2HD  ARG A 189      -3.274  -3.996   1.300  1.00  3.14           H
ATOM   2966  NE  ARG A 189      -1.433  -3.347   1.997  1.00  3.14           N
ATOM   2967  HE  ARG A 189      -0.736  -2.794   1.512  1.00  3.14           H
ATOM   2968  CZ  ARG A 189      -0.975  -4.315   2.779  1.00  3.14           C
ATOM   2969  NH1 ARG A 189       0.306  -4.425   2.916  1.00  3.14           N
ATOM   2970 1HH1 ARG A 189       0.917  -3.784   2.415  1.00  3.14           H
ATOM   2971 2HH1 ARG A 189       0.691  -5.163   3.485  1.00  3.14           H
ATOM   2972  NH2 ARG A 189      -1.721  -5.204   3.376  1.00  3.14           N
ATOM   2973 1HH2 ARG A 189      -2.721  -5.193   3.251  1.00  3.14           H
ATOM   2974 2HH2 ARG A 189      -1.288  -5.918   3.941  1.00  3.14           H
ATOM   2975  N   ARG A 190      -6.397  -2.948  -2.569  1.00 -4.99           N
ATOM   2976  H   ARG A 190      -5.788  -2.315  -3.079  1.00 -4.99           H
ATOM   2977  CA  ARG A 190      -7.686  -3.325  -3.166  1.00 -4.99           C
ATOM   2978  HA  ARG A 190      -8.436  -3.345  -2.378  1.00 -4.99           H
ATOM   2979  C   ARG A 190      -7.646  -4.730  -3.752  1.00 -4.99           C
ATOM   2980  O   ARG A 190      -8.657  -5.424  -3.681  1.00 -4.99           O
ATOM   2981  CB  ARG A 190      -8.145  -2.307  -4.220  1.00 -4.99           C
ATOM   2982 1HB  ARG A 190      -7.354  -2.159  -4.955  1.00 -4.99           H
ATOM   2983 2HB  ARG A 190      -9.028  -2.695  -4.728  1.00 -4.99           H
ATOM   2984  CG  ARG A 190      -8.500  -0.985  -3.566  1.00 -4.99           C
ATOM   2985 1HG  ARG A 190      -9.298  -1.171  -2.849  1.00 -4.99           H
ATOM   2986 2HG  ARG A 190      -7.629  -0.636  -3.026  1.00 -4.99           H
ATOM   2987  CD  ARG A 190      -8.945   0.136  -4.465  1.00 -4.99           C
ATOM   2988 1HD  ARG A 190      -9.810  -0.206  -5.030  1.00 -4.99           H
ATOM   2989 2HD  ARG A 190      -9.251   0.983  -3.853  1.00 -4.99           H
ATOM   2990  NE  ARG A 190      -7.901   0.550  -5.407  1.00 -4.99           N
ATOM   2991  HE  ARG A 190      -7.695  -0.135  -6.130  1.00 -4.99           H
ATOM   2992  CZ  ARG A 190      -7.295   1.724  -5.485  1.00 -4.99           C
ATOM   2993  NH1 ARG A 190      -6.467   1.908  -6.465  1.00 -4.99           N
ATOM   2994 1HH1 ARG A 190      -6.207   1.129  -7.043  1.00 -4.99           H
ATOM   2995 2HH1 ARG A 190      -6.117   2.838  -6.665  1.00 -4.99           H
ATOM   2996  NH2 ARG A 190      -7.584   2.765  -4.759  1.00 -4.99           N
ATOM   2997 1HH2 ARG A 190      -8.171   2.657  -3.937  1.00 -4.99           H
ATOM   2998 2HH2 ARG A 190      -7.240   3.674  -5.023  1.00 -4.99           H
ATOM   2999  N   TYR A 191      -6.498  -5.187  -4.231  1.00 33.94           N
ATOM   3000  H   TYR A 191      -5.717  -4.549  -4.337  1.00 33.94           H
ATOM   3001  CA  TYR A 191      -6.304  -6.596  -4.596  1.00 33.94           C
ATOM   3002  HA  TYR A 191      -7.109  -6.914  -5.260  1.00 33.94           H
ATOM   3003  C   TYR A 191      -6.336  -7.435  -3.314  1.00 33.94           C
ATOM   3004  O   TYR A 191      -6.220  -6.894  -2.213  1.00 33.94           O
ATOM   3005  CB  TYR A 191      -4.966  -6.832  -5.302  1.00 33.94           C
ATOM   3006 1HB  TYR A 191      -4.172  -6.627  -4.588  1.00 33.94           H
ATOM   3007 2HB  TYR A 191      -4.893  -7.885  -5.567  1.00 33.94           H
ATOM   3008  CG  TYR A 191      -4.681  -6.003  -6.543  1.00 33.94           C
ATOM   3009  CD1 TYR A 191      -3.344  -5.812  -6.932  1.00 33.94           C
ATOM   3010  HD1 TYR A 191      -2.554  -6.308  -6.384  1.00 33.94           H
ATOM   3011  CD2 TYR A 191      -5.696  -5.378  -7.312  1.00 33.94           C
ATOM   3012  HD2 TYR A 191      -6.744  -5.525  -7.083  1.00 33.94           H
ATOM   3013  CE1 TYR A 191      -3.002  -4.952  -7.994  1.00 33.94           C
ATOM   3014  HE1 TYR A 191      -1.963  -4.784  -8.238  1.00 33.94           H
ATOM   3015  CE2 TYR A 191      -5.348  -4.516  -8.396  1.00 33.94           C
ATOM   3016  HE2 TYR A 191      -6.120  -4.029  -8.973  1.00 33.94           H
ATOM   3017  CZ  TYR A 191      -3.999  -4.311  -8.715  1.00 33.94           C
ATOM   3018  OH  TYR A 191      -3.584  -3.498  -9.737  1.00 33.94           O
ATOM   3019  HH  TYR A 191      -2.640  -3.602  -9.924  1.00 33.94           H
ATOM   3020  N   LYS A 192      -6.524  -8.745  -3.424  1.00 20.35           N
ATOM   3021  H   LYS A 192      -6.428  -9.197  -4.334  1.00 20.35           H
ATOM   3022  CA  LYS A 192      -6.916  -9.563  -2.270  1.00 20.35           C
ATOM   3023  HA  LYS A 192      -7.084  -8.918  -1.409  1.00 20.35           H
ATOM   3024  C   LYS A 192      -5.817 -10.559  -1.903  1.00 20.35           C
ATOM   3025  O   LYS A 192      -5.246 -11.202  -2.779  1.00 20.35           O
ATOM   3026  CB  LYS A 192      -8.230 -10.308  -2.578  1.00 20.35           C
ATOM   3027 1HB  LYS A 192      -8.120 -10.840  -3.522  1.00 20.35           H
ATOM   3028 2HB  LYS A 192      -8.377 -11.050  -1.794  1.00 20.35           H
ATOM   3029  CG  LYS A 192      -9.510  -9.440  -2.642  1.00 20.35           C
ATOM   3030 1HG  LYS A 192     -10.371 -10.089  -2.485  1.00 20.35           H
ATOM   3031 2HG  LYS A 192      -9.473  -8.721  -1.824  1.00 20.35           H
ATOM   3032  CD  LYS A 192      -9.722  -8.679  -3.967  1.00 20.35           C
ATOM   3033 1HD  LYS A 192      -8.838  -8.093  -4.185  1.00 20.35           H
ATOM   3034 2HD  LYS A 192      -9.874  -9.388  -4.779  1.00 20.35           H
ATOM   3035  CE  LYS A 192     -10.898  -7.710  -3.902  1.00 20.35           C
ATOM   3036 1HE  LYS A 192     -11.835  -8.269  -3.885  1.00 20.35           H
ATOM   3037 2HE  LYS A 192     -10.816  -7.124  -2.986  1.00 20.35           H
ATOM   3038  NZ  LYS A 192     -10.887  -6.761  -5.070  1.00 20.35           N
ATOM   3039 1HZ  LYS A 192     -11.633  -6.085  -4.987  1.00 20.35           H
ATOM   3040 2HZ  LYS A 192     -10.998  -7.268  -5.943  1.00 20.35           H
ATOM   3041 3HZ  LYS A 192     -10.005  -6.259  -5.098  1.00 20.35           H
ATOM   3042  N   CYS A 193      -5.534 -10.706  -0.615  1.00 13.62           N
ATOM   3043  H   CYS A 193      -6.009 -10.140   0.066  1.00 13.62           H
ATOM   3044  CA  CYS A 193      -4.578 -11.713  -0.148  1.00 13.62           C
ATOM   3045  HA  CYS A 193      -3.693 -11.704  -0.785  1.00 13.62           H
ATOM   3046  C   CYS A 193      -5.258 -13.081  -0.251  1.00 13.62           C
ATOM   3047  O   CYS A 193      -6.470 -13.136  -0.502  1.00 13.62           O
ATOM   3048  CB  CYS A 193      -4.164 -11.414   1.296  1.00 13.62           C
ATOM   3049 1HB  CYS A 193      -3.338 -12.069   1.568  1.00 13.62           H
ATOM   3050 2HB  CYS A 193      -3.803 -10.386   1.349  1.00 13.62           H
ATOM   3051  SG  CYS A 193      -5.487 -11.640   2.506  1.00 13.62           S
ATOM   3052  HG  CYS A 193      -5.595 -12.972   2.359  1.00 13.62           H
ATOM   3053  N   LYS A 194      -4.523 -14.165  -0.028  1.00 -3.54           N
ATOM   3054  H   LYS A 194      -3.558 -14.069   0.291  1.00 -3.54           H
ATOM   3055  CA  LYS A 194      -5.076 -15.515  -0.178  1.00 -3.54           C
ATOM   3056  HA  LYS A 194      -5.409 -15.635  -1.210  1.00 -3.54           H
ATOM   3057  C   LYS A 194      -6.278 -15.693   0.740  1.00 -3.54           C
ATOM   3058  O   LYS A 194      -6.257 -15.312   1.918  1.00 -3.54           O
ATOM   3059  CB  LYS A 194      -4.024 -16.594   0.139  1.00 -3.54           C
ATOM   3060 1HB  LYS A 194      -3.119 -16.384  -0.428  1.00 -3.54           H
ATOM   3061 2HB  LYS A 194      -3.787 -16.542   1.200  1.00 -3.54           H
ATOM   3062  CG  LYS A 194      -4.483 -18.016  -0.196  1.00 -3.54           C
ATOM   3063 1HG  LYS A 194      -5.454 -18.186   0.257  1.00 -3.54           H
ATOM   3064 2HG  LYS A 194      -4.586 -18.105  -1.278  1.00 -3.54           H
ATOM   3065  CD  LYS A 194      -3.564 -19.115   0.307  1.00 -3.54           C
ATOM   3066 1HD  LYS A 194      -2.563 -18.984  -0.102  1.00 -3.54           H
ATOM   3067 2HD  LYS A 194      -3.524 -19.078   1.397  1.00 -3.54           H
ATOM   3068  CE  LYS A 194      -4.135 -20.459  -0.139  1.00 -3.54           C
ATOM   3069 1HE  LYS A 194      -5.185 -20.512   0.163  1.00 -3.54           H
ATOM   3070 2HE  LYS A 194      -4.081 -20.520  -1.228  1.00 -3.54           H
ATOM   3071  NZ  LYS A 194      -3.411 -21.618   0.458  1.00 -3.54           N
ATOM   3072 1HZ  LYS A 194      -3.685 -22.473  -0.001  1.00 -3.54           H
ATOM   3073 2HZ  LYS A 194      -3.649 -21.684   1.445  1.00 -3.54           H
ATOM   3074 3HZ  LYS A 194      -2.408 -21.487   0.358  1.00 -3.54           H
ATOM   3075  N   ARG A 195      -7.317 -16.305   0.194  1.00 -1.34           N
ATOM   3076  H   ARG A 195      -7.248 -16.603  -0.778  1.00 -1.34           H
ATOM   3077  CA  ARG A 195      -8.518 -16.670   0.937  1.00 -1.34           C
ATOM   3078  HA  ARG A 195      -8.797 -15.869   1.623  1.00 -1.34           H
ATOM   3079  C   ARG A 195      -8.078 -17.911   1.703  1.00 -1.34           C
ATOM   3080  O   ARG A 195      -7.812 -18.956   1.111  1.00 -1.34           O
ATOM   3081  CB  ARG A 195      -9.661 -16.962  -0.045  1.00 -1.34           C
ATOM   3082 1HB  ARG A 195      -9.370 -17.808  -0.667  1.00 -1.34           H
ATOM   3083 2HB  ARG A 195     -10.558 -17.235   0.510  1.00 -1.34           H
ATOM   3084  CG  ARG A 195      -9.971 -15.781  -0.974  1.00 -1.34           C
ATOM   3085 1HG  ARG A 195     -10.410 -14.964  -0.402  1.00 -1.34           H
ATOM   3086 2HG  ARG A 195      -9.050 -15.429  -1.436  1.00 -1.34           H
ATOM   3087  CD  ARG A 195     -10.908 -16.190  -2.088  1.00 -1.34           C
ATOM   3088 1HD  ARG A 195     -10.511 -17.091  -2.560  1.00 -1.34           H
ATOM   3089 2HD  ARG A 195     -11.889 -16.415  -1.671  1.00 -1.34           H
ATOM   3090  NE  ARG A 195     -11.027 -15.138  -3.109  1.00 -1.34           N
ATOM   3091  HE  ARG A 195     -10.526 -14.277  -2.943  1.00 -1.34           H
ATOM   3092  CZ  ARG A 195     -11.720 -15.212  -4.237  1.00 -1.34           C
ATOM   3093  NH1 ARG A 195     -11.684 -14.201  -5.055  1.00 -1.34           N
ATOM   3094 1HH1 ARG A 195     -11.112 -13.399  -4.833  1.00 -1.34           H
ATOM   3095 2HH1 ARG A 195     -12.204 -14.234  -5.925  1.00 -1.34           H
ATOM   3096  NH2 ARG A 195     -12.410 -16.265  -4.590  1.00 -1.34           N
ATOM   3097 1HH2 ARG A 195     -12.383 -17.091  -4.009  1.00 -1.34           H
ATOM   3098 2HH2 ARG A 195     -12.962 -16.253  -5.433  1.00 -1.34           H
ATOM   3099  N   GLN A 196      -7.901 -17.765   3.004  1.00 11.82           N
ATOM   3100  H   GLN A 196      -8.150 -16.890   3.433  1.00 11.82           H
ATOM   3101  CA  GLN A 196      -7.317 -18.817   3.840  1.00 11.82           C
ATOM   3102  HA  GLN A 196      -6.362 -19.131   3.416  1.00 11.82           H
ATOM   3103  C   GLN A 196      -8.240 -20.033   3.922  1.00 11.82           C
ATOM   3104  O   GLN A 196      -9.436 -19.928   3.614  1.00 11.82           O
ATOM   3105  CB  GLN A 196      -7.090 -18.256   5.250  1.00 11.82           C
ATOM   3106 1HB  GLN A 196      -8.061 -17.979   5.660  1.00 11.82           H
ATOM   3107 2HB  GLN A 196      -6.664 -19.038   5.879  1.00 11.82           H
ATOM   3108  CG  GLN A 196      -6.181 -17.023   5.311  1.00 11.82           C
ATOM   3109 1HG  GLN A 196      -6.582 -16.238   4.673  1.00 11.82           H
ATOM   3110 2HG  GLN A 196      -6.173 -16.650   6.334  1.00 11.82           H
ATOM   3111  CD  GLN A 196      -4.748 -17.305   4.905  1.00 11.82           C
ATOM   3112  OE1 GLN A 196      -4.077 -18.141   5.491  1.00 11.82           O
ATOM   3113  NE2 GLN A 196      -4.263 -16.601   3.923  1.00 11.82           N
ATOM   3114 1HE2 GLN A 196      -3.290 -16.705   3.683  1.00 11.82           H
ATOM   3115 2HE2 GLN A 196      -4.846 -15.938   3.427  1.00 11.82           H
ATOM   3116  N   ARG A 197      -7.720 -21.162   4.381  1.00  6.00           N
ATOM   3117  H   ARG A 197      -6.711 -21.221   4.562  1.00  6.00           H
ATOM   3118  CA  ARG A 197      -8.551 -22.308   4.758  1.00  6.00           C
ATOM   3119  HA  ARG A 197      -9.292 -22.526   3.988  1.00  6.00           H
ATOM   3120  C   ARG A 197      -9.248 -21.983   6.069  1.00  6.00           C
ATOM   3121  O   ARG A 197      -8.832 -21.081   6.795  1.00  6.00           O
ATOM   3122  CB  ARG A 197      -7.665 -23.534   5.026  1.00  6.00           C
ATOM   3123 1HB  ARG A 197      -6.870 -23.240   5.713  1.00  6.00           H
ATOM   3124 2HB  ARG A 197      -8.260 -24.305   5.513  1.00  6.00           H
ATOM   3125  CG  ARG A 197      -7.050 -24.162   3.792  1.00  6.00           C
ATOM   3126 1HG  ARG A 197      -7.826 -24.707   3.258  1.00  6.00           H
ATOM   3127 2HG  ARG A 197      -6.647 -23.394   3.135  1.00  6.00           H
ATOM   3128  CD  ARG A 197      -5.931 -25.121   4.183  1.00  6.00           C
ATOM   3129 1HD  ARG A 197      -5.540 -25.589   3.280  1.00  6.00           H
ATOM   3130 2HD  ARG A 197      -5.132 -24.529   4.631  1.00  6.00           H
ATOM   3131  NE  ARG A 197      -6.327 -26.160   5.154  1.00  6.00           N
ATOM   3132  HE  ARG A 197      -6.065 -25.999   6.118  1.00  6.00           H
ATOM   3133  CZ  ARG A 197      -6.969 -27.293   4.902  1.00  6.00           C
ATOM   3134  NH1 ARG A 197      -7.203 -28.094   5.900  1.00  6.00           N
ATOM   3135 1HH1 ARG A 197      -6.825 -27.867   6.812  1.00  6.00           H
ATOM   3136 2HH1 ARG A 197      -7.763 -28.922   5.764  1.00  6.00           H
ATOM   3137  NH2 ARG A 197      -7.394 -27.648   3.718  1.00  6.00           N
ATOM   3138 1HH2 ARG A 197      -7.154 -27.084   2.917  1.00  6.00           H
ATOM   3139 2HH2 ARG A 197      -7.945 -28.479   3.605  1.00  6.00           H
ATOM   3140  N   GLN A 198     -10.227 -22.797   6.434  1.00 21.07           N
ATOM   3141  H   GLN A 198     -10.566 -23.493   5.789  1.00 21.07           H
ATOM   3142  CA  GLN A 198     -10.681 -22.862   7.819  1.00 21.07           C
ATOM   3143  HA  GLN A 198     -10.269 -22.029   8.380  1.00 21.07           H
ATOM   3144  C   GLN A 198     -10.012 -24.154   8.288  1.00 21.07           C
ATOM   3145  O   GLN A 198      -9.999 -25.133   7.534  1.00 21.07           O
ATOM   3146  CB  GLN A 198     -12.211 -22.830   7.950  1.00 21.07           C
ATOM   3147 1HB  GLN A 198     -12.463 -22.791   9.010  1.00 21.07           H
ATOM   3148 2HB  GLN A 198     -12.542 -21.899   7.502  1.00 21.07           H
ATOM   3149  CG  GLN A 198     -13.020 -23.950   7.288  1.00 21.07           C
ATOM   3150 1HG  GLN A 198     -14.039 -23.594   7.144  1.00 21.07           H
ATOM   3151 2HG  GLN A 198     -12.600 -24.178   6.310  1.00 21.07           H
ATOM   3152  CD  GLN A 198     -13.085 -25.219   8.120  1.00 21.07           C
ATOM   3153  OE1 GLN A 198     -13.336 -25.189   9.326  1.00 21.07           O
ATOM   3154  NE2 GLN A 198     -12.883 -26.339   7.487  1.00 21.07           N
ATOM   3155 1HE2 GLN A 198     -12.930 -27.202   8.003  1.00 21.07           H
ATOM   3156 2HE2 GLN A 198     -12.673 -26.331   6.503  1.00 21.07           H
ATOM   3157  N   ASP A 199      -9.351 -24.147   9.439  1.00 28.68           N
ATOM   3158  H   ASP A 199      -9.399 -23.336  10.056  1.00 28.68           H
ATOM   3159  CA  ASP A 199      -8.520 -25.279   9.856  1.00 28.68           C
ATOM   3160  HA  ASP A 199      -9.055 -26.205   9.650  1.00 28.68           H
ATOM   3161  C   ASP A 199      -8.222 -25.192  11.351  1.00 28.68           C
ATOM   3162  O   ASP A 199      -8.340 -24.120  11.943  1.00 28.68           O
ATOM   3163  CB  ASP A 199      -7.207 -25.284   9.067  1.00 28.68           C
ATOM   3164 1HB  ASP A 199      -7.396 -24.913   8.060  1.00 28.68           H
ATOM   3165 2HB  ASP A 199      -6.505 -24.609   9.545  1.00 28.68           H
ATOM   3166  CG  ASP A 199      -6.600 -26.675   8.938  1.00 28.68           C
ATOM   3167  OD1 ASP A 199      -7.083 -27.648   9.558  1.00 28.68           O
ATOM   3168  OD2 ASP A 199      -5.671 -26.835   8.118  1.00 28.68           O
ATOM   3169  N   GLN A 200      -7.869 -26.315  11.958  1.00 19.51           N
ATOM   3170  H   GLN A 200      -7.681 -27.137  11.382  1.00 19.51           H
ATOM   3171  CA  GLN A 200      -7.689 -26.448  13.403  1.00 19.51           C
ATOM   3172  HA  GLN A 200      -7.403 -25.494  13.849  1.00 19.51           H
ATOM   3173  C   GLN A 200      -6.590 -27.481  13.648  1.00 19.51           C
ATOM   3174  O   GLN A 200      -6.239 -28.225  12.744  1.00 19.51           O
ATOM   3175  CB  GLN A 200      -8.988 -26.960  14.044  1.00 19.51           C
ATOM   3176 1HB  GLN A 200      -9.267 -27.889  13.547  1.00 19.51           H
ATOM   3177 2HB  GLN A 200      -8.784 -27.178  15.091  1.00 19.51           H
ATOM   3178  CG  GLN A 200     -10.180 -26.011  13.994  1.00 19.51           C
ATOM   3179 1HG  GLN A 200      -9.903 -25.076  14.476  1.00 19.51           H
ATOM   3180 2HG  GLN A 200     -10.438 -25.805  12.956  1.00 19.51           H
ATOM   3181  CD  GLN A 200     -11.403 -26.579  14.686  1.00 19.51           C
ATOM   3182  OE1 GLN A 200     -12.416 -26.854  14.053  1.00 19.51           O
ATOM   3183  NE2 GLN A 200     -11.327 -26.778  15.977  1.00 19.51           N
ATOM   3184 1HE2 GLN A 200     -12.115 -27.177  16.451  1.00 19.51           H
ATOM   3185 2HE2 GLN A 200     -10.496 -26.521  16.483  1.00 19.51           H
ATOM   3186  N   THR A 201      -6.121 -27.611  14.881  1.00 35.22           N
ATOM   3187  H   THR A 201      -6.473 -26.986  15.600  1.00 35.22           H
ATOM   3188  CA  THR A 201      -5.106 -28.605  15.273  1.00 35.22           C
ATOM   3189  HA  THR A 201      -4.247 -28.512  14.621  1.00 35.22           H
ATOM   3190  C   THR A 201      -5.520 -30.082  15.243  1.00 35.22           C
ATOM   3191  O   THR A 201      -4.726 -30.969  15.564  1.00 35.22           O
ATOM   3192  CB  THR A 201      -4.648 -28.333  16.726  1.00 35.22           C
ATOM   3193  HB  THR A 201      -4.015 -29.149  17.073  1.00 35.22           H
ATOM   3194  OG1 THR A 201      -5.796 -28.205  17.573  1.00 35.22           O
ATOM   3195  HG1 THR A 201      -6.086 -27.285  17.531  1.00 35.22           H
ATOM   3196  CG2 THR A 201      -3.880 -27.040  16.843  1.00 35.22           C
ATOM   3197 1HG2 THR A 201      -3.588 -26.893  17.882  1.00 35.22           H
ATOM   3198 2HG2 THR A 201      -4.485 -26.196  16.515  1.00 35.22           H
ATOM   3199 3HG2 THR A 201      -2.978 -27.091  16.235  1.00 35.22           H
ATOM   3200  N   LEU A 202      -6.766 -30.364  14.894  1.00 -3.32           N
ATOM   3201  H   LEU A 202      -7.313 -29.656  14.431  1.00 -3.32           H
ATOM   3202  CA  LEU A 202      -7.401 -31.639  15.222  1.00 -3.32           C
ATOM   3203  HA  LEU A 202      -7.341 -31.761  16.304  1.00 -3.32           H
ATOM   3204  C   LEU A 202      -6.777 -32.893  14.615  1.00 -3.32           C
ATOM   3205  O   LEU A 202      -6.767 -33.931  15.274  1.00 -3.32           O
ATOM   3206  CB  LEU A 202      -8.879 -31.580  14.832  1.00 -3.32           C
ATOM   3207 1HB  LEU A 202      -8.934 -31.478  13.751  1.00 -3.32           H
ATOM   3208 2HB  LEU A 202      -9.337 -32.533  15.096  1.00 -3.32           H
ATOM   3209  CG  LEU A 202      -9.720 -30.455  15.456  1.00 -3.32           C
ATOM   3210  HG  LEU A 202      -9.237 -29.507  15.243  1.00 -3.32           H
ATOM   3211  CD1 LEU A 202     -11.093 -30.422  14.806  1.00 -3.32           C
ATOM   3212 1HD1 LEU A 202     -11.704 -29.646  15.265  1.00 -3.32           H
ATOM   3213 2HD1 LEU A 202     -11.589 -31.386  14.917  1.00 -3.32           H
ATOM   3214 3HD1 LEU A 202     -10.989 -30.194  13.745  1.00 -3.32           H
ATOM   3215  CD2 LEU A 202      -9.850 -30.571  16.970  1.00 -3.32           C
ATOM   3216 1HD2 LEU A 202     -10.516 -29.793  17.345  1.00 -3.32           H
ATOM   3217 2HD2 LEU A 202      -8.876 -30.443  17.439  1.00 -3.32           H
ATOM   3218 3HD2 LEU A 202     -10.254 -31.546  17.238  1.00 -3.32           H
ATOM   3219  N   GLU A 203      -6.196 -32.833  13.426  1.00  8.13           N
ATOM   3220  H   GLU A 203      -6.182 -31.963  12.895  1.00  8.13           H
ATOM   3221  CA  GLU A 203      -5.540 -34.023  12.876  1.00  8.13           C
ATOM   3222  HA  GLU A 203      -6.228 -34.867  12.919  1.00  8.13           H
ATOM   3223  C   GLU A 203      -4.297 -34.398  13.661  1.00  8.13           C
ATOM   3224  O   GLU A 203      -3.932 -35.571  13.724  1.00  8.13           O
ATOM   3225  CB  GLU A 203      -5.077 -33.841  11.433  1.00  8.13           C
ATOM   3226 1HB  GLU A 203      -4.605 -32.869  11.306  1.00  8.13           H
ATOM   3227 2HB  GLU A 203      -4.310 -34.591  11.256  1.00  8.13           H
ATOM   3228  CG  GLU A 203      -6.151 -34.038  10.389  1.00  8.13           C
ATOM   3229 1HG  GLU A 203      -6.878 -34.761  10.755  1.00  8.13           H
ATOM   3230 2HG  GLU A 203      -6.655 -33.090  10.191  1.00  8.13           H
ATOM   3231  CD  GLU A 203      -5.537 -34.583   9.123  1.00  8.13           C
ATOM   3232  OE1 GLU A 203      -5.450 -33.842   8.117  1.00  8.13           O
ATOM   3233  OE2 GLU A 203      -5.060 -35.745   9.135  1.00  8.13           O
ATOM   3234  N   LEU A 204      -3.639 -33.412  14.251  1.00 17.80           N
ATOM   3235  H   LEU A 204      -3.988 -32.460  14.182  1.00 17.80           H
ATOM   3236  CA  LEU A 204      -2.423 -33.675  15.011  1.00 17.80           C
ATOM   3237  HA  LEU A 204      -1.870 -34.468  14.517  1.00 17.80           H
ATOM   3238  C   LEU A 204      -2.762 -34.145  16.418  1.00 17.80           C
ATOM   3239  O   LEU A 204      -1.979 -34.839  17.067  1.00 17.80           O
ATOM   3240  CB  LEU A 204      -1.528 -32.440  15.060  1.00 17.80           C
ATOM   3241 1HB  LEU A 204      -2.077 -31.640  15.553  1.00 17.80           H
ATOM   3242 2HB  LEU A 204      -0.671 -32.696  15.676  1.00 17.80           H
ATOM   3243  CG  LEU A 204      -0.975 -31.897  13.735  1.00 17.80           C
ATOM   3244  HG  LEU A 204      -1.805 -31.638  13.078  1.00 17.80           H
ATOM   3245  CD1 LEU A 204      -0.185 -30.644  14.038  1.00 17.80           C
ATOM   3246 1HD1 LEU A 204       0.191 -30.205  13.113  1.00 17.80           H
ATOM   3247 2HD1 LEU A 204       0.660 -30.882  14.679  1.00 17.80           H
ATOM   3248 3HD1 LEU A 204      -0.819 -29.918  14.539  1.00 17.80           H
ATOM   3249  CD2 LEU A 204      -0.071 -32.899  13.017  1.00 17.80           C
ATOM   3250 1HD2 LEU A 204       0.374 -32.426  12.142  1.00 17.80           H
ATOM   3251 2HD2 LEU A 204      -0.656 -33.755  12.683  1.00 17.80           H
ATOM   3252 3HD2 LEU A 204       0.729 -33.229  13.678  1.00 17.80           H
ATOM   3253  N   VAL A 205      -3.961 -33.820  16.879  1.00  1.62           N
ATOM   3254  H   VAL A 205      -4.548 -33.192  16.341  1.00  1.62           H
ATOM   3255  CA  VAL A 205      -4.472 -34.388  18.128  1.00  1.62           C
ATOM   3256  HA  VAL A 205      -3.697 -34.342  18.892  1.00  1.62           H
ATOM   3257  C   VAL A 205      -4.794 -35.857  17.824  1.00  1.62           C
ATOM   3258  O   VAL A 205      -4.522 -36.761  18.617  1.00  1.62           O
ATOM   3259  CB  VAL A 205      -5.747 -33.636  18.639  1.00  1.62           C
ATOM   3260  HB  VAL A 205      -6.540 -33.746  17.902  1.00  1.62           H
ATOM   3261  CG1 VAL A 205      -6.233 -34.200  19.976  1.00  1.62           C
ATOM   3262 1HG1 VAL A 205      -7.110 -33.646  20.314  1.00  1.62           H
ATOM   3263 2HG1 VAL A 205      -5.446 -34.123  20.728  1.00  1.62           H
ATOM   3264 3HG1 VAL A 205      -6.513 -35.244  19.859  1.00  1.62           H
ATOM   3265  CG2 VAL A 205      -5.487 -32.137  18.831  1.00  1.62           C
ATOM   3266 1HG2 VAL A 205      -6.411 -31.641  19.126  1.00  1.62           H
ATOM   3267 2HG2 VAL A 205      -5.142 -31.687  17.904  1.00  1.62           H
ATOM   3268 3HG2 VAL A 205      -4.736 -31.986  19.605  1.00  1.62           H
ATOM   3269  N   GLY A 206      -5.340 -36.106  16.642  1.00  5.76           N
ATOM   3270  H   GLY A 206      -5.535 -35.333  16.010  1.00  5.76           H
ATOM   3271  CA  GLY A 206      -5.738 -37.443  16.225  1.00  5.76           C
ATOM   3272 1HA  GLY A 206      -6.180 -37.951  17.080  1.00  5.76           H
ATOM   3273 2HA  GLY A 206      -6.521 -37.337  15.474  1.00  5.76           H
ATOM   3274  C   GLY A 206      -4.683 -38.366  15.644  1.00  5.76           C
ATOM   3275  O   GLY A 206      -5.050 -39.402  15.084  1.00  5.76           O
ATOM   3276  N   LEU A 207      -3.400 -38.048  15.760  1.00 17.24           N
ATOM   3277  H   LEU A 207      -3.138 -37.202  16.244  1.00 17.24           H
ATOM   3278  CA  LEU A 207      -2.353 -38.892  15.170  1.00 17.24           C
ATOM   3279  HA  LEU A 207      -2.535 -38.930  14.100  1.00 17.24           H
ATOM   3280  C   LEU A 207      -2.394 -40.322  15.725  1.00 17.24           C
ATOM   3281  O   LEU A 207      -2.564 -40.507  16.939  1.00 17.24           O
ATOM   3282  CB  LEU A 207      -0.971 -38.282  15.425  1.00 17.24           C
ATOM   3283 1HB  LEU A 207      -0.939 -37.950  16.463  1.00 17.24           H
ATOM   3284 2HB  LEU A 207      -0.217 -39.059  15.297  1.00 17.24           H
ATOM   3285  CG  LEU A 207      -0.600 -37.104  14.516  1.00 17.24           C
ATOM   3286  HG  LEU A 207      -1.437 -36.416  14.509  1.00 17.24           H
ATOM   3287  CD1 LEU A 207       0.608 -36.371  15.074  1.00 17.24           C
ATOM   3288 1HD1 LEU A 207       0.822 -35.495  14.465  1.00 17.24           H
ATOM   3289 2HD1 LEU A 207       1.478 -37.027  15.101  1.00 17.24           H
ATOM   3290 3HD1 LEU A 207       0.389 -36.029  16.086  1.00 17.24           H
ATOM   3291  CD2 LEU A 207      -0.316 -37.523  13.069  1.00 17.24           C
ATOM   3292 1HD2 LEU A 207      -0.062 -36.644  12.475  1.00 17.24           H
ATOM   3293 2HD2 LEU A 207      -1.205 -37.974  12.629  1.00 17.24           H
ATOM   3294 3HD2 LEU A 207       0.507 -38.238  13.034  1.00 17.24           H
ATOM   3295  N   PRO A 208      -2.282 -41.344  14.855  1.00  3.16           N
ATOM   3296  CA  PRO A 208      -2.437 -42.716  15.353  1.00  3.16           C
ATOM   3297  HA  PRO A 208      -3.288 -42.784  16.029  1.00  3.16           H
ATOM   3298  C   PRO A 208      -1.178 -43.263  16.019  1.00  3.16           C
ATOM   3299  O   PRO A 208      -0.092 -42.699  15.854  1.00  3.16           O
ATOM   3300  CB  PRO A 208      -2.725 -43.494  14.067  1.00  3.16           C
ATOM   3301 1HB  PRO A 208      -2.436 -44.540  14.164  1.00  3.16           H
ATOM   3302 2HB  PRO A 208      -3.780 -43.416  13.806  1.00  3.16           H
ATOM   3303  CG  PRO A 208      -1.891 -42.808  13.058  1.00  3.16           C
ATOM   3304 1HG  PRO A 208      -0.848 -43.111  13.163  1.00  3.16           H
ATOM   3305 2HG  PRO A 208      -2.250 -43.018  12.051  1.00  3.16           H
ATOM   3306  CD  PRO A 208      -2.056 -41.346  13.394  1.00  3.16           C
ATOM   3307 1HD  PRO A 208      -1.155 -40.790  13.133  1.00  3.16           H
ATOM   3308 2HD  PRO A 208      -2.925 -40.937  12.881  1.00  3.16           H
ATOM   3309  N   PRO A 209      -1.280 -44.394  16.741  1.00  3.12           N
ATOM   3310  CA  PRO A 209      -0.020 -45.125  16.932  1.00  3.12           C
ATOM   3311  HA  PRO A 209       0.663 -44.519  17.523  1.00  3.12           H
ATOM   3312  C   PRO A 209       0.592 -45.510  15.582  1.00  3.12           C
ATOM   3313  O   PRO A 209      -0.134 -45.865  14.646  1.00  3.12           O
ATOM   3314  CB  PRO A 209      -0.451 -46.372  17.705  1.00  3.12           C
ATOM   3315 1HB  PRO A 209      -0.638 -47.191  17.013  1.00  3.12           H
ATOM   3316 2HB  PRO A 209       0.302 -46.654  18.439  1.00  3.12           H
ATOM   3317  CG  PRO A 209      -1.716 -45.969  18.368  1.00  3.12           C
ATOM   3318 1HG  PRO A 209      -2.314 -46.840  18.634  1.00  3.12           H
ATOM   3319 2HG  PRO A 209      -1.494 -45.366  19.249  1.00  3.12           H
ATOM   3320  CD  PRO A 209      -2.408 -45.133  17.334  1.00  3.12           C
ATOM   3321 1HD  PRO A 209      -2.891 -45.762  16.583  1.00  3.12           H
ATOM   3322 2HD  PRO A 209      -3.124 -44.456  17.802  1.00  3.12           H
ATOM   3323  N   PRO A 210       1.921 -45.405  15.442  1.00 40.35           N
ATOM   3324  CA  PRO A 210       2.483 -45.495  14.087  1.00 40.35           C
ATOM   3325  HA  PRO A 210       1.980 -44.776  13.444  1.00 40.35           H
ATOM   3326  C   PRO A 210       2.464 -46.883  13.424  1.00 40.35           C
ATOM   3327  O   PRO A 210       2.996 -47.853  13.986  1.00 40.35           O
ATOM   3328  CB  PRO A 210       3.918 -45.022  14.312  1.00 40.35           C
ATOM   3329 1HB  PRO A 210       4.605 -45.520  13.632  1.00 40.35           H
ATOM   3330 2HB  PRO A 210       3.974 -43.939  14.202  1.00 40.35           H
ATOM   3331  CG  PRO A 210       4.215 -45.382  15.686  1.00 40.35           C
ATOM   3332 1HG  PRO A 210       4.438 -46.446  15.753  1.00 40.35           H
ATOM   3333 2HG  PRO A 210       5.047 -44.790  16.062  1.00 40.35           H
ATOM   3334  CD  PRO A 210       2.969 -45.074  16.424  1.00 40.35           C
ATOM   3335 1HD  PRO A 210       2.890 -45.694  17.317  1.00 40.35           H
ATOM   3336 2HD  PRO A 210       2.933 -44.017  16.679  1.00 40.35           H
ATOM   3337  N   PRO A 211       1.832 -47.018  12.238  1.00 32.91           N
ATOM   3338  CA  PRO A 211       1.897 -48.351  11.620  1.00 32.91           C
ATOM   3339  HA  PRO A 211       1.513 -49.069  12.344  1.00 32.91           H
ATOM   3340  C   PRO A 211       3.286 -48.838  11.156  1.00 32.91           C
ATOM   3341  O   PRO A 211       3.708 -49.909  11.610  1.00 32.91           O
ATOM   3342  CB  PRO A 211       0.885 -48.263  10.463  1.00 32.91           C
ATOM   3343 1HB  PRO A 211       1.389 -48.106   9.514  1.00 32.91           H
ATOM   3344 2HB  PRO A 211       0.280 -49.167  10.412  1.00 32.91           H
ATOM   3345  CG  PRO A 211       0.046 -47.080  10.783  1.00 32.91           C
ATOM   3346 1HG  PRO A 211      -0.380 -46.654   9.878  1.00 32.91           H
ATOM   3347 2HG  PRO A 211      -0.743 -47.359  11.480  1.00 32.91           H
ATOM   3348  CD  PRO A 211       0.988 -46.116  11.433  1.00 32.91           C
ATOM   3349 1HD  PRO A 211       1.583 -45.590  10.686  1.00 32.91           H
ATOM   3350 2HD  PRO A 211       0.438 -45.413  12.059  1.00 32.91           H
ATOM   3351  N   PRO A 212       4.012 -48.116  10.265  1.00 20.58           N
ATOM   3352  CA  PRO A 212       5.314 -48.739   9.990  1.00 20.58           C
ATOM   3353  HA  PRO A 212       5.208 -49.814   9.853  1.00 20.58           H
ATOM   3354  C   PRO A 212       6.327 -48.424  11.103  1.00 20.58           C
ATOM   3355  O   PRO A 212       6.182 -47.417  11.803  1.00 20.58           O
ATOM   3356  CB  PRO A 212       5.697 -48.104   8.654  1.00 20.58           C
ATOM   3357 1HB  PRO A 212       6.770 -48.111   8.496  1.00 20.58           H
ATOM   3358 2HB  PRO A 212       5.195 -48.630   7.846  1.00 20.58           H
ATOM   3359  CG  PRO A 212       5.193 -46.741   8.752  1.00 20.58           C
ATOM   3360 1HG  PRO A 212       5.879 -46.137   9.344  1.00 20.58           H
ATOM   3361 2HG  PRO A 212       5.061 -46.305   7.762  1.00 20.58           H
ATOM   3362  CD  PRO A 212       3.866 -46.881   9.463  1.00 20.58           C
ATOM   3363 1HD  PRO A 212       3.682 -46.018  10.102  1.00 20.58           H
ATOM   3364 2HD  PRO A 212       3.064 -46.998   8.733  1.00 20.58           H
ATOM   3365  N   PRO A 213       7.375 -49.251  11.281  1.00  7.90           N
ATOM   3366  CA  PRO A 213       8.326 -48.906  12.351  1.00  7.90           C
ATOM   3367  HA  PRO A 213       7.805 -48.981  13.306  1.00  7.90           H
ATOM   3368  C   PRO A 213       9.035 -47.540  12.329  1.00  7.90           C
ATOM   3369  O   PRO A 213       9.271 -46.996  13.407  1.00  7.90           O
ATOM   3370  CB  PRO A 213       9.362 -50.032  12.266  1.00  7.90           C
ATOM   3371 1HB  PRO A 213      10.200 -49.736  11.634  1.00  7.90           H
ATOM   3372 2HB  PRO A 213       9.714 -50.305  13.261  1.00  7.90           H
ATOM   3373  CG  PRO A 213       8.621 -51.153  11.656  1.00  7.90           C
ATOM   3374 1HG  PRO A 213       9.301 -51.886  11.223  1.00  7.90           H
ATOM   3375 2HG  PRO A 213       7.983 -51.621  12.406  1.00  7.90           H
ATOM   3376  CD  PRO A 213       7.779 -50.499  10.608  1.00  7.90           C
ATOM   3377 1HD  PRO A 213       8.368 -50.281   9.716  1.00  7.90           H
ATOM   3378 2HD  PRO A 213       6.917 -51.121  10.370  1.00  7.90           H
ATOM   3379  N   PRO A 214       9.412 -46.965  11.163  1.00  6.72           N
ATOM   3380  CA  PRO A 214      10.019 -45.633  11.321  1.00  6.72           C
ATOM   3381  HA  PRO A 214      10.799 -45.659  12.081  1.00  6.72           H
ATOM   3382  C   PRO A 214       9.069 -44.466  11.627  1.00  6.72           C
ATOM   3383  O   PRO A 214       9.540 -43.368  11.949  1.00  6.72           O
ATOM   3384  CB  PRO A 214      10.670 -45.404   9.956  1.00  6.72           C
ATOM   3385 1HB  PRO A 214      10.741 -44.341   9.729  1.00  6.72           H
ATOM   3386 2HB  PRO A 214      11.656 -45.865   9.922  1.00  6.72           H
ATOM   3387  CG  PRO A 214       9.768 -46.082   9.026  1.00  6.72           C
ATOM   3388 1HG  PRO A 214       8.871 -45.486   8.865  1.00  6.72           H
ATOM   3389 2HG  PRO A 214      10.265 -46.282   8.080  1.00  6.72           H
ATOM   3390  CD  PRO A 214       9.443 -47.361   9.740  1.00  6.72           C
ATOM   3391 1HD  PRO A 214       8.483 -47.740   9.413  1.00  6.72           H
ATOM   3392 2HD  PRO A 214      10.226 -48.101   9.572  1.00  6.72           H
ATOM   3393  N   ALA A 215       7.759 -44.650  11.527  1.00  1.49           N
ATOM   3394  H   ALA A 215       7.385 -45.557  11.291  1.00  1.49           H
ATOM   3395  CA  ALA A 215       6.829 -43.559  11.805  1.00  1.49           C
ATOM   3396  HA  ALA A 215       7.152 -42.668  11.267  1.00  1.49           H
ATOM   3397  C   ALA A 215       6.858 -43.256  13.309  1.00  1.49           C
ATOM   3398  O   ALA A 215       7.288 -44.083  14.113  1.00  1.49           O
ATOM   3399  CB  ALA A 215       5.424 -43.918  11.323  1.00  1.49           C
ATOM   3400 1HB  ALA A 215       5.397 -43.900  10.234  1.00  1.49           H
ATOM   3401 2HB  ALA A 215       4.699 -43.196  11.699  1.00  1.49           H
ATOM   3402 3HB  ALA A 215       5.157 -44.916  11.664  1.00  1.49           H
ATOM   3403  N   ARG A 216       6.429 -42.060  13.689  1.00 -9.53           N
ATOM   3404  H   ARG A 216       6.082 -41.416  12.989  1.00 -9.53           H
ATOM   3405  CA  ARG A 216       6.460 -41.618  15.088  1.00 -9.53           C
ATOM   3406  HA  ARG A 216       6.651 -42.466  15.746  1.00 -9.53           H
ATOM   3407  C   ARG A 216       5.131 -41.002  15.476  1.00 -9.53           C
ATOM   3408  O   ARG A 216       4.541 -40.274  14.674  1.00 -9.53           O
ATOM   3409  CB  ARG A 216       7.556 -40.556  15.275  1.00 -9.53           C
ATOM   3410 1HB  ARG A 216       7.359 -39.742  14.577  1.00 -9.53           H
ATOM   3411 2HB  ARG A 216       7.481 -40.154  16.285  1.00 -9.53           H
ATOM   3412  CG  ARG A 216       8.995 -41.033  15.055  1.00 -9.53           C
ATOM   3413 1HG  ARG A 216       9.073 -41.545  14.098  1.00 -9.53           H
ATOM   3414 2HG  ARG A 216       9.662 -40.171  15.049  1.00 -9.53           H
ATOM   3415  CD  ARG A 216       9.413 -41.974  16.171  1.00 -9.53           C
ATOM   3416 1HD  ARG A 216       9.343 -41.435  17.112  1.00 -9.53           H
ATOM   3417 2HD  ARG A 216       8.720 -42.809  16.206  1.00 -9.53           H
ATOM   3418  NE  ARG A 216      10.779 -42.492  16.038  1.00 -9.53           N
ATOM   3419  HE  ARG A 216      11.521 -41.958  16.488  1.00 -9.53           H
ATOM   3420  CZ  ARG A 216      11.145 -43.607  15.425  1.00 -9.53           C
ATOM   3421  NH1 ARG A 216      12.372 -44.013  15.549  1.00 -9.53           N
ATOM   3422 1HH1 ARG A 216      13.021 -43.471  16.095  1.00 -9.53           H
ATOM   3423 2HH1 ARG A 216      12.657 -44.868  15.100  1.00 -9.53           H
ATOM   3424  NH2 ARG A 216      10.332 -44.359  14.738  1.00 -9.53           N
ATOM   3425 1HH2 ARG A 216       9.367 -44.078  14.595  1.00 -9.53           H
ATOM   3426 2HH2 ARG A 216      10.672 -45.225  14.343  1.00 -9.53           H
ATOM   3427  N   ARG A 217       4.686 -41.225  16.704  1.00 21.59           N
ATOM   3428  H   ARG A 217       5.197 -41.859  17.315  1.00 21.59           H
ATOM   3429  CA  ARG A 217       3.538 -40.490  17.248  1.00 21.59           C
ATOM   3430  HA  ARG A 217       3.105 -39.842  16.486  1.00 21.59           H
ATOM   3431  C   ARG A 217       4.042 -39.639  18.393  1.00 21.59           C
ATOM   3432  O   ARG A 217       4.728 -40.125  19.277  1.00 21.59           O
ATOM   3433  CB  ARG A 217       2.450 -41.432  17.773  1.00 21.59           C
ATOM   3434 1HB  ARG A 217       2.159 -42.110  16.975  1.00 21.59           H
ATOM   3435 2HB  ARG A 217       2.875 -42.012  18.586  1.00 21.59           H
ATOM   3436  CG  ARG A 217       1.193 -40.726  18.301  1.00 21.59           C
ATOM   3437 1HG  ARG A 217       1.481 -39.909  18.958  1.00 21.59           H
ATOM   3438 2HG  ARG A 217       0.615 -40.327  17.466  1.00 21.59           H
ATOM   3439  CD  ARG A 217       0.349 -41.679  19.109  1.00 21.59           C
ATOM   3440 1HD  ARG A 217       0.010 -42.494  18.471  1.00 21.59           H
ATOM   3441 2HD  ARG A 217       0.964 -42.092  19.907  1.00 21.59           H
ATOM   3442  NE  ARG A 217      -0.813 -41.021  19.718  1.00 21.59           N
ATOM   3443  HE  ARG A 217      -1.027 -40.075  19.422  1.00 21.59           H
ATOM   3444  CZ  ARG A 217      -1.640 -41.559  20.601  1.00 21.59           C
ATOM   3445  NH1 ARG A 217      -2.631 -40.838  21.032  1.00 21.59           N
ATOM   3446 1HH1 ARG A 217      -2.755 -39.899  20.669  1.00 21.59           H
ATOM   3447 2HH1 ARG A 217      -3.283 -41.230  21.694  1.00 21.59           H
ATOM   3448  NH2 ARG A 217      -1.506 -42.768  21.079  1.00 21.59           N
ATOM   3449 1HH2 ARG A 217      -0.702 -43.327  20.833  1.00 21.59           H
ATOM   3450 2HH2 ARG A 217      -2.218 -43.140  21.690  1.00 21.59           H
ATOM   3451  N   ILE A 218       3.608 -38.397  18.396  1.00 41.15           N
ATOM   3452  H   ILE A 218       3.125 -38.028  17.584  1.00 41.15           H
ATOM   3453  CA  ILE A 218       3.625 -37.525  19.557  1.00 41.15           C
ATOM   3454  HA  ILE A 218       3.493 -38.080  20.480  1.00 41.15           H
ATOM   3455  C   ILE A 218       2.334 -36.796  19.200  1.00 41.15           C
ATOM   3456  O   ILE A 218       2.025 -36.719  18.011  1.00 41.15           O
ATOM   3457  CB  ILE A 218       4.917 -36.656  19.613  1.00 41.15           C
ATOM   3458  HB  ILE A 218       5.752 -37.325  19.824  1.00 41.15           H
ATOM   3459  CG1 ILE A 218       4.805 -35.653  20.768  1.00 41.15           C
ATOM   3460 1HG1 ILE A 218       4.046 -34.914  20.517  1.00 41.15           H
ATOM   3461 2HG1 ILE A 218       4.474 -36.189  21.656  1.00 41.15           H
ATOM   3462  CG2 ILE A 218       5.207 -35.976  18.253  1.00 41.15           C
ATOM   3463 1HG2 ILE A 218       6.111 -35.371  18.323  1.00 41.15           H
ATOM   3464 2HG2 ILE A 218       4.375 -35.333  17.973  1.00 41.15           H
ATOM   3465 3HG2 ILE A 218       5.363 -36.724  17.477  1.00 41.15           H
ATOM   3466  CD1 ILE A 218       6.079 -34.915  21.117  1.00 41.15           C
ATOM   3467 1HD1 ILE A 218       5.919 -34.350  22.034  1.00 41.15           H
ATOM   3468 2HD1 ILE A 218       6.354 -34.227  20.317  1.00 41.15           H
ATOM   3469 3HD1 ILE A 218       6.887 -35.630  21.281  1.00 41.15           H
ATOM   3470  N   ALA A 219       1.527 -36.364  20.155  1.00 24.22           N
ATOM   3471  H   ALA A 219       1.778 -36.464  21.126  1.00 24.22           H
ATOM   3472  CA  ALA A 219       0.308 -35.640  19.809  1.00 24.22           C
ATOM   3473  HA  ALA A 219      -0.115 -36.025  18.879  1.00 24.22           H
ATOM   3474  C   ALA A 219       0.730 -34.185  19.615  1.00 24.22           C
ATOM   3475  O   ALA A 219       1.687 -33.747  20.257  1.00 24.22           O
ATOM   3476  CB  ALA A 219      -0.723 -35.766  20.922  1.00 24.22           C
ATOM   3477 1HB  ALA A 219      -0.972 -36.816  21.076  1.00 24.22           H
ATOM   3478 2HB  ALA A 219      -1.631 -35.227  20.646  1.00 24.22           H
ATOM   3479 3HB  ALA A 219      -0.325 -35.345  21.846  1.00 24.22           H
ATOM   3480  N   VAL A 220       0.007 -33.465  18.766  1.00 71.91           N
ATOM   3481  H   VAL A 220      -0.754 -33.925  18.275  1.00 71.91           H
ATOM   3482  CA  VAL A 220       0.267 -32.047  18.448  1.00 71.91           C
ATOM   3483  HA  VAL A 220      -0.100 -31.905  17.438  1.00 71.91           H
ATOM   3484  C   VAL A 220       1.726 -31.571  18.353  1.00 71.91           C
ATOM   3485  O   VAL A 220       2.114 -30.579  18.979  1.00 71.91           O
ATOM   3486  CB  VAL A 220      -0.599 -31.074  19.310  1.00 71.91           C
ATOM   3487  HB  VAL A 220      -0.258 -30.053  19.154  1.00 71.91           H
ATOM   3488  CG1 VAL A 220      -2.045 -31.125  18.837  1.00 71.91           C
ATOM   3489 1HG1 VAL A 220      -2.646 -30.434  19.427  1.00 71.91           H
ATOM   3490 2HG1 VAL A 220      -2.443 -32.133  18.939  1.00 71.91           H
ATOM   3491 3HG1 VAL A 220      -2.100 -30.811  17.793  1.00 71.91           H
ATOM   3492  CG2 VAL A 220      -0.545 -31.392  20.811  1.00 71.91           C
ATOM   3493 1HG2 VAL A 220      -1.123 -30.647  21.349  1.00 71.91           H
ATOM   3494 2HG2 VAL A 220       0.493 -31.358  21.144  1.00 71.91           H
ATOM   3495 3HG2 VAL A 220      -0.961 -32.379  21.014  1.00 71.91           H
ATOM   3496  N   PRO A 221       2.546 -32.233  17.512  1.00  8.48           N
ATOM   3497  CA  PRO A 221       3.834 -31.567  17.299  1.00  8.48           C
ATOM   3498  HA  PRO A 221       4.329 -31.352  18.246  1.00  8.48           H
ATOM   3499  C   PRO A 221       3.625 -30.284  16.503  1.00  8.48           C
ATOM   3500  O   PRO A 221       2.744 -30.203  15.656  1.00  8.48           O
ATOM   3501  CB  PRO A 221       4.629 -32.597  16.499  1.00  8.48           C
ATOM   3502 1HB  PRO A 221       5.330 -32.111  15.821  1.00  8.48           H
ATOM   3503 2HB  PRO A 221       5.156 -33.261  17.180  1.00  8.48           H
ATOM   3504  CG  PRO A 221       3.585 -33.351  15.742  1.00  8.48           C
ATOM   3505 1HG  PRO A 221       3.298 -32.797  14.850  1.00  8.48           H
ATOM   3506 2HG  PRO A 221       3.941 -34.344  15.473  1.00  8.48           H
ATOM   3507  CD  PRO A 221       2.420 -33.442  16.674  1.00  8.48           C
ATOM   3508 1HD  PRO A 221       1.483 -33.439  16.117  1.00  8.48           H
ATOM   3509 2HD  PRO A 221       2.496 -34.334  17.295  1.00  8.48           H
ATOM   3510  N   VAL A 222       4.436 -29.277  16.764  1.00 31.66           N
ATOM   3511  H   VAL A 222       5.143 -29.374  17.480  1.00 31.66           H
ATOM   3512  CA  VAL A 222       4.392 -28.003  16.048  1.00 31.66           C
ATOM   3513  HA  VAL A 222       3.899 -28.098  15.081  1.00 31.66           H
ATOM   3514  C   VAL A 222       5.880 -27.776  15.898  1.00 31.66           C
ATOM   3515  O   VAL A 222       6.636 -28.330  16.707  1.00 31.66           O
ATOM   3516  CB  VAL A 222       3.722 -26.884  16.916  1.00 31.66           C
ATOM   3517  HB  VAL A 222       4.252 -26.817  17.865  1.00 31.66           H
ATOM   3518  CG1 VAL A 222       3.753 -25.497  16.240  1.00 31.66           C
ATOM   3519 1HG1 VAL A 222       3.202 -24.778  16.848  1.00 31.66           H
ATOM   3520 2HG1 VAL A 222       3.295 -25.546  15.253  1.00 31.66           H
ATOM   3521 3HG1 VAL A 222       4.778 -25.140  16.156  1.00 31.66           H
ATOM   3522  CG2 VAL A 222       2.276 -27.250  17.205  1.00 31.66           C
ATOM   3523 1HG2 VAL A 222       1.766 -26.415  17.683  1.00 31.66           H
ATOM   3524 2HG2 VAL A 222       2.238 -28.110  17.874  1.00 31.66           H
ATOM   3525 3HG2 VAL A 222       1.766 -27.495  16.274  1.00 31.66           H
ATOM   3526  N   LEU A 223       6.329 -26.961  14.956  1.00 27.07           N
ATOM   3527  H   LEU A 223       5.701 -26.590  14.258  1.00 27.07           H
ATOM   3528  CA  LEU A 223       7.702 -26.474  15.004  1.00 27.07           C
ATOM   3529  HA  LEU A 223       8.349 -27.307  15.272  1.00 27.07           H
ATOM   3530  C   LEU A 223       7.797 -25.412  16.105  1.00 27.07           C
ATOM   3531  O   LEU A 223       7.760 -24.210  15.851  1.00 27.07           O
ATOM   3532  CB  LEU A 223       8.162 -25.900  13.659  1.00 27.07           C
ATOM   3533 1HB  LEU A 223       7.961 -26.623  12.870  1.00 27.07           H
ATOM   3534 2HB  LEU A 223       7.589 -24.997  13.449  1.00 27.07           H
ATOM   3535  CG  LEU A 223       9.661 -25.556  13.651  1.00 27.07           C
ATOM   3536  HG  LEU A 223       9.890 -25.020  14.565  1.00 27.07           H
ATOM   3537  CD1 LEU A 223      10.540 -26.795  13.623  1.00 27.07           C
ATOM   3538 1HD1 LEU A 223      11.584 -26.499  13.580  1.00 27.07           H
ATOM   3539 2HD1 LEU A 223      10.306 -27.402  12.750  1.00 27.07           H
ATOM   3540 3HD1 LEU A 223      10.392 -27.382  14.526  1.00 27.07           H
ATOM   3541  CD2 LEU A 223      10.010 -24.640  12.494  1.00 27.07           C
ATOM   3542 1HD2 LEU A 223      11.084 -24.458  12.469  1.00 27.07           H
ATOM   3543 2HD2 LEU A 223       9.502 -23.689  12.627  1.00 27.07           H
ATOM   3544 3HD2 LEU A 223       9.698 -25.086  11.549  1.00 27.07           H
ATOM   3545  N   VAL A 224       7.886 -25.867  17.344  1.00 59.75           N
ATOM   3546  H   VAL A 224       7.802 -26.863  17.506  1.00 59.75           H
ATOM   3547  CA  VAL A 224       8.133 -24.993  18.484  1.00 59.75           C
ATOM   3548  HA  VAL A 224       7.589 -24.061  18.339  1.00 59.75           H
ATOM   3549  C   VAL A 224       9.623 -24.677  18.447  1.00 59.75           C
ATOM   3550  O   VAL A 224      10.460 -25.407  18.985  1.00 59.75           O
ATOM   3551  CB  VAL A 224       7.676 -25.617  19.833  1.00 59.75           C
ATOM   3552  HB  VAL A 224       8.281 -25.199  20.637  1.00 59.75           H
ATOM   3553  CG1 VAL A 224       6.221 -25.247  20.092  1.00 59.75           C
ATOM   3554 1HG1 VAL A 224       5.886 -25.705  21.023  1.00 59.75           H
ATOM   3555 2HG1 VAL A 224       5.587 -25.583  19.272  1.00 59.75           H
ATOM   3556 3HG1 VAL A 224       6.139 -24.166  20.194  1.00 59.75           H
ATOM   3557  CG2 VAL A 224       7.811 -27.158  19.852  1.00 59.75           C
ATOM   3558 1HG2 VAL A 224       7.610 -27.515  20.862  1.00 59.75           H
ATOM   3559 2HG2 VAL A 224       8.824 -27.447  19.577  1.00 59.75           H
ATOM   3560 3HG2 VAL A 224       7.091 -27.622  19.179  1.00 59.75           H
ATOM   3561  N   ARG A 225       9.952 -23.640  17.688  1.00 29.11           N
ATOM   3562  H   ARG A 225       9.204 -23.145  17.208  1.00 29.11           H
ATOM   3563  CA  ARG A 225      11.337 -23.211  17.498  1.00 29.11           C
ATOM   3564  HA  ARG A 225      11.996 -24.038  17.764  1.00 29.11           H
ATOM   3565  C   ARG A 225      11.580 -22.068  18.478  1.00 29.11           C
ATOM   3566  O   ARG A 225      11.281 -22.181  19.664  1.00 29.11           O
ATOM   3567  CB  ARG A 225      11.601 -22.844  16.023  1.00 29.11           C
ATOM   3568 1HB  ARG A 225      11.029 -23.520  15.399  1.00 29.11           H
ATOM   3569 2HB  ARG A 225      11.245 -21.839  15.813  1.00 29.11           H
ATOM   3570  CG  ARG A 225      13.069 -22.983  15.615  1.00 29.11           C
ATOM   3571 1HG  ARG A 225      13.694 -22.514  16.373  1.00 29.11           H
ATOM   3572 2HG  ARG A 225      13.312 -24.045  15.592  1.00 29.11           H
ATOM   3573  CD  ARG A 225      13.425 -22.374  14.253  1.00 29.11           C
ATOM   3574 1HD  ARG A 225      14.394 -22.770  13.944  1.00 29.11           H
ATOM   3575 2HD  ARG A 225      12.682 -22.685  13.517  1.00 29.11           H
ATOM   3576  NE  ARG A 225      13.509 -20.902  14.273  1.00 29.11           N
ATOM   3577  HE  ARG A 225      12.721 -20.381  13.901  1.00 29.11           H
ATOM   3578  CZ  ARG A 225      14.529 -20.168  14.703  1.00 29.11           C
ATOM   3579  NH1 ARG A 225      14.445 -18.877  14.576  1.00 29.11           N
ATOM   3580 1HH1 ARG A 225      13.618 -18.486  14.140  1.00 29.11           H
ATOM   3581 2HH1 ARG A 225      15.163 -18.261  14.934  1.00 29.11           H
ATOM   3582  NH2 ARG A 225      15.597 -20.652  15.286  1.00 29.11           N
ATOM   3583 1HH2 ARG A 225      15.697 -21.653  15.417  1.00 29.11           H
ATOM   3584 2HH2 ARG A 225      16.317 -20.024  15.606  1.00 29.11           H
ATOM   3585  N   ASP A 226      12.083 -20.954  17.988  1.00 19.24           N
ATOM   3586  H   ASP A 226      12.283 -20.876  16.997  1.00 19.24           H
ATOM   3587  CA  ASP A 226      12.317 -19.754  18.760  1.00 19.24           C
ATOM   3588  HA  ASP A 226      11.632 -19.670  19.601  1.00 19.24           H
ATOM   3589  C   ASP A 226      12.016 -18.747  17.666  1.00 19.24           C
ATOM   3590  O   ASP A 226      12.190 -19.122  16.509  1.00 19.24           O
ATOM   3591  CB  ASP A 226      13.769 -19.713  19.213  1.00 19.24           C
ATOM   3592 1HB  ASP A 226      14.082 -20.730  19.447  1.00 19.24           H
ATOM   3593 2HB  ASP A 226      14.393 -19.334  18.403  1.00 19.24           H
ATOM   3594  CG  ASP A 226      13.953 -18.872  20.442  1.00 19.24           C
ATOM   3595  OD1 ASP A 226      13.168 -17.930  20.653  1.00 19.24           O
ATOM   3596  OD2 ASP A 226      14.849 -19.190  21.256  1.00 19.24           O
ATOM   3597  N   GLY A 227      11.511 -17.560  17.972  1.00 24.38           N
ATOM   3598  H   GLY A 227      11.379 -17.305  18.942  1.00 24.38           H
ATOM   3599  CA  GLY A 227      11.175 -16.597  16.929  1.00 24.38           C
ATOM   3600 1HA  GLY A 227      10.707 -15.728  17.387  1.00 24.38           H
ATOM   3601 2HA  GLY A 227      12.110 -16.272  16.473  1.00 24.38           H
ATOM   3602  C   GLY A 227      10.288 -17.081  15.789  1.00 24.38           C
ATOM   3603  O   GLY A 227      10.536 -16.692  14.645  1.00 24.38           O
ATOM   3604  N   LYS A 228       9.340 -17.980  16.039  1.00 35.18           N
ATOM   3605  H   LYS A 228       9.131 -18.221  16.993  1.00 35.18           H
ATOM   3606  CA  LYS A 228       8.606 -18.669  14.965  1.00 35.18           C
ATOM   3607  HA  LYS A 228       8.987 -18.304  14.016  1.00 35.18           H
ATOM   3608  C   LYS A 228       7.088 -18.443  14.962  1.00 35.18           C
ATOM   3609  O   LYS A 228       6.359 -19.053  15.764  1.00 35.18           O
ATOM   3610  CB  LYS A 228       8.921 -20.172  15.010  1.00 35.18           C
ATOM   3611 1HB  LYS A 228      10.000 -20.282  14.921  1.00 35.18           H
ATOM   3612 2HB  LYS A 228       8.617 -20.562  15.982  1.00 35.18           H
ATOM   3613  CG  LYS A 228       8.252 -21.038  13.925  1.00 35.18           C
ATOM   3614 1HG  LYS A 228       8.526 -22.079  14.090  1.00 35.18           H
ATOM   3615 2HG  LYS A 228       7.172 -20.951  14.028  1.00 35.18           H
ATOM   3616  CD  LYS A 228       8.626 -20.644  12.494  1.00 35.18           C
ATOM   3617 1HD  LYS A 228       8.392 -19.591  12.344  1.00 35.18           H
ATOM   3618 2HD  LYS A 228       9.692 -20.798  12.327  1.00 35.18           H
ATOM   3619  CE  LYS A 228       7.816 -21.443  11.478  1.00 35.18           C
ATOM   3620 1HE  LYS A 228       8.115 -22.491  11.497  1.00 35.18           H
ATOM   3621 2HE  LYS A 228       6.759 -21.380  11.744  1.00 35.18           H
ATOM   3622  NZ  LYS A 228       7.994 -20.881  10.104  1.00 35.18           N
ATOM   3623 1HZ  LYS A 228       7.329 -21.304   9.466  1.00 35.18           H
ATOM   3624 2HZ  LYS A 228       8.935 -21.051   9.776  1.00 35.18           H
ATOM   3625 3HZ  LYS A 228       7.826 -19.880  10.116  1.00 35.18           H
ATOM   3626  N   PRO A 229       6.588 -17.599  14.038  1.00 13.74           N
ATOM   3627  CA  PRO A 229       5.140 -17.601  13.796  1.00 13.74           C
ATOM   3628  HA  PRO A 229       4.604 -17.397  14.718  1.00 13.74           H
ATOM   3629  C   PRO A 229       4.663 -18.901  13.162  1.00 13.74           C
ATOM   3630  O   PRO A 229       5.401 -19.554  12.434  1.00 13.74           O
ATOM   3631  CB  PRO A 229       4.947 -16.448  12.805  1.00 13.74           C
ATOM   3632 1HB  PRO A 229       4.905 -16.836  11.789  1.00 13.74           H
ATOM   3633 2HB  PRO A 229       4.044 -15.882  13.037  1.00 13.74           H
ATOM   3634  CG  PRO A 229       6.154 -15.607  12.971  1.00 13.74           C
ATOM   3635 1HG  PRO A 229       6.334 -15.005  12.083  1.00 13.74           H
ATOM   3636 2HG  PRO A 229       6.053 -14.973  13.852  1.00 13.74           H
ATOM   3637  CD  PRO A 229       7.247 -16.602  13.176  1.00 13.74           C
ATOM   3638 1HD  PRO A 229       7.551 -17.051  12.229  1.00 13.74           H
ATOM   3639 2HD  PRO A 229       8.093 -16.136  13.680  1.00 13.74           H
ATOM   3640  N   CYS A 230       3.403 -19.245  13.365  1.00 25.18           N
ATOM   3641  H   CYS A 230       2.824 -18.635  13.942  1.00 25.18           H
ATOM   3642  CA  CYS A 230       2.790 -20.447  12.801  1.00 25.18           C
ATOM   3643  HA  CYS A 230       3.538 -21.236  12.718  1.00 25.18           H
ATOM   3644  C   CYS A 230       2.217 -20.179  11.409  1.00 25.18           C
ATOM   3645  O   CYS A 230       1.236 -20.799  11.008  1.00 25.18           O
ATOM   3646  CB  CYS A 230       1.670 -20.912  13.738  1.00 25.18           C
ATOM   3647 1HB  CYS A 230       0.928 -20.118  13.818  1.00 25.18           H
ATOM   3648 2HB  CYS A 230       1.184 -21.785  13.302  1.00 25.18           H
ATOM   3649  SG  CYS A 230       2.264 -21.327  15.393  1.00 25.18           S
ATOM   3650  HG  CYS A 230       2.709 -20.099  15.689  1.00 25.18           H
ATOM   3651  N   LEU A 231       2.777 -19.198  10.715  1.00 48.58           N
ATOM   3652  H   LEU A 231       3.602 -18.753  11.083  1.00 48.58           H
ATOM   3653  CA  LEU A 231       2.240 -18.745   9.434  1.00 48.58           C
ATOM   3654  HA  LEU A 231       1.186 -18.525   9.589  1.00 48.58           H
ATOM   3655  C   LEU A 231       2.292 -19.809   8.345  1.00 48.58           C
ATOM   3656  O   LEU A 231       3.120 -20.723   8.362  1.00 48.58           O
ATOM   3657  CB  LEU A 231       2.916 -17.432   8.999  1.00 48.58           C
ATOM   3658 1HB  LEU A 231       2.368 -17.045   8.140  1.00 48.58           H
ATOM   3659 2HB  LEU A 231       2.740 -16.730   9.814  1.00 48.58           H
ATOM   3660  CG  LEU A 231       4.416 -17.326   8.667  1.00 48.58           C
ATOM   3661  HG  LEU A 231       4.977 -17.801   9.470  1.00 48.58           H
ATOM   3662  CD1 LEU A 231       4.857 -17.949   7.339  1.00 48.58           C
ATOM   3663 1HD1 LEU A 231       5.918 -17.763   7.171  1.00 48.58           H
ATOM   3664 2HD1 LEU A 231       4.286 -17.521   6.515  1.00 48.58           H
ATOM   3665 3HD1 LEU A 231       4.702 -19.025   7.362  1.00 48.58           H
ATOM   3666  CD2 LEU A 231       4.795 -15.847   8.643  1.00 48.58           C
ATOM   3667 1HD2 LEU A 231       5.861 -15.733   8.446  1.00 48.58           H
ATOM   3668 2HD2 LEU A 231       4.573 -15.384   9.606  1.00 48.58           H
ATOM   3669 3HD2 LEU A 231       4.236 -15.322   7.865  1.00 48.58           H
ATOM   3670  N   GLY A 232       1.391 -19.646   7.390  1.00 17.43           N
ATOM   3671  H   GLY A 232       0.738 -18.884   7.460  1.00 17.43           H
ATOM   3672  CA  GLY A 232       1.240 -20.561   6.276  1.00 17.43           C
ATOM   3673 1HA  GLY A 232       1.364 -20.016   5.341  1.00 17.43           H
ATOM   3674 2HA  GLY A 232       1.977 -21.360   6.321  1.00 17.43           H
ATOM   3675  C   GLY A 232      -0.156 -21.144   6.340  1.00 17.43           C
ATOM   3676  O   GLY A 232      -0.809 -21.106   7.380  1.00 17.43           O
ATOM   3677  N   ASP A 233      -0.631 -21.637   5.211  1.00 18.94           N
ATOM   3678  H   ASP A 233      -0.043 -21.606   4.378  1.00 18.94           H
ATOM   3679  CA  ASP A 233      -1.991 -22.157   5.063  1.00 18.94           C
ATOM   3680  HA  ASP A 233      -2.467 -22.250   6.037  1.00 18.94           H
ATOM   3681  C   ASP A 233      -1.957 -23.527   4.383  1.00 18.94           C
ATOM   3682  O   ASP A 233      -2.668 -24.457   4.758  1.00 18.94           O
ATOM   3683  CB  ASP A 233      -2.786 -21.164   4.214  1.00 18.94           C
ATOM   3684 1HB  ASP A 233      -2.659 -20.167   4.632  1.00 18.94           H
ATOM   3685 2HB  ASP A 233      -2.383 -21.165   3.202  1.00 18.94           H
ATOM   3686  CG  ASP A 233      -4.260 -21.487   4.151  1.00 18.94           C
ATOM   3687  OD1 ASP A 233      -4.931 -21.581   5.197  1.00 18.94           O
ATOM   3688  OD2 ASP A 233      -4.772 -21.618   3.020  1.00 18.94           O
ATOM   3689  N   SER A 234      -1.063 -23.667   3.413  1.00 16.21           N
ATOM   3690  H   SER A 234      -0.498 -22.866   3.143  1.00 16.21           H
ATOM   3691  CA  SER A 234      -0.816 -24.922   2.704  1.00 16.21           C
ATOM   3692  HA  SER A 234      -1.761 -25.442   2.550  1.00 16.21           H
ATOM   3693  C   SER A 234       0.127 -25.817   3.504  1.00 16.21           C
ATOM   3694  O   SER A 234       1.335 -25.621   3.472  1.00 16.21           O
ATOM   3695  CB  SER A 234      -0.188 -24.613   1.345  1.00 16.21           C
ATOM   3696 1HB  SER A 234       0.759 -24.091   1.488  1.00 16.21           H
ATOM   3697 2HB  SER A 234      -0.004 -25.545   0.811  1.00 16.21           H
ATOM   3698  OG  SER A 234      -1.063 -23.792   0.586  1.00 16.21           O
ATOM   3699  HG  SER A 234      -0.690 -22.896   0.555  1.00 16.21           H
ATOM   3700  N   ALA A 235      -0.446 -26.750   4.256  1.00 40.67           N
ATOM   3701  H   ALA A 235      -1.454 -26.833   4.227  1.00 40.67           H
ATOM   3702  CA  ALA A 235       0.266 -27.637   5.184  1.00 40.67           C
ATOM   3703  HA  ALA A 235      -0.450 -27.897   5.961  1.00 40.67           H
ATOM   3704  C   ALA A 235       1.488 -27.046   5.913  1.00 40.67           C
ATOM   3705  O   ALA A 235       2.601 -27.548   5.759  1.00 40.67           O
ATOM   3706  CB  ALA A 235       0.634 -28.948   4.470  1.00 40.67           C
ATOM   3707 1HB  ALA A 235      -0.266 -29.416   4.072  1.00 40.67           H
ATOM   3708 2HB  ALA A 235       1.114 -29.630   5.172  1.00 40.67           H
ATOM   3709 3HB  ALA A 235       1.323 -28.738   3.651  1.00 40.67           H
ATOM   3710  N   PRO A 236       1.298 -26.005   6.751  1.00 27.96           N
ATOM   3711  CA  PRO A 236       2.484 -25.477   7.440  1.00 27.96           C
ATOM   3712  HA  PRO A 236       3.314 -25.364   6.741  1.00 27.96           H
ATOM   3713  C   PRO A 236       2.938 -26.319   8.638  1.00 27.96           C
ATOM   3714  O   PRO A 236       3.866 -25.934   9.351  1.00 27.96           O
ATOM   3715  CB  PRO A 236       2.006 -24.097   7.894  1.00 27.96           C
ATOM   3716 1HB  PRO A 236       2.558 -23.747   8.766  1.00 27.96           H
ATOM   3717 2HB  PRO A 236       2.097 -23.384   7.077  1.00 27.96           H
ATOM   3718  CG  PRO A 236       0.591 -24.320   8.220  1.00 27.96           C
ATOM   3719 1HG  PRO A 236       0.512 -24.812   9.189  1.00 27.96           H
ATOM   3720 2HG  PRO A 236       0.038 -23.384   8.227  1.00 27.96           H
ATOM   3721  CD  PRO A 236       0.095 -25.232   7.123  1.00 27.96           C
ATOM   3722 1HD  PRO A 236      -0.699 -25.883   7.491  1.00 27.96           H
ATOM   3723 2HD  PRO A 236      -0.250 -24.643   6.272  1.00 27.96           H
ATOM   3724  N   TYR A 237       2.233 -27.423   8.880  1.00 10.48           N
ATOM   3725  H   TYR A 237       1.479 -27.637   8.248  1.00 10.48           H
ATOM   3726  CA  TYR A 237       2.469 -28.400   9.957  1.00 10.48           C
ATOM   3727  HA  TYR A 237       1.756 -29.206   9.796  1.00 10.48           H
ATOM   3728  C   TYR A 237       2.218 -27.895  11.372  1.00 10.48           C
ATOM   3729  O   TYR A 237       2.351 -28.636  12.341  1.00 10.48           O
ATOM   3730  CB  TYR A 237       3.859 -29.036   9.858  1.00 10.48           C
ATOM   3731 1HB  TYR A 237       4.617 -28.302  10.127  1.00 10.48           H
ATOM   3732 2HB  TYR A 237       3.919 -29.868  10.559  1.00 10.48           H
ATOM   3733  CG  TYR A 237       4.140 -29.553   8.470  1.00 10.48           C
ATOM   3734  CD1 TYR A 237       5.054 -28.894   7.623  1.00 10.48           C
ATOM   3735  HD1 TYR A 237       5.595 -28.027   7.979  1.00 10.48           H
ATOM   3736  CD2 TYR A 237       3.458 -30.683   7.978  1.00 10.48           C
ATOM   3737  HD2 TYR A 237       2.760 -31.211   8.612  1.00 10.48           H
ATOM   3738  CE1 TYR A 237       5.258 -29.339   6.293  1.00 10.48           C
ATOM   3739  HE1 TYR A 237       5.945 -28.818   5.644  1.00 10.48           H
ATOM   3740  CE2 TYR A 237       3.658 -31.126   6.650  1.00 10.48           C
ATOM   3741  HE2 TYR A 237       3.112 -31.975   6.274  1.00 10.48           H
ATOM   3742  CZ  TYR A 237       4.544 -30.441   5.817  1.00 10.48           C
ATOM   3743  OH  TYR A 237       4.696 -30.837   4.514  1.00 10.48           O
ATOM   3744  HH  TYR A 237       5.145 -30.162   3.992  1.00 10.48           H
ATOM   3745  N   ALA A 238       1.843 -26.633  11.493  1.00 43.17           N
ATOM   3746  H   ALA A 238       1.814 -26.046  10.677  1.00 43.17           H
ATOM   3747  CA  ALA A 238       1.512 -26.055  12.783  1.00 43.17           C
ATOM   3748  HA  ALA A 238       2.247 -26.441  13.490  1.00 43.17           H
ATOM   3749  C   ALA A 238       0.136 -26.428  13.389  1.00 43.17           C
ATOM   3750  O   ALA A 238       0.059 -26.491  14.624  1.00 43.17           O
ATOM   3751  CB  ALA A 238       1.734 -24.541  12.722  1.00 43.17           C
ATOM   3752 1HB  ALA A 238       2.759 -24.331  12.413  1.00 43.17           H
ATOM   3753 2HB  ALA A 238       1.573 -24.110  13.710  1.00 43.17           H
ATOM   3754 3HB  ALA A 238       1.051 -24.077  12.011  1.00 43.17           H
ATOM   3755  N   PRO A 239      -0.923 -26.749  12.601  1.00 54.28           N
ATOM   3756  CA  PRO A 239      -1.361 -26.643  11.195  1.00 54.28           C
ATOM   3757  HA  PRO A 239      -0.625 -27.062  10.511  1.00 54.28           H
ATOM   3758  C   PRO A 239      -1.717 -25.210  10.814  1.00 54.28           C
ATOM   3759  O   PRO A 239      -1.319 -24.284  11.498  1.00 54.28           O
ATOM   3760  CB  PRO A 239      -2.651 -27.485  11.167  1.00 54.28           C
ATOM   3761 1HB  PRO A 239      -3.531 -26.849  11.242  1.00 54.28           H
ATOM   3762 2HB  PRO A 239      -2.702 -28.095  10.267  1.00 54.28           H
ATOM   3763  CG  PRO A 239      -2.588 -28.308  12.338  1.00 54.28           C
ATOM   3764 1HG  PRO A 239      -3.577 -28.654  12.622  1.00 54.28           H
ATOM   3765 2HG  PRO A 239      -1.920 -29.150  12.170  1.00 54.28           H
ATOM   3766  CD  PRO A 239      -2.018 -27.382  13.360  1.00 54.28           C
ATOM   3767 1HD  PRO A 239      -2.754 -26.637  13.669  1.00 54.28           H
ATOM   3768 2HD  PRO A 239      -1.665 -27.959  14.213  1.00 54.28           H
ATOM   3769  N   ALA A 240      -2.514 -25.008   9.773  1.00 20.48           N
ATOM   3770  H   ALA A 240      -2.787 -25.770   9.174  1.00 20.48           H
ATOM   3771  CA  ALA A 240      -3.158 -23.711   9.592  1.00 20.48           C
ATOM   3772  HA  ALA A 240      -2.412 -22.915   9.653  1.00 20.48           H
ATOM   3773  C   ALA A 240      -4.166 -23.559  10.750  1.00 20.48           C
ATOM   3774  O   ALA A 240      -4.704 -24.550  11.244  1.00 20.48           O
ATOM   3775  CB  ALA A 240      -3.850 -23.656   8.223  1.00 20.48           C
ATOM   3776 1HB  ALA A 240      -3.110 -23.788   7.435  1.00 20.48           H
ATOM   3777 2HB  ALA A 240      -4.339 -22.690   8.086  1.00 20.48           H
ATOM   3778 3HB  ALA A 240      -4.591 -24.448   8.145  1.00 20.48           H
ATOM   3779  N   TYR A 241      -4.433 -22.333  11.173  1.00 31.61           N
ATOM   3780  H   TYR A 241      -3.976 -21.544  10.724  1.00 31.61           H
ATOM   3781  CA  TYR A 241      -5.342 -22.053  12.291  1.00 31.61           C
ATOM   3782  HA  TYR A 241      -5.789 -22.977  12.660  1.00 31.61           H
ATOM   3783  C   TYR A 241      -6.469 -21.136  11.816  1.00 31.61           C
ATOM   3784  O   TYR A 241      -6.700 -20.074  12.388  1.00 31.61           O
ATOM   3785  CB  TYR A 241      -4.580 -21.382  13.441  1.00 31.61           C
ATOM   3786 1HB  TYR A 241      -3.992 -20.562  13.033  1.00 31.61           H
ATOM   3787 2HB  TYR A 241      -5.305 -20.974  14.143  1.00 31.61           H
ATOM   3788  CG  TYR A 241      -3.676 -22.288  14.246  1.00 31.61           C
ATOM   3789  CD1 TYR A 241      -2.385 -22.623  13.798  1.00 31.61           C
ATOM   3790  HD1 TYR A 241      -2.024 -22.242  12.852  1.00 31.61           H
ATOM   3791  CD2 TYR A 241      -4.099 -22.785  15.495  1.00 31.61           C
ATOM   3792  HD2 TYR A 241      -5.073 -22.523  15.871  1.00 31.61           H
ATOM   3793  CE1 TYR A 241      -1.550 -23.479  14.566  1.00 31.61           C
ATOM   3794  HE1 TYR A 241      -0.575 -23.747  14.197  1.00 31.61           H
ATOM   3795  CE2 TYR A 241      -3.257 -23.618  16.274  1.00 31.61           C
ATOM   3796  HE2 TYR A 241      -3.589 -23.984  17.232  1.00 31.61           H
ATOM   3797  CZ  TYR A 241      -1.999 -23.978  15.789  1.00 31.61           C
ATOM   3798  OH  TYR A 241      -1.217 -24.837  16.520  1.00 31.61           O
ATOM   3799  HH  TYR A 241      -0.488 -25.189  15.993  1.00 31.61           H
ATOM   3800  N   GLY A 242      -7.122 -21.512  10.726  1.00 31.79           N
ATOM   3801  H   GLY A 242      -6.909 -22.405  10.309  1.00 31.79           H
ATOM   3802  CA  GLY A 242      -8.169 -20.687  10.138  1.00 31.79           C
ATOM   3803 1HA  GLY A 242      -7.831 -19.657  10.087  1.00 31.79           H
ATOM   3804 2HA  GLY A 242      -8.337 -21.023   9.119  1.00 31.79           H
ATOM   3805  C   GLY A 242      -9.499 -20.705  10.866  1.00 31.79           C
ATOM   3806  O   GLY A 242     -10.224 -21.694  10.785  1.00 31.79           O
ATOM   3807  N   VAL A 243      -9.848 -19.636  11.567  1.00 21.14           N
ATOM   3808  H   VAL A 243      -9.197 -18.848  11.632  1.00 21.14           H
ATOM   3809  CA  VAL A 243     -11.123 -19.552  12.285  1.00 21.14           C
ATOM   3810  HA  VAL A 243     -11.736 -20.407  12.005  1.00 21.14           H
ATOM   3811  C   VAL A 243     -11.867 -18.273  11.892  1.00 21.14           C
ATOM   3812  O   VAL A 243     -11.449 -17.162  12.201  1.00 21.14           O
ATOM   3813  CB  VAL A 243     -10.895 -19.611  13.827  1.00 21.14           C
ATOM   3814  HB  VAL A 243     -10.346 -18.723  14.131  1.00 21.14           H
ATOM   3815  CG1 VAL A 243     -12.226 -19.654  14.590  1.00 21.14           C
ATOM   3816 1HG1 VAL A 243     -12.036 -19.792  15.656  1.00 21.14           H
ATOM   3817 2HG1 VAL A 243     -12.842 -20.481  14.233  1.00 21.14           H
ATOM   3818 3HG1 VAL A 243     -12.752 -18.713  14.465  1.00 21.14           H
ATOM   3819  CG2 VAL A 243     -10.063 -20.847  14.215  1.00 21.14           C
ATOM   3820 1HG2 VAL A 243      -9.980 -20.906  15.300  1.00 21.14           H
ATOM   3821 2HG2 VAL A 243      -9.057 -20.756  13.803  1.00 21.14           H
ATOM   3822 3HG2 VAL A 243     -10.530 -21.753  13.824  1.00 21.14           H
ATOM   3823  N   GLY A 244     -13.000 -18.410  11.215  1.00 25.33           N
ATOM   3824  H   GLY A 244     -13.334 -19.332  10.971  1.00 25.33           H
ATOM   3825  CA  GLY A 244     -13.769 -17.248  10.775  1.00 25.33           C
ATOM   3826 1HA  GLY A 244     -13.088 -16.436  10.520  1.00 25.33           H
ATOM   3827 2HA  GLY A 244     -14.325 -17.515   9.878  1.00 25.33           H
ATOM   3828  C   GLY A 244     -14.757 -16.724  11.791  1.00 25.33           C
ATOM   3829  O   GLY A 244     -15.651 -15.938  11.484  1.00 25.33           O
ATOM   3830  N   LEU A 245     -14.602 -17.224  13.006  1.00 -2.08           N
ATOM   3831  H   LEU A 245     -13.828 -17.846  13.162  1.00 -2.08           H
ATOM   3832  CA  LEU A 245     -15.534 -16.996  14.105  1.00 -2.08           C
ATOM   3833  HA  LEU A 245     -16.444 -16.525  13.729  1.00 -2.08           H
ATOM   3834  C   LEU A 245     -14.908 -16.124  15.190  1.00 -2.08           C
ATOM   3835  O   LEU A 245     -15.482 -15.925  16.257  1.00 -2.08           O
ATOM   3836  CB  LEU A 245     -15.874 -18.356  14.734  1.00 -2.08           C
ATOM   3837 1HB  LEU A 245     -15.020 -18.635  15.349  1.00 -2.08           H
ATOM   3838 2HB  LEU A 245     -16.717 -18.207  15.409  1.00 -2.08           H
ATOM   3839  CG  LEU A 245     -16.175 -19.564  13.826  1.00 -2.08           C
ATOM   3840  HG  LEU A 245     -15.325 -19.712  13.160  1.00 -2.08           H
ATOM   3841  CD1 LEU A 245     -16.300 -20.822  14.671  1.00 -2.08           C
ATOM   3842 1HD1 LEU A 245     -16.398 -21.690  14.020  1.00 -2.08           H
ATOM   3843 2HD1 LEU A 245     -17.179 -20.763  15.313  1.00 -2.08           H
ATOM   3844 3HD1 LEU A 245     -15.411 -20.951  15.288  1.00 -2.08           H
ATOM   3845  CD2 LEU A 245     -17.414 -19.412  12.968  1.00 -2.08           C
ATOM   3846 1HD2 LEU A 245     -17.514 -20.274  12.307  1.00 -2.08           H
ATOM   3847 2HD2 LEU A 245     -17.332 -18.515  12.356  1.00 -2.08           H
ATOM   3848 3HD2 LEU A 245     -18.298 -19.340  13.598  1.00 -2.08           H
ATOM   3849  N   ASN A 246     -13.655 -15.737  14.986  1.00 25.57           N
ATOM   3850  H   ASN A 246     -13.246 -15.817  14.066  1.00 25.57           H
ATOM   3851  CA  ASN A 246     -12.828 -15.234  16.084  1.00 25.57           C
ATOM   3852  HA  ASN A 246     -13.468 -15.073  16.950  1.00 25.57           H
ATOM   3853  C   ASN A 246     -12.080 -13.918  15.836  1.00 25.57           C
ATOM   3854  O   ASN A 246     -10.900 -13.925  15.504  1.00 25.57           O
ATOM   3855  CB  ASN A 246     -11.835 -16.321  16.504  1.00 25.57           C
ATOM   3856 1HB  ASN A 246     -12.358 -17.275  16.542  1.00 25.57           H
ATOM   3857 2HB  ASN A 246     -11.034 -16.395  15.771  1.00 25.57           H
ATOM   3858  CG  ASN A 246     -11.259 -16.064  17.873  1.00 25.57           C
ATOM   3859  OD1 ASN A 246     -11.919 -16.321  18.869  1.00 25.57           O
ATOM   3860  ND2 ASN A 246     -10.081 -15.526  17.944  1.00 25.57           N
ATOM   3861 1HD2 ASN A 246      -9.677 -15.331  18.848  1.00 25.57           H
ATOM   3862 2HD2 ASN A 246      -9.587 -15.267  17.101  1.00 25.57           H
ATOM   3863  N   PRO A 247     -12.735 -12.767  16.053  1.00  7.69           N
ATOM   3864  CA  PRO A 247     -12.056 -11.467  15.967  1.00  7.69           C
ATOM   3865  HA  PRO A 247     -11.380 -11.437  15.113  1.00  7.69           H
ATOM   3866  C   PRO A 247     -11.289 -11.094  17.248  1.00  7.69           C
ATOM   3867  O   PRO A 247     -11.009  -9.927  17.512  1.00  7.69           O
ATOM   3868  CB  PRO A 247     -13.231 -10.521  15.739  1.00  7.69           C
ATOM   3869 1HB  PRO A 247     -13.000  -9.505  16.058  1.00  7.69           H
ATOM   3870 2HB  PRO A 247     -13.520 -10.534  14.688  1.00  7.69           H
ATOM   3871  CG  PRO A 247     -14.294 -11.101  16.568  1.00  7.69           C
ATOM   3872 1HG  PRO A 247     -14.133 -10.825  17.608  1.00  7.69           H
ATOM   3873 2HG  PRO A 247     -15.276 -10.767  16.235  1.00  7.69           H
ATOM   3874  CD  PRO A 247     -14.158 -12.585  16.407  1.00  7.69           C
ATOM   3875 1HD  PRO A 247     -14.402 -13.093  17.339  1.00  7.69           H
ATOM   3876 2HD  PRO A 247     -14.797 -12.939  15.599  1.00  7.69           H
ATOM   3877  N   TYR A 248     -11.010 -12.082  18.086  1.00-10.31           N
ATOM   3878  H   TYR A 248     -11.145 -13.029  17.785  1.00-10.31           H
ATOM   3879  CA  TYR A 248     -10.473 -11.871  19.427  1.00-10.31           C
ATOM   3880  HA  TYR A 248     -10.525 -10.818  19.696  1.00-10.31           H
ATOM   3881  C   TYR A 248      -9.028 -12.341  19.439  1.00-10.31           C
ATOM   3882  O   TYR A 248      -8.602 -13.042  18.526  1.00-10.31           O
ATOM   3883  CB  TYR A 248     -11.281 -12.693  20.438  1.00-10.31           C
ATOM   3884 1HB  TYR A 248     -11.070 -13.749  20.269  1.00-10.31           H
ATOM   3885 2HB  TYR A 248     -10.958 -12.436  21.447  1.00-10.31           H
ATOM   3886  CG  TYR A 248     -12.778 -12.486  20.328  1.00-10.31           C
ATOM   3887  CD1 TYR A 248     -13.639 -13.587  20.129  1.00-10.31           C
ATOM   3888  HD1 TYR A 248     -13.231 -14.587  20.091  1.00-10.31           H
ATOM   3889  CD2 TYR A 248     -13.345 -11.197  20.404  1.00-10.31           C
ATOM   3890  HD2 TYR A 248     -12.714 -10.337  20.579  1.00-10.31           H
ATOM   3891  CE1 TYR A 248     -15.037 -13.400  19.973  1.00-10.31           C
ATOM   3892  HE1 TYR A 248     -15.684 -14.251  19.813  1.00-10.31           H
ATOM   3893  CE2 TYR A 248     -14.742 -11.010  20.238  1.00-10.31           C
ATOM   3894  HE2 TYR A 248     -15.164 -10.018  20.278  1.00-10.31           H
ATOM   3895  CZ  TYR A 248     -15.567 -12.110  20.008  1.00-10.31           C
ATOM   3896  OH  TYR A 248     -16.909 -11.930  19.804  1.00-10.31           O
ATOM   3897  HH  TYR A 248     -17.128 -10.996  19.675  1.00-10.31           H
ATOM   3898  N   GLY A 249      -8.300 -12.044  20.503  1.00 10.51           N
ATOM   3899  H   GLY A 249      -8.655 -11.418  21.219  1.00 10.51           H
ATOM   3900  CA  GLY A 249      -7.011 -12.672  20.707  1.00 10.51           C
ATOM   3901 1HA  GLY A 249      -6.398 -12.551  19.812  1.00 10.51           H
ATOM   3902 2HA  GLY A 249      -6.500 -12.227  21.560  1.00 10.51           H
ATOM   3903  C   GLY A 249      -7.241 -14.146  20.962  1.00 10.51           C
ATOM   3904  O   GLY A 249      -8.316 -14.580  21.400  1.00 10.51           O
ATOM   3905  N   TYR A 250      -6.226 -14.935  20.676  1.00 10.90           N
ATOM   3906  H   TYR A 250      -5.341 -14.524  20.390  1.00 10.90           H
ATOM   3907  CA  TYR A 250      -6.311 -16.390  20.700  1.00 10.90           C
ATOM   3908  HA  TYR A 250      -7.146 -16.735  21.302  1.00 10.90           H
ATOM   3909  C   TYR A 250      -5.011 -16.805  21.369  1.00 10.90           C
ATOM   3910  O   TYR A 250      -4.171 -15.944  21.617  1.00 10.90           O
ATOM   3911  CB  TYR A 250      -6.457 -16.901  19.264  1.00 10.90           C
ATOM   3912 1HB  TYR A 250      -6.285 -17.977  19.240  1.00 10.90           H
ATOM   3913 2HB  TYR A 250      -7.470 -16.698  18.920  1.00 10.90           H
ATOM   3914  CG  TYR A 250      -5.497 -16.211  18.329  1.00 10.90           C
ATOM   3915  CD1 TYR A 250      -4.156 -16.612  18.276  1.00 10.90           C
ATOM   3916  HD1 TYR A 250      -3.826 -17.465  18.849  1.00 10.90           H
ATOM   3917  CD2 TYR A 250      -5.903 -15.108  17.542  1.00 10.90           C
ATOM   3918  HD2 TYR A 250      -6.934 -14.783  17.552  1.00 10.90           H
ATOM   3919  CE1 TYR A 250      -3.224 -15.886  17.517  1.00 10.90           C
ATOM   3920  HE1 TYR A 250      -2.187 -16.153  17.529  1.00 10.90           H
ATOM   3921  CE2 TYR A 250      -4.961 -14.400  16.747  1.00 10.90           C
ATOM   3922  HE2 TYR A 250      -5.271 -13.555  16.151  1.00 10.90           H
ATOM   3923  CZ  TYR A 250      -3.624 -14.798  16.760  1.00 10.90           C
ATOM   3924  OH  TYR A 250      -2.626 -14.171  16.077  1.00 10.90           O
ATOM   3925  HH  TYR A 250      -2.878 -13.300  15.742  1.00 10.90           H
ATOM   3926  N   ASN A 251      -4.844 -18.066  21.733  1.00 24.83           N
ATOM   3927  H   ASN A 251      -5.539 -18.776  21.486  1.00 24.83           H
ATOM   3928  CA  ASN A 251      -3.702 -18.470  22.550  1.00 24.83           C
ATOM   3929  HA  ASN A 251      -2.848 -17.826  22.334  1.00 24.83           H
ATOM   3930  C   ASN A 251      -3.305 -19.925  22.279  1.00 24.83           C
ATOM   3931  O   ASN A 251      -3.983 -20.629  21.526  1.00 24.83           O
ATOM   3932  CB  ASN A 251      -4.106 -18.271  24.018  1.00 24.83           C
ATOM   3933 1HB  ASN A 251      -4.864 -17.492  24.070  1.00 24.83           H
ATOM   3934 2HB  ASN A 251      -4.531 -19.189  24.410  1.00 24.83           H
ATOM   3935  CG  ASN A 251      -2.958 -17.852  24.889  1.00 24.83           C
ATOM   3936  OD1 ASN A 251      -1.866 -18.387  24.798  1.00 24.83           O
ATOM   3937  ND2 ASN A 251      -3.205 -16.934  25.773  1.00 24.83           N
ATOM   3938 1HD2 ASN A 251      -2.449 -16.656  26.383  1.00 24.83           H
ATOM   3939 2HD2 ASN A 251      -4.122 -16.524  25.860  1.00 24.83           H
ATOM   3940  N   ALA A 252      -2.232 -20.385  22.901  1.00 30.50           N
ATOM   3941  H   ALA A 252      -1.709 -19.749  23.507  1.00 30.50           H
ATOM   3942  CA  ALA A 252      -1.789 -21.773  22.841  1.00 30.50           C
ATOM   3943  HA  ALA A 252      -2.628 -22.424  22.594  1.00 30.50           H
ATOM   3944  C   ALA A 252      -1.297 -22.121  24.249  1.00 30.50           C
ATOM   3945  O   ALA A 252      -0.222 -21.699  24.678  1.00 30.50           O
ATOM   3946  CB  ALA A 252      -0.684 -21.943  21.790  1.00 30.50           C
ATOM   3947 1HB  ALA A 252      -1.085 -21.730  20.799  1.00 30.50           H
ATOM   3948 2HB  ALA A 252      -0.308 -22.966  21.818  1.00 30.50           H
ATOM   3949 3HB  ALA A 252       0.134 -21.255  22.001  1.00 30.50           H
ATOM   3950  N   TYR A 253      -2.115 -22.857  24.981  1.00  8.70           N
ATOM   3951  H   TYR A 253      -2.965 -23.224  24.565  1.00  8.70           H
ATOM   3952  CA  TYR A 253      -1.792 -23.234  26.355  1.00  8.70           C
ATOM   3953  HA  TYR A 253      -1.146 -22.491  26.817  1.00  8.70           H
ATOM   3954  C   TYR A 253      -1.076 -24.573  26.289  1.00  8.70           C
ATOM   3955  O   TYR A 253      -1.233 -25.319  25.316  1.00  8.70           O
ATOM   3956  CB  TYR A 253      -3.055 -23.419  27.205  1.00  8.70           C
ATOM   3957 1HB  TYR A 253      -3.736 -24.070  26.662  1.00  8.70           H
ATOM   3958 2HB  TYR A 253      -2.770 -23.942  28.116  1.00  8.70           H
ATOM   3959  CG  TYR A 253      -3.801 -22.168  27.643  1.00  8.70           C
ATOM   3960  CD1 TYR A 253      -4.828 -22.277  28.604  1.00  8.70           C
ATOM   3961  HD1 TYR A 253      -5.068 -23.244  29.018  1.00  8.70           H
ATOM   3962  CD2 TYR A 253      -3.501 -20.880  27.138  1.00  8.70           C
ATOM   3963  HD2 TYR A 253      -2.711 -20.731  26.418  1.00  8.70           H
ATOM   3964  CE1 TYR A 253      -5.574 -21.141  29.018  1.00  8.70           C
ATOM   3965  HE1 TYR A 253      -6.378 -21.242  29.730  1.00  8.70           H
ATOM   3966  CE2 TYR A 253      -4.229 -19.748  27.579  1.00  8.70           C
ATOM   3967  HE2 TYR A 253      -3.986 -18.768  27.218  1.00  8.70           H
ATOM   3968  CZ  TYR A 253      -5.271 -19.890  28.486  1.00  8.70           C
ATOM   3969  OH  TYR A 253      -5.989 -18.780  28.843  1.00  8.70           O
ATOM   3970  HH  TYR A 253      -6.711 -19.003  29.444  1.00  8.70           H
ATOM   3971  N   PRO A 254      -0.327 -24.932  27.340  1.00  5.55           N
ATOM   3972  CA  PRO A 254      -0.028 -26.362  27.463  1.00  5.55           C
ATOM   3973  HA  PRO A 254       0.551 -26.709  26.608  1.00  5.55           H
ATOM   3974  C   PRO A 254      -1.311 -27.180  27.623  1.00  5.55           C
ATOM   3975  O   PRO A 254      -2.313 -26.685  28.131  1.00  5.55           O
ATOM   3976  CB  PRO A 254       0.802 -26.421  28.748  1.00  5.55           C
ATOM   3977 1HB  PRO A 254       0.163 -26.674  29.593  1.00  5.55           H
ATOM   3978 2HB  PRO A 254       1.617 -27.132  28.653  1.00  5.55           H
ATOM   3979  CG  PRO A 254       1.332 -25.047  28.907  1.00  5.55           C
ATOM   3980 1HG  PRO A 254       1.609 -24.851  29.938  1.00  5.55           H
ATOM   3981 2HG  PRO A 254       2.180 -24.894  28.241  1.00  5.55           H
ATOM   3982  CD  PRO A 254       0.204 -24.184  28.491  1.00  5.55           C
ATOM   3983 1HD  PRO A 254      -0.544 -24.111  29.281  1.00  5.55           H
ATOM   3984 2HD  PRO A 254       0.564 -23.198  28.196  1.00  5.55           H
ATOM   3985  N   ALA A 255      -1.290 -28.430  27.192  1.00 17.28           N
ATOM   3986  H   ALA A 255      -0.462 -28.798  26.742  1.00 17.28           H
ATOM   3987  CA  ALA A 255      -2.427 -29.316  27.391  1.00 17.28           C
ATOM   3988  HA  ALA A 255      -3.352 -28.778  27.178  1.00 17.28           H
ATOM   3989  C   ALA A 255      -2.427 -29.754  28.853  1.00 17.28           C
ATOM   3990  O   ALA A 255      -1.357 -29.910  29.459  1.00 17.28           O
ATOM   3991  CB  ALA A 255      -2.323 -30.530  26.471  1.00 17.28           C
ATOM   3992 1HB  ALA A 255      -2.342 -30.213  25.431  1.00 17.28           H
ATOM   3993 2HB  ALA A 255      -3.171 -31.187  26.646  1.00 17.28           H
ATOM   3994 3HB  ALA A 255      -1.402 -31.078  26.675  1.00 17.28           H
ATOM   3995  N   TYR A 256      -3.618 -29.991  29.382  1.00 -4.76           N
ATOM   3996  H   TYR A 256      -4.445 -29.859  28.808  1.00 -4.76           H
ATOM   3997  CA  TYR A 256      -3.791 -30.430  30.764  1.00 -4.76           C
ATOM   3998  HA  TYR A 256      -2.812 -30.527  31.217  1.00 -4.76           H
ATOM   3999  C   TYR A 256      -4.517 -31.781  30.771  1.00 -4.76           C
ATOM   4000  O   TYR A 256      -5.510 -31.935  30.044  1.00 -4.76           O
ATOM   4001  CB  TYR A 256      -4.571 -29.372  31.543  1.00 -4.76           C
ATOM   4002 1HB  TYR A 256      -5.597 -29.350  31.175  1.00 -4.76           H
ATOM   4003 2HB  TYR A 256      -4.588 -29.649  32.597  1.00 -4.76           H
ATOM   4004  CG  TYR A 256      -3.989 -27.979  31.399  1.00 -4.76           C
ATOM   4005  CD1 TYR A 256      -4.793 -26.915  30.941  1.00 -4.76           C
ATOM   4006  HD1 TYR A 256      -5.831 -27.094  30.693  1.00 -4.76           H
ATOM   4007  CD2 TYR A 256      -2.633 -27.713  31.699  1.00 -4.76           C
ATOM   4008  HD2 TYR A 256      -1.986 -28.513  32.031  1.00 -4.76           H
ATOM   4009  CE1 TYR A 256      -4.261 -25.610  30.795  1.00 -4.76           C
ATOM   4010  HE1 TYR A 256      -4.892 -24.808  30.453  1.00 -4.76           H
ATOM   4011  CE2 TYR A 256      -2.097 -26.400  31.555  1.00 -4.76           C
ATOM   4012  HE2 TYR A 256      -1.061 -26.205  31.785  1.00 -4.76           H
ATOM   4013  CZ  TYR A 256      -2.922 -25.364  31.107  1.00 -4.76           C
ATOM   4014  OH  TYR A 256      -2.441 -24.085  30.983  1.00 -4.76           O
ATOM   4015  HH  TYR A 256      -1.521 -24.007  31.271  1.00 -4.76           H
ATOM   4016  N   PRO A 257      -4.055 -32.781  31.550  1.00 -0.10           N
ATOM   4017  CA  PRO A 257      -2.932 -32.830  32.499  1.00 -0.10           C
ATOM   4018  HA  PRO A 257      -3.074 -32.092  33.287  1.00 -0.10           H
ATOM   4019  C   PRO A 257      -1.579 -32.596  31.836  1.00 -0.10           C
ATOM   4020  O   PRO A 257      -1.385 -32.904  30.660  1.00 -0.10           O
ATOM   4021  CB  PRO A 257      -3.034 -34.243  33.084  1.00 -0.10           C
ATOM   4022 1HB  PRO A 257      -2.048 -34.644  33.321  1.00 -0.10           H
ATOM   4023 2HB  PRO A 257      -3.666 -34.238  33.971  1.00 -0.10           H
ATOM   4024  CG  PRO A 257      -3.689 -35.025  32.008  1.00 -0.10           C
ATOM   4025 1HG  PRO A 257      -2.969 -35.261  31.225  1.00 -0.10           H
ATOM   4026 2HG  PRO A 257      -4.141 -35.935  32.400  1.00 -0.10           H
ATOM   4027  CD  PRO A 257      -4.733 -34.089  31.487  1.00 -0.10           C
ATOM   4028 1HD  PRO A 257      -4.998 -34.352  30.462  1.00 -0.10           H
ATOM   4029 2HD  PRO A 257      -5.614 -34.095  32.132  1.00 -0.10           H
ATOM   4030  N   GLY A 258      -0.660 -32.007  32.589  1.00 10.36           N
ATOM   4031  H   GLY A 258      -0.880 -31.814  33.565  1.00 10.36           H
ATOM   4032  CA  GLY A 258       0.596 -31.492  32.061  1.00 10.36           C
ATOM   4033 1HA  GLY A 258       0.347 -30.906  31.177  1.00 10.36           H
ATOM   4034 2HA  GLY A 258       1.014 -30.809  32.800  1.00 10.36           H
ATOM   4035  C   GLY A 258       1.693 -32.459  31.655  1.00 10.36           C
ATOM   4036  O   GLY A 258       2.873 -32.170  31.840  1.00 10.36           O
ATOM   4037  N   TYR A 259       1.316 -33.593  31.092  1.00 -3.20           N
ATOM   4038  H   TYR A 259       0.325 -33.767  30.970  1.00 -3.20           H
ATOM   4039  CA  TYR A 259       2.262 -34.574  30.579  1.00 -3.20           C
ATOM   4040  HA  TYR A 259       3.007 -34.805  31.338  1.00 -3.20           H
ATOM   4041  C   TYR A 259       2.953 -34.040  29.327  1.00 -3.20           C
ATOM   4042  O   TYR A 259       2.349 -33.300  28.532  1.00 -3.20           O
ATOM   4043  CB  TYR A 259       1.511 -35.847  30.181  1.00 -3.20           C
ATOM   4044 1HB  TYR A 259       0.808 -35.597  29.389  1.00 -3.20           H
ATOM   4045 2HB  TYR A 259       2.222 -36.563  29.775  1.00 -3.20           H
ATOM   4046  CG  TYR A 259       0.733 -36.506  31.300  1.00 -3.20           C
ATOM   4047  CD1 TYR A 259      -0.609 -36.885  31.102  1.00 -3.20           C
ATOM   4048  HD1 TYR A 259      -1.093 -36.670  30.160  1.00 -3.20           H
ATOM   4049  CD2 TYR A 259       1.327 -36.780  32.550  1.00 -3.20           C
ATOM   4050  HD2 TYR A 259       2.355 -36.499  32.738  1.00 -3.20           H
ATOM   4051  CE1 TYR A 259      -1.334 -37.566  32.118  1.00 -3.20           C
ATOM   4052  HE1 TYR A 259      -2.355 -37.875  31.947  1.00 -3.20           H
ATOM   4053  CE2 TYR A 259       0.594 -37.438  33.572  1.00 -3.20           C
ATOM   4054  HE2 TYR A 259       1.055 -37.637  34.524  1.00 -3.20           H
ATOM   4055  CZ  TYR A 259      -0.721 -37.838  33.341  1.00 -3.20           C
ATOM   4056  OH  TYR A 259      -1.412 -38.508  34.317  1.00 -3.20           O
ATOM   4057  HH  TYR A 259      -0.882 -38.670  35.107  1.00 -3.20           H
ATOM   4058  N   GLY A 260       4.177 -34.483  29.102  1.00 -5.67           N
ATOM   4059  H   GLY A 260       4.677 -35.015  29.817  1.00 -5.67           H
ATOM   4060  CA  GLY A 260       4.831 -34.285  27.824  1.00 -5.67           C
ATOM   4061 1HA  GLY A 260       4.106 -34.353  27.013  1.00 -5.67           H
ATOM   4062 2HA  GLY A 260       5.321 -33.315  27.806  1.00 -5.67           H
ATOM   4063  C   GLY A 260       5.874 -35.360  27.654  1.00 -5.67           C
ATOM   4064  O   GLY A 260       6.192 -36.038  28.634  1.00 -5.67           O
ATOM   4065  N   GLY A 261       6.413 -35.528  26.458  1.00 13.57           N
ATOM   4066  H   GLY A 261       6.117 -34.952  25.671  1.00 13.57           H
ATOM   4067  CA  GLY A 261       7.442 -36.527  26.245  1.00 13.57           C
ATOM   4068 1HA  GLY A 261       8.368 -36.165  26.687  1.00 13.57           H
ATOM   4069 2HA  GLY A 261       7.155 -37.434  26.769  1.00 13.57           H
ATOM   4070  C   GLY A 261       7.722 -36.896  24.806  1.00 13.57           C
ATOM   4071  O   GLY A 261       7.022 -36.468  23.893  1.00 13.57           O
ATOM   4072  N   ALA A 262       8.788 -37.658  24.611  1.00 20.62           N
ATOM   4073  H   ALA A 262       9.299 -37.995  25.408  1.00 20.62           H
ATOM   4074  CA  ALA A 262       9.236 -38.066  23.287  1.00 20.62           C
ATOM   4075  HA  ALA A 262       9.057 -37.256  22.579  1.00 20.62           H
ATOM   4076  C   ALA A 262       8.471 -39.303  22.813  1.00 20.62           C
ATOM   4077  O   ALA A 262       7.823 -40.007  23.592  1.00 20.62           O
ATOM   4078  CB  ALA A 262      10.745 -38.361  23.331  1.00 20.62           C
ATOM   4079 1HB  ALA A 262      11.285 -37.482  23.687  1.00 20.62           H
ATOM   4080 2HB  ALA A 262      11.104 -38.608  22.331  1.00 20.62           H
ATOM   4081 3HB  ALA A 262      10.942 -39.203  23.996  1.00 20.62           H
ATOM   4082  N   ALA A 263       8.607 -39.614  21.536  1.00  7.65           N
ATOM   4083  H   ALA A 263       9.120 -38.999  20.912  1.00  7.65           H
ATOM   4084  CA  ALA A 263       8.105 -40.882  21.032  1.00  7.65           C
ATOM   4085  HA  ALA A 263       7.090 -41.031  21.396  1.00  7.65           H
ATOM   4086  C   ALA A 263       9.007 -42.012  21.558  1.00  7.65           C
ATOM   4087  O   ALA A 263      10.236 -41.898  21.546  1.00  7.65           O
ATOM   4088  CB  ALA A 263       8.095 -40.857  19.511  1.00  7.65           C
ATOM   4089 1HB  ALA A 263       7.440 -40.058  19.163  1.00  7.65           H
ATOM   4090 2HB  ALA A 263       7.726 -41.811  19.137  1.00  7.65           H
ATOM   4091 3HB  ALA A 263       9.109 -40.686  19.145  1.00  7.65           H
ATOM   4092  N   CYS A 264       8.415 -43.118  21.979  1.00 -0.19           N
ATOM   4093  H   CYS A 264       7.395 -43.176  21.949  1.00 -0.19           H
ATOM   4094  CA  CYS A 264       9.152 -44.286  22.440  1.00 -0.19           C
ATOM   4095  HA  CYS A 264      10.145 -44.292  21.999  1.00 -0.19           H
ATOM   4096  C   CYS A 264       8.409 -45.527  21.984  1.00 -0.19           C
ATOM   4097  O   CYS A 264       7.187 -45.606  22.107  1.00 -0.19           O
ATOM   4098  CB  CYS A 264       9.276 -44.295  23.963  1.00 -0.19           C
ATOM   4099 1HB  CYS A 264       9.726 -43.355  24.286  1.00 -0.19           H
ATOM   4100 2HB  CYS A 264       8.277 -44.376  24.389  1.00 -0.19           H
ATOM   4101  SG  CYS A 264      10.276 -45.671  24.571  1.00 -0.19           S
ATOM   4102  HG  CYS A 264      10.107 -45.424  25.878  1.00 -0.19           H
ATOM   4103  N   SER A 265       9.154 -46.469  21.425  1.00 14.61           N
ATOM   4104  H   SER A 265      10.154 -46.325  21.355  1.00 14.61           H
ATOM   4105  CA  SER A 265       8.605 -47.721  20.911  1.00 14.61           C
ATOM   4106  HA  SER A 265       9.373 -48.187  20.299  1.00 14.61           H
ATOM   4107  C   SER A 265       7.361 -47.557  20.031  1.00 14.61           C
ATOM   4108  O   SER A 265       6.257 -48.008  20.371  1.00 14.61           O
ATOM   4109  CB  SER A 265       8.331 -48.673  22.073  1.00 14.61           C
ATOM   4110 1HB  SER A 265       7.523 -48.278  22.688  1.00 14.61           H
ATOM   4111 2HB  SER A 265       8.047 -49.650  21.684  1.00 14.61           H
ATOM   4112  OG  SER A 265       9.503 -48.800  22.863  1.00 14.61           O
ATOM   4113  HG  SER A 265       9.410 -49.582  23.423  1.00 14.61           H
ATOM   4114  N   PRO A 266       7.507 -46.889  18.878  1.00 37.05           N
ATOM   4115  CA  PRO A 266       7.673 -45.465  18.553  1.00 37.05           C
ATOM   4116  HA  PRO A 266       8.423 -45.020  19.205  1.00 37.05           H
ATOM   4117  C   PRO A 266       6.387 -44.628  18.674  1.00 37.05           C
ATOM   4118  O   PRO A 266       6.219 -43.589  18.022  1.00 37.05           O
ATOM   4119  CB  PRO A 266       8.233 -45.531  17.135  1.00 37.05           C
ATOM   4120 1HB  PRO A 266       7.974 -44.648  16.561  1.00 37.05           H
ATOM   4121 2HB  PRO A 266       9.315 -45.656  17.179  1.00 37.05           H
ATOM   4122  CG  PRO A 266       7.627 -46.726  16.547  1.00 37.05           C
ATOM   4123 1HG  PRO A 266       6.637 -46.493  16.177  1.00 37.05           H
ATOM   4124 2HG  PRO A 266       8.245 -47.114  15.740  1.00 37.05           H
ATOM   4125  CD  PRO A 266       7.531 -47.722  17.660  1.00 37.05           C
ATOM   4126 1HD  PRO A 266       6.616 -48.309  17.571  1.00 37.05           H
ATOM   4127 2HD  PRO A 266       8.410 -48.368  17.665  1.00 37.05           H
ATOM   4128  N   GLY A 267       5.488 -45.068  19.544  1.00  1.66           N
ATOM   4129  H   GLY A 267       5.668 -45.919  20.062  1.00  1.66           H
ATOM   4130  CA  GLY A 267       4.290 -44.308  19.863  1.00  1.66           C
ATOM   4131 1HA  GLY A 267       3.890 -43.863  18.956  1.00  1.66           H
ATOM   4132 2HA  GLY A 267       3.544 -44.976  20.285  1.00  1.66           H
ATOM   4133  C   GLY A 267       4.584 -43.208  20.869  1.00  1.66           C
ATOM   4134  O   GLY A 267       5.713 -43.078  21.312  1.00  1.66           O
ATOM   4135  N   TYR A 268       3.599 -42.414  21.256  1.00 22.93           N
ATOM   4136  H   TYR A 268       2.664 -42.575  20.924  1.00 22.93           H
ATOM   4137  CA  TYR A 268       3.851 -41.321  22.197  1.00 22.93           C
ATOM   4138  HA  TYR A 268       4.727 -40.755  21.878  1.00 22.93           H
ATOM   4139  C   TYR A 268       4.105 -41.866  23.597  1.00 22.93           C
ATOM   4140  O   TYR A 268       3.401 -42.775  24.036  1.00 22.93           O
ATOM   4141  CB  TYR A 268       2.642 -40.387  22.249  1.00 22.93           C
ATOM   4142 1HB  TYR A 268       2.550 -39.863  21.300  1.00 22.93           H
ATOM   4143 2HB  TYR A 268       1.745 -40.987  22.402  1.00 22.93           H
ATOM   4144  CG  TYR A 268       2.735 -39.389  23.383  1.00 22.93           C
ATOM   4145  CD1 TYR A 268       3.703 -38.363  23.381  1.00 22.93           C
ATOM   4146  HD1 TYR A 268       4.380 -38.253  22.544  1.00 22.93           H
ATOM   4147  CD2 TYR A 268       1.893 -39.515  24.506  1.00 22.93           C
ATOM   4148  HD2 TYR A 268       1.154 -40.302  24.532  1.00 22.93           H
ATOM   4149  CE1 TYR A 268       3.825 -37.480  24.490  1.00 22.93           C
ATOM   4150  HE1 TYR A 268       4.568 -36.698  24.485  1.00 22.93           H
ATOM   4151  CE2 TYR A 268       2.016 -38.639  25.614  1.00 22.93           C
ATOM   4152  HE2 TYR A 268       1.368 -38.753  26.470  1.00 22.93           H
ATOM   4153  CZ  TYR A 268       2.984 -37.633  25.596  1.00 22.93           C
ATOM   4154  OH  TYR A 268       3.093 -36.804  26.681  1.00 22.93           O
ATOM   4155  HH  TYR A 268       2.394 -36.953  27.320  1.00 22.93           H
ATOM   4156  N   SER A 269       5.061 -41.301  24.321  1.00 19.10           N
ATOM   4157  H   SER A 269       5.641 -40.561  23.933  1.00 19.10           H
ATOM   4158  CA  SER A 269       5.307 -41.692  25.701  1.00 19.10           C
ATOM   4159  HA  SER A 269       4.458 -42.254  26.087  1.00 19.10           H
ATOM   4160  C   SER A 269       5.508 -40.454  26.559  1.00 19.10           C
ATOM   4161  O   SER A 269       6.378 -39.637  26.286  1.00 19.10           O
ATOM   4162  CB  SER A 269       6.556 -42.569  25.746  1.00 19.10           C
ATOM   4163 1HB  SER A 269       6.402 -43.425  25.088  1.00 19.10           H
ATOM   4164 2HB  SER A 269       7.409 -41.996  25.381  1.00 19.10           H
ATOM   4165  OG  SER A 269       6.831 -43.044  27.054  1.00 19.10           O
ATOM   4166  HG  SER A 269       7.520 -42.485  27.445  1.00 19.10           H
ATOM   4167  N   CYS A 270       4.736 -40.333  27.629  1.00 -8.25           N
ATOM   4168  H   CYS A 270       3.994 -41.001  27.795  1.00 -8.25           H
ATOM   4169  CA  CYS A 270       4.999 -39.299  28.623  1.00 -8.25           C
ATOM   4170  HA  CYS A 270       5.008 -38.313  28.158  1.00 -8.25           H
ATOM   4171  C   CYS A 270       6.369 -39.604  29.222  1.00 -8.25           C
ATOM   4172  O   CYS A 270       6.644 -40.748  29.602  1.00 -8.25           O
ATOM   4173  CB  CYS A 270       3.949 -39.352  29.736  1.00 -8.25           C
ATOM   4174 1HB  CYS A 270       2.956 -39.224  29.303  1.00 -8.25           H
ATOM   4175 2HB  CYS A 270       4.003 -40.338  30.198  1.00 -8.25           H
ATOM   4176  SG  CYS A 270       4.203 -38.117  31.031  1.00 -8.25           S
ATOM   4177  HG  CYS A 270       3.483 -38.716  31.989  1.00 -8.25           H
ATOM   4178  N   THR A 271       7.223 -38.602  29.331  1.00  5.38           N
ATOM   4179  H   THR A 271       6.977 -37.688  28.952  1.00  5.38           H
ATOM   4180  CA  THR A 271       8.501 -38.747  30.019  1.00  5.38           C
ATOM   4181  HA  THR A 271       8.732 -39.799  30.177  1.00  5.38           H
ATOM   4182  C   THR A 271       8.383 -38.084  31.379  1.00  5.38           C
ATOM   4183  O   THR A 271       8.962 -38.566  32.354  1.00  5.38           O
ATOM   4184  CB  THR A 271       9.653 -38.095  29.232  1.00  5.38           C
ATOM   4185  HB  THR A 271      10.559 -38.112  29.837  1.00  5.38           H
ATOM   4186  OG1 THR A 271       9.308 -36.745  28.911  1.00  5.38           O
ATOM   4187  HG1 THR A 271       9.937 -36.154  29.352  1.00  5.38           H
ATOM   4188  CG2 THR A 271       9.913 -38.822  27.920  1.00  5.38           C
ATOM   4189 1HG2 THR A 271      10.660 -38.272  27.349  1.00  5.38           H
ATOM   4190 2HG2 THR A 271       8.995 -38.905  27.339  1.00  5.38           H
ATOM   4191 3HG2 THR A 271      10.295 -39.820  28.129  1.00  5.38           H
ATOM   4192  N   ALA A 272       7.604 -37.015  31.467  1.00  6.91           N
ATOM   4193  H   ALA A 272       7.121 -36.666  30.645  1.00  6.91           H
ATOM   4194  CA  ALA A 272       7.400 -36.296  32.717  1.00  6.91           C
ATOM   4195  HA  ALA A 272       7.384 -37.007  33.546  1.00  6.91           H
ATOM   4196  C   ALA A 272       6.069 -35.551  32.684  1.00  6.91           C
ATOM   4197  O   ALA A 272       5.571 -35.210  31.611  1.00  6.91           O
ATOM   4198  CB  ALA A 272       8.552 -35.303  32.930  1.00  6.91           C
ATOM   4199 1HB  ALA A 272       9.487 -35.848  33.071  1.00  6.91           H
ATOM   4200 2HB  ALA A 272       8.363 -34.700  33.819  1.00  6.91           H
ATOM   4201 3HB  ALA A 272       8.649 -34.649  32.065  1.00  6.91           H
ATOM   4202  N   ALA A 273       5.569 -35.209  33.861  1.00 12.74           N
ATOM   4203  H   ALA A 273       5.977 -35.586  34.708  1.00 12.74           H
ATOM   4204  CA  ALA A 273       4.570 -34.157  33.988  1.00 12.74           C
ATOM   4205  HA  ALA A 273       4.049 -33.996  33.043  1.00 12.74           H
ATOM   4206  C   ALA A 273       5.404 -32.926  34.341  1.00 12.74           C
ATOM   4207  O   ALA A 273       6.259 -33.007  35.222  1.00 12.74           O
ATOM   4208  CB  ALA A 273       3.565 -34.494  35.094  1.00 12.74           C
ATOM   4209 1HB  ALA A 273       3.025 -35.404  34.835  1.00 12.74           H
ATOM   4210 2HB  ALA A 273       2.851 -33.678  35.204  1.00 12.74           H
ATOM   4211 3HB  ALA A 273       4.089 -34.643  36.040  1.00 12.74           H
ATOM   4212  N   TYR A 274       5.211 -31.824  33.633  1.00 18.00           N
ATOM   4213  H   TYR A 274       4.496 -31.811  32.908  1.00 18.00           H
ATOM   4214  CA  TYR A 274       6.001 -30.611  33.855  1.00 18.00           C
ATOM   4215  HA  TYR A 274       6.237 -30.540  34.917  1.00 18.00           H
ATOM   4216  C   TYR A 274       5.157 -29.395  33.478  1.00 18.00           C
ATOM   4217  O   TYR A 274       4.157 -29.540  32.764  1.00 18.00           O
ATOM   4218  CB  TYR A 274       7.334 -30.654  33.073  1.00 18.00           C
ATOM   4219 1HB  TYR A 274       7.842 -29.699  33.197  1.00 18.00           H
ATOM   4220 2HB  TYR A 274       7.959 -31.409  33.548  1.00 18.00           H
ATOM   4221  CG  TYR A 274       7.302 -30.987  31.589  1.00 18.00           C
ATOM   4222  CD1 TYR A 274       7.598 -30.010  30.614  1.00 18.00           C
ATOM   4223  HD1 TYR A 274       7.756 -28.983  30.913  1.00 18.00           H
ATOM   4224  CD2 TYR A 274       7.110 -32.314  31.153  1.00 18.00           C
ATOM   4225  HD2 TYR A 274       6.869 -33.079  31.874  1.00 18.00           H
ATOM   4226  CE1 TYR A 274       7.737 -30.365  29.237  1.00 18.00           C
ATOM   4227  HE1 TYR A 274       7.976 -29.609  28.503  1.00 18.00           H
ATOM   4228  CE2 TYR A 274       7.273 -32.672  29.793  1.00 18.00           C
ATOM   4229  HE2 TYR A 274       7.164 -33.702  29.491  1.00 18.00           H
ATOM   4230  CZ  TYR A 274       7.597 -31.699  28.850  1.00 18.00           C
ATOM   4231  OH  TYR A 274       7.797 -32.081  27.549  1.00 18.00           O
ATOM   4232  HH  TYR A 274       8.065 -31.350  26.978  1.00 18.00           H
ATOM   4233  N   PRO A 275       5.484 -28.201  33.994  1.00-12.85           N
ATOM   4234  CA  PRO A 275       4.827 -27.018  33.428  1.00-12.85           C
ATOM   4235  HA  PRO A 275       3.754 -27.173  33.320  1.00-12.85           H
ATOM   4236  C   PRO A 275       5.436 -26.604  32.085  1.00-12.85           C
ATOM   4237  O   PRO A 275       6.501 -27.086  31.706  1.00-12.85           O
ATOM   4238  CB  PRO A 275       5.091 -25.962  34.497  1.00-12.85           C
ATOM   4239 1HB  PRO A 275       5.091 -24.964  34.067  1.00-12.85           H
ATOM   4240 2HB  PRO A 275       4.350 -26.037  35.292  1.00-12.85           H
ATOM   4241  CG  PRO A 275       6.433 -26.316  35.011  1.00-12.85           C
ATOM   4242 1HG  PRO A 275       7.200 -25.978  34.315  1.00-12.85           H
ATOM   4243 2HG  PRO A 275       6.597 -25.885  35.998  1.00-12.85           H
ATOM   4244  CD  PRO A 275       6.416 -27.819  35.075  1.00-12.85           C
ATOM   4245 1HD  PRO A 275       7.415 -28.215  34.895  1.00-12.85           H
ATOM   4246 2HD  PRO A 275       6.035 -28.156  36.040  1.00-12.85           H
ATOM   4247  N   ALA A 276       4.778 -25.691  31.386  1.00 20.25           N
ATOM   4248  H   ALA A 276       3.865 -25.373  31.703  1.00 20.25           H
ATOM   4249  CA  ALA A 276       5.341 -25.007  30.223  1.00 20.25           C
ATOM   4250  HA  ALA A 276       6.412 -24.843  30.358  1.00 20.25           H
ATOM   4251  C   ALA A 276       4.608 -23.661  30.239  1.00 20.25           C
ATOM   4252  O   ALA A 276       3.595 -23.542  30.933  1.00 20.25           O
ATOM   4253  CB  ALA A 276       5.080 -25.806  28.935  1.00 20.25           C
ATOM   4254 1HB  ALA A 276       5.702 -26.701  28.938  1.00 20.25           H
ATOM   4255 2HB  ALA A 276       5.323 -25.198  28.065  1.00 20.25           H
ATOM   4256 3HB  ALA A 276       4.034 -26.102  28.889  1.00 20.25           H
ATOM   4257  N   GLY A 277       5.080 -22.663  29.507  1.00 19.91           N
ATOM   4258  H   GLY A 277       5.920 -22.768  28.945  1.00 19.91           H
ATOM   4259  CA  GLY A 277       4.442 -21.355  29.500  1.00 19.91           C
ATOM   4260 1HA  GLY A 277       3.763 -21.269  28.651  1.00 19.91           H
ATOM   4261 2HA  GLY A 277       3.894 -21.202  30.425  1.00 19.91           H
ATOM   4262  C   GLY A 277       5.529 -20.302  29.399  1.00 19.91           C
ATOM   4263  O   GLY A 277       6.687 -20.699  29.311  1.00 19.91           O
ATOM   4264  N   PRO A 278       5.245 -18.992  29.422  1.00  2.58           N
ATOM   4265  CA  PRO A 278       3.923 -18.378  29.575  1.00  2.58           C
ATOM   4266  HA  PRO A 278       3.398 -18.777  30.443  1.00  2.58           H
ATOM   4267  C   PRO A 278       3.076 -18.558  28.325  1.00  2.58           C
ATOM   4268  O   PRO A 278       3.587 -18.885  27.256  1.00  2.58           O
ATOM   4269  CB  PRO A 278       4.266 -16.903  29.791  1.00  2.58           C
ATOM   4270 1HB  PRO A 278       3.466 -16.259  29.430  1.00  2.58           H
ATOM   4271 2HB  PRO A 278       4.464 -16.709  30.844  1.00  2.58           H
ATOM   4272  CG  PRO A 278       5.500 -16.707  28.998  1.00  2.58           C
ATOM   4273 1HG  PRO A 278       5.255 -16.628  27.938  1.00  2.58           H
ATOM   4274 2HG  PRO A 278       6.045 -15.824  29.332  1.00  2.58           H
ATOM   4275  CD  PRO A 278       6.288 -17.960  29.263  1.00  2.58           C
ATOM   4276 1HD  PRO A 278       6.934 -18.185  28.416  1.00  2.58           H
ATOM   4277 2HD  PRO A 278       6.868 -17.865  30.182  1.00  2.58           H
ATOM   4278  N   SER A 279       1.782 -18.332  28.455  1.00 14.44           N
ATOM   4279  H   SER A 279       1.402 -18.093  29.365  1.00 14.44           H
ATOM   4280  CA  SER A 279       0.871 -18.371  27.314  1.00 14.44           C
ATOM   4281  HA  SER A 279       1.423 -18.560  26.395  1.00 14.44           H
ATOM   4282  C   SER A 279       0.185 -17.012  27.181  1.00 14.44           C
ATOM   4283  O   SER A 279      -0.973 -16.854  27.594  1.00 14.44           O
ATOM   4284  CB  SER A 279      -0.131 -19.509  27.497  1.00 14.44           C
ATOM   4285 1HB  SER A 279      -0.665 -19.376  28.437  1.00 14.44           H
ATOM   4286 2HB  SER A 279      -0.844 -19.500  26.676  1.00 14.44           H
ATOM   4287  OG  SER A 279       0.545 -20.757  27.504  1.00 14.44           O
ATOM   4288  HG  SER A 279       0.638 -21.042  26.586  1.00 14.44           H
ATOM   4289  N   PRO A 280       0.911 -15.992  26.682  1.00 -2.49           N
ATOM   4290  CA  PRO A 280       0.223 -14.715  26.473  1.00 -2.49           C
ATOM   4291  HA  PRO A 280      -0.315 -14.411  27.367  1.00 -2.49           H
ATOM   4292  C   PRO A 280      -0.728 -14.778  25.288  1.00 -2.49           C
ATOM   4293  O   PRO A 280      -0.574 -15.614  24.402  1.00 -2.49           O
ATOM   4294  CB  PRO A 280       1.376 -13.751  26.191  1.00 -2.49           C
ATOM   4295 1HB  PRO A 280       1.063 -12.939  25.535  1.00 -2.49           H
ATOM   4296 2HB  PRO A 280       1.765 -13.357  27.126  1.00 -2.49           H
ATOM   4297  CG  PRO A 280       2.387 -14.593  25.542  1.00 -2.49           C
ATOM   4298 1HG  PRO A 280       2.130 -14.741  24.495  1.00 -2.49           H
ATOM   4299 2HG  PRO A 280       3.378 -14.150  25.633  1.00 -2.49           H
ATOM   4300  CD  PRO A 280       2.324 -15.896  26.266  1.00 -2.49           C
ATOM   4301 1HD  PRO A 280       2.599 -16.713  25.602  1.00 -2.49           H
ATOM   4302 2HD  PRO A 280       2.974 -15.873  27.141  1.00 -2.49           H
ATOM   4303  N   ALA A 281      -1.704 -13.882  25.256  1.00-11.78           N
ATOM   4304  H   ALA A 281      -1.792 -13.206  26.004  1.00-11.78           H
ATOM   4305  CA  ALA A 281      -2.618 -13.818  24.125  1.00-11.78           C
ATOM   4306  HA  ALA A 281      -3.063 -14.800  23.963  1.00-11.78           H
ATOM   4307  C   ALA A 281      -1.795 -13.440  22.893  1.00-11.78           C
ATOM   4308  O   ALA A 281      -0.821 -12.691  22.983  1.00-11.78           O
ATOM   4309  CB  ALA A 281      -3.726 -12.803  24.395  1.00-11.78           C
ATOM   4310 1HB  ALA A 281      -4.303 -13.114  25.266  1.00-11.78           H
ATOM   4311 2HB  ALA A 281      -4.390 -12.749  23.531  1.00-11.78           H
ATOM   4312 3HB  ALA A 281      -3.291 -11.820  24.574  1.00-11.78           H
ATOM   4313  N   GLN A 282      -2.177 -13.985  21.755  1.00 20.95           N
ATOM   4314  H   GLN A 282      -3.011 -14.568  21.736  1.00 20.95           H
ATOM   4315  CA  GLN A 282      -1.446 -13.834  20.507  1.00 20.95           C
ATOM   4316  HA  GLN A 282      -0.541 -13.251  20.670  1.00 20.95           H
ATOM   4317  C   GLN A 282      -2.362 -13.051  19.571  1.00 20.95           C
ATOM   4318  O   GLN A 282      -3.588 -13.057  19.765  1.00 20.95           O
ATOM   4319  CB  GLN A 282      -1.067 -15.229  20.001  1.00 20.95           C
ATOM   4320 1HB  GLN A 282      -1.986 -15.790  19.859  1.00 20.95           H
ATOM   4321 2HB  GLN A 282      -0.560 -15.136  19.044  1.00 20.95           H
ATOM   4322  CG  GLN A 282      -0.186 -16.039  20.952  1.00 20.95           C
ATOM   4323 1HG  GLN A 282      -0.633 -16.058  21.940  1.00 20.95           H
ATOM   4324 2HG  GLN A 282      -0.139 -17.064  20.599  1.00 20.95           H
ATOM   4325  CD  GLN A 282       1.226 -15.518  21.054  1.00 20.95           C
ATOM   4326  OE1 GLN A 282       2.130 -16.024  20.395  1.00 20.95           O
ATOM   4327  NE2 GLN A 282       1.436 -14.525  21.874  1.00 20.95           N
ATOM   4328 1HE2 GLN A 282       2.357 -14.110  21.950  1.00 20.95           H
ATOM   4329 2HE2 GLN A 282       0.673 -14.157  22.426  1.00 20.95           H
ATOM   4330  N   PRO A 283      -1.768 -12.220  18.698  1.00  1.60           N
ATOM   4331  CA  PRO A 283      -2.457 -10.948  18.479  1.00  1.60           C
ATOM   4332  HA  PRO A 283      -2.814 -10.576  19.437  1.00  1.60           H
ATOM   4333  C   PRO A 283      -3.616 -10.909  17.493  1.00  1.60           C
ATOM   4334  O   PRO A 283      -3.641 -11.569  16.460  1.00  1.60           O
ATOM   4335  CB  PRO A 283      -1.323 -10.048  17.986  1.00  1.60           C
ATOM   4336 1HB  PRO A 283      -1.703  -9.247  17.354  1.00  1.60           H
ATOM   4337 2HB  PRO A 283      -0.776  -9.643  18.833  1.00  1.60           H
ATOM   4338  CG  PRO A 283      -0.460 -10.948  17.237  1.00  1.60           C
ATOM   4339 1HG  PRO A 283      -0.893 -11.140  16.260  1.00  1.60           H
ATOM   4340 2HG  PRO A 283       0.540 -10.531  17.135  1.00  1.60           H
ATOM   4341  CD  PRO A 283      -0.437 -12.209  18.060  1.00  1.60           C
ATOM   4342 1HD  PRO A 283      -0.308 -13.080  17.418  1.00  1.60           H
ATOM   4343 2HD  PRO A 283       0.351 -12.158  18.813  1.00  1.60           H
ATOM   4344  N   ALA A 284      -4.555 -10.024  17.789  1.00 31.10           N
ATOM   4345  H   ALA A 284      -4.476  -9.494  18.643  1.00 31.10           H
ATOM   4346  CA  ALA A 284      -5.691  -9.760  16.911  1.00 31.10           C
ATOM   4347  HA  ALA A 284      -5.989 -10.692  16.426  1.00 31.10           H
ATOM   4348  C   ALA A 284      -5.312  -8.746  15.817  1.00 31.10           C
ATOM   4349  O   ALA A 284      -6.084  -7.841  15.504  1.00 31.10           O
ATOM   4350  CB  ALA A 284      -6.869  -9.252  17.754  1.00 31.10           C
ATOM   4351 1HB  ALA A 284      -7.090  -9.970  18.545  1.00 31.10           H
ATOM   4352 2HB  ALA A 284      -7.751  -9.148  17.121  1.00 31.10           H
ATOM   4353 3HB  ALA A 284      -6.627  -8.283  18.192  1.00 31.10           H
ATOM   4354  N   THR A 285      -4.110  -8.857  15.266  1.00 29.66           N
ATOM   4355  H   THR A 285      -3.497  -9.624  15.535  1.00 29.66           H
ATOM   4356  CA  THR A 285      -3.646  -7.961  14.206  1.00 29.66           C
ATOM   4357  HA  THR A 285      -3.769  -6.917  14.489  1.00 29.66           H
ATOM   4358  C   THR A 285      -4.490  -8.261  12.977  1.00 29.66           C
ATOM   4359  O   THR A 285      -4.967  -7.356  12.284  1.00 29.66           O
ATOM   4360  CB  THR A 285      -2.180  -8.278  13.893  1.00 29.66           C
ATOM   4361  HB  THR A 285      -1.983  -8.153  12.828  1.00 29.66           H
ATOM   4362  OG1 THR A 285      -1.955  -9.631  14.295  1.00 29.66           O
ATOM   4363  HG1 THR A 285      -1.109  -9.929  13.956  1.00 29.66           H
ATOM   4364  CG2 THR A 285      -1.229  -7.415  14.701  1.00 29.66           C
ATOM   4365 1HG2 THR A 285      -0.203  -7.708  14.480  1.00 29.66           H
ATOM   4366 2HG2 THR A 285      -1.418  -7.543  15.766  1.00 29.66           H
ATOM   4367 3HG2 THR A 285      -1.361  -6.368  14.428  1.00 29.66           H
ATOM   4368  N   ALA A 286      -4.751  -9.543  12.776  1.00 33.40           N
ATOM   4369  H   ALA A 286      -4.305 -10.232  13.368  1.00 33.40           H
ATOM   4370  CA  ALA A 286      -5.746  -9.997  11.818  1.00 33.40           C
ATOM   4371  HA  ALA A 286      -5.930  -9.224  11.076  1.00 33.40           H
ATOM   4372  C   ALA A 286      -7.015 -10.234  12.644  1.00 33.40           C
ATOM   4373  O   ALA A 286      -6.997 -11.027  13.581  1.00 33.40           O
ATOM   4374  CB  ALA A 286      -5.268 -11.273  11.119  1.00 33.40           C
ATOM   4375 1HB  ALA A 286      -4.338 -11.071  10.583  1.00 33.40           H
ATOM   4376 2HB  ALA A 286      -6.023 -11.606  10.408  1.00 33.40           H
ATOM   4377 3HB  ALA A 286      -5.096 -12.058  11.858  1.00 33.40           H
ATOM   4378  N   ALA A 287      -8.086  -9.521  12.322  1.00 29.48           N
ATOM   4379  H   ALA A 287      -8.023  -8.879  11.543  1.00 29.48           H
ATOM   4380  CA  ALA A 287      -9.343  -9.616  13.071  1.00 29.48           C
ATOM   4381  HA  ALA A 287      -9.406 -10.618  13.500  1.00 29.48           H
ATOM   4382  C   ALA A 287     -10.604  -9.413  12.222  1.00 29.48           C
ATOM   4383  O   ALA A 287     -11.723  -9.492  12.736  1.00 29.48           O
ATOM   4384  CB  ALA A 287      -9.325  -8.610  14.227  1.00 29.48           C
ATOM   4385 1HB  ALA A 287      -8.460  -8.802  14.861  1.00 29.48           H
ATOM   4386 2HB  ALA A 287     -10.229  -8.716  14.829  1.00 29.48           H
ATOM   4387 3HB  ALA A 287      -9.267  -7.592  13.840  1.00 29.48           H
ATOM   4388  N   ALA A 288     -10.451  -9.142  10.933  1.00 22.36           N
ATOM   4389  H   ALA A 288      -9.530  -9.055  10.527  1.00 22.36           H
ATOM   4390  CA  ALA A 288     -11.610  -9.040  10.057  1.00 22.36           C
ATOM   4391  HA  ALA A 288     -12.395  -8.456  10.541  1.00 22.36           H
ATOM   4392  C   ALA A 288     -12.078 -10.477   9.844  1.00 22.36           C
ATOM   4393  O   ALA A 288     -11.262 -11.366   9.638  1.00 22.36           O
ATOM   4394  CB  ALA A 288     -11.218  -8.393   8.731  1.00 22.36           C
ATOM   4395 1HB  ALA A 288     -10.825  -7.392   8.911  1.00 22.36           H
ATOM   4396 2HB  ALA A 288     -12.089  -8.318   8.082  1.00 22.36           H
ATOM   4397 3HB  ALA A 288     -10.457  -8.999   8.237  1.00 22.36           H
ATOM   4398  N   ASN A 289     -13.376 -10.730   9.901  1.00 18.66           N
ATOM   4399  H   ASN A 289     -14.034  -9.974  10.055  1.00 18.66           H
ATOM   4400  CA  ASN A 289     -13.892 -12.099   9.771  1.00 18.66           C
ATOM   4401  HA  ASN A 289     -13.075 -12.822   9.793  1.00 18.66           H
ATOM   4402  C   ASN A 289     -14.549 -12.216   8.398  1.00 18.66           C
ATOM   4403  O   ASN A 289     -15.497 -12.971   8.198  1.00 18.66           O
ATOM   4404  CB  ASN A 289     -14.873 -12.440  10.909  1.00 18.66           C
ATOM   4405 1HB  ASN A 289     -15.569 -11.615  11.048  1.00 18.66           H
ATOM   4406 2HB  ASN A 289     -15.439 -13.328  10.633  1.00 18.66           H
ATOM   4407  CG  ASN A 289     -14.190 -12.756  12.231  1.00 18.66           C
ATOM   4408  OD1 ASN A 289     -14.825 -13.270  13.134  1.00 18.66           O
ATOM   4409  ND2 ASN A 289     -12.924 -12.479  12.363  1.00 18.66           N
ATOM   4410 1HD2 ASN A 289     -12.473 -12.665  13.242  1.00 18.66           H
ATOM   4411 2HD2 ASN A 289     -12.410 -12.069  11.599  1.00 18.66           H
ATOM   4412  N   ASN A 290     -14.047 -11.444   7.444  1.00 -5.76           N
ATOM   4413  H   ASN A 290     -13.257 -10.853   7.658  1.00 -5.76           H
ATOM   4414  CA  ASN A 290     -14.558 -11.465   6.068  1.00 -5.76           C
ATOM   4415  HA  ASN A 290     -15.644 -11.571   6.073  1.00 -5.76           H
ATOM   4416  C   ASN A 290     -13.941 -12.650   5.333  1.00 -5.76           C
ATOM   4417  O   ASN A 290     -14.274 -12.967   4.199  1.00 -5.76           O
ATOM   4418  CB  ASN A 290     -14.163 -10.180   5.336  1.00 -5.76           C
ATOM   4419 1HB  ASN A 290     -13.077 -10.098   5.329  1.00 -5.76           H
ATOM   4420 2HB  ASN A 290     -14.512 -10.237   4.305  1.00 -5.76           H
ATOM   4421  CG  ASN A 290     -14.739  -8.946   5.972  1.00 -5.76           C
ATOM   4422  OD1 ASN A 290     -15.872  -8.930   6.442  1.00 -5.76           O
ATOM   4423  ND2 ASN A 290     -13.947  -7.922   6.053  1.00 -5.76           N
ATOM   4424 1HD2 ASN A 290     -14.285  -7.069   6.468  1.00 -5.76           H
ATOM   4425 2HD2 ASN A 290     -13.013  -7.975   5.676  1.00 -5.76           H
ATOM   4426  N   ASN A 291     -12.996 -13.258   6.025  1.00 28.60           N
ATOM   4427  H   ASN A 291     -12.841 -12.975   6.981  1.00 28.60           H
ATOM   4428  CA  ASN A 291     -12.136 -14.327   5.566  1.00 28.60           C
ATOM   4429  HA  ASN A 291     -12.604 -14.926   4.784  1.00 28.60           H
ATOM   4430  C   ASN A 291     -12.004 -15.101   6.863  1.00 28.60           C
ATOM   4431  O   ASN A 291     -12.339 -14.552   7.921  1.00 28.60           O
ATOM   4432  CB  ASN A 291     -10.777 -13.755   5.132  1.00 28.60           C
ATOM   4433 1HB  ASN A 291     -10.095 -14.576   4.916  1.00 28.60           H
ATOM   4434 2HB  ASN A 291     -10.913 -13.168   4.224  1.00 28.60           H
ATOM   4435  CG  ASN A 291     -10.155 -12.852   6.182  1.00 28.60           C
ATOM   4436  OD1 ASN A 291     -10.528 -11.689   6.328  1.00 28.60           O
ATOM   4437  ND2 ASN A 291      -9.218 -13.365   6.928  1.00 28.60           N
ATOM   4438 1HD2 ASN A 291      -8.767 -12.772   7.604  1.00 28.60           H
ATOM   4439 2HD2 ASN A 291      -8.973 -14.344   6.855  1.00 28.60           H
ATOM   4440  N   PHE A 292     -11.500 -16.323   6.832  1.00 25.69           N
ATOM   4441  H   PHE A 292     -11.264 -16.763   5.950  1.00 25.69           H
ATOM   4442  CA  PHE A 292     -11.215 -17.005   8.091  1.00 25.69           C
ATOM   4443  HA  PHE A 292     -12.029 -16.821   8.782  1.00 25.69           H
ATOM   4444  C   PHE A 292      -9.934 -16.370   8.601  1.00 25.69           C
ATOM   4445  O   PHE A 292      -9.008 -16.175   7.812  1.00 25.69           O
ATOM   4446  CB  PHE A 292     -11.027 -18.508   7.901  1.00 25.69           C
ATOM   4447 1HB  PHE A 292     -10.069 -18.676   7.409  1.00 25.69           H
ATOM   4448 2HB  PHE A 292     -10.998 -18.992   8.876  1.00 25.69           H
ATOM   4449  CG  PHE A 292     -12.093 -19.134   7.054  1.00 25.69           C
ATOM   4450  CD1 PHE A 292     -11.767 -19.562   5.765  1.00 25.69           C
ATOM   4451  HD1 PHE A 292     -10.751 -19.472   5.429  1.00 25.69           H
ATOM   4452  CD2 PHE A 292     -13.416 -19.270   7.506  1.00 25.69           C
ATOM   4453  HD2 PHE A 292     -13.685 -18.960   8.500  1.00 25.69           H
ATOM   4454  CE1 PHE A 292     -12.746 -20.088   4.898  1.00 25.69           C
ATOM   4455  HE1 PHE A 292     -12.477 -20.391   3.897  1.00 25.69           H
ATOM   4456  CE2 PHE A 292     -14.415 -19.802   6.654  1.00 25.69           C
ATOM   4457  HE2 PHE A 292     -15.431 -19.893   7.006  1.00 25.69           H
ATOM   4458  CZ  PHE A 292     -14.077 -20.197   5.339  1.00 25.69           C
ATOM   4459  HZ  PHE A 292     -14.835 -20.573   4.672  1.00 25.69           H
ATOM   4460  N   VAL A 293      -9.859 -16.031   9.879  1.00 25.31           N
ATOM   4461  H   VAL A 293     -10.625 -16.204  10.517  1.00 25.31           H
ATOM   4462  CA  VAL A 293      -8.628 -15.461  10.414  1.00 25.31           C
ATOM   4463  HA  VAL A 293      -8.197 -14.763   9.697  1.00 25.31           H
ATOM   4464  C   VAL A 293      -7.713 -16.655  10.589  1.00 25.31           C
ATOM   4465  O   VAL A 293      -7.983 -17.510  11.426  1.00 25.31           O
ATOM   4466  CB  VAL A 293      -8.828 -14.761  11.789  1.00 25.31           C
ATOM   4467  HB  VAL A 293      -9.209 -15.486  12.507  1.00 25.31           H
ATOM   4468  CG1 VAL A 293      -7.506 -14.198  12.314  1.00 25.31           C
ATOM   4469 1HG1 VAL A 293      -7.663 -13.735  13.290  1.00 25.31           H
ATOM   4470 2HG1 VAL A 293      -7.121 -13.448  11.626  1.00 25.31           H
ATOM   4471 3HG1 VAL A 293      -6.771 -14.994  12.421  1.00 25.31           H
ATOM   4472  CG2 VAL A 293      -9.846 -13.630  11.675  1.00 25.31           C
ATOM   4473 1HG2 VAL A 293      -9.956 -13.143  12.645  1.00 25.31           H
ATOM   4474 2HG2 VAL A 293     -10.812 -14.028  11.371  1.00 25.31           H
ATOM   4475 3HG2 VAL A 293      -9.513 -12.895  10.940  1.00 25.31           H
ATOM   4476  N   ASN A 294      -6.658 -16.755   9.799  1.00 -2.06           N
ATOM   4477  H   ASN A 294      -6.486 -16.055   9.080  1.00 -2.06           H
ATOM   4478  CA  ASN A 294      -5.677 -17.807  10.021  1.00 -2.06           C
ATOM   4479  HA  ASN A 294      -6.154 -18.700  10.409  1.00 -2.06           H
ATOM   4480  C   ASN A 294      -4.782 -17.223  11.090  1.00 -2.06           C
ATOM   4481  O   ASN A 294      -4.025 -16.292  10.818  1.00 -2.06           O
ATOM   4482  CB  ASN A 294      -4.906 -18.159   8.748  1.00 -2.06           C
ATOM   4483 1HB  ASN A 294      -5.617 -18.451   7.978  1.00 -2.06           H
ATOM   4484 2HB  ASN A 294      -4.359 -17.283   8.402  1.00 -2.06           H
ATOM   4485  CG  ASN A 294      -3.932 -19.293   8.949  1.00 -2.06           C
ATOM   4486  OD1 ASN A 294      -3.639 -19.709  10.070  1.00 -2.06           O
ATOM   4487  ND2 ASN A 294      -3.409 -19.791   7.872  1.00 -2.06           N
ATOM   4488 1HD2 ASN A 294      -2.691 -20.504   7.938  1.00 -2.06           H
ATOM   4489 2HD2 ASN A 294      -3.704 -19.447   6.961  1.00 -2.06           H
ATOM   4490  N   PHE A 295      -4.881 -17.739  12.307  1.00  6.77           N
ATOM   4491  H   PHE A 295      -5.526 -18.510  12.477  1.00  6.77           H
ATOM   4492  CA  PHE A 295      -4.123 -17.175  13.419  1.00  6.77           C
ATOM   4493  HA  PHE A 295      -4.386 -16.123  13.527  1.00  6.77           H
ATOM   4494  C   PHE A 295      -2.627 -17.250  13.152  1.00  6.77           C
ATOM   4495  O   PHE A 295      -1.889 -16.389  13.589  1.00  6.77           O
ATOM   4496  CB  PHE A 295      -4.401 -17.904  14.736  1.00  6.77           C
ATOM   4497 1HB  PHE A 295      -4.049 -18.926  14.650  1.00  6.77           H
ATOM   4498 2HB  PHE A 295      -3.821 -17.425  15.515  1.00  6.77           H
ATOM   4499  CG  PHE A 295      -5.847 -17.929  15.165  1.00  6.77           C
ATOM   4500  CD1 PHE A 295      -6.745 -16.885  14.861  1.00  6.77           C
ATOM   4501  HD1 PHE A 295      -6.414 -16.028  14.298  1.00  6.77           H
ATOM   4502  CD2 PHE A 295      -6.306 -19.010  15.938  1.00  6.77           C
ATOM   4503  HD2 PHE A 295      -5.626 -19.810  16.195  1.00  6.77           H
ATOM   4504  CE1 PHE A 295      -8.089 -16.933  15.304  1.00  6.77           C
ATOM   4505  HE1 PHE A 295      -8.767 -16.132  15.047  1.00  6.77           H
ATOM   4506  CE2 PHE A 295      -7.640 -19.062  16.399  1.00  6.77           C
ATOM   4507  HE2 PHE A 295      -7.977 -19.896  16.993  1.00  6.77           H
ATOM   4508  CZ  PHE A 295      -8.531 -18.024  16.083  1.00  6.77           C
ATOM   4509  HZ  PHE A 295      -9.551 -18.070  16.430  1.00  6.77           H
ATOM   4510  N   GLY A 296      -2.180 -18.235  12.385  1.00 23.85           N
ATOM   4511  H   GLY A 296      -2.824 -18.912  11.996  1.00 23.85           H
ATOM   4512  CA  GLY A 296      -0.766 -18.333  12.064  1.00 23.85           C
ATOM   4513 1HA  GLY A 296      -0.190 -18.413  12.983  1.00 23.85           H
ATOM   4514 2HA  GLY A 296      -0.604 -19.230  11.469  1.00 23.85           H
ATOM   4515  C   GLY A 296      -0.256 -17.136  11.288  1.00 23.85           C
ATOM   4516  O   GLY A 296       0.760 -16.539  11.627  1.00 23.85           O
ATOM   4517  N   VAL A 297      -1.003 -16.749  10.262  1.00 21.08           N
ATOM   4518  H   VAL A 297      -1.851 -17.255  10.050  1.00 21.08           H
ATOM   4519  CA  VAL A 297      -0.659 -15.589   9.436  1.00 21.08           C
ATOM   4520  HA  VAL A 297       0.403 -15.625   9.198  1.00 21.08           H
ATOM   4521  C   VAL A 297      -0.922 -14.318  10.255  1.00 21.08           C
ATOM   4522  O   VAL A 297      -0.253 -13.297  10.105  1.00 21.08           O
ATOM   4523  CB  VAL A 297      -1.473 -15.615   8.107  1.00 21.08           C
ATOM   4524  HB  VAL A 297      -2.535 -15.594   8.350  1.00 21.08           H
ATOM   4525  CG1 VAL A 297      -1.151 -14.425   7.221  1.00 21.08           C
ATOM   4526 1HG1 VAL A 297      -1.730 -14.486   6.299  1.00 21.08           H
ATOM   4527 2HG1 VAL A 297      -0.088 -14.406   6.977  1.00 21.08           H
ATOM   4528 3HG1 VAL A 297      -1.410 -13.501   7.732  1.00 21.08           H
ATOM   4529  CG2 VAL A 297      -1.176 -16.908   7.319  1.00 21.08           C
ATOM   4530 1HG2 VAL A 297      -1.775 -16.919   6.405  1.00 21.08           H
ATOM   4531 2HG2 VAL A 297      -1.441 -17.787   7.904  1.00 21.08           H
ATOM   4532 3HG2 VAL A 297      -0.121 -16.945   7.048  1.00 21.08           H
ATOM   4533  N   GLY A 298      -1.830 -14.427  11.213  1.00 30.73           N
ATOM   4534  H   GLY A 298      -2.365 -15.283  11.294  1.00 30.73           H
ATOM   4535  CA  GLY A 298      -2.089 -13.371  12.178  1.00 30.73           C
ATOM   4536 1HA  GLY A 298      -2.146 -12.419  11.652  1.00 30.73           H
ATOM   4537 2HA  GLY A 298      -3.054 -13.558  12.646  1.00 30.73           H
ATOM   4538  C   GLY A 298      -1.055 -13.234  13.282  1.00 30.73           C
ATOM   4539  O   GLY A 298      -1.320 -12.520  14.232  1.00 30.73           O
ATOM   4540  N   ASP A 299       0.096 -13.886  13.140  1.00 30.91           N
ATOM   4541  H   ASP A 299       0.216 -14.452  12.312  1.00 30.91           H
ATOM   4542  CA  ASP A 299       1.239 -13.837  14.071  1.00 30.91           C
ATOM   4543  HA  ASP A 299       2.044 -14.356  13.555  1.00 30.91           H
ATOM   4544  C   ASP A 299       1.043 -14.599  15.385  1.00 30.91           C
ATOM   4545  O   ASP A 299       1.664 -14.302  16.409  1.00 30.91           O
ATOM   4546  CB  ASP A 299       1.717 -12.388  14.296  1.00 30.91           C
ATOM   4547 1HB  ASP A 299       1.538 -11.819  13.384  1.00 30.91           H
ATOM   4548 2HB  ASP A 299       1.135 -11.942  15.098  1.00 30.91           H
ATOM   4549  CG  ASP A 299       3.197 -12.287  14.637  1.00 30.91           C
ATOM   4550  OD1 ASP A 299       4.005 -13.125  14.188  1.00 30.91           O
ATOM   4551  OD2 ASP A 299       3.593 -11.279  15.273  1.00 30.91           O
ATOM   4552  N   LEU A 300       0.250 -15.663  15.345  1.00  2.80           N
ATOM   4553  H   LEU A 300      -0.363 -15.800  14.544  1.00  2.80           H
ATOM   4554  CA  LEU A 300       0.320 -16.699  16.378  1.00  2.80           C
ATOM   4555  HA  LEU A 300       0.121 -16.268  17.354  1.00  2.80           H
ATOM   4556  C   LEU A 300       1.730 -17.243  16.332  1.00  2.80           C
ATOM   4557  O   LEU A 300       2.180 -17.685  15.283  1.00  2.80           O
ATOM   4558  CB  LEU A 300      -0.618 -17.877  16.083  1.00  2.80           C
ATOM   4559 1HB  LEU A 300      -1.633 -17.500  16.065  1.00  2.80           H
ATOM   4560 2HB  LEU A 300      -0.393 -18.204  15.072  1.00  2.80           H
ATOM   4561  CG  LEU A 300      -0.591 -19.145  16.953  1.00  2.80           C
ATOM   4562  HG  LEU A 300       0.390 -19.603  16.858  1.00  2.80           H
ATOM   4563  CD1 LEU A 300      -0.842 -18.906  18.435  1.00  2.80           C
ATOM   4564 1HD1 LEU A 300      -0.891 -19.857  18.964  1.00  2.80           H
ATOM   4565 2HD1 LEU A 300      -1.766 -18.349  18.579  1.00  2.80           H
ATOM   4566 3HD1 LEU A 300      -0.008 -18.340  18.847  1.00  2.80           H
ATOM   4567  CD2 LEU A 300      -1.621 -20.129  16.408  1.00  2.80           C
ATOM   4568 1HD2 LEU A 300      -1.561 -21.070  16.954  1.00  2.80           H
ATOM   4569 2HD2 LEU A 300      -1.409 -20.337  15.359  1.00  2.80           H
ATOM   4570 3HD2 LEU A 300      -2.626 -19.717  16.492  1.00  2.80           H
ATOM   4571  N   ASN A 301       2.421 -17.259  17.458  1.00 17.21           N
ATOM   4572  H   ASN A 301       2.023 -16.885  18.314  1.00 17.21           H
ATOM   4573  CA  ASN A 301       3.760 -17.820  17.518  1.00 17.21           C
ATOM   4574  HA  ASN A 301       4.084 -18.195  16.550  1.00 17.21           H
ATOM   4575  C   ASN A 301       3.715 -18.977  18.497  1.00 17.21           C
ATOM   4576  O   ASN A 301       2.895 -18.991  19.417  1.00 17.21           O
ATOM   4577  CB  ASN A 301       4.746 -16.775  18.027  1.00 17.21           C
ATOM   4578 1HB  ASN A 301       4.249 -16.163  18.775  1.00 17.21           H
ATOM   4579 2HB  ASN A 301       5.588 -17.291  18.483  1.00 17.21           H
ATOM   4580  CG  ASN A 301       5.306 -15.884  16.949  1.00 17.21           C
ATOM   4581  OD1 ASN A 301       6.489 -15.969  16.647  1.00 17.21           O
ATOM   4582  ND2 ASN A 301       4.511 -15.016  16.400  1.00 17.21           N
ATOM   4583 1HD2 ASN A 301       4.858 -14.405  15.669  1.00 17.21           H
ATOM   4584 2HD2 ASN A 301       3.544 -14.932  16.696  1.00 17.21           H
ATOM   4585  N   ALA A 302       4.615 -19.930  18.311  1.00 33.89           N
ATOM   4586  H   ALA A 302       5.268 -19.861  17.533  1.00 33.89           H
ATOM   4587  CA  ALA A 302       4.739 -21.077  19.202  1.00 33.89           C
ATOM   4588  HA  ALA A 302       4.357 -20.827  20.193  1.00 33.89           H
ATOM   4589  C   ALA A 302       6.236 -21.344  19.291  1.00 33.89           C
ATOM   4590  O   ALA A 302       6.873 -21.697  18.301  1.00 33.89           O
ATOM   4591  CB  ALA A 302       3.978 -22.280  18.633  1.00 33.89           C
ATOM   4592 1HB  ALA A 302       2.920 -22.031  18.540  1.00 33.89           H
ATOM   4593 2HB  ALA A 302       4.089 -23.135  19.299  1.00 33.89           H
ATOM   4594 3HB  ALA A 302       4.376 -22.536  17.649  1.00 33.89           H
ATOM   4595  N   VAL A 303       6.810 -21.103  20.456  1.00 22.49           N
ATOM   4596  H   VAL A 303       6.250 -20.826  21.262  1.00 22.49           H
ATOM   4597  CA  VAL A 303       8.251 -21.218  20.641  1.00 22.49           C
ATOM   4598  HA  VAL A 303       8.690 -21.752  19.800  1.00 22.49           H
ATOM   4599  C   VAL A 303       8.454 -22.039  21.898  1.00 22.49           C
ATOM   4600  O   VAL A 303       7.544 -22.133  22.708  1.00 22.49           O
ATOM   4601  CB  VAL A 303       8.925 -19.819  20.765  1.00 22.49           C
ATOM   4602  HB  VAL A 303       9.990 -19.965  20.933  1.00 22.49           H
ATOM   4603  CG1 VAL A 303       8.736 -19.013  19.467  1.00 22.49           C
ATOM   4604 1HG1 VAL A 303       9.275 -18.070  19.542  1.00 22.49           H
ATOM   4605 2HG1 VAL A 303       7.678 -18.807  19.296  1.00 22.49           H
ATOM   4606 3HG1 VAL A 303       9.122 -19.590  18.627  1.00 22.49           H
ATOM   4607  CG2 VAL A 303       8.370 -19.008  21.939  1.00 22.49           C
ATOM   4608 1HG2 VAL A 303       8.909 -18.068  22.017  1.00 22.49           H
ATOM   4609 2HG2 VAL A 303       8.504 -19.551  22.875  1.00 22.49           H
ATOM   4610 3HG2 VAL A 303       7.308 -18.804  21.801  1.00 22.49           H
ATOM   4611  N   GLN A 304       9.626 -22.624  22.082  1.00 29.18           N
ATOM   4612  H   GLN A 304      10.339 -22.567  21.360  1.00 29.18           H
ATOM   4613  CA  GLN A 304       9.884 -23.362  23.319  1.00 29.18           C
ATOM   4614  HA  GLN A 304       8.928 -23.704  23.713  1.00 29.18           H
ATOM   4615  C   GLN A 304      10.495 -22.479  24.405  1.00 29.18           C
ATOM   4616  O   GLN A 304      10.535 -22.868  25.567  1.00 29.18           O
ATOM   4617  CB  GLN A 304      10.725 -24.623  23.065  1.00 29.18           C
ATOM   4618 1HB  GLN A 304      11.057 -25.009  24.028  1.00 29.18           H
ATOM   4619 2HB  GLN A 304      10.063 -25.366  22.625  1.00 29.18           H
ATOM   4620  CG  GLN A 304      11.945 -24.493  22.149  1.00 29.18           C
ATOM   4621 1HG  GLN A 304      12.440 -25.461  22.086  1.00 29.18           H
ATOM   4622 2HG  GLN A 304      11.616 -24.225  21.149  1.00 29.18           H
ATOM   4623  CD  GLN A 304      12.947 -23.466  22.625  1.00 29.18           C
ATOM   4624  OE1 GLN A 304      13.419 -23.492  23.755  1.00 29.18           O
ATOM   4625  NE2 GLN A 304      13.243 -22.519  21.785  1.00 29.18           N
ATOM   4626 1HE2 GLN A 304      13.855 -21.777  22.092  1.00 29.18           H
ATOM   4627 2HE2 GLN A 304      12.836 -22.514  20.859  1.00 29.18           H
ATOM   4628  N   SER A 305      10.969 -21.298  24.026  1.00 19.03           N
ATOM   4629  H   SER A 305      10.890 -21.018  23.064  1.00 19.03           H
ATOM   4630  CA  SER A 305      11.641 -20.394  24.961  1.00 19.03           C
ATOM   4631  HA  SER A 305      12.285 -20.991  25.602  1.00 19.03           H
ATOM   4632  C   SER A 305      10.658 -19.588  25.817  1.00 19.03           C
ATOM   4633  O   SER A 305       9.908 -18.770  25.281  1.00 19.03           O
ATOM   4634  CB  SER A 305      12.525 -19.411  24.189  1.00 19.03           C
ATOM   4635 1HB  SER A 305      11.911 -18.838  23.493  1.00 19.03           H
ATOM   4636 2HB  SER A 305      13.003 -18.727  24.892  1.00 19.03           H
ATOM   4637  OG  SER A 305      13.520 -20.119  23.469  1.00 19.03           O
ATOM   4638  HG  SER A 305      13.967 -19.510  22.860  1.00 19.03           H
ATOM   4639  N   PRO A 306      10.668 -19.756  27.154  1.00 -0.90           N
ATOM   4640  CA  PRO A 306       9.729 -18.955  27.955  1.00 -0.90           C
ATOM   4641  HA  PRO A 306       8.720 -19.053  27.556  1.00 -0.90           H
ATOM   4642  C   PRO A 306      10.086 -17.469  28.071  1.00 -0.90           C
ATOM   4643  O   PRO A 306       9.241 -16.615  28.347  1.00 -0.90           O
ATOM   4644  CB  PRO A 306       9.815 -19.630  29.327  1.00 -0.90           C
ATOM   4645 1HB  PRO A 306       9.600 -18.923  30.128  1.00 -0.90           H
ATOM   4646 2HB  PRO A 306       9.133 -20.475  29.371  1.00 -0.90           H
ATOM   4647  CG  PRO A 306      11.192 -20.126  29.406  1.00 -0.90           C
ATOM   4648 1HG  PRO A 306      11.876 -19.309  29.636  1.00 -0.90           H
ATOM   4649 2HG  PRO A 306      11.275 -20.917  30.151  1.00 -0.90           H
ATOM   4650  CD  PRO A 306      11.445 -20.664  28.020  1.00 -0.90           C
ATOM   4651 1HD  PRO A 306      12.509 -20.627  27.783  1.00 -0.90           H
ATOM   4652 2HD  PRO A 306      11.065 -21.683  27.931  1.00 -0.90           H
ATOM   4653  N   GLY A 307      11.353 -17.138  27.861  1.00  4.51           N
ATOM   4654  H   GLY A 307      12.032 -17.862  27.648  1.00  4.51           H
ATOM   4655  CA  GLY A 307      11.833 -15.770  27.979  1.00  4.51           C
ATOM   4656 1HA  GLY A 307      11.253 -15.242  28.731  1.00  4.51           H
ATOM   4657 2HA  GLY A 307      12.870 -15.793  28.309  1.00  4.51           H
ATOM   4658  C   GLY A 307      11.772 -14.977  26.695  1.00  4.51           C
ATOM   4659  O   GLY A 307      12.453 -13.963  26.558  1.00  4.51           O
ATOM   4660  N   ILE A 308      10.979 -15.443  25.744  1.00 45.36           N
ATOM   4661  H   ILE A 308      10.422 -16.267  25.924  1.00 45.36           H
ATOM   4662  CA  ILE A 308      10.855 -14.809  24.433  1.00 45.36           C
ATOM   4663  HA  ILE A 308      11.833 -14.852  23.959  1.00 45.36           H
ATOM   4664  C   ILE A 308      10.442 -13.317  24.543  1.00 45.36           C
ATOM   4665  O   ILE A 308       9.442 -12.984  25.189  1.00 45.36           O
ATOM   4666  CB  ILE A 308       9.868 -15.672  23.587  1.00 45.36           C
ATOM   4667  HB  ILE A 308      10.276 -16.682  23.557  1.00 45.36           H
ATOM   4668  CG1 ILE A 308       9.778 -15.177  22.139  1.00 45.36           C
ATOM   4669 1HG1 ILE A 308       8.857 -15.559  21.714  1.00 45.36           H
ATOM   4670 2HG1 ILE A 308       9.732 -14.091  22.120  1.00 45.36           H
ATOM   4671  CG2 ILE A 308       8.474 -15.792  24.256  1.00 45.36           C
ATOM   4672 1HG2 ILE A 308       7.847 -16.477  23.687  1.00 45.36           H
ATOM   4673 2HG2 ILE A 308       7.993 -14.819  24.323  1.00 45.36           H
ATOM   4674 3HG2 ILE A 308       8.559 -16.209  25.259  1.00 45.36           H
ATOM   4675  CD1 ILE A 308      10.909 -15.648  21.255  1.00 45.36           C
ATOM   4676 1HD1 ILE A 308      10.741 -15.302  20.236  1.00 45.36           H
ATOM   4677 2HD1 ILE A 308      10.951 -16.737  21.257  1.00 45.36           H
ATOM   4678 3HD1 ILE A 308      11.862 -15.252  21.607  1.00 45.36           H
ATOM   4679  N   PRO A 309      11.218 -12.384  23.948  1.00 -9.90           N
ATOM   4680  CA  PRO A 309      10.826 -10.986  24.187  1.00 -9.90           C
ATOM   4681  HA  PRO A 309      10.639 -10.819  25.248  1.00 -9.90           H
ATOM   4682  C   PRO A 309       9.615 -10.522  23.385  1.00 -9.90           C
ATOM   4683  O   PRO A 309       8.978  -9.532  23.720  1.00 -9.90           O
ATOM   4684  CB  PRO A 309      12.071 -10.211  23.763  1.00 -9.90           C
ATOM   4685 1HB  PRO A 309      11.806  -9.209  23.426  1.00 -9.90           H
ATOM   4686 2HB  PRO A 309      12.783 -10.162  24.586  1.00 -9.90           H
ATOM   4687  CG  PRO A 309      12.629 -11.025  22.650  1.00 -9.90           C
ATOM   4688 1HG  PRO A 309      12.059 -10.857  21.736  1.00 -9.90           H
ATOM   4689 2HG  PRO A 309      13.682 -10.798  22.489  1.00 -9.90           H
ATOM   4690  CD  PRO A 309      12.451 -12.443  23.135  1.00 -9.90           C
ATOM   4691 1HD  PRO A 309      12.338 -13.122  22.291  1.00 -9.90           H
ATOM   4692 2HD  PRO A 309      13.297 -12.733  23.756  1.00 -9.90           H
ATOM   4693  N   GLN A 310       9.257 -11.275  22.355  1.00 10.17           N
ATOM   4694  H   GLN A 310       9.833 -12.063  22.104  1.00 10.17           H
ATOM   4695  CA  GLN A 310       8.080 -10.995  21.537  1.00 10.17           C
ATOM   4696  HA  GLN A 310       8.101  -9.954  21.224  1.00 10.17           H
ATOM   4697  C   GLN A 310       6.750 -11.250  22.248  1.00 10.17           C
ATOM   4698  O   GLN A 310       5.698 -10.957  21.678  1.00 10.17           O
ATOM   4699  CB  GLN A 310       8.116 -11.886  20.296  1.00 10.17           C
ATOM   4700 1HB  GLN A 310       8.289 -12.907  20.628  1.00 10.17           H
ATOM   4701 2HB  GLN A 310       7.146 -11.848  19.803  1.00 10.17           H
ATOM   4702  CG  GLN A 310       9.159 -11.525  19.255  1.00 10.17           C
ATOM   4703 1HG  GLN A 310       8.885 -10.579  18.794  1.00 10.17           H
ATOM   4704 2HG  GLN A 310      10.134 -11.417  19.730  1.00 10.17           H
ATOM   4705  CD  GLN A 310       9.260 -12.590  18.181  1.00 10.17           C
ATOM   4706  OE1 GLN A 310       9.896 -13.616  18.392  1.00 10.17           O
ATOM   4707  NE2 GLN A 310       8.605 -12.404  17.072  1.00 10.17           N
ATOM   4708 1HE2 GLN A 310       8.715 -13.079  16.322  1.00 10.17           H
ATOM   4709 2HE2 GLN A 310       7.982 -11.612  16.960  1.00 10.17           H
ATOM   4710  N   SER A 311       6.805 -11.794  23.462  1.00 34.92           N
ATOM   4711  H   SER A 311       7.711 -11.921  23.889  1.00 34.92           H
ATOM   4712  CA  SER A 311       5.632 -12.249  24.223  1.00 34.92           C
ATOM   4713  HA  SER A 311       6.004 -12.810  25.080  1.00 34.92           H
ATOM   4714  C   SER A 311       4.827 -13.240  23.385  1.00 34.92           C
ATOM   4715  O   SER A 311       3.686 -13.011  23.006  1.00 34.92           O
ATOM   4716  CB  SER A 311       4.787 -11.099  24.802  1.00 34.92           C
ATOM   4717 1HB  SER A 311       3.962 -11.526  25.373  1.00 34.92           H
ATOM   4718 2HB  SER A 311       5.412 -10.521  25.483  1.00 34.92           H
ATOM   4719  OG  SER A 311       4.261 -10.219  23.822  1.00 34.92           O
ATOM   4720  HG  SER A 311       4.521 -10.563  22.953  1.00 34.92           H
ATOM   4721  N   ASN A 312       5.476 -14.351  23.077  1.00 14.57           N
ATOM   4722  H   ASN A 312       6.400 -14.492  23.443  1.00 14.57           H
ATOM   4723  CA  ASN A 312       4.889 -15.419  22.274  1.00 14.57           C
ATOM   4724  HA  ASN A 312       4.009 -15.063  21.742  1.00 14.57           H
ATOM   4725  C   ASN A 312       4.512 -16.565  23.196  1.00 14.57           C
ATOM   4726  O   ASN A 312       5.052 -16.646  24.297  1.00 14.57           O
ATOM   4727  CB  ASN A 312       5.911 -15.942  21.267  1.00 14.57           C
ATOM   4728 1HB  ASN A 312       6.815 -16.227  21.788  1.00 14.57           H
ATOM   4729 2HB  ASN A 312       5.507 -16.831  20.790  1.00 14.57           H
ATOM   4730  CG  ASN A 312       6.244 -14.937  20.201  1.00 14.57           C
ATOM   4731  OD1 ASN A 312       5.505 -14.003  19.950  1.00 14.57           O
ATOM   4732  ND2 ASN A 312       7.341 -15.150  19.533  1.00 14.57           N
ATOM   4733 1HD2 ASN A 312       7.554 -14.544  18.753  1.00 14.57           H
ATOM   4734 2HD2 ASN A 312       7.946 -15.913  19.769  1.00 14.57           H
ATOM   4735  N   SER A 313       3.668 -17.479  22.739  1.00 28.79           N
ATOM   4736  H   SER A 313       3.209 -17.347  21.842  1.00 28.79           H
ATOM   4737  CA  SER A 313       3.381 -18.697  23.496  1.00 28.79           C
ATOM   4738  HA  SER A 313       2.971 -18.411  24.462  1.00 28.79           H
ATOM   4739  C   SER A 313       4.647 -19.531  23.726  1.00 28.79           C
ATOM   4740  O   SER A 313       5.216 -20.079  22.779  1.00 28.79           O
ATOM   4741  CB  SER A 313       2.341 -19.538  22.753  1.00 28.79           C
ATOM   4742 1HB  SER A 313       2.839 -20.313  22.172  1.00 28.79           H
ATOM   4743 2HB  SER A 313       1.676 -20.011  23.476  1.00 28.79           H
ATOM   4744  OG  SER A 313       1.591 -18.727  21.864  1.00 28.79           O
ATOM   4745  HG  SER A 313       1.990 -18.791  20.980  1.00 28.79           H
ATOM   4746  N   GLY A 314       5.071 -19.627  24.981  1.00 22.43           N
ATOM   4747  H   GLY A 314       4.538 -19.158  25.712  1.00 22.43           H
ATOM   4748  CA  GLY A 314       6.274 -20.340  25.394  1.00 22.43           C
ATOM   4749 1HA  GLY A 314       7.035 -20.263  24.617  1.00 22.43           H
ATOM   4750 2HA  GLY A 314       6.659 -19.880  26.304  1.00 22.43           H
ATOM   4751  C   GLY A 314       6.005 -21.804  25.678  1.00 22.43           C
ATOM   4752  O   GLY A 314       6.311 -22.343  26.744  1.00 22.43           O
ATOM   4753  N   VAL A 315       5.352 -22.453  24.732  1.00 52.04           N
ATOM   4754  H   VAL A 315       5.157 -21.970  23.862  1.00 52.04           H
ATOM   4755  CA  VAL A 315       4.984 -23.858  24.852  1.00 52.04           C
ATOM   4756  HA  VAL A 315       4.659 -24.034  25.876  1.00 52.04           H
ATOM   4757  C   VAL A 315       6.214 -24.744  24.618  1.00 52.04           C
ATOM   4758  O   VAL A 315       6.553 -25.146  23.508  1.00 52.04           O
ATOM   4759  CB  VAL A 315       3.794 -24.210  23.926  1.00 52.04           C
ATOM   4760  HB  VAL A 315       3.807 -25.283  23.757  1.00 52.04           H
ATOM   4761  CG1 VAL A 315       2.470 -23.844  24.623  1.00 52.04           C
ATOM   4762 1HG1 VAL A 315       1.628 -24.110  23.982  1.00 52.04           H
ATOM   4763 2HG1 VAL A 315       2.430 -22.773  24.829  1.00 52.04           H
ATOM   4764 3HG1 VAL A 315       2.378 -24.393  25.560  1.00 52.04           H
ATOM   4765  CG2 VAL A 315       3.869 -23.482  22.566  1.00 52.04           C
ATOM   4766 1HG2 VAL A 315       3.147 -23.926  21.880  1.00 52.04           H
ATOM   4767 2HG2 VAL A 315       4.867 -23.596  22.142  1.00 52.04           H
ATOM   4768 3HG2 VAL A 315       3.643 -22.422  22.676  1.00 52.04           H
ATOM   4769  N   SER A 316       6.893 -25.019  25.721  1.00 29.83           N
ATOM   4770  H   SER A 316       6.574 -24.609  26.584  1.00 29.83           H
ATOM   4771  CA  SER A 316       8.107 -25.826  25.748  1.00 29.83           C
ATOM   4772  HA  SER A 316       8.888 -25.282  25.224  1.00 29.83           H
ATOM   4773  C   SER A 316       7.951 -27.182  25.062  1.00 29.83           C
ATOM   4774  O   SER A 316       6.882 -27.806  25.065  1.00 29.83           O
ATOM   4775  CB  SER A 316       8.551 -26.012  27.197  1.00 29.83           C
ATOM   4776 1HB  SER A 316       8.702 -25.033  27.653  1.00 29.83           H
ATOM   4777 2HB  SER A 316       7.770 -26.543  27.741  1.00 29.83           H
ATOM   4778  OG  SER A 316       9.752 -26.754  27.274  1.00 29.83           O
ATOM   4779  HG  SER A 316      10.494 -26.188  27.005  1.00 29.83           H
ATOM   4780  N   THR A 317       9.044 -27.620  24.459  1.00 38.23           N
ATOM   4781  H   THR A 317       9.915 -27.122  24.582  1.00 38.23           H
ATOM   4782  CA  THR A 317       9.085 -28.795  23.604  1.00 38.23           C
ATOM   4783  HA  THR A 317       8.455 -28.621  22.733  1.00 38.23           H
ATOM   4784  C   THR A 317       8.624 -30.085  24.260  1.00 38.23           C
ATOM   4785  O   THR A 317       8.772 -30.291  25.473  1.00 38.23           O
ATOM   4786  CB  THR A 317      10.532 -28.988  23.150  1.00 38.23           C
ATOM   4787  HB  THR A 317      10.769 -30.050  23.111  1.00 38.23           H
ATOM   4788  OG1 THR A 317      11.381 -28.325  24.091  1.00 38.23           O
ATOM   4789  HG1 THR A 317      12.297 -28.523  23.849  1.00 38.23           H
ATOM   4790  CG2 THR A 317      10.782 -28.358  21.802  1.00 38.23           C
ATOM   4791 1HG2 THR A 317      11.852 -28.361  21.591  1.00 38.23           H
ATOM   4792 2HG2 THR A 317      10.419 -27.332  21.782  1.00 38.23           H
ATOM   4793 3HG2 THR A 317      10.277 -28.934  21.028  1.00 38.23           H
ATOM   4794  N   LEU A 318       8.046 -30.934  23.417  1.00 15.95           N
ATOM   4795  H   LEU A 318       7.955 -30.640  22.454  1.00 15.95           H
ATOM   4796  CA  LEU A 318       7.493 -32.254  23.741  1.00 15.95           C
ATOM   4797  HA  LEU A 318       7.135 -32.676  22.804  1.00 15.95           H
ATOM   4798  C   LEU A 318       6.278 -32.231  24.670  1.00 15.95           C
ATOM   4799  O   LEU A 318       5.614 -33.251  24.854  1.00 15.95           O
ATOM   4800  CB  LEU A 318       8.574 -33.207  24.272  1.00 15.95           C
ATOM   4801 1HB  LEU A 318       8.894 -32.844  25.246  1.00 15.95           H
ATOM   4802 2HB  LEU A 318       8.106 -34.173  24.430  1.00 15.95           H
ATOM   4803  CG  LEU A 318       9.836 -33.438  23.428  1.00 15.95           C
ATOM   4804  HG  LEU A 318      10.325 -32.481  23.254  1.00 15.95           H
ATOM   4805  CD1 LEU A 318      10.788 -34.317  24.224  1.00 15.95           C
ATOM   4806 1HD1 LEU A 318      11.673 -34.535  23.628  1.00 15.95           H
ATOM   4807 2HD1 LEU A 318      10.305 -35.253  24.499  1.00 15.95           H
ATOM   4808 3HD1 LEU A 318      11.103 -33.787  25.121  1.00 15.95           H
ATOM   4809  CD2 LEU A 318       9.546 -34.081  22.077  1.00 15.95           C
ATOM   4810 1HD2 LEU A 318      10.481 -34.267  21.548  1.00 15.95           H
ATOM   4811 2HD2 LEU A 318       8.941 -33.411  21.467  1.00 15.95           H
ATOM   4812 3HD2 LEU A 318       9.016 -35.023  22.216  1.00 15.95           H
ATOM   4813  N   HIS A 319       5.945 -31.074  25.221  1.00  9.64           N
ATOM   4814  H   HIS A 319       6.507 -30.252  25.029  1.00  9.64           H
ATOM   4815  CA  HIS A 319       4.761 -30.936  26.057  1.00  9.64           C
ATOM   4816  HA  HIS A 319       4.704 -31.767  26.750  1.00  9.64           H
ATOM   4817  C   HIS A 319       3.579 -30.961  25.104  1.00  9.64           C
ATOM   4818  O   HIS A 319       3.646 -30.326  24.052  1.00  9.64           O
ATOM   4819  CB  HIS A 319       4.821 -29.616  26.828  1.00  9.64           C
ATOM   4820 1HB  HIS A 319       5.856 -29.440  27.123  1.00  9.64           H
ATOM   4821 2HB  HIS A 319       4.514 -28.798  26.174  1.00  9.64           H
ATOM   4822  CG  HIS A 319       3.992 -29.609  28.075  1.00  9.64           C
ATOM   4823  ND1 HIS A 319       2.604 -29.652  28.086  1.00  9.64           N
ATOM   4824  HD1 HIS A 319       2.008 -29.647  27.257  1.00  9.64           H
ATOM   4825  CD2 HIS A 319       4.347 -29.598  29.382  1.00  9.64           C
ATOM   4826  HD2 HIS A 319       5.360 -29.564  29.764  1.00  9.64           H
ATOM   4827  CE1 HIS A 319       2.177 -29.688  29.338  1.00  9.64           C
ATOM   4828  HE1 HIS A 319       1.135 -29.733  29.648  1.00  9.64           H
ATOM   4829  NE2 HIS A 319       3.216 -29.648  30.137  1.00  9.64           N
ATOM   4830  HE2 HIS A 319       3.207 -29.674  31.161  1.00  9.64           H
ATOM   4831  N   GLY A 320       2.499 -31.643  25.459  1.00  8.05           N
ATOM   4832  H   GLY A 320       2.493 -32.202  26.301  1.00  8.05           H
ATOM   4833  CA  GLY A 320       1.296 -31.555  24.645  1.00  8.05           C
ATOM   4834 1HA  GLY A 320       1.544 -31.749  23.600  1.00  8.05           H
ATOM   4835 2HA  GLY A 320       0.553 -32.278  24.983  1.00  8.05           H
ATOM   4836  C   GLY A 320       0.746 -30.148  24.780  1.00  8.05           C
ATOM   4837  O   GLY A 320       0.984 -29.512  25.814  1.00  8.05           O
ATOM   4838  N   ILE A 321       0.039 -29.641  23.781  1.00 26.51           N
ATOM   4839  H   ILE A 321      -0.149 -30.204  22.963  1.00 26.51           H
ATOM   4840  CA  ILE A 321      -0.491 -28.275  23.801  1.00 26.51           C
ATOM   4841  HA  ILE A 321      -0.395 -27.869  24.803  1.00 26.51           H
ATOM   4842  C   ILE A 321      -1.979 -28.285  23.451  1.00 26.51           C
ATOM   4843  O   ILE A 321      -2.497 -29.278  22.925  1.00 26.51           O
ATOM   4844  CB  ILE A 321       0.303 -27.324  22.851  1.00 26.51           C
ATOM   4845  HB  ILE A 321      -0.088 -26.315  22.984  1.00 26.51           H
ATOM   4846  CG1 ILE A 321       0.126 -27.707  21.370  1.00 26.51           C
ATOM   4847 1HG1 ILE A 321       0.671 -28.630  21.173  1.00 26.51           H
ATOM   4848 2HG1 ILE A 321      -0.929 -27.885  21.170  1.00 26.51           H
ATOM   4849  CG2 ILE A 321       1.799 -27.314  23.232  1.00 26.51           C
ATOM   4850 1HG2 ILE A 321       2.326 -26.556  22.654  1.00 26.51           H
ATOM   4851 2HG2 ILE A 321       2.257 -28.283  23.026  1.00 26.51           H
ATOM   4852 3HG2 ILE A 321       1.911 -27.083  24.292  1.00 26.51           H
ATOM   4853  CD1 ILE A 321       0.599 -26.645  20.385  1.00 26.51           C
ATOM   4854 1HD1 ILE A 321       0.263 -26.921  19.385  1.00 26.51           H
ATOM   4855 2HD1 ILE A 321       1.688 -26.582  20.390  1.00 26.51           H
ATOM   4856 3HD1 ILE A 321       0.173 -25.676  20.644  1.00 26.51           H
ATOM   4857  N   ARG A 322      -2.672 -27.189  23.723  1.00  2.10           N
ATOM   4858  H   ARG A 322      -2.212 -26.401  24.189  1.00  2.10           H
ATOM   4859  CA  ARG A 322      -4.066 -27.036  23.318  1.00  2.10           C
ATOM   4860  HA  ARG A 322      -4.287 -27.749  22.526  1.00  2.10           H
ATOM   4861  C   ARG A 322      -4.252 -25.630  22.783  1.00  2.10           C
ATOM   4862  O   ARG A 322      -3.805 -24.664  23.398  1.00  2.10           O
ATOM   4863  CB  ARG A 322      -5.019 -27.267  24.496  1.00  2.10           C
ATOM   4864 1HB  ARG A 322      -4.527 -27.898  25.236  1.00  2.10           H
ATOM   4865 2HB  ARG A 322      -5.238 -26.307  24.958  1.00  2.10           H
ATOM   4866  CG  ARG A 322      -6.323 -27.944  24.077  1.00  2.10           C
ATOM   4867 1HG  ARG A 322      -6.554 -27.672  23.048  1.00  2.10           H
ATOM   4868 2HG  ARG A 322      -6.177 -29.022  24.123  1.00  2.10           H
ATOM   4869  CD  ARG A 322      -7.517 -27.565  24.945  1.00  2.10           C
ATOM   4870 1HD  ARG A 322      -8.279 -28.340  24.841  1.00  2.10           H
ATOM   4871 2HD  ARG A 322      -7.208 -27.516  25.990  1.00  2.10           H
ATOM   4872  NE  ARG A 322      -8.096 -26.277  24.524  1.00  2.10           N
ATOM   4873  HE  ARG A 322      -7.661 -25.804  23.741  1.00  2.10           H
ATOM   4874  CZ  ARG A 322      -9.147 -25.666  25.051  1.00  2.10           C
ATOM   4875  NH1 ARG A 322      -9.568 -24.568  24.493  1.00  2.10           N
ATOM   4876 1HH1 ARG A 322      -9.080 -24.188  23.693  1.00  2.10           H
ATOM   4877 2HH1 ARG A 322     -10.386 -24.099  24.860  1.00  2.10           H
ATOM   4878  NH2 ARG A 322      -9.774 -26.092  26.114  1.00  2.10           N
ATOM   4879 1HH2 ARG A 322      -9.463 -26.932  26.584  1.00  2.10           H
ATOM   4880 2HH2 ARG A 322     -10.554 -25.563  26.471  1.00  2.10           H
ATOM   4881  N   ALA A 323      -4.919 -25.513  21.648  1.00  2.59           N
ATOM   4882  H   ALA A 323      -5.233 -26.332  21.159  1.00  2.59           H
ATOM   4883  CA  ALA A 323      -5.248 -24.206  21.104  1.00  2.59           C
ATOM   4884  HA  ALA A 323      -4.368 -23.560  21.125  1.00  2.59           H
ATOM   4885  C   ALA A 323      -6.338 -23.622  22.008  1.00  2.59           C
ATOM   4886  O   ALA A 323      -7.208 -24.368  22.480  1.00  2.59           O
ATOM   4887  CB  ALA A 323      -5.744 -24.362  19.665  1.00  2.59           C
ATOM   4888 1HB  ALA A 323      -4.970 -24.837  19.061  1.00  2.59           H
ATOM   4889 2HB  ALA A 323      -5.962 -23.383  19.247  1.00  2.59           H
ATOM   4890 3HB  ALA A 323      -6.650 -24.969  19.640  1.00  2.59           H
ATOM   4891  N   TRP A 324      -6.302 -22.319  22.234  1.00 24.81           N
ATOM   4892  H   TRP A 324      -5.562 -21.754  21.818  1.00 24.81           H
ATOM   4893  CA  TRP A 324      -7.298 -21.612  23.034  1.00 24.81           C
ATOM   4894  HA  TRP A 324      -8.183 -22.225  23.182  1.00 24.81           H
ATOM   4895  C   TRP A 324      -7.711 -20.381  22.247  1.00 24.81           C
ATOM   4896  O   TRP A 324      -6.956 -19.957  21.352  1.00 24.81           O
ATOM   4897  OXT TRP A 324      -8.825 -19.873  22.474  1.00 24.81           O
ATOM   4898  CB  TRP A 324      -6.722 -21.241  24.403  1.00 24.81           C
ATOM   4899 1HB  TRP A 324      -5.676 -20.972  24.279  1.00 24.81           H
ATOM   4900 2HB  TRP A 324      -7.262 -20.377  24.790  1.00 24.81           H
ATOM   4901  CG  TRP A 324      -6.835 -22.351  25.410  1.00 24.81           C
ATOM   4902  CD1 TRP A 324      -6.146 -23.519  25.432  1.00 24.81           C
ATOM   4903  HD1 TRP A 324      -5.409 -23.797  24.691  1.00 24.81           H
ATOM   4904  CD2 TRP A 324      -7.694 -22.394  26.564  1.00 24.81           C
ATOM   4905  NE1 TRP A 324      -6.494 -24.291  26.508  1.00 24.81           N
ATOM   4906  HE1 TRP A 324      -6.084 -25.188  26.727  1.00 24.81           H
ATOM   4907  CE2 TRP A 324      -7.452 -23.633  27.226  1.00 24.81           C
ATOM   4908  CE3 TRP A 324      -8.630 -21.501  27.123  1.00 24.81           C
ATOM   4909  HE3 TRP A 324      -8.831 -20.552  26.648  1.00 24.81           H
ATOM   4910  CZ2 TRP A 324      -8.105 -23.992  28.422  1.00 24.81           C
ATOM   4911  HZ2 TRP A 324      -7.892 -24.933  28.907  1.00 24.81           H
ATOM   4912  CZ3 TRP A 324      -9.291 -21.858  28.327  1.00 24.81           C
ATOM   4913  HZ3 TRP A 324     -10.000 -21.174  28.772  1.00 24.81           H
ATOM   4914  CH2 TRP A 324      -9.019 -23.105  28.961  1.00 24.81           C
ATOM   4915  HH2 TRP A 324      -9.532 -23.356  29.879  1.00 24.81           H
TER    4916      TRP A 324 
ATOM   4917  O5*  DC E 325      -2.256  10.549 -22.794  1.00 52.72           O
ATOM   4918 *HO5  DC E 325      -1.954   9.912 -23.469  1.00 52.72           H
ATOM   4919  C5*  DC E 325      -2.647   9.801 -21.655  1.00 52.72           C
ATOM   4920 1H5*  DC E 325      -1.770   9.604 -21.034  1.00 52.72           H
ATOM   4921 2H5*  DC E 325      -3.073   8.847 -21.975  1.00 52.72           H
ATOM   4922  C4*  DC E 325      -3.692  10.569 -20.833  1.00 52.72           C
ATOM   4923  H4*  DC E 325      -3.314  11.564 -20.594  1.00 52.72           H
ATOM   4924  O4*  DC E 325      -4.922  10.679 -21.554  1.00 52.72           O
ATOM   4925  C3*  DC E 325      -4.063   9.825 -19.549  1.00 52.72           C
ATOM   4926  H3*  DC E 325      -4.147   8.767 -19.803  1.00 52.72           H
ATOM   4927  O3*  DC E 325      -3.161   9.931 -18.434  1.00 52.72           O
ATOM   4928  C2*  DC E 325      -5.464  10.330 -19.269  1.00 52.72           C
ATOM   4929 1H2*  DC E 325      -5.440  11.258 -18.702  1.00 52.72           H
ATOM   4930 2H2*  DC E 325      -6.045   9.577 -18.743  1.00 52.72           H
ATOM   4931  C1*  DC E 325      -6.038  10.589 -20.658  1.00 52.72           C
ATOM   4932  H1*  DC E 325      -6.584  11.537 -20.648  1.00 52.72           H
ATOM   4933  N1   DC E 325      -6.982   9.489 -21.073  1.00 52.72           N
ATOM   4934  C2   DC E 325      -8.313   9.458 -20.573  1.00 52.72           C
ATOM   4935  O2   DC E 325      -8.698  10.270 -19.718  1.00 52.72           O
ATOM   4936  N3   DC E 325      -9.180   8.508 -21.021  1.00 52.72           N
ATOM   4937  C4   DC E 325      -8.783   7.611 -21.919  1.00 52.72           C
ATOM   4938  N4   DC E 325      -9.670   6.740 -22.339  1.00 52.72           N
ATOM   4939 1H4   DC E 325     -10.614   6.790 -21.993  1.00 52.72           H
ATOM   4940 2H4   DC E 325      -9.398   6.025 -22.991  1.00 52.72           H
ATOM   4941  C5   DC E 325      -7.437   7.570 -22.406  1.00 52.72           C
ATOM   4942  H5   DC E 325      -7.094   6.820 -23.101  1.00 52.72           H
ATOM   4943  C6   DC E 325      -6.568   8.513 -21.955  1.00 52.72           C
ATOM   4944  H6   DC E 325      -5.538   8.511 -22.294  1.00 52.72           H
ATOM   4945  P    DG E 326      -2.582  11.304 -17.769  1.00 84.96           P
ATOM   4946  O1P  DG E 326      -3.243  12.488 -18.354  1.00 84.96           O
ATOM   4947  O2P  DG E 326      -1.108  11.207 -17.802  1.00 84.96           O
ATOM   4948  O5*  DG E 326      -3.022  11.174 -16.225  1.00 84.96           O
ATOM   4949  C5*  DG E 326      -4.341  11.462 -15.755  1.00 84.96           C
ATOM   4950 1H5*  DG E 326      -4.936  11.903 -16.555  1.00 84.96           H
ATOM   4951 2H5*  DG E 326      -4.265  12.192 -14.950  1.00 84.96           H
ATOM   4952  C4*  DG E 326      -5.077  10.217 -15.208  1.00 84.96           C
ATOM   4953  H4*  DG E 326      -5.857  10.563 -14.529  1.00 84.96           H
ATOM   4954  O4*  DG E 326      -5.689   9.475 -16.264  1.00 84.96           O
ATOM   4955  C3*  DG E 326      -4.183   9.237 -14.431  1.00 84.96           C
ATOM   4956  H3*  DG E 326      -3.206   9.668 -14.200  1.00 84.96           H
ATOM   4957  O3*  DG E 326      -4.863   8.828 -13.254  1.00 84.96           O
ATOM   4958  C2*  DG E 326      -4.055   8.054 -15.377  1.00 84.96           C
ATOM   4959 1H2*  DG E 326      -3.889   7.124 -14.836  1.00 84.96           H
ATOM   4960 2H2*  DG E 326      -3.264   8.238 -16.101  1.00 84.96           H
ATOM   4961  C1*  DG E 326      -5.429   8.094 -16.044  1.00 84.96           C
ATOM   4962  H1*  DG E 326      -6.161   7.717 -15.324  1.00 84.96           H
ATOM   4963  N9   DG E 326      -5.568   7.286 -17.289  1.00 84.96           N
ATOM   4964  C8   DG E 326      -4.604   6.798 -18.140  1.00 84.96           C
ATOM   4965  H8   DG E 326      -3.551   6.974 -17.989  1.00 84.96           H
ATOM   4966  N7   DG E 326      -5.063   6.119 -19.152  1.00 84.96           N
ATOM   4967  C5   DG E 326      -6.440   6.087 -18.931  1.00 84.96           C
ATOM   4968  C6   DG E 326      -7.511   5.426 -19.645  1.00 84.96           C
ATOM   4969  O6   DG E 326      -7.464   4.794 -20.701  1.00 84.96           O
ATOM   4970  N1   DG E 326      -8.753   5.585 -19.045  1.00 84.96           N
ATOM   4971  H1   DG E 326      -9.526   5.109 -19.485  1.00 84.96           H
ATOM   4972  C2   DG E 326      -8.981   6.336 -17.928  1.00 84.96           C
ATOM   4973  N2   DG E 326     -10.216   6.387 -17.483  1.00 84.96           N
ATOM   4974 1H2   DG E 326     -10.937   5.841 -17.930  1.00 84.96           H
ATOM   4975 2H2   DG E 326     -10.438   6.958 -16.676  1.00 84.96           H
ATOM   4976  N3   DG E 326      -8.019   7.009 -17.276  1.00 84.96           N
ATOM   4977  C4   DG E 326      -6.760   6.825 -17.805  1.00 84.96           C
ATOM   4978  P    DA E 327      -4.135   8.830 -11.849  1.00 78.17           P
ATOM   4979  O1P  DA E 327      -3.926  10.225 -11.422  1.00 78.17           O
ATOM   4980  O2P  DA E 327      -2.974   7.930 -11.929  1.00 78.17           O
ATOM   4981  O5*  DA E 327      -5.220   8.143 -10.877  1.00 78.17           O
ATOM   4982  C5*  DA E 327      -6.383   8.845 -10.430  1.00 78.17           C
ATOM   4983 1H5*  DA E 327      -6.519   9.748 -11.029  1.00 78.17           H
ATOM   4984 2H5*  DA E 327      -6.244   9.142  -9.390  1.00 78.17           H
ATOM   4985  C4*  DA E 327      -7.660   7.994 -10.531  1.00 78.17           C
ATOM   4986  H4*  DA E 327      -8.461   8.528 -10.018  1.00 78.17           H
ATOM   4987  O4*  DA E 327      -8.039   7.847 -11.899  1.00 78.17           O
ATOM   4988  C3*  DA E 327      -7.558   6.590  -9.915  1.00 78.17           C
ATOM   4989  H3*  DA E 327      -6.545   6.200 -10.026  1.00 78.17           H
ATOM   4990  O3*  DA E 327      -7.958   6.567  -8.540  1.00 78.17           O
ATOM   4991  C2*  DA E 327      -8.517   5.805 -10.802  1.00 78.17           C
ATOM   4992 1H2*  DA E 327      -9.524   5.832 -10.382  1.00 78.17           H
ATOM   4993 2H2*  DA E 327      -8.181   4.776 -10.903  1.00 78.17           H
ATOM   4994  C1*  DA E 327      -8.504   6.524 -12.147  1.00 78.17           C
ATOM   4995  H1*  DA E 327      -9.514   6.550 -12.568  1.00 78.17           H
ATOM   4996  N9   DA E 327      -7.594   5.849 -13.115  1.00 78.17           N
ATOM   4997  C8   DA E 327      -6.232   5.961 -13.205  1.00 78.17           C
ATOM   4998  H8   DA E 327      -5.664   6.600 -12.541  1.00 78.17           H
ATOM   4999  N7   DA E 327      -5.685   5.248 -14.152  1.00 78.17           N
ATOM   5000  C5   DA E 327      -6.785   4.661 -14.788  1.00 78.17           C
ATOM   5001  C6   DA E 327      -6.941   3.845 -15.948  1.00 78.17           C
ATOM   5002  N6   DA E 327      -5.951   3.500 -16.759  1.00 78.17           N
ATOM   5003 1H6   DA E 327      -6.143   2.899 -17.551  1.00 78.17           H
ATOM   5004 2H6   DA E 327      -5.009   3.829 -16.580  1.00 78.17           H
ATOM   5005  N1   DA E 327      -8.167   3.395 -16.277  1.00 78.17           N
ATOM   5006  C2   DA E 327      -9.208   3.740 -15.517  1.00 78.17           C
ATOM   5007  H2   DA E 327     -10.166   3.336 -15.818  1.00 78.17           H
ATOM   5008  N3   DA E 327      -9.216   4.532 -14.435  1.00 78.17           N
ATOM   5009  C4   DA E 327      -7.952   4.981 -14.126  1.00 78.17           C
[truncated: 60,259 more chars]
