# Supplementary material for: NKX2-5 Variant in Two Siblings with Thyroid Hemiagenesis
Source: Int J Mol Sci. 2022 Mar 21;23(6):3414. doi: 10.3390/ijms23063414 (PMC8950672; doi:10.3390/ijms23063414)
Supplement: Supplementary file 1 [file ijms-23-03414-s001.zip › Suppl 9 Modelling data/nkx2-5_normal_7models.pdb]

REMARK YASARA *************************************************************
REMARK YASARA *                                                           *
REMARK YASARA *                     Y  A  S  A  R  A                      *
REMARK YASARA *                                                           *
REMARK YASARA *   Yet Another Scientific Artificial Reality Application   *
REMARK YASARA *                                                           *
REMARK YASARA *            MOLECULE STRUCTURE FILE, PDB FORMAT            *
REMARK YASARA *                                                           *
REMARK YASARA * Just use YASARA every day to make your questions go away! *
REMARK YASARA *                                                           *
REMARK YASARA *                      www.YASARA.org                       *
REMARK YASARA *                                                           *
REMARK YASARA *************************************************************
REMARK YASARA
REMARK YASARA Written on:        Mon Mar 14 10:11:55 2022
REMARK YASARA Number of models: 7
REMARK YASARA Number of atoms:   26888
REMARK YASARA Please address questions or suggestions to: Eliza@yasara.org
REMARK YASARA
REMARK   2 RESOLUTION. 1.60 ANGSTROMS.
REMARK 290 CRYSTALLOGRAPHIC SYMMETRY TRANSFORMATIONS
REMARK 290 THE FOLLOWING TRANSFORMATIONS OPERATE ON THE ATOM/HETATM
REMARK 290 RECORDS IN THIS ENTRY TO PRODUCE CRYSTALLOGRAPHICALLY
REMARK 290 RELATED MOLECULES.
REMARK 290   SMTRY1   1  1.000000  0.000000  0.000000        0.00000
REMARK 290   SMTRY2   1  0.000000  1.000000  0.000000        0.00000
REMARK 290   SMTRY3   1  0.000000  0.000000  1.000000        0.00000
REMARK 290   SMTRY1   2 -1.000000  0.000000  0.000000        0.00000
REMARK 290   SMTRY2   2  0.000000  1.000000  0.000000       30.71850
REMARK 290   SMTRY3   2  0.000000  0.000000 -1.000000        0.00000
COMPND    MOL_ID: 1;
COMPND   2 MOLECULE: DNA (5'-D(*TP*AP*AP*TP*CP*CP*TP*AP*AP*TP*CP*C)-3');
COMPND   3 CHAIN: A;
COMPND   4 MOL_ID: 2;
COMPND   5 MOLECULE: DNA (5'-D(*GP*GP*AP*TP*TP*AP*GP*GP*AP*TP*TP*A)-3');
COMPND   6 CHAIN: B;
COMPND   7 MOL_ID: 3;
COMPND   8 MOLECULE: SEGMENTATION POLARITY HOMEOBOX PROTEIN ENGRAILED,;
COMPND   9 CHAIN: ;
SEQRES   1 A  209  MET PHE PRO SER PRO ALA LEU THR PRO THR PRO PHE SER 
SEQRES   2 A  209  VAL LYS ASP ILE LEU ASN LEU GLU GLN GLN GLN ARG SER 
SEQRES   3 A  209  LEU ALA ALA ALA GLY GLU LEU SER ALA ARG LEU GLU ALA 
SEQRES   4 A  209  THR LEU ALA PRO SER SER CYS MET LEU ALA ALA PHE LYS 
SEQRES   5 A  209  PRO GLU ALA TYR ALA GLY PRO GLU ALA ALA ALA PRO GLY 
SEQRES   6 A  209  LEU PRO GLU LEU ARG ALA GLU LEU GLY ARG ALA PRO SER 
SEQRES   7 A  209  PRO ALA LYS CYS ALA SER ALA PHE PRO ALA ALA PRO ALA 
SEQRES   8 A  209  PHE TYR PRO ARG ALA TYR SER ASP PRO ASP PRO ALA LYS 
SEQRES   9 A  209  ASP PRO ARG ALA GLU LYS LYS GLU LEU CYS ALA LEU GLN 
SEQRES  10 A  209  LYS ALA VAL GLU LEU GLU LYS THR GLU ALA ASP ASN ALA 
SEQRES  11 A  209  GLU ARG PRO ARG ALA ARG ARG ARG ARG LYS PRO ARG VAL 
SEQRES  12 A  209  LEU PHE SER GLN ALA GLN VAL TYR GLU LEU GLU ARG ARG 
SEQRES  13 A  209  PHE LYS GLN GLN ARG TYR LEU SER ALA PRO GLU ARG ASP 
SEQRES  14 A  209  GLN LEU ALA SER VAL LEU LYS LEU THR SER THR GLN VAL 
SEQRES  15 A  209  LYS ILE TRP PHE GLN ASN ARG ARG TYR LYS CYS LYS ARG 
SEQRES  16 A  209  GLN ARG GLN ASP GLN THR LEU GLU LEU VAL GLY LEU PRO 
SEQRES  17 A  209  PRO 
SEQRES   1 A   12   DT  DA  DA  DT  DC  DC  DT  DA  DA  DT  DC  DC 
SEQRES   1 B   12   DG  DG  DA  DT  DT  DA  DG  DG  DA  DT  DT  DA 
CRYST1   39.798   61.437   39.976  90.00 106.45  90.00 P 1 21 1      2
ORIGX1      1.000000  0.000000  0.000000        0.00000
ORIGX2      0.000000  1.000000  0.000000        0.00000
ORIGX3      0.000000  0.000000  1.000000        0.00000
SCALE1      0.025127  0.000000  0.007418        0.00000
SCALE2      0.000000  0.016277  0.000000        0.00000
SCALE3      0.000000  0.000000  0.026082        0.00000
MODEL        1
ATOM      1  N   MET A   1      34.508 -16.049  25.466  0.92-43.20           N
ATOM      2 1H   MET A   1      34.576 -15.872  26.458  0.92-43.20           H
ATOM      3 2H   MET A   1      34.445 -15.167  24.976  0.92-43.20           H
ATOM      4 3H   MET A   1      35.337 -16.541  25.159  0.92-43.20           H
ATOM      5  CA  MET A   1      33.308 -16.871  25.181  0.92-43.20           C
ATOM      6  HA  MET A   1      33.347 -17.776  25.781  0.92-43.20           H
ATOM      7  C   MET A   1      33.286 -17.258  23.714  0.92-43.20           C
ATOM      8  O   MET A   1      33.056 -16.404  22.861  0.92-43.20           O
ATOM      9  CB  MET A   1      32.033 -16.096  25.535  0.92-43.20           C
ATOM     10 1HB  MET A   1      32.018 -15.166  24.970  0.92-43.20           H
ATOM     11 2HB  MET A   1      31.171 -16.690  25.238  0.92-43.20           H
ATOM     12  CG  MET A   1      31.902 -15.772  27.020  0.92-43.20           C
ATOM     13 1HG  MET A   1      31.959 -16.704  27.583  0.92-43.20           H
ATOM     14 2HG  MET A   1      32.727 -15.130  27.327  0.92-43.20           H
ATOM     15  SD  MET A   1      30.343 -14.951  27.432  0.92-43.20           S
ATOM     16  CE  MET A   1      30.549 -13.296  26.761  0.92-43.20           C
ATOM     17 1HE  MET A   1      29.676 -12.690  27.005  0.92-43.20           H
ATOM     18 2HE  MET A   1      30.653 -13.347  25.677  0.92-43.20           H
ATOM     19 3HE  MET A   1      31.439 -12.832  27.190  0.92-43.20           H
ATOM     20  N   PHE A   2      33.547 -18.516  23.391  0.92-30.12           N
ATOM     21  H   PHE A   2      33.774 -19.196  24.117  0.92-30.12           H
ATOM     22  CA  PHE A   2      33.473 -18.966  22.001  0.92-30.12           C
ATOM     23  HA  PHE A   2      33.933 -18.220  21.354  0.92-30.12           H
ATOM     24  C   PHE A   2      31.986 -19.107  21.681  0.92-30.12           C
ATOM     25  O   PHE A   2      31.240 -19.638  22.512  0.92-30.12           O
ATOM     26  CB  PHE A   2      34.182 -20.312  21.822  0.92-30.12           C
ATOM     27 1HB  PHE A   2      33.697 -21.054  22.457  0.92-30.12           H
ATOM     28 2HB  PHE A   2      34.074 -20.625  20.784  0.92-30.12           H
ATOM     29  CG  PHE A   2      35.648 -20.270  22.161  0.92-30.12           C
ATOM     30  CD1 PHE A   2      36.118 -20.835  23.361  0.92-30.12           C
ATOM     31  HD1 PHE A   2      35.429 -21.338  24.024  0.92-30.12           H
ATOM     32  CD2 PHE A   2      36.566 -19.653  21.292  0.92-30.12           C
ATOM     33  HD2 PHE A   2      36.223 -19.230  20.358  0.92-30.12           H
ATOM     34  CE1 PHE A   2      37.486 -20.746  23.722  0.92-30.12           C
ATOM     35  HE1 PHE A   2      37.828 -21.169  24.655  0.92-30.12           H
ATOM     36  CE2 PHE A   2      37.943 -19.569  21.630  0.92-30.12           C
ATOM     37  HE2 PHE A   2      38.640 -19.091  20.956  0.92-30.12           H
ATOM     38  CZ  PHE A   2      38.400 -20.106  22.855  0.92-30.12           C
ATOM     39  HZ  PHE A   2      39.445 -20.034  23.124  0.92-30.12           H
ATOM     40  N   PRO A   3      31.520 -18.625  20.517  0.92-11.83           N
ATOM     41  CA  PRO A   3      30.070 -18.739  20.323  0.92-11.83           C
ATOM     42  HA  PRO A   3      29.536 -18.362  21.195  0.92-11.83           H
ATOM     43  C   PRO A   3      29.615 -20.165  20.023  0.92-11.83           C
ATOM     44  O   PRO A   3      30.379 -20.974  19.490  0.92-11.83           O
ATOM     45  CB  PRO A   3      29.821 -17.819  19.127  0.92-11.83           C
ATOM     46 1HB  PRO A   3      28.960 -18.151  18.548  0.92-11.83           H
ATOM     47 2HB  PRO A   3      29.682 -16.795  19.468  0.92-11.83           H
ATOM     48  CG  PRO A   3      31.067 -17.918  18.338  0.92-11.83           C
ATOM     49 1HG  PRO A   3      31.064 -18.843  17.762  0.92-11.83           H
ATOM     50 2HG  PRO A   3      31.181 -17.058  17.679  0.92-11.83           H
ATOM     51  CD  PRO A   3      32.161 -17.949  19.373  0.92-11.83           C
ATOM     52 1HD  PRO A   3      33.019 -18.515  19.009  0.92-11.83           H
ATOM     53 2HD  PRO A   3      32.452 -16.936  19.652  0.92-11.83           H
ATOM     54  N   SER A   4      28.370 -20.471  20.352  0.92 -2.58           N
ATOM     55  H   SER A   4      27.798 -19.795  20.848  0.92 -2.58           H
ATOM     56  CA  SER A   4      27.759 -21.745  19.982  0.92 -2.58           C
ATOM     57  HA  SER A   4      28.453 -22.560  20.179  0.92 -2.58           H
ATOM     58  C   SER A   4      27.414 -21.702  18.493  0.92 -2.58           C
ATOM     59  O   SER A   4      27.242 -20.603  17.938  0.92 -2.58           O
ATOM     60  CB  SER A   4      26.484 -21.947  20.799  0.92 -2.58           C
ATOM     61 1HB  SER A   4      26.011 -22.885  20.510  0.92 -2.58           H
ATOM     62 2HB  SER A   4      26.745 -21.987  21.857  0.92 -2.58           H
ATOM     63  OG  SER A   4      25.586 -20.872  20.586  0.92 -2.58           O
ATOM     64  HG  SER A   4      24.747 -21.084  21.012  0.92 -2.58           H
ATOM     65  N   PRO A   5      27.297 -22.868  17.826  0.92 -9.44           N
ATOM     66  CA  PRO A   5      26.930 -22.773  16.406  0.92 -9.44           C
ATOM     67  HA  PRO A   5      27.693 -22.215  15.866  0.92 -9.44           H
ATOM     68  C   PRO A   5      25.560 -22.144  16.183  0.92 -9.44           C
ATOM     69  O   PRO A   5      24.640 -22.342  16.977  0.92 -9.44           O
ATOM     70  CB  PRO A   5      26.916 -24.236  15.951  0.92 -9.44           C
ATOM     71 1HB  PRO A   5      25.905 -24.636  16.021  0.92 -9.44           H
ATOM     72 2HB  PRO A   5      27.296 -24.332  14.933  0.92 -9.44           H
ATOM     73  CG  PRO A   5      27.805 -24.931  16.917  0.92 -9.44           C
ATOM     74 1HG  PRO A   5      27.590 -25.998  16.952  0.92 -9.44           H
ATOM     75 2HG  PRO A   5      28.849 -24.754  16.656  0.92 -9.44           H
ATOM     76  CD  PRO A   5      27.475 -24.277  18.224  0.92 -9.44           C
ATOM     77 1HD  PRO A   5      26.547 -24.679  18.634  0.92 -9.44           H
ATOM     78 2HD  PRO A   5      28.298 -24.395  18.928  0.92 -9.44           H
ATOM     79  N   ALA A   6      25.427 -21.372  15.117  0.92  0.63           N
ATOM     80  H   ALA A   6      26.225 -21.220  14.507  0.92  0.63           H
ATOM     81  CA  ALA A   6      24.161 -20.736  14.780  0.92  0.63           C
ATOM     82  HA  ALA A   6      23.730 -20.290  15.678  0.92  0.63           H
ATOM     83  C   ALA A   6      23.195 -21.786  14.228  0.92  0.63           C
ATOM     84  O   ALA A   6      23.618 -22.821  13.698  0.92  0.63           O
ATOM     85  CB  ALA A   6      24.404 -19.640  13.741  0.92  0.63           C
ATOM     86 1HB  ALA A   6      25.113 -18.910  14.131  0.92  0.63           H
ATOM     87 2HB  ALA A   6      23.466 -19.138  13.510  0.92  0.63           H
ATOM     88 3HB  ALA A   6      24.806 -20.078  12.825  0.92  0.63           H
ATOM     89  N   LEU A   7      21.905 -21.489  14.280  0.92-25.64           N
ATOM     90  H   LEU A   7      21.607 -20.631  14.719  0.92-25.64           H
ATOM     91  CA  LEU A   7      20.903 -22.356  13.662  0.92-25.64           C
ATOM     92  HA  LEU A   7      21.044 -23.379  14.010  0.92-25.64           H
ATOM     93  C   LEU A   7      21.084 -22.331  12.149  0.92-25.64           C
ATOM     94  O   LEU A   7      21.483 -21.315  11.574  0.92-25.64           O
ATOM     95  CB  LEU A   7      19.481 -21.895  13.999  0.92-25.64           C
ATOM     96 1HB  LEU A   7      19.373 -20.869  13.657  0.92-25.64           H
ATOM     97 2HB  LEU A   7      18.788 -22.507  13.421  0.92-25.64           H
ATOM     98  CG  LEU A   7      19.028 -21.948  15.464  0.92-25.64           C
ATOM     99  HG  LEU A   7      19.709 -21.344  16.062  0.92-25.64           H
ATOM    100  CD1 LEU A   7      17.626 -21.355  15.582  0.92-25.64           C
ATOM    101 1HD1 LEU A   7      17.328 -21.324  16.630  0.92-25.64           H
ATOM    102 2HD1 LEU A   7      16.910 -21.962  15.024  0.92-25.64           H
ATOM    103 3HD1 LEU A   7      17.618 -20.340  15.187  0.92-25.64           H
ATOM    104  CD2 LEU A   7      19.025 -23.370  16.014  0.92-25.64           C
ATOM    105 1HD2 LEU A   7      18.705 -23.357  17.055  0.92-25.64           H
ATOM    106 2HD2 LEU A   7      20.026 -23.794  15.965  0.92-25.64           H
ATOM    107 3HD2 LEU A   7      18.336 -23.994  15.441  0.92-25.64           H
ATOM    108  N   THR A   8      20.778 -23.441  11.505  0.92 -5.69           N
ATOM    109  H   THR A   8      20.422 -24.240  12.024  0.92 -5.69           H
ATOM    110  CA  THR A   8      20.852 -23.531  10.050  0.92 -5.69           C
ATOM    111  HA  THR A   8      21.649 -22.890   9.682  0.92 -5.69           H
ATOM    112  C   THR A   8      19.499 -23.074   9.502  0.92 -5.69           C
ATOM    113  O   THR A   8      18.466 -23.573   9.956  0.92 -5.69           O
ATOM    114  CB  THR A   8      21.143 -24.980   9.621  0.92 -5.69           C
ATOM    115  HB  THR A   8      20.371 -25.639  10.013  0.92 -5.69           H
ATOM    116  OG1 THR A   8      22.417 -25.368  10.146  0.92 -5.69           O
ATOM    117  HG1 THR A   8      22.334 -25.463  11.100  0.92 -5.69           H
ATOM    118  CG2 THR A   8      21.215 -25.139   8.124  0.92 -5.69           C
ATOM    119 1HG2 THR A   8      21.617 -26.124   7.889  0.92 -5.69           H
ATOM    120 2HG2 THR A   8      21.857 -24.375   7.691  0.92 -5.69           H
ATOM    121 3HG2 THR A   8      20.216 -25.060   7.695  0.92 -5.69           H
ATOM    122  N   PRO A   9      19.466 -22.104   8.569  1.00 -0.91           N
ATOM    123  CA  PRO A   9      18.154 -21.715   8.033  1.00 -0.91           C
ATOM    124  HA  PRO A   9      17.512 -21.352   8.835  1.00 -0.91           H
ATOM    125  C   PRO A   9      17.444 -22.823   7.257  1.00 -0.91           C
ATOM    126  O   PRO A   9      18.069 -23.762   6.760  1.00 -0.91           O
ATOM    127  CB  PRO A   9      18.499 -20.572   7.073  1.00 -0.91           C
ATOM    128 1HB  PRO A   9      18.600 -20.957   6.059  1.00 -0.91           H
ATOM    129 2HB  PRO A   9      17.741 -19.790   7.112  1.00 -0.91           H
ATOM    130  CG  PRO A   9      19.798 -20.065   7.543  1.00 -0.91           C
ATOM    131 1HG  PRO A   9      20.321 -19.530   6.750  1.00 -0.91           H
ATOM    132 2HG  PRO A   9      19.654 -19.424   8.414  1.00 -0.91           H
ATOM    133  CD  PRO A   9      20.532 -21.306   7.935  1.00 -0.91           C
ATOM    134 1HD  PRO A   9      20.926 -21.819   7.056  1.00 -0.91           H
ATOM    135 2HD  PRO A   9      21.328 -21.068   8.641  1.00 -0.91           H
ATOM    136  N   THR A  10      16.137 -22.677   7.111  1.00  0.45           N
ATOM    137  H   THR A  10      15.676 -21.873   7.511  1.00  0.45           H
ATOM    138  CA  THR A  10      15.308 -23.606   6.345  1.00  0.45           C
ATOM    139  HA  THR A  10      15.926 -24.357   5.858  1.00  0.45           H
ATOM    140  C   THR A  10      14.591 -22.749   5.306  1.00  0.45           C
ATOM    141  O   THR A  10      14.150 -21.638   5.639  1.00  0.45           O
ATOM    142  CB  THR A  10      14.277 -24.300   7.268  1.00  0.45           C
ATOM    143  HB  THR A  10      13.605 -23.550   7.684  1.00  0.45           H
ATOM    144  OG1 THR A  10      14.966 -24.955   8.336  1.00  0.45           O
ATOM    145  HG1 THR A  10      14.292 -25.385   8.886  1.00  0.45           H
ATOM    146  CG2 THR A  10      13.464 -25.373   6.566  1.00  0.45           C
ATOM    147 1HG2 THR A  10      12.813 -25.863   7.289  1.00  0.45           H
ATOM    148 2HG2 THR A  10      14.125 -26.113   6.120  1.00  0.45           H
ATOM    149 3HG2 THR A  10      12.843 -24.924   5.793  1.00  0.45           H
ATOM    150  N   PRO A  11      14.479 -23.216   4.048  1.00 -8.40           N
ATOM    151  CA  PRO A  11      13.747 -22.348   3.121  1.00 -8.40           C
ATOM    152  HA  PRO A  11      14.148 -21.337   3.147  1.00 -8.40           H
ATOM    153  C   PRO A  11      12.246 -22.321   3.412  1.00 -8.40           C
ATOM    154  O   PRO A  11      11.726 -23.172   4.145  1.00 -8.40           O
ATOM    155  CB  PRO A  11      14.042 -22.988   1.763  1.00 -8.40           C
ATOM    156 1HB  PRO A  11      13.232 -22.805   1.057  1.00 -8.40           H
ATOM    157 2HB  PRO A  11      14.985 -22.612   1.366  1.00 -8.40           H
ATOM    158  CG  PRO A  11      14.165 -24.427   2.071  1.00 -8.40           C
ATOM    159 1HG  PRO A  11      13.176 -24.866   2.204  1.00 -8.40           H
ATOM    160 2HG  PRO A  11      14.713 -24.948   1.286  1.00 -8.40           H
ATOM    161  CD  PRO A  11      14.931 -24.448   3.369  1.00 -8.40           C
ATOM    162 1HD  PRO A  11      14.677 -25.337   3.945  1.00 -8.40           H
ATOM    163 2HD  PRO A  11      16.004 -24.404   3.183  1.00 -8.40           H
ATOM    164  N   PHE A  12      11.534 -21.379   2.811  1.00  7.70           N
ATOM    165  H   PHE A  12      12.009 -20.672   2.255  1.00  7.70           H
ATOM    166  CA  PHE A  12      10.074 -21.354   2.879  1.00  7.70           C
ATOM    167  HA  PHE A  12       9.749 -21.294   3.918  1.00  7.70           H
ATOM    168  C   PHE A  12       9.546 -22.647   2.249  1.00  7.70           C
ATOM    169  O   PHE A  12      10.144 -23.145   1.292  1.00  7.70           O
ATOM    170  CB  PHE A  12       9.537 -20.162   2.080  1.00  7.70           C
ATOM    171 1HB  PHE A  12       9.859 -20.277   1.047  1.00  7.70           H
ATOM    172 2HB  PHE A  12       8.451 -20.179   2.101  1.00  7.70           H
ATOM    173  CG  PHE A  12      10.008 -18.813   2.562  1.00  7.70           C
ATOM    174  CD1 PHE A  12      10.536 -17.889   1.640  1.00  7.70           C
ATOM    175  HD1 PHE A  12      10.626 -18.159   0.596  1.00  7.70           H
ATOM    176  CD2 PHE A  12       9.899 -18.439   3.914  1.00  7.70           C
ATOM    177  HD2 PHE A  12       9.506 -19.139   4.636  1.00  7.70           H
ATOM    178  CE1 PHE A  12      10.944 -16.598   2.056  1.00  7.70           C
ATOM    179  HE1 PHE A  12      11.347 -15.901   1.336  1.00  7.70           H
ATOM    180  CE2 PHE A  12      10.295 -17.142   4.344  1.00  7.70           C
ATOM    181  HE2 PHE A  12      10.198 -16.862   5.382  1.00  7.70           H
ATOM    182  CZ  PHE A  12      10.812 -16.219   3.406  1.00  7.70           C
ATOM    183  HZ  PHE A  12      11.107 -15.227   3.718  1.00  7.70           H
ATOM    184  N   SER A  13       8.457 -23.207   2.758  1.00-16.77           N
ATOM    185  H   SER A  13       7.992 -22.788   3.555  1.00-16.77           H
ATOM    186  CA  SER A  13       7.880 -24.416   2.161  1.00-16.77           C
ATOM    187  HA  SER A  13       8.669 -25.137   1.958  1.00-16.77           H
ATOM    188  C   SER A  13       7.192 -24.040   0.856  1.00-16.77           C
ATOM    189  O   SER A  13       6.944 -22.864   0.622  1.00-16.77           O
ATOM    190  CB  SER A  13       6.855 -25.055   3.096  1.00-16.77           C
ATOM    191 1HB  SER A  13       6.553 -26.016   2.684  1.00-16.77           H
ATOM    192 2HB  SER A  13       7.311 -25.224   4.071  1.00-16.77           H
ATOM    193  OG  SER A  13       5.709 -24.235   3.241  1.00-16.77           O
ATOM    194  HG  SER A  13       5.887 -23.599   3.952  1.00-16.77           H
ATOM    195  N   VAL A  14       6.815 -25.011   0.035  1.00-19.25           N
ATOM    196  H   VAL A  14       6.997 -25.974   0.275  1.00-19.25           H
ATOM    197  CA  VAL A  14       6.106 -24.723  -1.218  1.00-19.25           C
ATOM    198  HA  VAL A  14       6.732 -24.087  -1.843  1.00-19.25           H
ATOM    199  C   VAL A  14       4.810 -23.975  -0.905  1.00-19.25           C
ATOM    200  O   VAL A  14       4.475 -22.985  -1.551  1.00-19.25           O
ATOM    201  CB  VAL A  14       5.770 -26.035  -1.988  1.00-19.25           C
ATOM    202  HB  VAL A  14       5.134 -26.651  -1.355  1.00-19.25           H
ATOM    203  CG1 VAL A  14       5.022 -25.750  -3.294  1.00-19.25           C
ATOM    204 1HG1 VAL A  14       4.811 -26.691  -3.803  1.00-19.25           H
ATOM    205 2HG1 VAL A  14       5.624 -25.112  -3.944  1.00-19.25           H
ATOM    206 3HG1 VAL A  14       4.073 -25.257  -3.085  1.00-19.25           H
ATOM    207  CG2 VAL A  14       7.044 -26.830  -2.301  1.00-19.25           C
ATOM    208 1HG2 VAL A  14       6.782 -27.748  -2.827  1.00-19.25           H
ATOM    209 2HG2 VAL A  14       7.562 -27.106  -1.384  1.00-19.25           H
ATOM    210 3HG2 VAL A  14       7.711 -26.239  -2.929  1.00-19.25           H
ATOM    211  N   LYS A  15       4.120 -24.399   0.146  1.00-14.40           N
ATOM    212  H   LYS A  15       4.455 -25.209   0.664  1.00-14.40           H
ATOM    213  CA  LYS A  15       2.889 -23.738   0.580  1.00-14.40           C
ATOM    214  HA  LYS A  15       2.176 -23.726  -0.246  1.00-14.40           H
ATOM    215  C   LYS A  15       3.150 -22.298   1.000  1.00-14.40           C
ATOM    216  O   LYS A  15       2.382 -21.402   0.670  1.00-14.40           O
ATOM    217  CB  LYS A  15       2.305 -24.531   1.749  1.00-14.40           C
ATOM    218 1HB  LYS A  15       2.224 -25.573   1.437  1.00-14.40           H
ATOM    219 2HB  LYS A  15       3.010 -24.478   2.578  1.00-14.40           H
ATOM    220  CG  LYS A  15       0.932 -24.069   2.232  1.00-14.40           C
ATOM    221 1HG  LYS A  15       0.994 -23.048   2.608  1.00-14.40           H
ATOM    222 2HG  LYS A  15       0.239 -24.099   1.393  1.00-14.40           H
ATOM    223  CD  LYS A  15       0.405 -24.986   3.330  1.00-14.40           C
ATOM    224 1HD  LYS A  15      -0.657 -24.789   3.474  1.00-14.40           H
ATOM    225 2HD  LYS A  15       0.524 -26.019   3.004  1.00-14.40           H
ATOM    226  CE  LYS A  15       1.122 -24.794   4.666  1.00-14.40           C
ATOM    227 1HE  LYS A  15       2.201 -24.815   4.510  1.00-14.40           H
ATOM    228 2HE  LYS A  15       0.848 -23.825   5.087  1.00-14.40           H
ATOM    229  NZ  LYS A  15       0.767 -25.887   5.622  1.00-14.40           N
ATOM    230 1HZ  LYS A  15       1.190 -25.704   6.525  1.00-14.40           H
ATOM    231 2HZ  LYS A  15       1.121 -26.770   5.270  1.00-14.40           H
ATOM    232 3HZ  LYS A  15      -0.239 -25.952   5.730  1.00-14.40           H
ATOM    233  N   ASP A  16       4.243 -22.062   1.705  1.00-16.21           N
ATOM    234  H   ASP A  16       4.862 -22.828   1.942  1.00-16.21           H
ATOM    235  CA  ASP A  16       4.564 -20.711   2.163  1.00-16.21           C
ATOM    236  HA  ASP A  16       3.692 -20.288   2.661  1.00-16.21           H
ATOM    237  C   ASP A  16       4.935 -19.825   0.986  1.00-16.21           C
ATOM    238  O   ASP A  16       4.541 -18.672   0.961  1.00-16.21           O
ATOM    239  CB  ASP A  16       5.736 -20.692   3.141  1.00-16.21           C
ATOM    240 1HB  ASP A  16       6.597 -21.150   2.663  1.00-16.21           H
ATOM    241 2HB  ASP A  16       5.979 -19.657   3.383  1.00-16.21           H
ATOM    242  CG  ASP A  16       5.446 -21.439   4.415  1.00-16.21           C
ATOM    243  OD1 ASP A  16       4.327 -21.358   4.959  1.00-16.21           O
ATOM    244  OD2 ASP A  16       6.349 -22.194   4.850  1.00-16.21           O
ATOM    245  N   ILE A  17       5.656 -20.360   0.007  1.00-10.76           N
ATOM    246  H   ILE A  17       5.968 -21.327   0.089  1.00-10.76           H
ATOM    247  CA  ILE A  17       6.031 -19.603  -1.194  1.00-10.76           C
ATOM    248  HA  ILE A  17       6.515 -18.673  -0.897  1.00-10.76           H
ATOM    249  C   ILE A  17       4.767 -19.256  -1.966  1.00-10.76           C
ATOM    250  O   ILE A  17       4.582 -18.116  -2.376  1.00-10.76           O
ATOM    251  CB  ILE A  17       6.996 -20.407  -2.127  1.00-10.76           C
ATOM    252  HB  ILE A  17       6.534 -21.368  -2.351  1.00-10.76           H
ATOM    253  CG1 ILE A  17       8.339 -20.655  -1.418  1.00-10.76           C
ATOM    254 1HG1 ILE A  17       8.909 -19.726  -1.419  1.00-10.76           H
ATOM    255 2HG1 ILE A  17       8.145 -20.919  -0.384  1.00-10.76           H
ATOM    256  CG2 ILE A  17       7.255 -19.658  -3.464  1.00-10.76           C
ATOM    257 1HG2 ILE A  17       7.958 -20.216  -4.083  1.00-10.76           H
ATOM    258 2HG2 ILE A  17       7.663 -18.664  -3.268  1.00-10.76           H
ATOM    259 3HG2 ILE A  17       6.327 -19.554  -4.026  1.00-10.76           H
ATOM    260  CD1 ILE A  17       9.205 -21.768  -2.017  1.00-10.76           C
ATOM    261 1HD1 ILE A  17      10.109 -21.876  -1.418  1.00-10.76           H
ATOM    262 2HD1 ILE A  17       9.487 -21.526  -3.041  1.00-10.76           H
ATOM    263 3HD1 ILE A  17       8.657 -22.711  -2.004  1.00-10.76           H
ATOM    264  N   LEU A  18       3.863 -20.210  -2.136  1.00-23.06           N
ATOM    265  H   LEU A  18       4.038 -21.145  -1.771  1.00-23.06           H
ATOM    266  CA  LEU A  18       2.622 -19.941  -2.858  1.00-23.06           C
ATOM    267  HA  LEU A  18       2.862 -19.530  -3.837  1.00-23.06           H
ATOM    268  C   LEU A  18       1.788 -18.904  -2.128  1.00-23.06           C
ATOM    269  O   LEU A  18       1.223 -18.016  -2.758  1.00-23.06           O
ATOM    270  CB  LEU A  18       1.808 -21.225  -3.031  1.00-23.06           C
ATOM    271 1HB  LEU A  18       1.758 -21.726  -2.064  1.00-23.06           H
ATOM    272 2HB  LEU A  18       0.793 -20.950  -3.318  1.00-23.06           H
ATOM    273  CG  LEU A  18       2.341 -22.218  -4.073  1.00-23.06           C
ATOM    274  HG  LEU A  18       3.394 -22.406  -3.878  1.00-23.06           H
ATOM    275  CD1 LEU A  18       1.595 -23.535  -3.954  1.00-23.06           C
ATOM    276 1HD1 LEU A  18       2.016 -24.258  -4.650  1.00-23.06           H
ATOM    277 2HD1 LEU A  18       0.533 -23.392  -4.156  1.00-23.06           H
ATOM    278 3HD1 LEU A  18       1.719 -23.928  -2.945  1.00-23.06           H
ATOM    279  CD2 LEU A  18       2.203 -21.683  -5.499  1.00-23.06           C
ATOM    280 1HD2 LEU A  18       2.571 -22.425  -6.204  1.00-23.06           H
ATOM    281 2HD2 LEU A  18       2.806 -20.784  -5.616  1.00-23.06           H
ATOM    282 3HD2 LEU A  18       1.160 -21.451  -5.720  1.00-23.06           H
ATOM    283  N   ASN A  19       1.747 -18.979  -0.807  1.00-17.15           N
ATOM    284  H   ASN A  19       2.205 -19.754  -0.334  1.00-17.15           H
ATOM    285  CA  ASN A  19       1.029 -17.980  -0.022  1.00-17.15           C
ATOM    286  HA  ASN A  19       0.028 -17.861  -0.438  1.00-17.15           H
ATOM    287  C   ASN A  19       1.721 -16.617  -0.084  1.00-17.15           C
ATOM    288  O   ASN A  19       1.049 -15.598  -0.139  1.00-17.15           O
ATOM    289  CB  ASN A  19       0.913 -18.416   1.443  1.00-17.15           C
ATOM    290 1HB  ASN A  19       1.902 -18.668   1.820  1.00-17.15           H
ATOM    291 2HB  ASN A  19       0.513 -17.584   2.021  1.00-17.15           H
ATOM    292  CG  ASN A  19       0.000 -19.601   1.638  1.00-17.15           C
ATOM    293  OD1 ASN A  19      -0.840 -19.914   0.801  1.00-17.15           O
ATOM    294  ND2 ASN A  19       0.138 -20.265   2.755  1.00-17.15           N
ATOM    295 1HD2 ASN A  19      -0.475 -21.041   2.935  1.00-17.15           H
ATOM    296 2HD2 ASN A  19       0.841 -19.997   3.420  1.00-17.15           H
ATOM    297  N   LEU A  20       3.047 -16.578  -0.093  1.00  7.36           N
ATOM    298  H   LEU A  20       3.576 -17.445  -0.025  1.00  7.36           H
ATOM    299  CA  LEU A  20       3.787 -15.318  -0.210  1.00  7.36           C
ATOM    300  HA  LEU A  20       3.451 -14.627   0.560  1.00  7.36           H
ATOM    301  C   LEU A  20       3.476 -14.689  -1.556  1.00  7.36           C
ATOM    302  O   LEU A  20       3.159 -13.514  -1.609  1.00  7.36           O
ATOM    303  CB  LEU A  20       5.305 -15.541  -0.084  1.00  7.36           C
ATOM    304 1HB  LEU A  20       5.542 -16.491  -0.560  1.00  7.36           H
ATOM    305 2HB  LEU A  20       5.819 -14.760  -0.645  1.00  7.36           H
ATOM    306  CG  LEU A  20       5.880 -15.551   1.341  1.00  7.36           C
ATOM    307  HG  LEU A  20       5.152 -16.033   1.989  1.00  7.36           H
ATOM    308  CD1 LEU A  20       7.171 -16.345   1.463  1.00  7.36           C
ATOM    309 1HD1 LEU A  20       7.499 -16.368   2.502  1.00  7.36           H
ATOM    310 2HD1 LEU A  20       7.953 -15.888   0.859  1.00  7.36           H
ATOM    311 3HD1 LEU A  20       7.008 -17.369   1.127  1.00  7.36           H
ATOM    312  CD2 LEU A  20       6.109 -14.115   1.845  1.00  7.36           C
ATOM    313 1HD2 LEU A  20       6.451 -14.128   2.879  1.00  7.36           H
ATOM    314 2HD2 LEU A  20       5.199 -13.524   1.760  1.00  7.36           H
ATOM    315 3HD2 LEU A  20       6.876 -13.635   1.232  1.00  7.36           H
ATOM    316  N   GLU A  21       3.493 -15.475  -2.621  1.00-16.95           N
ATOM    317  H   GLU A  21       3.755 -16.454  -2.516  1.00-16.95           H
ATOM    318  CA  GLU A  21       3.166 -14.970  -3.952  1.00-16.95           C
ATOM    319  HA  GLU A  21       3.812 -14.125  -4.191  1.00-16.95           H
ATOM    320  C   GLU A  21       1.723 -14.487  -4.003  1.00-16.95           C
ATOM    321  O   GLU A  21       1.443 -13.408  -4.512  1.00-16.95           O
ATOM    322  CB  GLU A  21       3.350 -16.077  -4.996  1.00-16.95           C
ATOM    323 1HB  GLU A  21       2.827 -16.963  -4.640  1.00-16.95           H
ATOM    324 2HB  GLU A  21       2.879 -15.766  -5.928  1.00-16.95           H
ATOM    325  CG  GLU A  21       4.799 -16.464  -5.281  1.00-16.95           C
ATOM    326 1HG  GLU A  21       5.325 -16.633  -4.343  1.00-16.95           H
ATOM    327 2HG  GLU A  21       4.800 -17.396  -5.846  1.00-16.95           H
ATOM    328  CD  GLU A  21       5.541 -15.418  -6.091  1.00-16.95           C
ATOM    329  OE1 GLU A  21       5.003 -14.962  -7.124  1.00-16.95           O
ATOM    330  OE2 GLU A  21       6.695 -15.073  -5.751  1.00-16.95           O
ATOM    331  N   GLN A  22       0.795 -15.265  -3.467  1.00-21.21           N
ATOM    332  H   GLN A  22       1.056 -16.158  -3.053  1.00-21.21           H
ATOM    333  CA  GLN A  22      -0.612 -14.886  -3.514  1.00-21.21           C
ATOM    334  HA  GLN A  22      -0.879 -14.713  -4.556  1.00-21.21           H
ATOM    335  C   GLN A  22      -0.880 -13.602  -2.739  1.00-21.21           C
ATOM    336  O   GLN A  22      -1.564 -12.710  -3.239  1.00-21.21           O
ATOM    337  CB  GLN A  22      -1.487 -16.014  -2.958  1.00-21.21           C
ATOM    338 1HB  GLN A  22      -1.203 -16.944  -3.449  1.00-21.21           H
ATOM    339 2HB  GLN A  22      -1.295 -16.118  -1.891  1.00-21.21           H
ATOM    340  CG  GLN A  22      -2.983 -15.794  -3.165  1.00-21.21           C
ATOM    341 1HG  GLN A  22      -3.528 -16.603  -2.682  1.00-21.21           H
ATOM    342 2HG  GLN A  22      -3.281 -14.856  -2.698  1.00-21.21           H
ATOM    343  CD  GLN A  22      -3.369 -15.757  -4.627  1.00-21.21           C
ATOM    344  OE1 GLN A  22      -2.966 -16.613  -5.411  1.00-21.21           O
ATOM    345  NE2 GLN A  22      -4.152 -14.789  -5.013  1.00-21.21           N
ATOM    346 1HE2 GLN A  22      -4.475 -14.789  -5.971  1.00-21.21           H
ATOM    347 2HE2 GLN A  22      -4.436 -14.071  -4.366  1.00-21.21           H
ATOM    348  N   GLN A  23      -0.340 -13.488  -1.535  1.00 -8.44           N
ATOM    349  H   GLN A  23       0.225 -14.246  -1.155  1.00 -8.44           H
ATOM    350  CA  GLN A  23      -0.581 -12.304  -0.717  1.00 -8.44           C
ATOM    351  HA  GLN A  23      -1.648 -12.085  -0.726  1.00 -8.44           H
ATOM    352  C   GLN A  23       0.138 -11.103  -1.322  1.00 -8.44           C
ATOM    353  O   GLN A  23      -0.429 -10.020  -1.372  1.00 -8.44           O
ATOM    354  CB  GLN A  23      -0.154 -12.549   0.736  1.00 -8.44           C
ATOM    355 1HB  GLN A  23       0.881 -12.892   0.744  1.00 -8.44           H
ATOM    356 2HB  GLN A  23      -0.216 -11.610   1.285  1.00 -8.44           H
ATOM    357  CG  GLN A  23      -1.040 -13.584   1.445  1.00 -8.44           C
ATOM    358 1HG  GLN A  23      -2.059 -13.203   1.491  1.00 -8.44           H
ATOM    359 2HG  GLN A  23      -1.053 -14.506   0.868  1.00 -8.44           H
ATOM    360  CD  GLN A  23      -0.585 -13.922   2.848  1.00 -8.44           C
ATOM    361  OE1 GLN A  23       0.557 -14.314   3.074  1.00 -8.44           O
ATOM    362  NE2 GLN A  23      -1.466 -13.788   3.802  1.00 -8.44           N
ATOM    363 1HE2 GLN A  23      -1.218 -14.057   4.737  1.00 -8.44           H
ATOM    364 2HE2 GLN A  23      -2.387 -13.424   3.597  1.00 -8.44           H
ATOM    365  N   GLN A  24       1.340 -11.294  -1.852  1.00 16.09           N
ATOM    366  H   GLN A  24       1.784 -12.210  -1.798  1.00 16.09           H
ATOM    367  CA  GLN A  24       2.064 -10.221  -2.536  1.00 16.09           C
ATOM    368  HA  GLN A  24       2.230  -9.396  -1.843  1.00 16.09           H
ATOM    369  C   GLN A  24       1.248  -9.689  -3.706  1.00 16.09           C
ATOM    370  O   GLN A  24       1.053  -8.487  -3.820  1.00 16.09           O
ATOM    371  CB  GLN A  24       3.416 -10.753  -3.030  1.00 16.09           C
ATOM    372 1HB  GLN A  24       4.031 -10.979  -2.160  1.00 16.09           H
ATOM    373 2HB  GLN A  24       3.232 -11.692  -3.547  1.00 16.09           H
ATOM    374  CG  GLN A  24       4.221  -9.882  -3.993  1.00 16.09           C
ATOM    375 1HG  GLN A  24       5.131 -10.421  -4.242  1.00 16.09           H
ATOM    376 2HG  GLN A  24       3.651  -9.745  -4.911  1.00 16.09           H
ATOM    377  CD  GLN A  24       4.610  -8.519  -3.473  1.00 16.09           C
ATOM    378  OE1 GLN A  24       4.517  -7.538  -4.194  1.00 16.09           O
ATOM    379  NE2 GLN A  24       5.079  -8.435  -2.263  1.00 16.09           N
ATOM    380 1HE2 GLN A  24       5.432  -7.546  -1.948  1.00 16.09           H
ATOM    381 2HE2 GLN A  24       5.093  -9.244  -1.653  1.00 16.09           H
ATOM    382  N   ARG A  25       0.732 -10.566  -4.555  1.00-24.05           N
ATOM    383  H   ARG A  25       0.906 -11.563  -4.416  1.00-24.05           H
ATOM    384  CA  ARG A  25      -0.038 -10.134  -5.723  1.00-24.05           C
ATOM    385  HA  ARG A  25       0.530  -9.378  -6.268  1.00-24.05           H
ATOM    386  C   ARG A  25      -1.365  -9.500  -5.335  1.00-24.05           C
ATOM    387  O   ARG A  25      -1.796  -8.533  -5.953  1.00-24.05           O
ATOM    388  CB  ARG A  25      -0.267 -11.334  -6.641  1.00-24.05           C
ATOM    389 1HB  ARG A  25      -0.700 -12.144  -6.053  1.00-24.05           H
ATOM    390 2HB  ARG A  25      -0.974 -11.056  -7.424  1.00-24.05           H
ATOM    391  CG  ARG A  25       1.020 -11.825  -7.301  1.00-24.05           C
ATOM    392 1HG  ARG A  25       1.320 -11.116  -8.072  1.00-24.05           H
ATOM    393 2HG  ARG A  25       1.817 -11.892  -6.562  1.00-24.05           H
ATOM    394  CD  ARG A  25       0.823 -13.195  -7.918  1.00-24.05           C
ATOM    395 1HD  ARG A  25       0.557 -13.899  -7.129  1.00-24.05           H
ATOM    396 2HD  ARG A  25       0.008 -13.146  -8.642  1.00-24.05           H
ATOM    397  NE  ARG A  25       2.042 -13.656  -8.595  1.00-24.05           N
ATOM    398  HE  ARG A  25       2.811 -12.996  -8.648  1.00-24.05           H
ATOM    399  CZ  ARG A  25       2.214 -14.832  -9.178  1.00-24.05           C
ATOM    400  NH1 ARG A  25       3.292 -15.044  -9.875  1.00-24.05           N
ATOM    401 1HH1 ARG A  25       4.009 -14.330  -9.936  1.00-24.05           H
ATOM    402 2HH1 ARG A  25       3.420 -15.922 -10.346  1.00-24.05           H
ATOM    403  NH2 ARG A  25       1.337 -15.800  -9.115  1.00-24.05           N
ATOM    404 1HH2 ARG A  25       0.533 -15.708  -8.508  1.00-24.05           H
ATOM    405 2HH2 ARG A  25       1.460 -16.630  -9.680  1.00-24.05           H
ATOM    406  N   SER A  26      -2.006 -10.011  -4.297  1.00  3.29           N
ATOM    407  H   SER A  26      -1.624 -10.818  -3.815  1.00  3.29           H
ATOM    408  CA  SER A  26      -3.282  -9.449  -3.858  1.00  3.29           C
ATOM    409  HA  SER A  26      -3.939  -9.370  -4.724  1.00  3.29           H
ATOM    410  C   SER A  26      -3.097  -8.051  -3.270  1.00  3.29           C
ATOM    411  O   SER A  26      -3.919  -7.161  -3.495  1.00  3.29           O
ATOM    412  CB  SER A  26      -3.938 -10.369  -2.829  1.00  3.29           C
ATOM    413 1HB  SER A  26      -3.315 -10.408  -1.935  1.00  3.29           H
ATOM    414 2HB  SER A  26      -4.919  -9.974  -2.564  1.00  3.29           H
ATOM    415  OG  SER A  26      -4.076 -11.681  -3.355  1.00  3.29           O
ATOM    416  HG  SER A  26      -3.209 -12.109  -3.312  1.00  3.29           H
ATOM    417  N   LEU A  27      -2.000  -7.842  -2.551  1.00  0.96           N
ATOM    418  H   LEU A  27      -1.360  -8.612  -2.368  1.00  0.96           H
ATOM    419  CA  LEU A  27      -1.673  -6.519  -2.011  1.00  0.96           C
ATOM    420  HA  LEU A  27      -2.548  -6.094  -1.519  1.00  0.96           H
ATOM    421  C   LEU A  27      -1.260  -5.587  -3.142  1.00  0.96           C
ATOM    422  O   LEU A  27      -1.620  -4.413  -3.145  1.00  0.96           O
ATOM    423  CB  LEU A  27      -0.511  -6.616  -1.012  1.00  0.96           C
ATOM    424 1HB  LEU A  27       0.285  -7.184  -1.492  1.00  0.96           H
ATOM    425 2HB  LEU A  27      -0.134  -5.609  -0.833  1.00  0.96           H
ATOM    426  CG  LEU A  27      -0.792  -7.256   0.357  1.00  0.96           C
ATOM    427  HG  LEU A  27      -1.361  -8.171   0.207  1.00  0.96           H
ATOM    428  CD1 LEU A  27       0.519  -7.621   1.051  1.00  0.96           C
ATOM    429 1HD1 LEU A  27       0.310  -8.088   2.013  1.00  0.96           H
ATOM    430 2HD1 LEU A  27       1.127  -6.728   1.210  1.00  0.96           H
ATOM    431 3HD1 LEU A  27       1.074  -8.325   0.431  1.00  0.96           H
ATOM    432  CD2 LEU A  27      -1.597  -6.340   1.266  1.00  0.96           C
ATOM    433 1HD2 LEU A  27      -1.853  -6.863   2.186  1.00  0.96           H
ATOM    434 2HD2 LEU A  27      -2.517  -6.029   0.771  1.00  0.96           H
ATOM    435 3HD2 LEU A  27      -1.013  -5.453   1.509  1.00  0.96           H
ATOM    436  N   ALA A  28      -0.517  -6.112  -4.106  0.21  3.00           N
ATOM    437  H   ALA A  28      -0.218  -7.080  -4.049  0.21  3.00           H
ATOM    438  CA  ALA A  28      -0.060  -5.309  -5.230  0.21  3.00           C
ATOM    439  HA  ALA A  28       0.489  -4.456  -4.834  0.21  3.00           H
ATOM    440  C   ALA A  28      -1.248  -4.776  -6.022  0.21  3.00           C
ATOM    441  O   ALA A  28      -1.304  -3.594  -6.313  0.21  3.00           O
ATOM    442  CB  ALA A  28       0.871  -6.126  -6.138  0.21  3.00           C
ATOM    443 1HB  ALA A  28       1.726  -6.485  -5.564  0.21  3.00           H
ATOM    444 2HB  ALA A  28       1.231  -5.495  -6.951  0.21  3.00           H
ATOM    445 3HB  ALA A  28       0.336  -6.977  -6.561  0.21  3.00           H
ATOM    446  N   ALA A  29      -2.211  -5.628  -6.341  0.21 -2.52           N
ATOM    447  H   ALA A  29      -2.132  -6.606  -6.076  0.21 -2.52           H
ATOM    448  CA  ALA A  29      -3.362  -5.186  -7.121  0.21 -2.52           C
ATOM    449  HA  ALA A  29      -2.991  -4.727  -8.040  0.21 -2.52           H
ATOM    450  C   ALA A  29      -4.188  -4.131  -6.379  0.21 -2.52           C
ATOM    451  O   ALA A  29      -4.630  -3.156  -6.983  0.21 -2.52           O
ATOM    452  CB  ALA A  29      -4.223  -6.386  -7.486  0.21 -2.52           C
ATOM    453 1HB  ALA A  29      -3.628  -7.107  -8.049  0.21 -2.52           H
ATOM    454 2HB  ALA A  29      -5.060  -6.055  -8.103  0.21 -2.52           H
ATOM    455 3HB  ALA A  29      -4.606  -6.858  -6.581  0.21 -2.52           H
ATOM    456  N   ALA A  30      -4.352  -4.312  -5.073  0.21 10.54           N
ATOM    457  H   ALA A  30      -3.946  -5.126  -4.631  0.21 10.54           H
ATOM    458  CA  ALA A  30      -5.098  -3.367  -4.238  0.21 10.54           C
ATOM    459  HA  ALA A  30      -6.109  -3.258  -4.628  0.21 10.54           H
ATOM    460  C   ALA A  30      -4.428  -1.989  -4.261  0.21 10.54           C
ATOM    461  O   ALA A  30      -5.078  -0.944  -4.273  0.21 10.54           O
ATOM    462  CB  ALA A  30      -5.169  -3.915  -2.802  0.21 10.54           C
ATOM    463 1HB  ALA A  30      -5.648  -4.894  -2.805  0.21 10.54           H
ATOM    464 2HB  ALA A  30      -5.753  -3.238  -2.179  0.21 10.54           H
ATOM    465 3HB  ALA A  30      -4.167  -4.002  -2.382  0.21 10.54           H
ATOM    466  N   GLY A  31      -3.105  -2.011  -4.302  0.21 12.06           N
ATOM    467  H   GLY A  31      -2.618  -2.901  -4.272  0.21 12.06           H
ATOM    468  CA  GLY A  31      -2.326  -0.791  -4.358  0.21 12.06           C
ATOM    469 1HA  GLY A  31      -2.867  -0.014  -3.827  0.21 12.06           H
ATOM    470 2HA  GLY A  31      -1.389  -0.973  -3.834  0.21 12.06           H
ATOM    471  C   GLY A  31      -1.983  -0.261  -5.734  0.21 12.06           C
ATOM    472  O   GLY A  31      -1.182   0.668  -5.838  0.21 12.06           O
ATOM    473  N   GLU A  32      -2.530  -0.879  -6.774  0.21 29.06           N
ATOM    474  H   GLU A  32      -3.197  -1.623  -6.598  0.21 29.06           H
ATOM    475  CA  GLU A  32      -2.202  -0.587  -8.177  0.21 29.06           C
ATOM    476  HA  GLU A  32      -2.680  -1.356  -8.784  0.21 29.06           H
ATOM    477  C   GLU A  32      -0.690  -0.656  -8.440  0.21 29.06           C
ATOM    478  O   GLU A  32      -0.119   0.082  -9.246  0.21 29.06           O
ATOM    479  CB  GLU A  32      -2.790   0.764  -8.590  0.21 29.06           C
ATOM    480 1HB  GLU A  32      -3.726   0.883  -8.058  0.21 29.06           H
ATOM    481 2HB  GLU A  32      -2.116   1.557  -8.270  0.21 29.06           H
ATOM    482  CG  GLU A  32      -3.075   0.914 -10.076  0.21 29.06           C
ATOM    483 1HG  GLU A  32      -2.188   0.632 -10.643  0.21 29.06           H
ATOM    484 2HG  GLU A  32      -3.888   0.242 -10.354  0.21 29.06           H
ATOM    485  CD  GLU A  32      -3.444   2.340 -10.437  0.21 29.06           C
ATOM    486  OE1 GLU A  32      -4.336   2.934  -9.810  0.21 29.06           O
ATOM    487  OE2 GLU A  32      -2.818   2.892 -11.370  0.21 29.06           O
ATOM    488  N   LEU A  33      -0.024  -1.533  -7.711  0.21 15.82           N
ATOM    489  H   LEU A  33      -0.545  -2.127  -7.070  0.21 15.82           H
ATOM    490  CA  LEU A  33       1.411  -1.747  -7.829  0.21 15.82           C
ATOM    491  HA  LEU A  33       1.906  -0.855  -8.213  0.21 15.82           H
ATOM    492  C   LEU A  33       1.539  -2.896  -8.819  0.21 15.82           C
ATOM    493  O   LEU A  33       0.572  -3.625  -9.049  0.21 15.82           O
ATOM    494  CB  LEU A  33       2.013  -2.146  -6.474  0.21 15.82           C
ATOM    495 1HB  LEU A  33       1.556  -3.089  -6.189  0.21 15.82           H
ATOM    496 2HB  LEU A  33       3.076  -2.330  -6.622  0.21 15.82           H
ATOM    497  CG  LEU A  33       1.862  -1.191  -5.278  0.21 15.82           C
ATOM    498  HG  LEU A  33       0.805  -0.988  -5.125  0.21 15.82           H
ATOM    499  CD1 LEU A  33       2.398  -1.848  -4.009  0.21 15.82           C
ATOM    500 1HD1 LEU A  33       2.271  -1.178  -3.160  0.21 15.82           H
ATOM    501 2HD1 LEU A  33       3.455  -2.090  -4.125  0.21 15.82           H
ATOM    502 3HD1 LEU A  33       1.843  -2.766  -3.811  0.21 15.82           H
ATOM    503  CD2 LEU A  33       2.579   0.136  -5.496  0.21 15.82           C
ATOM    504 1HD2 LEU A  33       2.459   0.768  -4.617  0.21 15.82           H
ATOM    505 2HD2 LEU A  33       2.134   0.647  -6.350  0.21 15.82           H
ATOM    506 3HD2 LEU A  33       3.638  -0.037  -5.685  0.21 15.82           H
ATOM    507  N   SER A  34       2.719  -3.097  -9.378  0.21  6.88           N
ATOM    508  H   SER A  34       3.494  -2.492  -9.147  0.21  6.88           H
ATOM    509  CA  SER A  34       2.949  -4.209 -10.296  0.21  6.88           C
ATOM    510  HA  SER A  34       2.229  -5.004 -10.105  0.21  6.88           H
ATOM    511  C   SER A  34       4.344  -4.723 -10.004  0.21  6.88           C
ATOM    512  O   SER A  34       5.199  -3.953  -9.548  0.21  6.88           O
ATOM    513  CB  SER A  34       2.830  -3.752 -11.751  0.21  6.88           C
ATOM    514 1HB  SER A  34       1.861  -3.272 -11.892  0.21  6.88           H
ATOM    515 2HB  SER A  34       3.618  -3.030 -11.966  0.21  6.88           H
ATOM    516  OG  SER A  34       2.930  -4.850 -12.649  0.21  6.88           O
ATOM    517  HG  SER A  34       3.150  -4.499 -13.529  0.21  6.88           H
ATOM    518  N   ALA A  35       4.565  -6.010 -10.220  0.21 10.91           N
ATOM    519  H   ALA A  35       3.800  -6.591 -10.559  0.21 10.91           H
ATOM    520  CA  ALA A  35       5.865  -6.623  -9.986  0.21 10.91           C
ATOM    521  HA  ALA A  35       6.149  -6.455  -8.947  0.21 10.91           H
ATOM    522  C   ALA A  35       6.931  -5.998 -10.886  0.21 10.91           C
ATOM    523  O   ALA A  35       6.667  -5.627 -12.038  0.21 10.91           O
ATOM    524  CB  ALA A  35       5.771  -8.133 -10.242  0.21 10.91           C
ATOM    525 1HB  ALA A  35       4.974  -8.556  -9.630  0.21 10.91           H
ATOM    526 2HB  ALA A  35       6.713  -8.615  -9.979  0.21 10.91           H
ATOM    527 3HB  ALA A  35       5.547  -8.319 -11.294  0.21 10.91           H
ATOM    528  N   ARG A  36       8.159  -5.957 -10.391  0.21 31.07           N
ATOM    529  H   ARG A  36       8.328  -6.281  -9.442  0.21 31.07           H
ATOM    530  CA  ARG A  36       9.306  -5.485 -11.167  0.21 31.07           C
ATOM    531  HA  ARG A  36       9.039  -5.459 -12.221  0.21 31.07           H
ATOM    532  C   ARG A  36      10.414  -6.513 -11.024  0.21 31.07           C
ATOM    533  O   ARG A  36      11.442  -6.292 -10.396  0.21 31.07           O
ATOM    534  CB  ARG A  36       9.701  -4.068 -10.733  0.21 31.07           C
ATOM    535 1HB  ARG A  36       9.324  -3.892  -9.726  0.21 31.07           H
ATOM    536 2HB  ARG A  36      10.786  -3.971 -10.717  0.21 31.07           H
ATOM    537  CG  ARG A  36       9.156  -2.997 -11.668  0.21 31.07           C
ATOM    538 1HG  ARG A  36       8.112  -3.202 -11.900  0.21 31.07           H
ATOM    539 2HG  ARG A  36       9.227  -2.030 -11.178  0.21 31.07           H
ATOM    540  CD  ARG A  36       9.988  -2.969 -12.945  0.21 31.07           C
ATOM    541 1HD  ARG A  36      11.024  -2.784 -12.669  0.21 31.07           H
ATOM    542 2HD  ARG A  36       9.933  -3.944 -13.430  0.21 31.07           H
ATOM    543  NE  ARG A  36       9.587  -1.947 -13.916  0.21 31.07           N
ATOM    544  HE  ARG A  36       8.775  -1.390 -13.692  0.21 31.07           H
ATOM    545  CZ  ARG A  36      10.190  -1.698 -15.070  0.21 31.07           C
ATOM    546  NH1 ARG A  36       9.712  -0.753 -15.822  0.21 31.07           N
ATOM    547 1HH1 ARG A  36       8.863  -0.287 -15.552  0.21 31.07           H
ATOM    548 2HH1 ARG A  36      10.196  -0.485 -16.669  0.21 31.07           H
ATOM    549  NH2 ARG A  36      11.235  -2.354 -15.506  0.21 31.07           N
ATOM    550 1HH2 ARG A  36      11.634  -3.105 -14.948  0.21 31.07           H
ATOM    551 2HH2 ARG A  36      11.624  -2.144 -16.416  0.21 31.07           H
ATOM    552  N   LEU A  37      10.154  -7.682 -11.586  0.21 -4.03           N
ATOM    553  H   LEU A  37       9.279  -7.818 -12.082  0.21 -4.03           H
ATOM    554  CA  LEU A  37      11.113  -8.782 -11.521  0.21 -4.03           C
ATOM    555  HA  LEU A  37      11.422  -8.935 -10.489  0.21 -4.03           H
ATOM    556  C   LEU A  37      12.344  -8.402 -12.330  0.21 -4.03           C
ATOM    557  O   LEU A  37      13.470  -8.733 -11.972  0.21 -4.03           O
ATOM    558  CB  LEU A  37      10.484 -10.071 -12.049  0.21 -4.03           C
ATOM    559 1HB  LEU A  37      10.194  -9.911 -13.088  0.21 -4.03           H
ATOM    560 2HB  LEU A  37      11.244 -10.853 -12.026  0.21 -4.03           H
ATOM    561  CG  LEU A  37       9.254 -10.571 -11.275  0.21 -4.03           C
ATOM    562  HG  LEU A  37       8.497  -9.788 -11.278  0.21 -4.03           H
ATOM    563  CD1 LEU A  37       8.684 -11.775 -11.997  0.21 -4.03           C
ATOM    564 1HD1 LEU A  37       7.789 -12.117 -11.481  0.21 -4.03           H
ATOM    565 2HD1 LEU A  37       9.417 -12.582 -12.023  0.21 -4.03           H
ATOM    566 3HD1 LEU A  37       8.413 -11.499 -13.016  0.21 -4.03           H
ATOM    567  CD2 LEU A  37       9.553 -10.938  -9.815  0.21 -4.03           C
ATOM    568 1HD2 LEU A  37       8.656 -11.343  -9.346  0.21 -4.03           H
ATOM    569 2HD2 LEU A  37       9.863 -10.049  -9.264  0.21 -4.03           H
ATOM    570 3HD2 LEU A  37      10.352 -11.680  -9.771  0.21 -4.03           H
ATOM    571  N   GLU A  38      12.121  -7.634 -13.384  0.21  1.99           N
ATOM    572  H   GLU A  38      11.175  -7.465 -13.685  0.21  1.99           H
ATOM    573  CA  GLU A  38      13.196  -6.948 -14.094  0.21  1.99           C
ATOM    574  HA  GLU A  38      14.160  -7.371 -13.813  0.21  1.99           H
ATOM    575  C   GLU A  38      13.138  -5.484 -13.655  0.21  1.99           C
ATOM    576  O   GLU A  38      12.362  -4.692 -14.193  0.21  1.99           O
ATOM    577  CB  GLU A  38      13.015  -7.077 -15.608  0.21  1.99           C
ATOM    578 1HB  GLU A  38      12.071  -6.616 -15.898  0.21  1.99           H
ATOM    579 2HB  GLU A  38      13.833  -6.539 -16.085  0.21  1.99           H
ATOM    580  CG  GLU A  38      13.015  -8.521 -16.102  0.21  1.99           C
ATOM    581 1HG  GLU A  38      13.913  -9.017 -15.739  0.21  1.99           H
ATOM    582 2HG  GLU A  38      12.145  -9.039 -15.695  0.21  1.99           H
ATOM    583  CD  GLU A  38      12.985  -8.635 -17.617  0.21  1.99           C
ATOM    584  OE1 GLU A  38      13.077  -7.609 -18.330  0.21  1.99           O
ATOM    585  OE2 GLU A  38      12.893  -9.773 -18.130  0.21  1.99           O
ATOM    586  N   ALA A  39      13.888  -5.134 -12.621  0.21 17.44           N
ATOM    587  H   ALA A  39      14.517  -5.813 -12.204  0.21 17.44           H
ATOM    588  CA  ALA A  39      13.853  -3.783 -12.066  0.21 17.44           C
ATOM    589  HA  ALA A  39      12.817  -3.459 -11.989  0.21 17.44           H
ATOM    590  C   ALA A  39      14.602  -2.803 -12.981  0.21 17.44           C
ATOM    591  O   ALA A  39      15.382  -3.212 -13.840  0.21 17.44           O
ATOM    592  CB  ALA A  39      14.451  -3.799 -10.660  0.21 17.44           C
ATOM    593 1HB  ALA A  39      13.863  -4.458 -10.018  0.21 17.44           H
ATOM    594 2HB  ALA A  39      14.454  -2.797 -10.234  0.21 17.44           H
ATOM    595 3HB  ALA A  39      15.475  -4.170 -10.704  0.21 17.44           H
ATOM    596  N   THR A  40      14.381  -1.508 -12.796  0.21 12.22           N
ATOM    597  H   THR A  40      13.730  -1.200 -12.079  0.21 12.22           H
ATOM    598  CA  THR A  40      15.045  -0.482 -13.612  0.21 12.22           C
ATOM    599  HA  THR A  40      15.055  -0.802 -14.654  0.21 12.22           H
ATOM    600  C   THR A  40      16.494  -0.242 -13.183  0.21 12.22           C
ATOM    601  O   THR A  40      17.292   0.349 -13.918  0.21 12.22           O
ATOM    602  CB  THR A  40      14.294   0.860 -13.518  0.21 12.22           C
ATOM    603  HB  THR A  40      14.829   1.618 -14.088  0.21 12.22           H
ATOM    604  OG1 THR A  40      14.193   1.259 -12.148  0.21 12.22           O
ATOM    605  HG1 THR A  40      14.678   2.086 -12.047  0.21 12.22           H
ATOM    606  CG2 THR A  40      12.879   0.745 -14.051  0.21 12.22           C
ATOM    607 1HG2 THR A  40      12.407   1.725 -14.016  0.21 12.22           H
ATOM    608 2HG2 THR A  40      12.297   0.053 -13.442  0.21 12.22           H
ATOM    609 3HG2 THR A  40      12.900   0.401 -15.085  0.21 12.22           H
ATOM    610  N   LEU A  41      16.839  -0.720 -11.996  0.21  1.07           N
ATOM    611  H   LEU A  41      16.137  -1.161 -11.420  0.21  1.07           H
ATOM    612  CA  LEU A  41      18.210  -0.709 -11.493  0.21  1.07           C
ATOM    613  HA  LEU A  41      18.913  -0.482 -12.293  0.21  1.07           H
ATOM    614  C   LEU A  41      18.452  -2.115 -10.971  0.21  1.07           C
ATOM    615  O   LEU A  41      17.540  -2.722 -10.415  0.21  1.07           O
ATOM    616  CB  LEU A  41      18.379   0.285 -10.337  0.21  1.07           C
ATOM    617 1HB  LEU A  41      17.644   0.021  -9.580  0.21  1.07           H
ATOM    618 2HB  LEU A  41      19.366   0.124  -9.904  0.21  1.07           H
ATOM    619  CG  LEU A  41      18.237   1.789 -10.613  0.21  1.07           C
ATOM    620  HG  LEU A  41      17.274   1.969 -11.089  0.21  1.07           H
ATOM    621  CD1 LEU A  41      18.269   2.551  -9.290  0.21  1.07           C
ATOM    622 1HD1 LEU A  41      18.132   3.616  -9.480  0.21  1.07           H
ATOM    623 2HD1 LEU A  41      19.223   2.395  -8.786  0.21  1.07           H
ATOM    624 3HD1 LEU A  41      17.460   2.206  -8.646  0.21  1.07           H
ATOM    625  CD2 LEU A  41      19.339   2.320 -11.524  0.21  1.07           C
ATOM    626 1HD2 LEU A  41      19.199   3.389 -11.684  0.21  1.07           H
ATOM    627 2HD2 LEU A  41      19.290   1.824 -12.491  0.21  1.07           H
ATOM    628 3HD2 LEU A  41      20.320   2.151 -11.078  0.21  1.07           H
ATOM    629  N   ALA A  42      19.670  -2.608 -11.115  0.21 17.60           N
ATOM    630  H   ALA A  42      20.387  -2.044 -11.545  0.21 17.60           H
ATOM    631  CA  ALA A  42      20.054  -3.932 -10.637  0.21 17.60           C
ATOM    632  HA  ALA A  42      19.273  -4.357 -10.004  0.21 17.60           H
ATOM    633  C   ALA A  42      21.316  -3.686  -9.807  0.21 17.60           C
ATOM    634  O   ALA A  42      21.988  -2.665 -10.029  0.21 17.60           O
ATOM    635  CB  ALA A  42      20.322  -4.858 -11.841  0.21 17.60           C
ATOM    636 1HB  ALA A  42      19.411  -4.952 -12.434  0.21 17.60           H
ATOM    637 2HB  ALA A  42      20.618  -5.848 -11.493  0.21 17.60           H
ATOM    638 3HB  ALA A  42      21.116  -4.442 -12.465  0.21 17.60           H
ATOM    639  N   PRO A  43      21.667  -4.587  -8.870  0.21-10.47           N
ATOM    640  CA  PRO A  43      22.879  -4.269  -8.107  0.21-10.47           C
ATOM    641  HA  PRO A  43      22.802  -3.276  -7.665  0.21-10.47           H
ATOM    642  C   PRO A  43      24.129  -4.342  -8.975  0.21-10.47           C
ATOM    643  O   PRO A  43      24.180  -5.065  -9.971  0.21-10.47           O
ATOM    644  CB  PRO A  43      22.881  -5.335  -7.007  0.21-10.47           C
ATOM    645 1HB  PRO A  43      23.898  -5.590  -6.709  0.21-10.47           H
ATOM    646 2HB  PRO A  43      22.307  -4.988  -6.148  0.21-10.47           H
ATOM    647  CG  PRO A  43      22.198  -6.494  -7.633  0.21-10.47           C
ATOM    648 1HG  PRO A  43      22.882  -7.016  -8.304  0.21-10.47           H
ATOM    649 2HG  PRO A  43      21.809  -7.174  -6.875  0.21-10.47           H
ATOM    650  CD  PRO A  43      21.077  -5.861  -8.414  0.21-10.47           C
ATOM    651 1HD  PRO A  43      20.791  -6.493  -9.255  0.21-10.47           H
ATOM    652 2HD  PRO A  43      20.224  -5.667  -7.764  0.21-10.47           H
ATOM    653  N   SER A  44      25.144  -3.571  -8.623  0.21 35.32           N
ATOM    654  H   SER A  44      25.068  -2.985  -7.797  0.21 35.32           H
ATOM    655  CA  SER A  44      26.397  -3.527  -9.376  0.21 35.32           C
ATOM    656  HA  SER A  44      26.496  -4.423  -9.988  0.21 35.32           H
ATOM    657  C   SER A  44      27.552  -3.495  -8.395  0.21 35.32           C
ATOM    658  O   SER A  44      28.073  -2.433  -8.058  0.21 35.32           O
ATOM    659  CB  SER A  44      26.422  -2.311 -10.296  0.21 35.32           C
ATOM    660 1HB  SER A  44      26.342  -1.399  -9.703  0.21 35.32           H
ATOM    661 2HB  SER A  44      27.355  -2.297 -10.860  0.21 35.32           H
ATOM    662  OG  SER A  44      25.321  -2.400 -11.189  0.21 35.32           O
ATOM    663  HG  SER A  44      24.819  -3.194 -10.962  0.21 35.32           H
ATOM    664  N   SER A  45      27.884  -4.662  -7.867  0.21  0.39           N
ATOM    665  H   SER A  45      27.387  -5.502  -8.149  0.21  0.39           H
ATOM    666  CA  SER A  45      29.008  -4.777  -6.946  0.21  0.39           C
ATOM    667  HA  SER A  45      28.936  -4.012  -6.174  0.21  0.39           H
ATOM    668  C   SER A  45      30.257  -4.529  -7.786  0.21  0.39           C
ATOM    669  O   SER A  45      30.263  -4.788  -8.991  0.21  0.39           O
ATOM    670  CB  SER A  45      29.035  -6.156  -6.291  0.21  0.39           C
ATOM    671 1HB  SER A  45      28.138  -6.280  -5.682  0.21  0.39           H
ATOM    672 2HB  SER A  45      29.049  -6.924  -7.065  0.21  0.39           H
ATOM    673  OG  SER A  45      30.184  -6.293  -5.472  0.21  0.39           O
ATOM    674  HG  SER A  45      29.910  -6.651  -4.611  0.21  0.39           H
ATOM    675  N   CYS A  46      31.292  -3.984  -7.172  0.21 18.31           N
ATOM    676  H   CYS A  46      31.297  -3.915  -6.165  0.21 18.31           H
ATOM    677  CA  CYS A  46      32.446  -3.465  -7.895  0.21 18.31           C
ATOM    678  HA  CYS A  46      32.503  -3.896  -8.895  0.21 18.31           H
ATOM    679  C   CYS A  46      33.679  -3.859  -7.093  0.21 18.31           C
ATOM    680  O   CYS A  46      33.548  -4.174  -5.909  0.21 18.31           O
ATOM    681  CB  CYS A  46      32.298  -1.944  -7.987  0.21 18.31           C
ATOM    682 1HB  CYS A  46      31.301  -1.718  -8.371  0.21 18.31           H
ATOM    683 2HB  CYS A  46      32.367  -1.535  -6.979  0.21 18.31           H
ATOM    684  SG  CYS A  46      33.505  -1.101  -9.030  0.21 18.31           S
ATOM    685  HG  CYS A  46      32.986  -1.488 -10.206  0.21 18.31           H
ATOM    686  N   MET A  47      34.857  -3.805  -7.702  0.21-10.11           N
ATOM    687  H   MET A  47      34.888  -3.519  -8.679  0.21-10.11           H
ATOM    688  CA  MET A  47      36.113  -4.164  -7.034  0.21-10.11           C
ATOM    689  HA  MET A  47      36.091  -5.219  -6.758  0.21-10.11           H
ATOM    690  C   MET A  47      36.358  -3.350  -5.770  0.21-10.11           C
ATOM    691  O   MET A  47      36.833  -3.875  -4.764  0.21-10.11           O
ATOM    692  CB  MET A  47      37.297  -3.895  -7.967  0.21-10.11           C
ATOM    693 1HB  MET A  47      37.218  -2.867  -8.323  0.21-10.11           H
ATOM    694 2HB  MET A  47      38.218  -3.985  -7.391  0.21-10.11           H
ATOM    695  CG  MET A  47      37.394  -4.814  -9.171  0.21-10.11           C
ATOM    696 1HG  MET A  47      37.657  -5.817  -8.838  0.21-10.11           H
ATOM    697 2HG  MET A  47      36.429  -4.854  -9.668  0.21-10.11           H
ATOM    698  SD  MET A  47      38.619  -4.221 -10.362  0.21-10.11           S
ATOM    699  CE  MET A  47      40.182  -4.419  -9.490  0.21-10.11           C
ATOM    700 1HE  MET A  47      41.004  -4.158 -10.157  0.21-10.11           H
ATOM    701 2HE  MET A  47      40.295  -5.454  -9.167  0.21-10.11           H
ATOM    702 3HE  MET A  47      40.208  -3.763  -8.621  0.21-10.11           H
ATOM    703  N   LEU A  48      36.023  -2.069  -5.818  0.21 28.42           N
ATOM    704  H   LEU A  48      35.604  -1.702  -6.658  0.21 28.42           H
ATOM    705  CA  LEU A  48      36.262  -1.171  -4.690  0.21 28.42           C
ATOM    706  HA  LEU A  48      36.866  -1.679  -3.940  0.21 28.42           H
ATOM    707  C   LEU A  48      34.948  -0.772  -4.014  0.21 28.42           C
ATOM    708  O   LEU A  48      34.662  -1.240  -2.912  0.21 28.42           O
ATOM    709  CB  LEU A  48      37.043   0.050  -5.180  0.21 28.42           C
ATOM    710 1HB  LEU A  48      36.458   0.506  -5.972  0.21 28.42           H
ATOM    711 2HB  LEU A  48      37.086   0.754  -4.356  0.21 28.42           H
ATOM    712  CG  LEU A  48      38.467  -0.099  -5.733  0.21 28.42           C
ATOM    713  HG  LEU A  48      38.421  -0.694  -6.644  0.21 28.42           H
ATOM    714  CD1 LEU A  48      39.026   1.282  -6.082  0.21 28.42           C
ATOM    715 1HD1 LEU A  48      39.924   1.157  -6.685  0.21 28.42           H
ATOM    716 2HD1 LEU A  48      39.274   1.830  -5.174  0.21 28.42           H
ATOM    717 3HD1 LEU A  48      38.294   1.855  -6.648  0.21 28.42           H
ATOM    718  CD2 LEU A  48      39.420  -0.780  -4.767  0.21 28.42           C
ATOM    719 1HD2 LEU A  48      40.419  -0.808  -5.201  0.21 28.42           H
ATOM    720 2HD2 LEU A  48      39.099  -1.806  -4.598  0.21 28.42           H
ATOM    721 3HD2 LEU A  48      39.450  -0.246  -3.818  0.21 28.42           H
ATOM    722  N   ALA A  49      34.135   0.040  -4.672  0.21 25.26           N
ATOM    723  H   ALA A  49      34.437   0.465  -5.543  0.21 25.26           H
ATOM    724  CA  ALA A  49      32.781   0.379  -4.242  0.21 25.26           C
ATOM    725  HA  ALA A  49      32.286  -0.494  -3.816  0.21 25.26           H
ATOM    726  C   ALA A  49      32.094   0.786  -5.542  0.21 25.26           C
ATOM    727  O   ALA A  49      32.780   1.043  -6.536  0.21 25.26           O
ATOM    728  CB  ALA A  49      32.788   1.531  -3.233  0.21 25.26           C
ATOM    729 1HB  ALA A  49      33.383   1.253  -2.364  0.21 25.26           H
ATOM    730 2HB  ALA A  49      31.768   1.744  -2.912  0.21 25.26           H
ATOM    731 3HB  ALA A  49      33.208   2.423  -3.696  0.21 25.26           H
ATOM    732  N   ALA A  50      30.771   0.806  -5.556  0.21  9.82           N
ATOM    733  H   ALA A  50      30.252   0.636  -4.701  0.21  9.82           H
ATOM    734  CA  ALA A  50      30.033   1.083  -6.783  0.21  9.82           C
ATOM    735  HA  ALA A  50      30.441   0.464  -7.584  0.21  9.82           H
ATOM    736  C   ALA A  50      30.164   2.550  -7.204  0.21  9.82           C
ATOM    737  O   ALA A  50      30.327   3.435  -6.362  0.21  9.82           O
ATOM    738  CB  ALA A  50      28.558   0.711  -6.583  0.21  9.82           C
ATOM    739 1HB  ALA A  50      28.484  -0.340  -6.304  0.21  9.82           H
ATOM    740 2HB  ALA A  50      28.010   0.867  -7.514  0.21  9.82           H
ATOM    741 3HB  ALA A  50      28.119   1.326  -5.795  0.21  9.82           H
ATOM    742  N   PHE A  51      30.009   2.807  -8.493  0.21 35.80           N
ATOM    743  H   PHE A  51      29.919   2.031  -9.150  0.21 35.80           H
ATOM    744  CA  PHE A  51      29.912   4.165  -9.025  0.21 35.80           C
ATOM    745  HA  PHE A  51      29.455   4.818  -8.284  0.21 35.80           H
ATOM    746  C   PHE A  51      29.017   4.080 -10.259  0.21 35.80           C
ATOM    747  O   PHE A  51      29.211   3.200 -11.100  0.21 35.80           O
ATOM    748  CB  PHE A  51      31.306   4.690  -9.379  0.21 35.80           C
ATOM    749 1HB  PHE A  51      31.920   4.671  -8.480  0.21 35.80           H
ATOM    750 2HB  PHE A  51      31.751   4.025 -10.115  0.21 35.80           H
ATOM    751  CG  PHE A  51      31.309   6.092  -9.924  0.21 35.80           C
ATOM    752  CD1 PHE A  51      31.169   7.195  -9.061  0.21 35.80           C
ATOM    753  HD1 PHE A  51      31.075   7.037  -7.995  0.21 35.80           H
ATOM    754  CD2 PHE A  51      31.442   6.317 -11.305  0.21 35.80           C
ATOM    755  HD2 PHE A  51      31.562   5.479 -11.977  0.21 35.80           H
ATOM    756  CE1 PHE A  51      31.135   8.519  -9.573  0.21 35.80           C
ATOM    757  HE1 PHE A  51      31.010   9.357  -8.902  0.21 35.80           H
ATOM    758  CE2 PHE A  51      31.403   7.632 -11.834  0.21 35.80           C
ATOM    759  HE2 PHE A  51      31.484   7.790 -12.899  0.21 35.80           H
ATOM    760  CZ  PHE A  51      31.242   8.736 -10.966  0.21 35.80           C
ATOM    761  HZ  PHE A  51      31.191   9.739 -11.366  0.21 35.80           H
ATOM    762  N   LYS A  52      28.000   4.924 -10.364  0.21  6.05           N
ATOM    763  H   LYS A  52      27.840   5.614  -9.635  0.21  6.05           H
ATOM    764  CA  LYS A  52      27.116   4.888 -11.536  0.21  6.05           C
ATOM    765  HA  LYS A  52      26.823   3.859 -11.732  0.21  6.05           H
ATOM    766  C   LYS A  52      27.901   5.452 -12.725  0.21  6.05           C
ATOM    767  O   LYS A  52      28.537   6.495 -12.571  0.21  6.05           O
ATOM    768  CB  LYS A  52      25.865   5.731 -11.276  0.21  6.05           C
ATOM    769 1HB  LYS A  52      25.426   5.419 -10.330  0.21  6.05           H
ATOM    770 2HB  LYS A  52      26.170   6.771 -11.182  0.21  6.05           H
ATOM    771  CG  LYS A  52      24.794   5.650 -12.356  0.21  6.05           C
ATOM    772 1HG  LYS A  52      25.233   5.911 -13.318  0.21  6.05           H
ATOM    773 2HG  LYS A  52      24.398   4.636 -12.405  0.21  6.05           H
ATOM    774  CD  LYS A  52      23.669   6.624 -12.054  0.21  6.05           C
ATOM    775 1HD  LYS A  52      23.220   6.372 -11.094  0.21  6.05           H
ATOM    776 2HD  LYS A  52      24.086   7.628 -11.990  0.21  6.05           H
ATOM    777  CE  LYS A  52      22.604   6.602 -13.141  0.21  6.05           C
ATOM    778 1HE  LYS A  52      23.081   6.769 -14.109  0.21  6.05           H
ATOM    779 2HE  LYS A  52      22.115   5.625 -13.151  0.21  6.05           H
ATOM    780  NZ  LYS A  52      21.587   7.679 -12.905  0.21  6.05           N
ATOM    781 1HZ  LYS A  52      20.888   7.667 -13.638  0.21  6.05           H
ATOM    782 2HZ  LYS A  52      22.041   8.587 -12.908  0.21  6.05           H
ATOM    783 3HZ  LYS A  52      21.139   7.540 -12.008  0.21  6.05           H
ATOM    784  N   PRO A  53      27.888   4.792 -13.901  0.21 -5.94           N
ATOM    785  CA  PRO A  53      28.645   5.394 -15.009  0.21 -5.94           C
ATOM    786  HA  PRO A  53      29.702   5.472 -14.753  0.21 -5.94           H
ATOM    787  C   PRO A  53      28.090   6.756 -15.414  0.21 -5.94           C
ATOM    788  O   PRO A  53      26.896   7.010 -15.243  0.21 -5.94           O
ATOM    789  CB  PRO A  53      28.428   4.404 -16.156  0.21 -5.94           C
ATOM    790 1HB  PRO A  53      27.594   4.733 -16.774  0.21 -5.94           H
ATOM    791 2HB  PRO A  53      29.330   4.298 -16.759  0.21 -5.94           H
ATOM    792  CG  PRO A  53      28.078   3.133 -15.497  0.21 -5.94           C
ATOM    793 1HG  PRO A  53      27.523   2.490 -16.177  0.21 -5.94           H
ATOM    794 2HG  PRO A  53      28.979   2.633 -15.141  0.21 -5.94           H
ATOM    795  CD  PRO A  53      27.230   3.548 -14.340  0.21 -5.94           C
ATOM    796 1HD  PRO A  53      26.206   3.750 -14.662  0.21 -5.94           H
ATOM    797 2HD  PRO A  53      27.252   2.788 -13.560  0.21 -5.94           H
ATOM    798  N   GLU A  54      28.916   7.623 -15.976  0.21 26.87           N
ATOM    799  H   GLU A  54      29.888   7.372 -16.149  0.21 26.87           H
ATOM    800  CA  GLU A  54      28.489   8.968 -16.364  0.21 26.87           C
ATOM    801  HA  GLU A  54      27.528   9.212 -15.911  0.21 26.87           H
ATOM    802  C   GLU A  54      28.359   9.054 -17.883  0.21 26.87           C
ATOM    803  O   GLU A  54      29.341   8.871 -18.602  0.21 26.87           O
ATOM    804  CB  GLU A  54      29.540   9.981 -15.903  0.21 26.87           C
ATOM    805 1HB  GLU A  54      30.505   9.663 -16.290  0.21 26.87           H
ATOM    806 2HB  GLU A  54      29.308  10.949 -16.343  0.21 26.87           H
ATOM    807  CG  GLU A  54      29.674  10.154 -14.398  0.21 26.87           C
ATOM    808 1HG  GLU A  54      29.922   9.195 -13.945  0.21 26.87           H
ATOM    809 2HG  GLU A  54      30.490  10.850 -14.202  0.21 26.87           H
ATOM    810  CD  GLU A  54      28.410  10.696 -13.769  0.21 26.87           C
ATOM    811  OE1 GLU A  54      27.769  11.596 -14.356  0.21 26.87           O
ATOM    812  OE2 GLU A  54      28.023  10.230 -12.679  0.21 26.87           O
ATOM    813  N   ALA A  55      27.167   9.318 -18.400  0.21 -2.09           N
ATOM    814  H   ALA A  55      26.361   9.457 -17.795  0.21 -2.09           H
ATOM    815  CA  ALA A  55      26.992   9.395 -19.850  0.21 -2.09           C
ATOM    816  HA  ALA A  55      27.464   8.521 -20.303  0.21 -2.09           H
ATOM    817  C   ALA A  55      27.657  10.645 -20.435  0.21 -2.09           C
ATOM    818  O   ALA A  55      28.198  10.613 -21.543  0.21 -2.09           O
ATOM    819  CB  ALA A  55      25.504   9.375 -20.202  0.21 -2.09           C
ATOM    820 1HB  ALA A  55      25.052   8.457 -19.828  0.21 -2.09           H
ATOM    821 2HB  ALA A  55      25.381   9.407 -21.285  0.21 -2.09           H
ATOM    822 3HB  ALA A  55      24.998  10.237 -19.761  0.21 -2.09           H
ATOM    823  N   TYR A  56      27.617  11.758 -19.716  0.21-25.32           N
ATOM    824  H   TYR A  56      27.177  11.759 -18.796  0.21-25.32           H
ATOM    825  CA  TYR A  56      28.172  13.010 -20.235  0.21-25.32           C
ATOM    826  HA  TYR A  56      28.017  13.033 -21.314  0.21-25.32           H
ATOM    827  C   TYR A  56      29.675  13.091 -19.977  0.21-25.32           C
ATOM    828  O   TYR A  56      30.363  13.954 -20.519  0.21-25.32           O
ATOM    829  CB  TYR A  56      27.449  14.222 -19.642  0.21-25.32           C
ATOM    830 1HB  TYR A  56      27.599  14.233 -18.566  0.21-25.32           H
ATOM    831 2HB  TYR A  56      27.883  15.129 -20.061  0.21-25.32           H
ATOM    832  CG  TYR A  56      25.961  14.212 -19.929  0.21-25.32           C
ATOM    833  CD1 TYR A  56      25.039  13.773 -18.955  0.21-25.32           C
ATOM    834  HD1 TYR A  56      25.385  13.475 -17.976  0.21-25.32           H
ATOM    835  CD2 TYR A  56      25.463  14.628 -21.182  0.21-25.32           C
ATOM    836  HD2 TYR A  56      26.145  14.987 -21.941  0.21-25.32           H
ATOM    837  CE1 TYR A  56      23.655  13.702 -19.242  0.21-25.32           C
ATOM    838  HE1 TYR A  56      22.962  13.347 -18.494  0.21-25.32           H
ATOM    839  CE2 TYR A  56      24.069  14.571 -21.466  0.21-25.32           C
ATOM    840  HE2 TYR A  56      23.696  14.883 -22.431  0.21-25.32           H
ATOM    841  CZ  TYR A  56      23.184  14.095 -20.494  0.21-25.32           C
ATOM    842  OH  TYR A  56      21.841  13.992 -20.742  0.21-25.32           O
ATOM    843  HH  TYR A  56      21.591  14.363 -21.597  0.21-25.32           H
ATOM    844  N   ALA A  57      30.192  12.136 -19.214  0.21 34.13           N
ATOM    845  H   ALA A  57      29.576  11.446 -18.807  0.21 34.13           H
ATOM    846  CA  ALA A  57      31.626  12.000 -18.969  0.21 34.13           C
ATOM    847  HA  ALA A  57      32.167  12.721 -19.581  0.21 34.13           H
ATOM    848  C   ALA A  57      32.034  10.596 -19.427  0.21 34.13           C
ATOM    849  O   ALA A  57      32.838   9.897 -18.809  0.21 34.13           O
ATOM    850  CB  ALA A  57      31.961  12.269 -17.500  0.21 34.13           C
ATOM    851 1HB  ALA A  57      31.406  13.137 -17.146  0.21 34.13           H
ATOM    852 2HB  ALA A  57      33.026  12.472 -17.403  0.21 34.13           H
ATOM    853 3HB  ALA A  57      31.717  11.406 -16.887  0.21 34.13           H
ATOM    854  N   GLY A  58      31.472  10.204 -20.560  0.21 31.61           N
ATOM    855  H   GLY A  58      30.809  10.807 -21.025  0.21 31.61           H
ATOM    856  CA  GLY A  58      31.827   8.939 -21.185  0.21 31.61           C
ATOM    857 1HA  GLY A  58      31.456   8.140 -20.546  0.21 31.61           H
ATOM    858 2HA  GLY A  58      31.310   8.874 -22.140  0.21 31.61           H
ATOM    859  C   GLY A  58      33.312   8.679 -21.419  0.21 31.61           C
ATOM    860  O   GLY A  58      33.740   7.548 -21.139  0.21 31.61           O
ATOM    861  N   PRO A  59      34.152   9.646 -21.851  0.21 -4.42           N
ATOM    862  CA  PRO A  59      35.563   9.257 -22.002  0.21 -4.42           C
ATOM    863  HA  PRO A  59      35.642   8.357 -22.611  0.21 -4.42           H
ATOM    864  C   PRO A  59      36.341   9.037 -20.703  0.21 -4.42           C
ATOM    865  O   PRO A  59      37.492   8.606 -20.749  0.21 -4.42           O
ATOM    866  CB  PRO A  59      36.153  10.442 -22.768  0.21 -4.42           C
ATOM    867 1HB  PRO A  59      37.211  10.570 -22.542  0.21 -4.42           H
ATOM    868 2HB  PRO A  59      36.007  10.316 -23.840  0.21 -4.42           H
ATOM    869  CG  PRO A  59      35.381  11.579 -22.290  0.21 -4.42           C
ATOM    870 1HG  PRO A  59      35.719  11.862 -21.294  0.21 -4.42           H
ATOM    871 2HG  PRO A  59      35.459  12.424 -22.973  0.21 -4.42           H
ATOM    872  CD  PRO A  59      33.977  11.060 -22.246  0.21 -4.42           C
ATOM    873 1HD  PRO A  59      33.401  11.618 -21.511  0.21 -4.42           H
ATOM    874 2HD  PRO A  59      33.514  11.123 -23.232  0.21 -4.42           H
ATOM    875  N   GLU A  60      35.740   9.301 -19.549  0.21  7.54           N
ATOM    876  H   GLU A  60      34.802   9.691 -19.536  0.21  7.54           H
ATOM    877  CA  GLU A  60      36.383   9.033 -18.260  0.21  7.54           C
ATOM    878  HA  GLU A  60      37.454   9.218 -18.343  0.21  7.54           H
ATOM    879  C   GLU A  60      36.154   7.582 -17.835  0.21  7.54           C
ATOM    880  O   GLU A  60      36.820   7.078 -16.921  0.21  7.54           O
ATOM    881  CB  GLU A  60      35.800   9.942 -17.171  0.21  7.54           C
ATOM    882 1HB  GLU A  60      34.779   9.624 -16.965  0.21  7.54           H
ATOM    883 2HB  GLU A  60      36.385   9.809 -16.262  0.21  7.54           H
ATOM    884  CG  GLU A  60      35.767  11.425 -17.526  0.21  7.54           C
ATOM    885 1HG  GLU A  60      35.068  11.575 -18.349  0.21  7.54           H
ATOM    886 2HG  GLU A  60      35.403  11.986 -16.664  0.21  7.54           H
ATOM    887  CD  GLU A  60      37.117  11.968 -17.941  0.21  7.54           C
ATOM    888  OE1 GLU A  60      38.095  11.885 -17.169  0.21  7.54           O
ATOM    889  OE2 GLU A  60      37.221  12.508 -19.063  0.21  7.54           O
ATOM    890  N   ALA A  61      35.182   6.961 -18.502  0.21 48.58           N
ATOM    891  H   ALA A  61      34.734   7.472 -19.250  0.21 48.58           H
ATOM    892  CA  ALA A  61      34.648   5.624 -18.210  0.21 48.58           C
ATOM    893  HA  ALA A  61      33.819   5.445 -18.896  0.21 48.58           H
ATOM    894  C   ALA A  61      34.081   5.526 -16.787  0.21 48.58           C
ATOM    895  O   ALA A  61      34.077   6.501 -16.034  0.21 48.58           O
ATOM    896  CB  ALA A  61      35.701   4.535 -18.481  0.21 48.58           C
ATOM    897 1HB  ALA A  61      36.131   4.678 -19.471  0.21 48.58           H
ATOM    898 2HB  ALA A  61      35.243   3.548 -18.438  0.21 48.58           H
ATOM    899 3HB  ALA A  61      36.493   4.593 -17.736  0.21 48.58           H
ATOM    900  N   ALA A  62      33.564   4.365 -16.417  0.21 33.20           N
ATOM    901  H   ALA A  62      33.521   3.594 -17.077  0.21 33.20           H
ATOM    902  CA  ALA A  62      33.101   4.143 -15.052  0.21 33.20           C
ATOM    903  HA  ALA A  62      32.655   5.058 -14.658  0.21 33.20           H
ATOM    904  C   ALA A  62      34.317   3.768 -14.201  0.21 33.20           C
ATOM    905  O   ALA A  62      34.798   2.632 -14.271  0.21 33.20           O
ATOM    906  CB  ALA A  62      32.053   3.026 -15.027  0.21 33.20           C
ATOM    907 1HB  ALA A  62      31.218   3.296 -15.670  0.21 33.20           H
ATOM    908 2HB  ALA A  62      31.691   2.885 -14.007  0.21 33.20           H
ATOM    909 3HB  ALA A  62      32.490   2.093 -15.385  0.21 33.20           H
ATOM    910  N   ALA A  63      34.827   4.695 -13.405  0.21 24.10           N
ATOM    911  H   ALA A  63      34.452   5.637 -13.406  0.21 24.10           H
ATOM    912  CA  ALA A  63      35.881   4.357 -12.457  0.21 24.10           C
ATOM    913  HA  ALA A  63      36.680   3.824 -12.968  0.21 24.10           H
ATOM    914  C   ALA A  63      35.229   3.453 -11.407  0.21 24.10           C
ATOM    915  O   ALA A  63      34.038   3.616 -11.118  0.21 24.10           O
ATOM    916  CB  ALA A  63      36.440   5.626 -11.811  0.21 24.10           C
ATOM    917 1HB  ALA A  63      36.852   6.282 -12.579  0.21 24.10           H
ATOM    918 2HB  ALA A  63      37.225   5.356 -11.107  0.21 24.10           H
ATOM    919 3HB  ALA A  63      35.647   6.143 -11.269  0.21 24.10           H
ATOM    920  N   PRO A  64      35.974   2.501 -10.822  0.21 11.79           N
ATOM    921  CA  PRO A  64      35.457   2.071  -9.519  0.21 11.79           C
ATOM    922  HA  PRO A  64      34.468   1.625  -9.622  0.21 11.79           H
ATOM    923  C   PRO A  64      35.432   3.252  -8.554  0.21 11.79           C
ATOM    924  O   PRO A  64      36.350   4.076  -8.565  0.21 11.79           O
ATOM    925  CB  PRO A  64      36.493   1.038  -9.065  0.21 11.79           C
ATOM    926 1HB  PRO A  64      37.245   1.525  -8.450  0.21 11.79           H
ATOM    927 2HB  PRO A  64      36.025   0.221  -8.520  0.21 11.79           H
ATOM    928  CG  PRO A  64      37.124   0.558 -10.321  0.21 11.79           C
ATOM    929 1HG  PRO A  64      38.105   0.125 -10.127  0.21 11.79           H
ATOM    930 2HG  PRO A  64      36.472  -0.162 -10.817  0.21 11.79           H
ATOM    931  CD  PRO A  64      37.238   1.815 -11.140  0.21 11.79           C
ATOM    932 1HD  PRO A  64      38.091   2.415 -10.820  0.21 11.79           H
ATOM    933 2HD  PRO A  64      37.301   1.574 -12.201  0.21 11.79           H
ATOM    934  N   GLY A  65      34.420   3.340  -7.706  0.21 24.00           N
ATOM    935  H   GLY A  65      33.689   2.637  -7.699  0.21 24.00           H
ATOM    936  CA  GLY A  65      34.393   4.380  -6.693  0.21 24.00           C
ATOM    937 1HA  GLY A  65      34.946   5.260  -7.019  0.21 24.00           H
ATOM    938 2HA  GLY A  65      33.364   4.650  -6.458  0.21 24.00           H
ATOM    939  C   GLY A  65      35.054   3.758  -5.483  0.21 24.00           C
ATOM    940  O   GLY A  65      35.295   2.565  -5.511  0.21 24.00           O
ATOM    941  N   LEU A  66      35.347   4.498  -4.428  0.21 39.00           N
ATOM    942  H   LEU A  66      35.180   5.495  -4.441  0.21 39.00           H
ATOM    943  CA  LEU A  66      35.857   3.917  -3.188  0.21 39.00           C
ATOM    944  HA  LEU A  66      35.324   2.999  -2.947  0.21 39.00           H
ATOM    945  C   LEU A  66      35.533   5.029  -2.210  0.21 39.00           C
ATOM    946  O   LEU A  66      35.838   6.166  -2.536  0.21 39.00           O
ATOM    947  CB  LEU A  66      37.374   3.680  -3.233  0.21 39.00           C
ATOM    948 1HB  LEU A  66      37.592   3.023  -4.071  0.21 39.00           H
ATOM    949 2HB  LEU A  66      37.853   4.638  -3.432  0.21 39.00           H
ATOM    950  CG  LEU A  66      38.026   3.081  -1.974  0.21 39.00           C
ATOM    951  HG  LEU A  66      37.737   3.699  -1.128  0.21 39.00           H
ATOM    952  CD1 LEU A  66      37.623   1.641  -1.655  0.21 39.00           C
ATOM    953 1HD1 LEU A  66      37.980   1.375  -0.659  0.21 39.00           H
ATOM    954 2HD1 LEU A  66      38.063   0.956  -2.377  0.21 39.00           H
ATOM    955 3HD1 LEU A  66      36.541   1.527  -1.678  0.21 39.00           H
ATOM    956  CD2 LEU A  66      39.536   3.143  -2.097  0.21 39.00           C
ATOM    957 1HD2 LEU A  66      39.997   2.757  -1.186  0.21 39.00           H
ATOM    958 2HD2 LEU A  66      39.850   4.176  -2.223  0.21 39.00           H
ATOM    959 3HD2 LEU A  66      39.876   2.552  -2.948  0.21 39.00           H
ATOM    960  N   PRO A  67      34.945   4.751  -1.033  0.21 17.25           N
ATOM    961  CA  PRO A  67      34.631   5.905  -0.179  0.21 17.25           C
ATOM    962  HA  PRO A  67      34.039   6.631  -0.728  0.21 17.25           H
ATOM    963  C   PRO A  67      35.867   6.613   0.383  0.21 17.25           C
ATOM    964  O   PRO A  67      35.820   7.755   0.814  0.21 17.25           O
ATOM    965  CB  PRO A  67      33.765   5.275   0.915  0.21 17.25           C
ATOM    966 1HB  PRO A  67      33.881   5.800   1.858  0.21 17.25           H
ATOM    967 2HB  PRO A  67      32.720   5.268   0.607  0.21 17.25           H
ATOM    968  CG  PRO A  67      34.259   3.893   1.023  0.21 17.25           C
ATOM    969 1HG  PRO A  67      35.194   3.871   1.583  0.21 17.25           H
ATOM    970 2HG  PRO A  67      33.515   3.248   1.491  0.21 17.25           H
ATOM    971  CD  PRO A  67      34.487   3.496  -0.406  0.21 17.25           C
ATOM    972 1HD  PRO A  67      35.245   2.719  -0.464  0.21 17.25           H
ATOM    973 2HD  PRO A  67      33.554   3.164  -0.863  0.21 17.25           H
ATOM    974  N   GLU A  68      36.995   5.923   0.356  0.21 16.86           N
ATOM    975  H   GLU A  68      36.991   4.992  -0.024  0.21 16.86           H
ATOM    976  CA  GLU A  68      38.247   6.436   0.896  0.21 16.86           C
ATOM    977  HA  GLU A  68      38.046   6.962   1.828  0.21 16.86           H
ATOM    978  C   GLU A  68      39.012   7.369  -0.038  0.21 16.86           C
ATOM    979  O   GLU A  68      39.981   7.981   0.398  0.21 16.86           O
ATOM    980  CB  GLU A  68      39.162   5.246   1.183  0.21 16.86           C
ATOM    981 1HB  GLU A  68      39.390   4.766   0.236  0.21 16.86           H
ATOM    982 2HB  GLU A  68      40.092   5.608   1.617  0.21 16.86           H
ATOM    983  CG  GLU A  68      38.555   4.213   2.117  0.21 16.86           C
ATOM    984 1HG  GLU A  68      38.325   4.692   3.069  0.21 16.86           H
ATOM    985 2HG  GLU A  68      37.629   3.831   1.685  0.21 16.86           H
ATOM    986  CD  GLU A  68      39.476   3.032   2.359  0.21 16.86           C
ATOM    987  OE1 GLU A  68      40.484   2.852   1.636  0.21 16.86           O
ATOM    988  OE2 GLU A  68      39.161   2.235   3.267  0.21 16.86           O
ATOM    989  N   LEU A  69      38.627   7.431  -1.308  0.21 36.19           N
ATOM    990  H   LEU A  69      37.740   7.016  -1.578  0.21 36.19           H
ATOM    991  CA  LEU A  69      39.396   8.106  -2.366  0.21 36.19           C
ATOM    992  HA  LEU A  69      39.911   8.978  -1.965  0.21 36.19           H
ATOM    993  C   LEU A  69      38.368   8.570  -3.401  0.21 36.19           C
ATOM    994  O   LEU A  69      37.185   8.646  -3.073  0.21 36.19           O
ATOM    995  CB  LEU A  69      40.425   7.145  -2.999  0.21 36.19           C
ATOM    996 1HB  LEU A  69      39.887   6.251  -3.313  0.21 36.19           H
ATOM    997 2HB  LEU A  69      40.827   7.612  -3.896  0.21 36.19           H
ATOM    998  CG  LEU A  69      41.652   6.701  -2.186  0.21 36.19           C
ATOM    999  HG  LEU A  69      41.318   6.228  -1.264  0.21 36.19           H
ATOM   1000  CD1 LEU A  69      42.453   5.681  -2.985  0.21 36.19           C
ATOM   1001 1HD1 LEU A  69      43.290   5.325  -2.382  0.21 36.19           H
ATOM   1002 2HD1 LEU A  69      42.836   6.135  -3.899  0.21 36.19           H
ATOM   1003 3HD1 LEU A  69      41.823   4.832  -3.244  0.21 36.19           H
ATOM   1004  CD2 LEU A  69      42.561   7.881  -1.842  0.21 36.19           C
ATOM   1005 1HD2 LEU A  69      43.435   7.523  -1.299  0.21 36.19           H
ATOM   1006 2HD2 LEU A  69      42.030   8.581  -1.198  0.21 36.19           H
ATOM   1007 3HD2 LEU A  69      42.885   8.393  -2.748  0.21 36.19           H
ATOM   1008  N   ARG A  70      38.795   8.821  -4.636  0.21 29.68           N
ATOM   1009  H   ARG A  70      39.797   8.889  -4.792  0.21 29.68           H
ATOM   1010  CA  ARG A  70      37.902   8.997  -5.794  0.21 29.68           C
ATOM   1011  HA  ARG A  70      38.512   9.213  -6.669  0.21 29.68           H
ATOM   1012  C   ARG A  70      36.969  10.196  -5.607  0.21 29.68           C
ATOM   1013  O   ARG A  70      37.221  11.078  -4.788  0.21 29.68           O
ATOM   1014  CB  ARG A  70      37.112   7.692  -6.066  0.21 29.68           C
ATOM   1015 1HB  ARG A  70      36.476   7.484  -5.206  0.21 29.68           H
ATOM   1016 2HB  ARG A  70      36.464   7.833  -6.930  0.21 29.68           H
ATOM   1017  CG  ARG A  70      37.951   6.444  -6.344  0.21 29.68           C
ATOM   1018 1HG  ARG A  70      38.713   6.312  -5.578  0.21 29.68           H
ATOM   1019 2HG  ARG A  70      37.292   5.577  -6.334  0.21 29.68           H
ATOM   1020  CD  ARG A  70      38.598   6.530  -7.713  0.21 29.68           C
ATOM   1021 1HD  ARG A  70      37.823   6.780  -8.439  0.21 29.68           H
ATOM   1022 2HD  ARG A  70      39.349   7.321  -7.713  0.21 29.68           H
ATOM   1023  NE  ARG A  70      39.220   5.266  -8.124  0.21 29.68           N
ATOM   1024  HE  ARG A  70      39.212   4.515  -7.457  0.21 29.68           H
ATOM   1025  CZ  ARG A  70      39.748   5.014  -9.313  0.21 29.68           C
ATOM   1026  NH1 ARG A  70      40.241   3.833  -9.544  0.21 29.68           N
ATOM   1027 1HH1 ARG A  70      40.307   3.154  -8.802  0.21 29.68           H
ATOM   1028 2HH1 ARG A  70      40.577   3.606 -10.470  0.21 29.68           H
ATOM   1029  NH2 ARG A  70      39.805   5.893 -10.281  0.21 29.68           N
ATOM   1030 1HH2 ARG A  70      39.417   6.818 -10.142  0.21 29.68           H
ATOM   1031 2HH2 ARG A  70      40.244   5.654 -11.156  0.21 29.68           H
ATOM   1032  N   ALA A  71      35.882  10.213  -6.364  0.21  3.82           N
ATOM   1033  H   ALA A  71      35.752   9.483  -7.048  0.21  3.82           H
ATOM   1034  CA  ALA A  71      34.866  11.256  -6.284  0.21  3.82           C
ATOM   1035  HA  ALA A  71      35.324  12.213  -6.540  0.21  3.82           H
ATOM   1036  C   ALA A  71      34.268  11.382  -4.878  0.21  3.82           C
ATOM   1037  O   ALA A  71      33.812  12.450  -4.489  0.21  3.82           O
ATOM   1038  CB  ALA A  71      33.762  10.937  -7.306  0.21  3.82           C
ATOM   1039 1HB  ALA A  71      34.192  10.845  -8.304  0.21  3.82           H
ATOM   1040 2HB  ALA A  71      33.031  11.744  -7.323  0.21  3.82           H
ATOM   1041 3HB  ALA A  71      33.258  10.007  -7.039  0.21  3.82           H
ATOM   1042  N   GLU A  72      34.276  10.293  -4.124  0.21 25.26           N
ATOM   1043  H   GLU A  72      34.682   9.446  -4.487  0.21 25.26           H
ATOM   1044  CA  GLU A  72      33.697  10.258  -2.783  0.21 25.26           C
ATOM   1045  HA  GLU A  72      32.678  10.637  -2.831  0.21 25.26           H
ATOM   1046  C   GLU A  72      34.499  11.119  -1.802  0.21 25.26           C
ATOM   1047  O   GLU A  72      33.959  12.005  -1.131  0.21 25.26           O
ATOM   1048  CB  GLU A  72      33.678   8.807  -2.295  0.21 25.26           C
ATOM   1049 1HB  GLU A  72      34.706   8.495  -2.132  0.21 25.26           H
ATOM   1050 2HB  GLU A  72      33.157   8.764  -1.340  0.21 25.26           H
ATOM   1051  CG  GLU A  72      33.044   7.801  -3.267  0.21 25.26           C
ATOM   1052 1HG  GLU A  72      33.574   7.824  -4.222  0.21 25.26           H
ATOM   1053 2HG  GLU A  72      33.153   6.799  -2.851  0.21 25.26           H
ATOM   1054  CD  GLU A  72      31.574   8.065  -3.495  0.21 25.26           C
ATOM   1055  OE1 GLU A  72      30.784   7.818  -2.558  0.21 25.26           O
ATOM   1056  OE2 GLU A  72      31.183   8.591  -4.562  0.21 25.26           O
ATOM   1057  N   LEU A  73      35.811  10.914  -1.772  0.21 12.69           N
ATOM   1058  H   LEU A  73      36.217  10.161  -2.328  0.21 12.69           H
ATOM   1059  CA  LEU A  73      36.696  11.738  -0.949  0.21 12.69           C
ATOM   1060  HA  LEU A  73      36.289  11.804   0.060  0.21 12.69           H
ATOM   1061  C   LEU A  73      36.778  13.135  -1.543  0.21 12.69           C
ATOM   1062  O   LEU A  73      36.943  14.119  -0.826  0.21 12.69           O
ATOM   1063  CB  LEU A  73      38.105  11.144  -0.890  0.21 12.69           C
ATOM   1064 1HB  LEU A  73      38.023  10.109  -0.562  0.21 12.69           H
ATOM   1065 2HB  LEU A  73      38.509  11.151  -1.902  0.21 12.69           H
ATOM   1066  CG  LEU A  73      39.109  11.861   0.027  0.21 12.69           C
ATOM   1067  HG  LEU A  73      39.123  12.915  -0.235  0.21 12.69           H
ATOM   1068  CD1 LEU A  73      38.728  11.747   1.502  0.21 12.69           C
ATOM   1069 1HD1 LEU A  73      39.459  12.277   2.112  0.21 12.69           H
ATOM   1070 2HD1 LEU A  73      38.686  10.699   1.800  0.21 12.69           H
ATOM   1071 3HD1 LEU A  73      37.755  12.205   1.671  0.21 12.69           H
ATOM   1072  CD2 LEU A  73      40.517  11.338  -0.191  0.21 12.69           C
ATOM   1073 1HD2 LEU A  73      41.218  11.910   0.412  0.21 12.69           H
ATOM   1074 2HD2 LEU A  73      40.788  11.452  -1.239  0.21 12.69           H
ATOM   1075 3HD2 LEU A  73      40.581  10.287   0.079  0.21 12.69           H
ATOM   1076  N   GLY A  74      36.606  13.221  -2.853  0.21  5.34           N
ATOM   1077  H   GLY A  74      36.517  12.376  -3.411  0.21  5.34           H
ATOM   1078  CA  GLY A  74      36.550  14.512  -3.519  0.21  5.34           C
ATOM   1079 1HA  GLY A  74      37.483  15.038  -3.323  0.21  5.34           H
ATOM   1080 2HA  GLY A  74      36.448  14.362  -4.593  0.21  5.34           H
ATOM   1081  C   GLY A  74      35.413  15.373  -3.017  0.21  5.34           C
ATOM   1082  O   GLY A  74      35.550  16.590  -2.924  0.21  5.34           O
ATOM   1083  N   ARG A  75      34.304  14.773  -2.608  0.21  7.22           N
ATOM   1084  H   ARG A  75      34.191  13.769  -2.729  0.21  7.22           H
ATOM   1085  CA  ARG A  75      33.259  15.556  -1.949  0.21  7.22           C
ATOM   1086  HA  ARG A  75      33.135  16.497  -2.483  0.21  7.22           H
ATOM   1087  C   ARG A  75      33.644  15.889  -0.525  0.21  7.22           C
ATOM   1088  O   ARG A  75      33.517  17.033  -0.127  0.21  7.22           O
ATOM   1089  CB  ARG A  75      31.918  14.838  -1.933  0.21  7.22           C
ATOM   1090 1HB  ARG A  75      32.027  13.867  -1.452  0.21  7.22           H
ATOM   1091 2HB  ARG A  75      31.219  15.438  -1.351  0.21  7.22           H
ATOM   1092  CG  ARG A  75      31.347  14.649  -3.319  0.21  7.22           C
ATOM   1093 1HG  ARG A  75      31.344  15.609  -3.827  0.21  7.22           H
ATOM   1094 2HG  ARG A  75      31.990  13.972  -3.869  0.21  7.22           H
ATOM   1095  CD  ARG A  75      29.931  14.100  -3.344  0.21  7.22           C
ATOM   1096 1HD  ARG A  75      29.285  14.789  -2.801  0.21  7.22           H
ATOM   1097 2HD  ARG A  75      29.590  14.058  -4.380  0.21  7.22           H
ATOM   1098  NE  ARG A  75      29.803  12.766  -2.744  0.21  7.22           N
ATOM   1099  HE  ARG A  75      29.457  12.730  -1.803  0.21  7.22           H
ATOM   1100  CZ  ARG A  75      30.037  11.603  -3.336  0.21  7.22           C
ATOM   1101  NH1 ARG A  75      29.767  10.525  -2.674  0.21  7.22           N
ATOM   1102 1HH1 ARG A  75      29.379  10.561  -1.746  0.21  7.22           H
ATOM   1103 2HH1 ARG A  75      29.960   9.618  -3.091  0.21  7.22           H
ATOM   1104  NH2 ARG A  75      30.553  11.451  -4.525  0.21  7.22           N
ATOM   1105 1HH2 ARG A  75      30.767  12.259  -5.094  0.21  7.22           H
ATOM   1106 2HH2 ARG A  75      30.733  10.511  -4.865  0.21  7.22           H
ATOM   1107  N   ALA A  76      34.116  14.910   0.237  0.21 54.87           N
ATOM   1108  H   ALA A  76      34.402  14.045  -0.207  0.21 54.87           H
ATOM   1109  CA  ALA A  76      34.133  14.978   1.704  0.21 54.87           C
ATOM   1110  HA  ALA A  76      33.092  14.818   1.996  0.21 54.87           H
ATOM   1111  C   ALA A  76      34.519  16.286   2.442  0.21 54.87           C
ATOM   1112  O   ALA A  76      33.781  16.691   3.352  0.21 54.87           O
ATOM   1113  CB  ALA A  76      34.918  13.776   2.264  0.21 54.87           C
ATOM   1114 1HB  ALA A  76      34.512  12.844   1.867  0.21 54.87           H
ATOM   1115 2HB  ALA A  76      34.845  13.764   3.353  0.21 54.87           H
ATOM   1116 3HB  ALA A  76      35.969  13.855   1.979  0.21 54.87           H
ATOM   1117  N   PRO A  77      35.630  16.970   2.087  0.21 14.47           N
ATOM   1118  CA  PRO A  77      35.819  18.229   2.822  0.21 14.47           C
ATOM   1119  HA  PRO A  77      35.873  18.030   3.892  0.21 14.47           H
ATOM   1120  C   PRO A  77      34.779  19.323   2.556  0.21 14.47           C
ATOM   1121  O   PRO A  77      34.492  20.133   3.436  0.21 14.47           O
ATOM   1122  CB  PRO A  77      37.184  18.716   2.317  0.21 14.47           C
ATOM   1123 1HB  PRO A  77      37.047  19.429   1.506  0.21 14.47           H
ATOM   1124 2HB  PRO A  77      37.759  19.169   3.124  0.21 14.47           H
ATOM   1125  CG  PRO A  77      37.855  17.504   1.802  0.21 14.47           C
ATOM   1126 1HG  PRO A  77      38.635  17.764   1.086  0.21 14.47           H
ATOM   1127 2HG  PRO A  77      38.266  16.925   2.631  0.21 14.47           H
ATOM   1128  CD  PRO A  77      36.741  16.752   1.145  0.21 14.47           C
ATOM   1129 1HD  PRO A  77      36.504  17.170   0.165  0.21 14.47           H
ATOM   1130 2HD  PRO A  77      36.991  15.695   1.070  0.21 14.47           H
ATOM   1131  N   SER A  78      34.217  19.381   1.357  0.21  8.63           N
ATOM   1132  H   SER A  78      34.423  18.661   0.673  0.21  8.63           H
ATOM   1133  CA  SER A  78      33.348  20.500   0.974  0.21  8.63           C
ATOM   1134  HA  SER A  78      33.893  21.400   1.259  0.21  8.63           H
ATOM   1135  C   SER A  78      31.991  20.644   1.686  0.21  8.63           C
ATOM   1136  O   SER A  78      31.678  21.753   2.112  0.21  8.63           O
ATOM   1137  CB  SER A  78      33.211  20.586  -0.551  0.21  8.63           C
ATOM   1138 1HB  SER A  78      32.573  21.434  -0.801  0.21  8.63           H
ATOM   1139 2HB  SER A  78      34.201  20.773  -0.968  0.21  8.63           H
ATOM   1140  OG  SER A  78      32.690  19.412  -1.158  0.21  8.63           O
ATOM   1141  HG  SER A  78      32.998  18.629  -0.677  0.21  8.63           H
ATOM   1142  N   PRO A  79      31.221  19.563   1.949  0.21 40.22           N
ATOM   1143  CA  PRO A  79      30.119  19.752   2.907  0.21 40.22           C
ATOM   1144  HA  PRO A  79      29.444  20.532   2.555  0.21 40.22           H
ATOM   1145  C   PRO A  79      30.492  20.018   4.366  0.21 40.22           C
ATOM   1146  O   PRO A  79      29.596  20.056   5.206  0.21 40.22           O
ATOM   1147  CB  PRO A  79      29.407  18.392   2.879  0.21 40.22           C
ATOM   1148 1HB  PRO A  79      29.779  17.761   3.686  0.21 40.22           H
ATOM   1149 2HB  PRO A  79      28.328  18.514   2.961  0.21 40.22           H
ATOM   1150  CG  PRO A  79      29.759  17.817   1.598  0.21 40.22           C
ATOM   1151 1HG  PRO A  79      29.626  16.738   1.597  0.21 40.22           H
ATOM   1152 2HG  PRO A  79      29.170  18.278   0.806  0.21 40.22           H
ATOM   1153  CD  PRO A  79      31.187  18.176   1.455  0.21 40.22           C
ATOM   1154 1HD  PRO A  79      31.817  17.528   2.064  0.21 40.22           H
ATOM   1155 2HD  PRO A  79      31.463  18.125   0.407  0.21 40.22           H
ATOM   1156  N   ALA A  80      31.782  20.128   4.666  0.21 53.64           N
ATOM   1157  H   ALA A  80      32.451  20.171   3.907  0.21 53.64           H
ATOM   1158  CA  ALA A  80      32.337  20.138   6.017  0.21 53.64           C
ATOM   1159  HA  ALA A  80      33.418  20.234   5.907  0.21 53.64           H
ATOM   1160  C   ALA A  80      32.110  18.803   6.734  0.21 53.64           C
ATOM   1161  O   ALA A  80      31.321  18.674   7.677  0.21 53.64           O
ATOM   1162  CB  ALA A  80      31.884  21.355   6.838  0.21 53.64           C
ATOM   1163 1HB  ALA A  80      32.089  22.272   6.285  0.21 53.64           H
ATOM   1164 2HB  ALA A  80      32.426  21.376   7.783  0.21 53.64           H
ATOM   1165 3HB  ALA A  80      30.818  21.290   7.047  0.21 53.64           H
ATOM   1166  N   LYS A  81      32.892  17.830   6.277  0.21 17.53           N
ATOM   1167  H   LYS A  81      33.362  17.969   5.391  0.21 17.53           H
ATOM   1168  CA  LYS A  81      33.176  16.576   6.988  0.21 17.53           C
ATOM   1169  HA  LYS A  81      33.840  15.988   6.353  0.21 17.53           H
ATOM   1170  C   LYS A  81      31.957  15.700   7.260  0.21 17.53           C
ATOM   1171  O   LYS A  81      31.525  14.980   6.371  0.21 17.53           O
ATOM   1172  CB  LYS A  81      33.937  16.863   8.294  0.21 17.53           C
ATOM   1173 1HB  LYS A  81      33.277  17.395   8.978  0.21 17.53           H
ATOM   1174 2HB  LYS A  81      34.216  15.913   8.752  0.21 17.53           H
ATOM   1175  CG  LYS A  81      35.185  17.717   8.144  0.21 17.53           C
ATOM   1176 1HG  LYS A  81      35.887  17.255   7.454  0.21 17.53           H
ATOM   1177 2HG  LYS A  81      34.902  18.702   7.774  0.21 17.53           H
ATOM   1178  CD  LYS A  81      35.815  17.874   9.511  0.21 17.53           C
ATOM   1179 1HD  LYS A  81      35.030  18.181  10.199  0.21 17.53           H
ATOM   1180 2HD  LYS A  81      36.221  16.919   9.845  0.21 17.53           H
ATOM   1181  CE  LYS A  81      36.886  18.940   9.540  0.21 17.53           C
ATOM   1182 1HE  LYS A  81      37.740  18.631   8.936  0.21 17.53           H
ATOM   1183 2HE  LYS A  81      36.473  19.862   9.130  0.21 17.53           H
ATOM   1184  NZ  LYS A  81      37.307  19.191  10.957  0.21 17.53           N
ATOM   1185 1HZ  LYS A  81      37.937  19.985  10.990  0.21 17.53           H
ATOM   1186 2HZ  LYS A  81      37.784  18.374  11.319  0.21 17.53           H
ATOM   1187 3HZ  LYS A  81      36.495  19.388  11.529  0.21 17.53           H
ATOM   1188  N   CYS A  82      31.397  15.761   8.460  0.21 17.29           N
ATOM   1189  H   CYS A  82      31.713  16.460   9.117  0.21 17.29           H
ATOM   1190  CA  CYS A  82      30.341  14.850   8.893  0.21 17.29           C
ATOM   1191  HA  CYS A  82      30.699  13.823   8.826  0.21 17.29           H
ATOM   1192  C   CYS A  82      29.070  14.937   8.056  0.21 17.29           C
ATOM   1193  O   CYS A  82      28.346  13.961   7.920  0.21 17.29           O
ATOM   1194  CB  CYS A  82      30.009  15.162  10.351  0.21 17.29           C
ATOM   1195 1HB  CYS A  82      29.186  14.518  10.665  0.21 17.29           H
ATOM   1196 2HB  CYS A  82      30.884  14.927  10.958  0.21 17.29           H
ATOM   1197  SG  CYS A  82      29.561  16.889  10.655  0.21 17.29           S
ATOM   1198  HG  CYS A  82      29.233  16.720  11.946  0.21 17.29           H
ATOM   1199  N   ALA A  83      28.828  16.100   7.470  0.21  4.79           N
ATOM   1200  H   ALA A  83      29.465  16.868   7.623  0.21  4.79           H
ATOM   1201  CA  ALA A  83      27.651  16.316   6.640  0.21  4.79           C
ATOM   1202  HA  ALA A  83      26.799  15.825   7.114  0.21  4.79           H
ATOM   1203  C   ALA A  83      27.794  15.735   5.226  0.21  4.79           C
ATOM   1204  O   ALA A  83      26.863  15.807   4.423  0.21  4.79           O
ATOM   1205  CB  ALA A  83      27.371  17.810   6.581  0.21  4.79           C
ATOM   1206 1HB  ALA A  83      27.214  18.192   7.590  0.21  4.79           H
ATOM   1207 2HB  ALA A  83      26.475  17.994   5.990  0.21  4.79           H
ATOM   1208 3HB  ALA A  83      28.214  18.323   6.127  0.21  4.79           H
ATOM   1209  N   SER A  84      28.953  15.191   4.893  0.21  8.64           N
ATOM   1210  H   SER A  84      29.708  15.149   5.569  0.21  8.64           H
ATOM   1211  CA  SER A  84      29.135  14.548   3.594  0.21  8.64           C
ATOM   1212  HA  SER A  84      28.659  15.143   2.817  0.21  8.64           H
ATOM   1213  C   SER A  84      28.471  13.180   3.654  0.21  8.64           C
ATOM   1214  O   SER A  84      28.385  12.575   4.718  0.21  8.64           O
ATOM   1215  CB  SER A  84      30.623  14.386   3.273  0.21  8.64           C
ATOM   1216 1HB  SER A  84      31.085  15.373   3.219  0.21  8.64           H
ATOM   1217 2HB  SER A  84      31.100  13.821   4.071  0.21  8.64           H
ATOM   1218  OG  SER A  84      30.824  13.706   2.040  0.21  8.64           O
ATOM   1219  HG  SER A  84      31.769  13.662   1.864  0.21  8.64           H
ATOM   1220  N   ALA A  85      28.070  12.653   2.507  0.21  6.40           N
ATOM   1221  H   ALA A  85      28.129  13.206   1.662  0.21  6.40           H
ATOM   1222  CA  ALA A  85      27.555  11.288   2.432  0.21  6.40           C
ATOM   1223  HA  ALA A  85      26.655  11.217   3.042  0.21  6.40           H
ATOM   1224  C   ALA A  85      28.578  10.272   2.970  0.21  6.40           C
ATOM   1225  O   ALA A  85      28.216   9.250   3.550  0.21  6.40           O
ATOM   1226  CB  ALA A  85      27.191  10.967   0.983  0.21  6.40           C
ATOM   1227 1HB  ALA A  85      26.457  11.685   0.615  0.21  6.40           H
ATOM   1228 2HB  ALA A  85      26.757   9.966   0.937  0.21  6.40           H
ATOM   1229 3HB  ALA A  85      28.082  10.995   0.355  0.21  6.40           H
ATOM   1230  N   PHE A  86      29.859  10.579   2.812  0.21 45.67           N
ATOM   1231  H   PHE A  86      30.101  11.448   2.363  0.21 45.67           H
ATOM   1232  CA  PHE A  86      30.927   9.684   3.255  0.21 45.67           C
ATOM   1233  HA  PHE A  86      30.784   8.744   2.722  0.21 45.67           H
ATOM   1234  C   PHE A  86      30.908   9.296   4.749  0.21 45.67           C
ATOM   1235  O   PHE A  86      30.934   8.093   5.037  0.21 45.67           O
ATOM   1236  CB  PHE A  86      32.288  10.240   2.808  0.21 45.67           C
ATOM   1237 1HB  PHE A  86      32.368  10.130   1.726  0.21 45.67           H
ATOM   1238 2HB  PHE A  86      32.335  11.303   3.038  0.21 45.67           H
ATOM   1239  CG  PHE A  86      33.461   9.562   3.462  0.21 45.67           C
ATOM   1240  CD1 PHE A  86      33.719   8.205   3.223  0.21 45.67           C
ATOM   1241  HD1 PHE A  86      33.087   7.655   2.543  0.21 45.67           H
ATOM   1242  CD2 PHE A  86      34.298  10.272   4.341  0.21 45.67           C
ATOM   1243  HD2 PHE A  86      34.123  11.322   4.526  0.21 45.67           H
ATOM   1244  CE1 PHE A  86      34.794   7.544   3.872  0.21 45.67           C
ATOM   1245  HE1 PHE A  86      34.985   6.498   3.682  0.21 45.67           H
ATOM   1246  CE2 PHE A  86      35.372   9.627   4.997  0.21 45.67           C
ATOM   1247  HE2 PHE A  86      36.006  10.183   5.669  0.21 45.67           H
ATOM   1248  CZ  PHE A  86      35.618   8.258   4.762  0.21 45.67           C
ATOM   1249  HZ  PHE A  86      36.439   7.759   5.260  0.21 45.67           H
ATOM   1250  N   PRO A  87      30.878  10.240   5.717  0.21 32.35           N
ATOM   1251  CA  PRO A  87      30.531   9.757   7.064  0.21 32.35           C
ATOM   1252  HA  PRO A  87      31.110   8.866   7.304  0.21 32.35           H
ATOM   1253  C   PRO A  87      29.048   9.489   7.344  0.21 32.35           C
ATOM   1254  O   PRO A  87      28.716   8.722   8.251  0.21 32.35           O
ATOM   1255  CB  PRO A  87      31.006  10.905   7.964  0.21 32.35           C
ATOM   1256 1HB  PRO A  87      30.166  11.547   8.230  0.21 32.35           H
ATOM   1257 2HB  PRO A  87      31.490  10.517   8.860  0.21 32.35           H
ATOM   1258  CG  PRO A  87      31.972  11.655   7.138  0.21 32.35           C
ATOM   1259 1HG  PRO A  87      32.111  12.666   7.513  0.21 32.35           H
ATOM   1260 2HG  PRO A  87      32.924  11.123   7.087  0.21 32.35           H
ATOM   1261  CD  PRO A  87      31.294  11.651   5.815  0.21 32.35           C
ATOM   1262 1HD  PRO A  87      30.435  12.320   5.828  0.21 32.35           H
ATOM   1263 2HD  PRO A  87      31.994  11.928   5.031  0.21 32.35           H
ATOM   1264  N   ALA A  88      28.139  10.118   6.610  0.21 16.20           N
ATOM   1265  H   ALA A  88      28.417  10.769   5.882  0.21 16.20           H
ATOM   1266  CA  ALA A  88      26.715   9.948   6.884  0.21 16.20           C
ATOM   1267  HA  ALA A  88      26.559  10.137   7.948  0.21 16.20           H
ATOM   1268  C   ALA A  88      26.192   8.531   6.595  0.21 16.20           C
ATOM   1269  O   ALA A  88      25.282   8.063   7.275  0.21 16.20           O
ATOM   1270  CB  ALA A  88      25.911  10.993   6.111  0.21 16.20           C
ATOM   1271 1HB  ALA A  88      26.317  11.988   6.304  0.21 16.20           H
ATOM   1272 2HB  ALA A  88      24.874  10.972   6.444  0.21 16.20           H
ATOM   1273 3HB  ALA A  88      25.950  10.784   5.043  0.21 16.20           H
ATOM   1274  N   ALA A  89      26.751   7.818   5.627  0.21 25.80           N
ATOM   1275  H   ALA A  89      27.461   8.241   5.033  0.21 25.80           H
ATOM   1276  CA  ALA A  89      26.330   6.435   5.377  0.21 25.80           C
ATOM   1277  HA  ALA A  89      25.240   6.447   5.342  0.21 25.80           H
ATOM   1278  C   ALA A  89      26.703   5.409   6.484  0.21 25.80           C
ATOM   1279  O   ALA A  89      25.848   4.602   6.867  0.21 25.80           O
ATOM   1280  CB  ALA A  89      26.806   5.984   3.981  0.21 25.80           C
ATOM   1281 1HB  ALA A  89      26.378   6.644   3.225  0.21 25.80           H
ATOM   1282 2HB  ALA A  89      26.471   4.964   3.791  0.21 25.80           H
ATOM   1283 3HB  ALA A  89      27.891   6.032   3.906  0.21 25.80           H
ATOM   1284  N   PRO A  90      27.925   5.443   7.062  0.21 33.28           N
ATOM   1285  CA  PRO A  90      28.151   4.859   8.398  0.21 33.28           C
ATOM   1286  HA  PRO A  90      27.883   3.803   8.384  0.21 33.28           H
ATOM   1287  C   PRO A  90      27.469   5.520   9.604  0.21 33.28           C
ATOM   1288  O   PRO A  90      27.798   5.186  10.749  0.21 33.28           O
ATOM   1289  CB  PRO A  90      29.668   4.994   8.576  0.21 33.28           C
ATOM   1290 1HB  PRO A  90      29.902   5.911   9.118  0.21 33.28           H
ATOM   1291 2HB  PRO A  90      30.073   4.127   9.097  0.21 33.28           H
ATOM   1292  CG  PRO A  90      30.200   5.061   7.220  0.21 33.28           C
ATOM   1293 1HG  PRO A  90      31.189   5.518   7.208  0.21 33.28           H
ATOM   1294 2HG  PRO A  90      30.227   4.064   6.779  0.21 33.28           H
ATOM   1295  CD  PRO A  90      29.209   5.912   6.511  0.21 33.28           C
ATOM   1296 1HD  PRO A  90      29.368   6.962   6.741  0.21 33.28           H
ATOM   1297 2HD  PRO A  90      29.272   5.739   5.440  0.21 33.28           H
ATOM   1298  N   ALA A  91      26.553   6.452   9.363  0.21 32.19           N
ATOM   1299  H   ALA A  91      26.359   6.717   8.407  0.21 32.19           H
ATOM   1300  CA  ALA A  91      25.767   7.131  10.392  0.21 32.19           C
ATOM   1301  HA  ALA A  91      25.193   7.907   9.884  0.21 32.19           H
ATOM   1302  C   ALA A  91      26.604   7.845  11.458  0.21 32.19           C
ATOM   1303  O   ALA A  91      26.314   7.753  12.656  0.21 32.19           O
ATOM   1304  CB  ALA A  91      24.746   6.155  11.009  0.21 32.19           C
ATOM   1305 1HB  ALA A  91      24.201   5.644  10.216  0.21 32.19           H
ATOM   1306 2HB  ALA A  91      24.034   6.708  11.622  0.21 32.19           H
ATOM   1307 3HB  ALA A  91      25.259   5.415  11.625  0.21 32.19           H
ATOM   1308  N   PHE A  92      27.630   8.564  11.022  0.21  9.04           N
ATOM   1309  H   PHE A  92      27.854   8.577  10.030  0.21  9.04           H
ATOM   1310  CA  PHE A  92      28.418   9.406  11.921  0.21  9.04           C
ATOM   1311  HA  PHE A  92      28.787   8.810  12.753  0.21  9.04           H
ATOM   1312  C   PHE A  92      27.525  10.525  12.452  0.21  9.04           C
ATOM   1313  O   PHE A  92      27.001  11.331  11.679  0.21  9.04           O
ATOM   1314  CB  PHE A  92      29.601  10.010  11.165  0.21  9.04           C
ATOM   1315 1HB  PHE A  92      30.205   9.201  10.754  0.21  9.04           H
ATOM   1316 2HB  PHE A  92      29.212  10.601  10.337  0.21  9.04           H
ATOM   1317  CG  PHE A  92      30.485  10.898  12.004  0.21  9.04           C
ATOM   1318  CD1 PHE A  92      31.697  10.411  12.520  0.21  9.04           C
ATOM   1319  HD1 PHE A  92      31.975   9.382  12.358  0.21  9.04           H
ATOM   1320  CD2 PHE A  92      30.131  12.236  12.254  0.21  9.04           C
ATOM   1321  HD2 PHE A  92      29.198  12.625  11.873  0.21  9.04           H
ATOM   1322  CE1 PHE A  92      32.572  11.262  13.241  0.21  9.04           C
ATOM   1323  HE1 PHE A  92      33.513  10.883  13.607  0.21  9.04           H
ATOM   1324  CE2 PHE A  92      30.983  13.088  12.996  0.21  9.04           C
ATOM   1325  HE2 PHE A  92      30.692  14.110  13.189  0.21  9.04           H
ATOM   1326  CZ  PHE A  92      32.215  12.605  13.470  0.21  9.04           C
ATOM   1327  HZ  PHE A  92      32.885  13.261  14.004  0.21  9.04           H
ATOM   1328  N   TYR A  93      27.347  10.573  13.763  0.21 24.19           N
ATOM   1329  H   TYR A  93      27.787   9.876  14.357  0.21 24.19           H
ATOM   1330  CA  TYR A  93      26.510  11.589  14.393  0.21 24.19           C
ATOM   1331  HA  TYR A  93      26.382  12.422  13.705  0.21 24.19           H
ATOM   1332  C   TYR A  93      27.149  12.101  15.688  0.21 24.19           C
ATOM   1333  O   TYR A  93      27.903  11.363  16.343  0.21 24.19           O
ATOM   1334  CB  TYR A  93      25.130  10.994  14.699  0.21 24.19           C
ATOM   1335 1HB  TYR A  93      25.235   9.924  14.874  0.21 24.19           H
ATOM   1336 2HB  TYR A  93      24.750  11.448  15.613  0.21 24.19           H
ATOM   1337  CG  TYR A  93      24.107  11.233  13.602  0.21 24.19           C
ATOM   1338  CD1 TYR A  93      24.079  10.445  12.433  0.21 24.19           C
ATOM   1339  HD1 TYR A  93      24.814   9.670  12.295  0.21 24.19           H
ATOM   1340  CD2 TYR A  93      23.145  12.252  13.738  0.21 24.19           C
ATOM   1341  HD2 TYR A  93      23.160  12.889  14.609  0.21 24.19           H
ATOM   1342  CE1 TYR A  93      23.101  10.666  11.425  0.21 24.19           C
ATOM   1343  HE1 TYR A  93      23.095  10.064  10.529  0.21 24.19           H
ATOM   1344  CE2 TYR A  93      22.146  12.452  12.754  0.21 24.19           C
ATOM   1345  HE2 TYR A  93      21.401  13.219  12.895  0.21 24.19           H
ATOM   1346  CZ  TYR A  93      22.138  11.662  11.602  0.21 24.19           C
ATOM   1347  OH  TYR A  93      21.181  11.887  10.644  0.21 24.19           O
ATOM   1348  HH  TYR A  93      20.562  12.577  10.908  0.21 24.19           H
ATOM   1349  N   PRO A  94      26.857  13.356  16.087  0.21 29.19           N
ATOM   1350  CA  PRO A  94      27.159  13.829  17.444  0.21 29.19           C
ATOM   1351  HA  PRO A  94      28.151  13.510  17.764  0.21 29.19           H
ATOM   1352  C   PRO A  94      26.089  13.297  18.408  0.21 29.19           C
ATOM   1353  O   PRO A  94      25.545  12.226  18.185  0.21 29.19           O
ATOM   1354  CB  PRO A  94      27.129  15.349  17.264  0.21 29.19           C
ATOM   1355 1HB  PRO A  94      26.919  15.874  18.192  0.21 29.19           H
ATOM   1356 2HB  PRO A  94      28.077  15.692  16.852  0.21 29.19           H
ATOM   1357  CG  PRO A  94      26.055  15.553  16.288  0.21 29.19           C
ATOM   1358 1HG  PRO A  94      25.088  15.501  16.787  0.21 29.19           H
ATOM   1359 2HG  PRO A  94      26.172  16.512  15.788  0.21 29.19           H
ATOM   1360  CD  PRO A  94      26.189  14.421  15.309  0.21 29.19           C
ATOM   1361 1HD  PRO A  94      25.205  14.102  14.963  0.21 29.19           H
ATOM   1362 2HD  PRO A  94      26.815  14.720  14.467  0.21 29.19           H
ATOM   1363  N   ARG A  95      25.725  14.027  19.457  0.21 -2.04           N
ATOM   1364  H   ARG A  95      26.160  14.926  19.619  0.21 -2.04           H
ATOM   1365  CA  ARG A  95      24.653  13.580  20.362  0.21 -2.04           C
ATOM   1366  HA  ARG A  95      24.825  12.534  20.615  0.21 -2.04           H
ATOM   1367  C   ARG A  95      23.258  13.647  19.733  0.21 -2.04           C
ATOM   1368  O   ARG A  95      22.280  13.215  20.344  0.21 -2.04           O
ATOM   1369  CB  ARG A  95      24.646  14.414  21.652  0.21 -2.04           C
ATOM   1370 1HB  ARG A  95      24.492  15.457  21.388  0.21 -2.04           H
ATOM   1371 2HB  ARG A  95      23.797  14.100  22.250  0.21 -2.04           H
ATOM   1372  CG  ARG A  95      25.899  14.324  22.528  0.21 -2.04           C
ATOM   1373 1HG  ARG A  95      26.751  14.702  21.964  0.21 -2.04           H
ATOM   1374 2HG  ARG A  95      25.756  14.961  23.400  0.21 -2.04           H
ATOM   1375  CD  ARG A  95      26.219  12.907  23.009  0.21 -2.04           C
ATOM   1376 1HD  ARG A  95      26.391  12.273  22.139  0.21 -2.04           H
ATOM   1377 2HD  ARG A  95      27.140  12.941  23.591  0.21 -2.04           H
ATOM   1378  NE  ARG A  95      25.169  12.298  23.839  0.21 -2.04           N
ATOM   1379  HE  ARG A  95      24.382  12.882  24.096  0.21 -2.04           H
ATOM   1380  CZ  ARG A  95      25.149  11.046  24.275  0.21 -2.04           C
ATOM   1381  NH1 ARG A  95      24.128  10.621  24.961  0.21 -2.04           N
ATOM   1382 1HH1 ARG A  95      23.345  11.232  25.142  0.21 -2.04           H
ATOM   1383 2HH1 ARG A  95      24.113   9.673  25.296  0.21 -2.04           H
ATOM   1384  NH2 ARG A  95      26.109  10.189  24.043  0.21 -2.04           N
ATOM   1385 1HH2 ARG A  95      26.923  10.473  23.524  0.21 -2.04           H
ATOM   1386 2HH2 ARG A  95      26.028   9.245  24.398  0.21 -2.04           H
ATOM   1387  N   ALA A  96      23.141  14.210  18.543  0.21 11.97           N
ATOM   1388  H   ALA A  96      23.955  14.583  18.092  0.21 11.97           H
ATOM   1389  CA  ALA A  96      21.870  14.228  17.832  0.21 11.97           C
ATOM   1390  HA  ALA A  96      21.083  14.568  18.505  0.21 11.97           H
ATOM   1391  C   ALA A  96      21.543  12.809  17.355  0.21 11.97           C
ATOM   1392  O   ALA A  96      22.383  12.168  16.744  0.21 11.97           O
ATOM   1393  CB  ALA A  96      21.968  15.181  16.640  0.21 11.97           C
ATOM   1394 1HB  ALA A  96      22.170  16.195  16.988  0.21 11.97           H
ATOM   1395 2HB  ALA A  96      21.024  15.177  16.096  0.21 11.97           H
ATOM   1396 3HB  ALA A  96      22.762  14.858  15.966  0.21 11.97           H
ATOM   1397  N   TYR A  97      20.325  12.350  17.604  0.21 -8.03           N
ATOM   1398  H   TYR A  97      19.679  12.917  18.135  0.21 -8.03           H
ATOM   1399  CA  TYR A  97      19.833  11.065  17.101  0.21 -8.03           C
ATOM   1400  HA  TYR A  97      20.290  10.833  16.139  0.21 -8.03           H
ATOM   1401  C   TYR A  97      18.330  11.240  16.941  0.21 -8.03           C
ATOM   1402  O   TYR A  97      17.710  11.901  17.778  0.21 -8.03           O
ATOM   1403  CB  TYR A  97      20.086   9.918  18.090  0.21 -8.03           C
ATOM   1404 1HB  TYR A  97      19.637  10.172  19.048  0.21 -8.03           H
ATOM   1405 2HB  TYR A  97      19.595   9.024  17.706  0.21 -8.03           H
ATOM   1406  CG  TYR A  97      21.549   9.598  18.305  0.21 -8.03           C
ATOM   1407  CD1 TYR A  97      22.247  10.103  19.421  0.21 -8.03           C
ATOM   1408  HD1 TYR A  97      21.719  10.692  20.155  0.21 -8.03           H
ATOM   1409  CD2 TYR A  97      22.251   8.808  17.376  0.21 -8.03           C
ATOM   1410  HD2 TYR A  97      21.729   8.387  16.529  0.21 -8.03           H
ATOM   1411  CE1 TYR A  97      23.640   9.863  19.578  0.21 -8.03           C
ATOM   1412  HE1 TYR A  97      24.173  10.266  20.424  0.21 -8.03           H
ATOM   1413  CE2 TYR A  97      23.640   8.574  17.522  0.21 -8.03           C
ATOM   1414  HE2 TYR A  97      24.170   7.991  16.786  0.21 -8.03           H
ATOM   1415  CZ  TYR A  97      24.320   9.110  18.617  0.21 -8.03           C
ATOM   1416  OH  TYR A  97      25.664   8.872  18.743  0.21 -8.03           O
ATOM   1417  HH  TYR A  97      26.000   8.334  18.018  0.21 -8.03           H
ATOM   1418  N   SER A  98      17.738  10.675  15.904  0.21 10.28           N
ATOM   1419  H   SER A  98      18.282  10.117  15.248  0.21 10.28           H
ATOM   1420  CA  SER A  98      16.293  10.752  15.702  0.21 10.28           C
ATOM   1421  HA  SER A  98      15.886  11.632  16.200  0.21 10.28           H
ATOM   1422  C   SER A  98      15.681   9.489  16.297  0.21 10.28           C
ATOM   1423  O   SER A  98      16.358   8.469  16.436  0.21 10.28           O
ATOM   1424  CB  SER A  98      15.974  10.837  14.207  0.21 10.28           C
ATOM   1425 1HB  SER A  98      16.508  11.689  13.786  0.21 10.28           H
ATOM   1426 2HB  SER A  98      16.317   9.929  13.711  0.21 10.28           H
ATOM   1427  OG  SER A  98      14.586  11.015  13.972  0.21 10.28           O
ATOM   1428  HG  SER A  98      14.129  10.179  14.135  0.21 10.28           H
ATOM   1429  N   ASP A  99      14.404   9.528  16.632  0.21 -1.46           N
ATOM   1430  H   ASP A  99      13.902  10.417  16.604  0.21 -1.46           H
ATOM   1431  CA  ASP A  99      13.664   8.307  16.945  0.21 -1.46           C
ATOM   1432  HA  ASP A  99      14.284   7.644  17.541  0.21 -1.46           H
ATOM   1433  C   ASP A  99      13.325   7.613  15.625  0.21 -1.46           C
ATOM   1434  O   ASP A  99      13.218   8.285  14.586  0.21 -1.46           O
ATOM   1435  CB  ASP A  99      12.388   8.629  17.725  0.21 -1.46           C
ATOM   1436 1HB  ASP A  99      11.880   9.471  17.255  0.21 -1.46           H
ATOM   1437 2HB  ASP A  99      11.729   7.761  17.690  0.21 -1.46           H
ATOM   1438  CG  ASP A  99      12.670   8.947  19.178  0.21 -1.46           C
ATOM   1439  OD1 ASP A  99      13.495   8.235  19.802  0.21 -1.46           O
ATOM   1440  OD2 ASP A  99      12.078   9.896  19.739  0.21 -1.46           O
ATOM   1441  N   PRO A 100      13.209   6.272  15.617  0.21 -3.19           N
ATOM   1442  CA  PRO A 100      12.800   5.638  14.357  0.21 -3.19           C
ATOM   1443  HA  PRO A 100      13.515   5.867  13.568  0.21 -3.19           H
ATOM   1444  C   PRO A 100      11.390   6.033  13.920  0.21 -3.19           C
ATOM   1445  O   PRO A 100      10.534   6.345  14.744  0.21 -3.19           O
ATOM   1446  CB  PRO A 100      12.835   4.145  14.694  0.21 -3.19           C
ATOM   1447 1HB  PRO A 100      11.838   3.809  14.979  0.21 -3.19           H
ATOM   1448 2HB  PRO A 100      13.210   3.566  13.852  0.21 -3.19           H
ATOM   1449  CG  PRO A 100      13.751   4.041  15.853  0.21 -3.19           C
ATOM   1450 1HG  PRO A 100      13.571   3.125  16.415  0.21 -3.19           H
ATOM   1451 2HG  PRO A 100      14.788   4.095  15.517  0.21 -3.19           H
ATOM   1452  CD  PRO A 100      13.402   5.250  16.661  0.21 -3.19           C
ATOM   1453 1HD  PRO A 100      12.475   5.091  17.214  0.21 -3.19           H
ATOM   1454 2HD  PRO A 100      14.221   5.508  17.332  0.21 -3.19           H
ATOM   1455  N   ASP A 101      11.152   6.006  12.619  0.21 35.94           N
ATOM   1456  H   ASP A 101      11.894   5.726  11.985  0.21 35.94           H
ATOM   1457  CA  ASP A 101       9.866   6.379  12.025  0.21 35.94           C
ATOM   1458  HA  ASP A 101       9.171   6.699  12.797  0.21 35.94           H
ATOM   1459  C   ASP A 101       9.296   5.180  11.251  0.21 35.94           C
ATOM   1460  O   ASP A 101       9.972   4.667  10.342  0.21 35.94           O
ATOM   1461  CB  ASP A 101      10.098   7.556  11.076  0.21 35.94           C
ATOM   1462 1HB  ASP A 101      10.072   8.485  11.646  0.21 35.94           H
ATOM   1463 2HB  ASP A 101      11.090   7.452  10.638  0.21 35.94           H
ATOM   1464  CG  ASP A 101       9.082   7.622   9.950  0.21 35.94           C
ATOM   1465  OD1 ASP A 101       7.862   7.508  10.181  0.21 35.94           O
ATOM   1466  OD2 ASP A 101       9.519   7.820   8.794  0.21 35.94           O
ATOM   1467  N   PRO A 102       8.078   4.705  11.591  0.21 13.15           N
ATOM   1468  CA  PRO A 102       7.510   3.564  10.861  0.21 13.15           C
ATOM   1469  HA  PRO A 102       8.265   2.785  10.763  0.21 13.15           H
ATOM   1470  C   PRO A 102       6.968   3.896   9.461  0.21 13.15           C
ATOM   1471  O   PRO A 102       5.770   4.059   9.227  0.21 13.15           O
ATOM   1472  CB  PRO A 102       6.415   3.082  11.814  0.21 13.15           C
ATOM   1473 1HB  PRO A 102       5.628   2.548  11.285  0.21 13.15           H
ATOM   1474 2HB  PRO A 102       6.849   2.444  12.581  0.21 13.15           H
ATOM   1475  CG  PRO A 102       5.912   4.332  12.430  0.21 13.15           C
ATOM   1476 1HG  PRO A 102       5.237   4.844  11.744  0.21 13.15           H
ATOM   1477 2HG  PRO A 102       5.407   4.123  13.374  0.21 13.15           H
ATOM   1478  CD  PRO A 102       7.155   5.156  12.653  0.21 13.15           C
ATOM   1479 1HD  PRO A 102       6.928   6.218  12.552  0.21 13.15           H
ATOM   1480 2HD  PRO A 102       7.582   4.943  13.635  0.21 13.15           H
ATOM   1481  N   ALA A 103       7.868   3.943   8.492  0.21 21.47           N
ATOM   1482  H   ALA A 103       8.838   3.792   8.739  0.21 21.47           H
ATOM   1483  CA  ALA A 103       7.532   4.215   7.097  0.21 21.47           C
ATOM   1484  HA  ALA A 103       7.024   5.180   7.049  0.21 21.47           H
ATOM   1485  C   ALA A 103       6.590   3.170   6.468  0.21 21.47           C
ATOM   1486  O   ALA A 103       5.927   3.451   5.467  0.21 21.47           O
ATOM   1487  CB  ALA A 103       8.835   4.316   6.296  0.21 21.47           C
ATOM   1488 1HB  ALA A 103       9.453   5.119   6.702  0.21 21.47           H
ATOM   1489 2HB  ALA A 103       8.603   4.543   5.256  0.21 21.47           H
ATOM   1490 3HB  ALA A 103       9.380   3.372   6.344  0.21 21.47           H
ATOM   1491  N   LYS A 104       6.514   1.976   7.047  0.21 12.54           N
ATOM   1492  H   LYS A 104       7.127   1.782   7.839  0.21 12.54           H
ATOM   1493  CA  LYS A 104       5.597   0.919   6.594  0.21 12.54           C
ATOM   1494  HA  LYS A 104       5.107   1.240   5.673  0.21 12.54           H
ATOM   1495  C   LYS A 104       4.510   0.625   7.627  0.21 12.54           C
ATOM   1496  O   LYS A 104       4.043  -0.510   7.736  0.21 12.54           O
ATOM   1497  CB  LYS A 104       6.368  -0.378   6.308  0.21 12.54           C
ATOM   1498 1HB  LYS A 104       6.791  -0.745   7.244  0.21 12.54           H
ATOM   1499 2HB  LYS A 104       5.664  -1.121   5.933  0.21 12.54           H
ATOM   1500  CG  LYS A 104       7.497  -0.254   5.294  0.21 12.54           C
ATOM   1501 1HG  LYS A 104       7.122   0.206   4.379  0.21 12.54           H
ATOM   1502 2HG  LYS A 104       8.288   0.367   5.713  0.21 12.54           H
ATOM   1503  CD  LYS A 104       8.052  -1.641   4.977  0.21 12.54           C
ATOM   1504 1HD  LYS A 104       8.221  -2.171   5.915  0.21 12.54           H
ATOM   1505 2HD  LYS A 104       7.318  -2.196   4.392  0.21 12.54           H
ATOM   1506  CE  LYS A 104       9.375  -1.586   4.223  0.21 12.54           C
ATOM   1507 1HE  LYS A 104      10.106  -1.088   4.862  0.21 12.54           H
ATOM   1508 2HE  LYS A 104       9.719  -2.609   4.061  0.21 12.54           H
ATOM   1509  NZ  LYS A 104       9.341  -0.875   2.899  0.21 12.54           N
ATOM   1510 1HZ  LYS A 104      10.275  -0.833   2.516  0.21 12.54           H
ATOM   1511 2HZ  LYS A 104       9.008   0.074   3.014  0.21 12.54           H
ATOM   1512 3HZ  LYS A 104       8.747  -1.370   2.249  0.21 12.54           H
ATOM   1513  N   ASP A 105       4.108   1.610   8.416  0.21 28.67           N
ATOM   1514  H   ASP A 105       4.502   2.539   8.319  0.21 28.67           H
ATOM   1515  CA  ASP A 105       3.079   1.377   9.441  0.21 28.67           C
ATOM   1516  HA  ASP A 105       3.511   0.676  10.156  0.21 28.67           H
ATOM   1517  C   ASP A 105       1.762   0.738   8.975  0.21 28.67           C
ATOM   1518  O   ASP A 105       1.332  -0.237   9.590  0.21 28.67           O
ATOM   1519  CB  ASP A 105       2.742   2.645  10.222  0.21 28.67           C
ATOM   1520 1HB  ASP A 105       3.659   3.190  10.427  0.21 28.67           H
ATOM   1521 2HB  ASP A 105       2.089   3.281   9.626  0.21 28.67           H
ATOM   1522  CG  ASP A 105       2.073   2.326  11.542  0.21 28.67           C
ATOM   1523  OD1 ASP A 105       2.804   1.943  12.480  0.21 28.67           O
ATOM   1524  OD2 ASP A 105       0.835   2.425  11.674  0.21 28.67           O
ATOM   1525  N   PRO A 106       1.154   1.176   7.850  0.21 37.32           N
ATOM   1526  CA  PRO A 106      -0.079   0.454   7.498  0.21 37.32           C
ATOM   1527  HA  PRO A 106      -0.746   0.397   8.359  0.21 37.32           H
ATOM   1528  C   PRO A 106       0.099  -0.955   6.931  0.21 37.32           C
ATOM   1529  O   PRO A 106      -0.869  -1.589   6.519  0.21 37.32           O
ATOM   1530  CB  PRO A 106      -0.698   1.358   6.440  0.21 37.32           C
ATOM   1531 1HB  PRO A 106      -1.315   0.783   5.755  0.21 37.32           H
ATOM   1532 2HB  PRO A 106      -1.285   2.141   6.910  0.21 37.32           H
ATOM   1533  CG  PRO A 106       0.452   1.938   5.750  0.21 37.32           C
ATOM   1534 1HG  PRO A 106       0.884   1.207   5.067  0.21 37.32           H
ATOM   1535 2HG  PRO A 106       0.169   2.844   5.214  0.21 37.32           H
ATOM   1536  CD  PRO A 106       1.408   2.252   6.868  0.21 37.32           C
ATOM   1537 1HD  PRO A 106       2.434   2.226   6.502  0.21 37.32           H
ATOM   1538 2HD  PRO A 106       1.177   3.224   7.307  0.21 37.32           H
ATOM   1539  N   ARG A 107       1.323  -1.469   6.892  1.00 11.03           N
ATOM   1540  H   ARG A 107       2.113  -0.898   7.185  1.00 11.03           H
ATOM   1541  CA  ARG A 107       1.574  -2.858   6.503  1.00 11.03           C
ATOM   1542  HA  ARG A 107       0.642  -3.323   6.185  1.00 11.03           H
ATOM   1543  C   ARG A 107       2.068  -3.649   7.703  1.00 11.03           C
ATOM   1544  O   ARG A 107       2.414  -4.822   7.565  1.00 11.03           O
ATOM   1545  CB  ARG A 107       2.587  -2.926   5.351  1.00 11.03           C
ATOM   1546 1HB  ARG A 107       3.527  -2.486   5.685  1.00 11.03           H
ATOM   1547 2HB  ARG A 107       2.766  -3.975   5.118  1.00 11.03           H
ATOM   1548  CG  ARG A 107       2.154  -2.228   4.056  1.00 11.03           C
ATOM   1549 1HG  ARG A 107       2.046  -1.158   4.234  1.00 11.03           H
ATOM   1550 2HG  ARG A 107       2.925  -2.382   3.301  1.00 11.03           H
ATOM   1551  CD  ARG A 107       0.830  -2.782   3.541  1.00 11.03           C
ATOM   1552 1HD  ARG A 107       0.884  -3.871   3.521  1.00 11.03           H
ATOM   1553 2HD  ARG A 107       0.040  -2.483   4.230  1.00 11.03           H
ATOM   1554  NE  ARG A 107       0.481  -2.304   2.199  1.00 11.03           N
ATOM   1555  HE  ARG A 107       1.206  -1.818   1.676  1.00 11.03           H
ATOM   1556  CZ  ARG A 107      -0.688  -2.458   1.596  1.00 11.03           C
ATOM   1557  NH1 ARG A 107      -0.788  -2.089   0.356  1.00 11.03           N
ATOM   1558 1HH1 ARG A 107       0.032  -1.766  -0.136  1.00 11.03           H
ATOM   1559 2HH1 ARG A 107      -1.698  -2.094  -0.101  1.00 11.03           H
ATOM   1560  NH2 ARG A 107      -1.749  -2.947   2.183  1.00 11.03           N
ATOM   1561 1HH2 ARG A 107      -1.714  -3.204   3.164  1.00 11.03           H
ATOM   1562 2HH2 ARG A 107      -2.613  -3.079   1.658  1.00 11.03           H
ATOM   1563  N   ALA A 108       2.095  -3.027   8.874  1.00 -2.68           N
ATOM   1564  H   ALA A 108       1.774  -2.066   8.955  1.00 -2.68           H
ATOM   1565  CA  ALA A 108       2.605  -3.690  10.069  1.00 -2.68           C
ATOM   1566  HA  ALA A 108       3.609  -4.054   9.852  1.00 -2.68           H
ATOM   1567  C   ALA A 108       1.740  -4.884  10.461  1.00 -2.68           C
ATOM   1568  O   ALA A 108       2.270  -5.954  10.752  1.00 -2.68           O
ATOM   1569  CB  ALA A 108       2.677  -2.697  11.225  1.00 -2.68           C
ATOM   1570 1HB  ALA A 108       3.295  -1.846  10.944  1.00 -2.68           H
ATOM   1571 2HB  ALA A 108       3.109  -3.180  12.101  1.00 -2.68           H
ATOM   1572 3HB  ALA A 108       1.678  -2.334  11.478  1.00 -2.68           H
ATOM   1573  N   GLU A 109       0.426  -4.711  10.458  1.00  7.20           N
ATOM   1574  H   GLU A 109       0.028  -3.805  10.236  1.00  7.20           H
ATOM   1575  CA  GLU A 109      -0.470  -5.802  10.837  1.00  7.20           C
ATOM   1576  HA  GLU A 109      -0.149  -6.203  11.800  1.00  7.20           H
ATOM   1577  C   GLU A 109      -0.381  -6.920   9.804  1.00  7.20           C
ATOM   1578  O   GLU A 109      -0.288  -8.083  10.163  1.00  7.20           O
ATOM   1579  CB  GLU A 109      -1.908  -5.292  10.972  1.00  7.20           C
ATOM   1580 1HB  GLU A 109      -1.906  -4.434  11.643  1.00  7.20           H
ATOM   1581 2HB  GLU A 109      -2.239  -4.960   9.993  1.00  7.20           H
ATOM   1582  CG  GLU A 109      -2.917  -6.314  11.487  1.00  7.20           C
ATOM   1583 1HG  GLU A 109      -3.919  -5.893  11.407  1.00  7.20           H
ATOM   1584 2HG  GLU A 109      -2.871  -7.198  10.853  1.00  7.20           H
ATOM   1585  CD  GLU A 109      -2.660  -6.727  12.928  1.00  7.20           C
ATOM   1586  OE1 GLU A 109      -2.726  -5.880  13.850  1.00  7.20           O
ATOM   1587  OE2 GLU A 109      -2.396  -7.923  13.164  1.00  7.20           O
ATOM   1588  N   LYS A 110      -0.329  -6.607   8.513  1.00  2.72           N
ATOM   1589  H   LYS A 110      -0.414  -5.641   8.224  1.00  2.72           H
ATOM   1590  CA  LYS A 110      -0.158  -7.681   7.526  1.00  2.72           C
ATOM   1591  HA  LYS A 110      -0.907  -8.442   7.733  1.00  2.72           H
ATOM   1592  C   LYS A 110       1.177  -8.380   7.675  1.00  2.72           C
ATOM   1593  O   LYS A 110       1.208  -9.594   7.526  1.00  2.72           O
ATOM   1594  CB  LYS A 110      -0.325  -7.216   6.074  1.00  2.72           C
ATOM   1595 1HB  LYS A 110       0.322  -6.353   5.907  1.00  2.72           H
ATOM   1596 2HB  LYS A 110       0.001  -8.020   5.413  1.00  2.72           H
ATOM   1597  CG  LYS A 110      -1.753  -6.846   5.697  1.00  2.72           C
ATOM   1598 1HG  LYS A 110      -2.080  -6.094   6.395  1.00  2.72           H
ATOM   1599 2HG  LYS A 110      -1.751  -6.411   4.698  1.00  2.72           H
ATOM   1600  CD  LYS A 110      -2.756  -8.013   5.721  1.00  2.72           C
ATOM   1601 1HD  LYS A 110      -2.466  -8.738   4.960  1.00  2.72           H
ATOM   1602 2HD  LYS A 110      -2.738  -8.502   6.694  1.00  2.72           H
ATOM   1603  CE  LYS A 110      -4.189  -7.543   5.451  1.00  2.72           C
ATOM   1604 1HE  LYS A 110      -4.202  -6.939   4.540  1.00  2.72           H
ATOM   1605 2HE  LYS A 110      -4.816  -8.422   5.288  1.00  2.72           H
ATOM   1606  NZ  LYS A 110      -4.768  -6.745   6.598  1.00  2.72           N
ATOM   1607 1HZ  LYS A 110      -5.709  -6.451   6.376  1.00  2.72           H
ATOM   1608 2HZ  LYS A 110      -4.196  -5.922   6.782  1.00  2.72           H
ATOM   1609 3HZ  LYS A 110      -4.792  -7.308   7.437  1.00  2.72           H
ATOM   1610  N   LYS A 111       2.253  -7.675   7.998  1.00-12.08           N
ATOM   1611  H   LYS A 111       2.187  -6.664   8.092  1.00-12.08           H
ATOM   1612  CA  LYS A 111       3.540  -8.338   8.229  1.00-12.08           C
ATOM   1613  HA  LYS A 111       3.814  -8.894   7.333  1.00-12.08           H
ATOM   1614  C   LYS A 111       3.387  -9.338   9.367  1.00-12.08           C
ATOM   1615  O   LYS A 111       3.813 -10.481   9.231  1.00-12.08           O
ATOM   1616  CB  LYS A 111       4.642  -7.316   8.541  1.00-12.08           C
ATOM   1617 1HB  LYS A 111       4.652  -6.571   7.748  1.00-12.08           H
ATOM   1618 2HB  LYS A 111       4.398  -6.815   9.477  1.00-12.08           H
ATOM   1619  CG  LYS A 111       6.044  -7.926   8.655  1.00-12.08           C
ATOM   1620 1HG  LYS A 111       6.063  -8.609   9.501  1.00-12.08           H
ATOM   1621 2HG  LYS A 111       6.250  -8.497   7.749  1.00-12.08           H
ATOM   1622  CD  LYS A 111       7.158  -6.888   8.831  1.00-12.08           C
ATOM   1623 1HD  LYS A 111       8.115  -7.409   8.810  1.00-12.08           H
ATOM   1624 2HD  LYS A 111       7.125  -6.192   7.992  1.00-12.08           H
ATOM   1625  CE  LYS A 111       7.076  -6.091  10.126  1.00-12.08           C
ATOM   1626 1HE  LYS A 111       6.144  -5.524  10.128  1.00-12.08           H
ATOM   1627 2HE  LYS A 111       7.063  -6.774  10.977  1.00-12.08           H
ATOM   1628  NZ  LYS A 111       8.215  -5.129  10.291  1.00-12.08           N
ATOM   1629 1HZ  LYS A 111       7.927  -4.357  10.882  1.00-12.08           H
ATOM   1630 2HZ  LYS A 111       8.511  -4.765   9.391  1.00-12.08           H
ATOM   1631 3HZ  LYS A 111       9.002  -5.588  10.729  1.00-12.08           H
ATOM   1632  N   GLU A 112       2.737  -8.939  10.450  1.00-12.52           N
ATOM   1633  H   GLU A 112       2.387  -7.986  10.515  1.00-12.52           H
ATOM   1634  CA  GLU A 112       2.525  -9.845  11.579  1.00-12.52           C
ATOM   1635  HA  GLU A 112       3.484 -10.273  11.855  1.00-12.52           H
ATOM   1636  C   GLU A 112       1.618 -11.013  11.236  1.00-12.52           C
ATOM   1637  O   GLU A 112       1.978 -12.150  11.504  1.00-12.52           O
ATOM   1638  CB  GLU A 112       1.967  -9.106  12.795  1.00-12.52           C
ATOM   1639 1HB  GLU A 112       1.062  -8.574  12.504  1.00-12.52           H
ATOM   1640 2HB  GLU A 112       1.715  -9.842  13.558  1.00-12.52           H
ATOM   1641  CG  GLU A 112       2.959  -8.125  13.389  1.00-12.52           C
ATOM   1642 1HG  GLU A 112       3.881  -8.659  13.615  1.00-12.52           H
ATOM   1643 2HG  GLU A 112       3.180  -7.360  12.652  1.00-12.52           H
ATOM   1644  CD  GLU A 112       2.474  -7.453  14.660  1.00-12.52           C
ATOM   1645  OE1 GLU A 112       1.258  -7.225  14.840  1.00-12.52           O
ATOM   1646  OE2 GLU A 112       3.329  -7.143  15.520  1.00-12.52           O
ATOM   1647  N   LEU A 113       0.477 -10.767  10.611  1.00 -9.78           N
ATOM   1648  H   LEU A 113       0.220  -9.803  10.399  1.00 -9.78           H
ATOM   1649  CA  LEU A 113      -0.452 -11.845  10.276  1.00 -9.78           C
ATOM   1650  HA  LEU A 113      -0.688 -12.400  11.183  1.00 -9.78           H
ATOM   1651  C   LEU A 113       0.146 -12.828   9.289  1.00 -9.78           C
ATOM   1652  O   LEU A 113      -0.020 -14.033   9.424  1.00 -9.78           O
ATOM   1653  CB  LEU A 113      -1.742 -11.281   9.676  1.00 -9.78           C
ATOM   1654 1HB  LEU A 113      -1.474 -10.662   8.820  1.00 -9.78           H
ATOM   1655 2HB  LEU A 113      -2.329 -12.122   9.308  1.00 -9.78           H
ATOM   1656  CG  LEU A 113      -2.642 -10.458  10.605  1.00 -9.78           C
ATOM   1657  HG  LEU A 113      -2.068  -9.632  11.014  1.00 -9.78           H
ATOM   1658  CD1 LEU A 113      -3.808  -9.883   9.802  1.00 -9.78           C
ATOM   1659 1HD1 LEU A 113      -4.403  -9.244  10.455  1.00 -9.78           H
ATOM   1660 2HD1 LEU A 113      -4.436 -10.684   9.411  1.00 -9.78           H
ATOM   1661 3HD1 LEU A 113      -3.424  -9.274   8.986  1.00 -9.78           H
ATOM   1662  CD2 LEU A 113      -3.163 -11.291  11.764  1.00 -9.78           C
ATOM   1663 1HD2 LEU A 113      -3.850 -10.695  12.360  1.00 -9.78           H
ATOM   1664 2HD2 LEU A 113      -2.338 -11.586  12.412  1.00 -9.78           H
ATOM   1665 3HD2 LEU A 113      -3.675 -12.174  11.392  1.00 -9.78           H
ATOM   1666  N   CYS A 114       0.871 -12.334   8.299  1.00  4.66           N
ATOM   1667  H   CYS A 114       1.003 -11.328   8.216  1.00  4.66           H
ATOM   1668  CA  CYS A 114       1.485 -13.227   7.329  1.00  4.66           C
ATOM   1669  HA  CYS A 114       0.727 -13.902   6.931  1.00  4.66           H
ATOM   1670  C   CYS A 114       2.554 -14.067   8.022  1.00  4.66           C
ATOM   1671  O   CYS A 114       2.627 -15.277   7.810  1.00  4.66           O
ATOM   1672  CB  CYS A 114       2.093 -12.418   6.182  1.00  4.66           C
ATOM   1673 1HB  CYS A 114       2.783 -11.683   6.598  1.00  4.66           H
ATOM   1674 2HB  CYS A 114       2.653 -13.091   5.539  1.00  4.66           H
ATOM   1675  SG  CYS A 114       0.859 -11.554   5.180  1.00  4.66           S
ATOM   1676  HG  CYS A 114       0.562 -10.633   6.110  1.00  4.66           H
ATOM   1677  N   ALA A 115       3.360 -13.442   8.869  1.00-13.75           N
ATOM   1678  H   ALA A 115       3.265 -12.442   9.030  1.00-13.75           H
ATOM   1679  CA  ALA A 115       4.404 -14.161   9.589  1.00-13.75           C
ATOM   1680  HA  ALA A 115       5.041 -14.668   8.867  1.00-13.75           H
ATOM   1681  C   ALA A 115       3.801 -15.217  10.519  1.00-13.75           C
ATOM   1682  O   ALA A 115       4.274 -16.349  10.572  1.00-13.75           O
ATOM   1683  CB  ALA A 115       5.246 -13.166  10.372  1.00-13.75           C
ATOM   1684 1HB  ALA A 115       5.699 -12.452   9.685  1.00-13.75           H
ATOM   1685 2HB  ALA A 115       6.035 -13.689  10.906  1.00-13.75           H
ATOM   1686 3HB  ALA A 115       4.624 -12.630  11.089  1.00-13.75           H
ATOM   1687  N   LEU A 116       2.732 -14.855  11.215  1.00-15.06           N
ATOM   1688  H   LEU A 116       2.385 -13.900  11.129  1.00-15.06           H
ATOM   1689  CA  LEU A 116       2.044 -15.761  12.131  1.00-15.06           C
ATOM   1690  HA  LEU A 116       2.755 -16.127  12.869  1.00-15.06           H
ATOM   1691  C   LEU A 116       1.453 -16.961  11.416  1.00-15.06           C
ATOM   1692  O   LEU A 116       1.658 -18.103  11.832  1.00-15.06           O
ATOM   1693  CB  LEU A 116       0.892 -15.031  12.831  1.00-15.06           C
ATOM   1694 1HB  LEU A 116       0.388 -14.415  12.088  1.00-15.06           H
ATOM   1695 2HB  LEU A 116       0.174 -15.777  13.173  1.00-15.06           H
ATOM   1696  CG  LEU A 116       1.241 -14.145  14.032  1.00-15.06           C
ATOM   1697  HG  LEU A 116       2.088 -13.513  13.773  1.00-15.06           H
ATOM   1698  CD1 LEU A 116       0.071 -13.244  14.386  1.00-15.06           C
ATOM   1699 1HD1 LEU A 116       0.333 -12.618  15.240  1.00-15.06           H
ATOM   1700 2HD1 LEU A 116      -0.806 -13.842  14.637  1.00-15.06           H
ATOM   1701 3HD1 LEU A 116      -0.164 -12.595  13.543  1.00-15.06           H
ATOM   1702  CD2 LEU A 116       1.619 -15.000  15.232  1.00-15.06           C
ATOM   1703 1HD2 LEU A 116       1.818 -14.354  16.086  1.00-15.06           H
ATOM   1704 2HD2 LEU A 116       2.518 -15.577  15.020  1.00-15.06           H
ATOM   1705 3HD2 LEU A 116       0.805 -15.680  15.483  1.00-15.06           H
ATOM   1706  N   GLN A 117       0.723 -16.713  10.339  1.00 -7.81           N
ATOM   1707  H   GLN A 117       0.600 -15.751  10.023  1.00 -7.81           H
ATOM   1708  CA  GLN A 117       0.040 -17.784   9.624  1.00 -7.81           C
ATOM   1709  HA  GLN A 117      -0.564 -18.354  10.330  1.00 -7.81           H
ATOM   1710  C   GLN A 117       1.027 -18.739   8.969  1.00 -7.81           C
ATOM   1711  O   GLN A 117       0.806 -19.950   8.952  1.00 -7.81           O
ATOM   1712  CB  GLN A 117      -0.873 -17.200   8.546  1.00 -7.81           C
ATOM   1713 1HB  GLN A 117      -0.282 -16.508   7.945  1.00 -7.81           H
ATOM   1714 2HB  GLN A 117      -1.213 -18.011   7.902  1.00 -7.81           H
ATOM   1715  CG  GLN A 117      -2.105 -16.473   9.079  1.00 -7.81           C
ATOM   1716 1HG  GLN A 117      -2.790 -17.200   9.514  1.00 -7.81           H
ATOM   1717 2HG  GLN A 117      -1.809 -15.776   9.861  1.00 -7.81           H
ATOM   1718  CD  GLN A 117      -2.823 -15.694   7.996  1.00 -7.81           C
ATOM   1719  OE1 GLN A 117      -2.534 -15.831   6.806  1.00 -7.81           O
ATOM   1720  NE2 GLN A 117      -3.759 -14.871   8.389  1.00 -7.81           N
ATOM   1721 1HE2 GLN A 117      -4.290 -14.364   7.700  1.00 -7.81           H
ATOM   1722 2HE2 GLN A 117      -3.967 -14.764   9.371  1.00 -7.81           H
ATOM   1723  N   LYS A 118       2.123 -18.208   8.446  1.00 24.41           N
ATOM   1724  H   LYS A 118       2.264 -17.200   8.494  1.00 24.41           H
ATOM   1725  CA  LYS A 118       3.116 -19.026   7.744  1.00 24.41           C
ATOM   1726  HA  LYS A 118       2.621 -19.910   7.348  1.00 24.41           H
ATOM   1727  C   LYS A 118       4.245 -19.541   8.624  1.00 24.41           C
ATOM   1728  O   LYS A 118       5.075 -20.294   8.138  1.00 24.41           O
ATOM   1729  CB  LYS A 118       3.663 -18.249   6.544  1.00 24.41           C
ATOM   1730 1HB  LYS A 118       4.078 -17.310   6.902  1.00 24.41           H
ATOM   1731 2HB  LYS A 118       4.454 -18.827   6.067  1.00 24.41           H
ATOM   1732  CG  LYS A 118       2.572 -17.974   5.506  1.00 24.41           C
ATOM   1733 1HG  LYS A 118       2.183 -18.930   5.155  1.00 24.41           H
ATOM   1734 2HG  LYS A 118       1.757 -17.429   5.980  1.00 24.41           H
ATOM   1735  CD  LYS A 118       3.025 -17.167   4.300  1.00 24.41           C
ATOM   1736 1HD  LYS A 118       3.887 -17.638   3.826  1.00 24.41           H
ATOM   1737 2HD  LYS A 118       2.198 -17.146   3.594  1.00 24.41           H
ATOM   1738  CE  LYS A 118       3.349 -15.735   4.673  1.00 24.41           C
ATOM   1739 1HE  LYS A 118       2.600 -15.390   5.386  1.00 24.41           H
ATOM   1740 2HE  LYS A 118       4.334 -15.689   5.142  1.00 24.41           H
ATOM   1741  NZ  LYS A 118       3.291 -14.849   3.476  1.00 24.41           N
ATOM   1742 1HZ  LYS A 118       3.607 -13.920   3.713  1.00 24.41           H
ATOM   1743 2HZ  LYS A 118       2.329 -14.788   3.148  1.00 24.41           H
ATOM   1744 3HZ  LYS A 118       3.870 -15.223   2.738  1.00 24.41           H
ATOM   1745  N   ALA A 119       4.260 -19.165   9.897  1.00 15.20           N
ATOM   1746  H   ALA A 119       3.547 -18.532  10.227  1.00 15.20           H
ATOM   1747  CA  ALA A 119       5.296 -19.574  10.852  1.00 15.20           C
ATOM   1748  HA  ALA A 119       5.152 -18.994  11.764  1.00 15.20           H
ATOM   1749  C   ALA A 119       6.706 -19.245  10.338  1.00 15.20           C
ATOM   1750  O   ALA A 119       7.596 -20.104  10.270  1.00 15.20           O
ATOM   1751  CB  ALA A 119       5.138 -21.057  11.227  1.00 15.20           C
ATOM   1752 1HB  ALA A 119       4.155 -21.219  11.669  1.00 15.20           H
ATOM   1753 2HB  ALA A 119       5.903 -21.332  11.954  1.00 15.20           H
ATOM   1754 3HB  ALA A 119       5.242 -21.683  10.342  1.00 15.20           H
ATOM   1755  N   VAL A 120       6.878 -17.990   9.954  1.00  5.33           N
ATOM   1756  H   VAL A 120       6.109 -17.333  10.058  1.00  5.33           H
ATOM   1757  CA  VAL A 120       8.148 -17.464   9.448  1.00  5.33           C
ATOM   1758  HA  VAL A 120       8.952 -18.166   9.664  1.00  5.33           H
ATOM   1759  C   VAL A 120       8.407 -16.179  10.225  1.00  5.33           C
ATOM   1760  O   VAL A 120       7.507 -15.657  10.875  1.00  5.33           O
ATOM   1761  CB  VAL A 120       8.123 -17.198   7.912  1.00  5.33           C
ATOM   1762  HB  VAL A 120       9.068 -16.736   7.628  1.00  5.33           H
ATOM   1763  CG1 VAL A 120       7.990 -18.508   7.129  1.00  5.33           C
ATOM   1764 1HG1 VAL A 120       7.986 -18.301   6.060  1.00  5.33           H
ATOM   1765 2HG1 VAL A 120       7.065 -19.016   7.391  1.00  5.33           H
ATOM   1766 3HG1 VAL A 120       8.830 -19.163   7.362  1.00  5.33           H
ATOM   1767  CG2 VAL A 120       6.987 -16.255   7.517  1.00  5.33           C
ATOM   1768 1HG2 VAL A 120       7.032 -16.050   6.448  1.00  5.33           H
ATOM   1769 2HG2 VAL A 120       7.093 -15.315   8.054  1.00  5.33           H
ATOM   1770 3HG2 VAL A 120       6.023 -16.696   7.763  1.00  5.33           H
ATOM   1771  N   GLU A 121       9.627 -15.670  10.186  1.00-11.73           N
ATOM   1772  H   GLU A 121      10.343 -16.144   9.664  1.00-11.73           H
ATOM   1773  CA  GLU A 121       9.968 -14.445  10.910  1.00-11.73           C
ATOM   1774  HA  GLU A 121       9.543 -14.499  11.910  1.00-11.73           H
ATOM   1775  C   GLU A 121       9.413 -13.202  10.213  1.00-11.73           C
ATOM   1776  O   GLU A 121       9.252 -13.192   8.986  1.00-11.73           O
ATOM   1777  CB  GLU A 121      11.489 -14.325  11.031  1.00-11.73           C
ATOM   1778 1HB  GLU A 121      11.911 -14.243  10.031  1.00-11.73           H
ATOM   1779 2HB  GLU A 121      11.724 -13.419  11.588  1.00-11.73           H
ATOM   1780  CG  GLU A 121      12.116 -15.526  11.738  1.00-11.73           C
ATOM   1781 1HG  GLU A 121      11.624 -15.662  12.701  1.00-11.73           H
ATOM   1782 2HG  GLU A 121      11.954 -16.414  11.130  1.00-11.73           H
ATOM   1783  CD  GLU A 121      13.604 -15.384  11.967  1.00-11.73           C
ATOM   1784  OE1 GLU A 121      14.245 -14.551  11.300  1.00-11.73           O
ATOM   1785  OE2 GLU A 121      14.162 -16.103  12.824  1.00-11.73           O
ATOM   1786  N   LEU A 122       9.185 -12.132  10.965  1.00-10.28           N
ATOM   1787  H   LEU A 122       9.347 -12.178  11.971  1.00-10.28           H
ATOM   1788  CA  LEU A 122       8.685 -10.874  10.396  1.00-10.28           C
ATOM   1789  HA  LEU A 122       7.727 -11.045   9.905  1.00-10.28           H
ATOM   1790  C   LEU A 122       9.665 -10.328   9.374  1.00-10.28           C
ATOM   1791  O   LEU A 122       9.287  -9.844   8.314  1.00-10.28           O
ATOM   1792  CB  LEU A 122       8.547  -9.802  11.483  1.00-10.28           C
ATOM   1793 1HB  LEU A 122       9.526  -9.683  11.946  1.00-10.28           H
ATOM   1794 2HB  LEU A 122       8.316  -8.864  10.983  1.00-10.28           H
ATOM   1795  CG  LEU A 122       7.532  -9.976  12.616  1.00-10.28           C
ATOM   1796  HG  LEU A 122       7.705 -10.935  13.101  1.00-10.28           H
ATOM   1797  CD1 LEU A 122       7.732  -8.873  13.637  1.00-10.28           C
ATOM   1798 1HD1 LEU A 122       7.021  -8.998  14.453  1.00-10.28           H
ATOM   1799 2HD1 LEU A 122       7.576  -7.894  13.182  1.00-10.28           H
ATOM   1800 3HD1 LEU A 122       8.741  -8.922  14.045  1.00-10.28           H
ATOM   1801  CD2 LEU A 122       6.106  -9.936  12.132  1.00-10.28           C
ATOM   1802 1HD2 LEU A 122       5.451 -10.225  12.954  1.00-10.28           H
ATOM   1803 2HD2 LEU A 122       5.962 -10.634  11.313  1.00-10.28           H
ATOM   1804 3HD2 LEU A 122       5.840  -8.932  11.800  1.00-10.28           H
ATOM   1805  N   GLU A 123      10.941 -10.443   9.703  1.00-16.11           N
ATOM   1806  H   GLU A 123      11.181 -10.868  10.585  1.00-16.11           H
ATOM   1807  CA  GLU A 123      12.013  -9.933   8.858  1.00-16.11           C
ATOM   1808  HA  GLU A 123      11.856  -8.870   8.668  1.00-16.11           H
ATOM   1809  C   GLU A 123      12.060 -10.662   7.521  1.00-16.11           C
ATOM   1810  O   GLU A 123      12.293 -10.065   6.474  1.00-16.11           O
ATOM   1811  CB  GLU A 123      13.346 -10.141   9.576  1.00-16.11           C
ATOM   1812 1HB  GLU A 123      13.454 -11.206   9.781  1.00-16.11           H
ATOM   1813 2HB  GLU A 123      14.153  -9.831   8.914  1.00-16.11           H
ATOM   1814  CG  GLU A 123      13.473  -9.381  10.888  1.00-16.11           C
ATOM   1815 1HG  GLU A 123      13.324  -8.318  10.696  1.00-16.11           H
ATOM   1816 2HG  GLU A 123      12.700  -9.724  11.576  1.00-16.11           H
ATOM   1817  CD  GLU A 123      14.830  -9.585  11.540  1.00-16.11           C
ATOM   1818  OE1 GLU A 123      15.541 -10.561  11.197  1.00-16.11           O
ATOM   1819  OE2 GLU A 123      15.198  -8.790  12.430  1.00-16.11           O
ATOM   1820  N   LYS A 124      11.807 -11.963   7.556  1.00-10.62           N
ATOM   1821  H   LYS A 124      11.605 -12.396   8.445  1.00-10.62           H
ATOM   1822  CA  LYS A 124      11.824 -12.789   6.348  1.00-10.62           C
ATOM   1823  HA  LYS A 124      12.689 -12.522   5.737  1.00-10.62           H
ATOM   1824  C   LYS A 124      10.583 -12.528   5.513  1.00-10.62           C
ATOM   1825  O   LYS A 124      10.642 -12.499   4.289  1.00-10.62           O
ATOM   1826  CB  LYS A 124      11.927 -14.264   6.739  1.00-10.62           C
ATOM   1827 1HB  LYS A 124      11.170 -14.490   7.490  1.00-10.62           H
ATOM   1828 2HB  LYS A 124      11.748 -14.880   5.859  1.00-10.62           H
ATOM   1829  CG  LYS A 124      13.306 -14.596   7.283  1.00-10.62           C
ATOM   1830 1HG  LYS A 124      14.026 -14.457   6.480  1.00-10.62           H
ATOM   1831 2HG  LYS A 124      13.548 -13.909   8.093  1.00-10.62           H
ATOM   1832  CD  LYS A 124      13.417 -16.019   7.804  1.00-10.62           C
ATOM   1833 1HD  LYS A 124      12.828 -16.112   8.716  1.00-10.62           H
ATOM   1834 2HD  LYS A 124      13.028 -16.714   7.058  1.00-10.62           H
ATOM   1835  CE  LYS A 124      14.875 -16.376   8.094  1.00-10.62           C
ATOM   1836 1HE  LYS A 124      14.905 -17.356   8.575  1.00-10.62           H
ATOM   1837 2HE  LYS A 124      15.403 -16.450   7.142  1.00-10.62           H
ATOM   1838  NZ  LYS A 124      15.603 -15.375   8.954  1.00-10.62           N
ATOM   1839 1HZ  LYS A 124      16.527 -15.723   9.185  1.00-10.62           H
ATOM   1840 2HZ  LYS A 124      15.094 -15.205   9.817  1.00-10.62           H
ATOM   1841 3HZ  LYS A 124      15.697 -14.488   8.470  1.00-10.62           H
ATOM   1842  N   THR A 125       9.469 -12.286   6.185  1.00 -0.58           N
ATOM   1843  H   THR A 125       9.480 -12.338   7.198  1.00 -0.58           H
ATOM   1844  CA  THR A 125       8.223 -11.939   5.506  1.00 -0.58           C
ATOM   1845  HA  THR A 125       7.973 -12.725   4.793  1.00 -0.58           H
ATOM   1846  C   THR A 125       8.398 -10.626   4.753  1.00 -0.58           C
ATOM   1847  O   THR A 125       8.030 -10.500   3.587  1.00 -0.58           O
ATOM   1848  CB  THR A 125       7.074 -11.771   6.532  1.00 -0.58           C
ATOM   1849  HB  THR A 125       7.294 -10.934   7.194  1.00 -0.58           H
ATOM   1850  OG1 THR A 125       6.959 -12.962   7.310  1.00 -0.58           O
ATOM   1851  HG1 THR A 125       7.711 -13.014   7.915  1.00 -0.58           H
ATOM   1852  CG2 THR A 125       5.730 -11.544   5.880  1.00 -0.58           C
ATOM   1853 1HG2 THR A 125       4.976 -11.478   6.664  1.00 -0.58           H
ATOM   1854 2HG2 THR A 125       5.496 -12.373   5.214  1.00 -0.58           H
ATOM   1855 3HG2 THR A 125       5.737 -10.609   5.321  1.00 -0.58           H
ATOM   1856  N   GLU A 126       8.957  -9.632   5.426  1.00 -9.78           N
ATOM   1857  H   GLU A 126       9.247  -9.768   6.393  1.00 -9.78           H
ATOM   1858  CA  GLU A 126       9.105  -8.308   4.836  1.00 -9.78           C
ATOM   1859  HA  GLU A 126       8.133  -7.975   4.473  1.00 -9.78           H
ATOM   1860  C   GLU A 126      10.091  -8.317   3.673  1.00 -9.78           C
ATOM   1861  O   GLU A 126       9.854  -7.692   2.641  1.00 -9.78           O
ATOM   1862  CB  GLU A 126       9.597  -7.337   5.907  1.00 -9.78           C
ATOM   1863 1HB  GLU A 126       9.035  -7.522   6.816  1.00 -9.78           H
ATOM   1864 2HB  GLU A 126      10.648  -7.535   6.112  1.00 -9.78           H
ATOM   1865  CG  GLU A 126       9.424  -5.883   5.530  1.00 -9.78           C
ATOM   1866 1HG  GLU A 126       9.884  -5.724   4.558  1.00 -9.78           H
ATOM   1867 2HG  GLU A 126       8.360  -5.656   5.454  1.00 -9.78           H
ATOM   1868  CD  GLU A 126      10.074  -4.947   6.528  1.00 -9.78           C
ATOM   1869  OE1 GLU A 126       9.687  -4.938   7.712  1.00 -9.78           O
ATOM   1870  OE2 GLU A 126      11.013  -4.212   6.136  1.00 -9.78           O
ATOM   1871  N   ALA A 127      11.190  -9.038   3.842  1.00-16.72           N
ATOM   1872  H   ALA A 127      11.336  -9.533   4.716  1.00-16.72           H
ATOM   1873  CA  ALA A 127      12.243  -9.093   2.837  1.00-16.72           C
ATOM   1874  HA  ALA A 127      12.505  -8.072   2.561  1.00-16.72           H
ATOM   1875  C   ALA A 127      11.837  -9.828   1.561  1.00-16.72           C
ATOM   1876  O   ALA A 127      12.173  -9.390   0.459  1.00-16.72           O
ATOM   1877  CB  ALA A 127      13.464  -9.754   3.449  1.00-16.72           C
ATOM   1878 1HB  ALA A 127      13.772  -9.195   4.329  1.00-16.72           H
ATOM   1879 2HB  ALA A 127      14.282  -9.751   2.730  1.00-16.72           H
ATOM   1880 3HB  ALA A 127      13.237 -10.784   3.730  1.00-16.72           H
ATOM   1881  N   ASP A 128      11.116 -10.933   1.694  1.00 -1.20           N
ATOM   1882  H   ASP A 128      10.886 -11.290   2.617  1.00 -1.20           H
ATOM   1883  CA  ASP A 128      10.692 -11.680   0.509  1.00 -1.20           C
ATOM   1884  HA  ASP A 128      11.561 -11.873  -0.121  1.00 -1.20           H
ATOM   1885  C   ASP A 128       9.696 -10.838  -0.276  1.00 -1.20           C
ATOM   1886  O   ASP A 128       9.747 -10.751  -1.502  1.00 -1.20           O
ATOM   1887  CB  ASP A 128      10.051 -13.013   0.894  1.00 -1.20           C
ATOM   1888 1HB  ASP A 128      10.721 -13.543   1.570  1.00 -1.20           H
ATOM   1889 2HB  ASP A 128       9.113 -12.821   1.414  1.00 -1.20           H
ATOM   1890  CG  ASP A 128       9.779 -13.891  -0.314  1.00 -1.20           C
ATOM   1891  OD1 ASP A 128      10.730 -14.487  -0.869  1.00 -1.20           O
ATOM   1892  OD2 ASP A 128       8.615 -14.036  -0.723  1.00 -1.20           O
ATOM   1893  N   ASN A 129       8.835 -10.137   0.449  1.00 -5.94           N
ATOM   1894  H   ASN A 129       8.831 -10.237   1.458  1.00 -5.94           H
ATOM   1895  CA  ASN A 129       7.895  -9.225  -0.193  1.00 -5.94           C
ATOM   1896  HA  ASN A 129       7.354  -9.761  -0.973  1.00 -5.94           H
ATOM   1897  C   ASN A 129       8.611  -8.048  -0.851  1.00 -5.94           C
ATOM   1898  O   ASN A 129       8.200  -7.600  -1.913  1.00 -5.94           O
ATOM   1899  CB  ASN A 129       6.896  -8.666   0.825  1.00 -5.94           C
ATOM   1900 1HB  ASN A 129       7.409  -8.444   1.758  1.00 -5.94           H
ATOM   1901 2HB  ASN A 129       6.485  -7.737   0.431  1.00 -5.94           H
ATOM   1902  CG  ASN A 129       5.740  -9.595   1.088  1.00 -5.94           C
ATOM   1903  OD1 ASN A 129       5.098 -10.096   0.176  1.00 -5.94           O
ATOM   1904  ND2 ASN A 129       5.429  -9.792   2.334  1.00 -5.94           N
ATOM   1905 1HD2 ASN A 129       4.570 -10.273   2.549  1.00 -5.94           H
ATOM   1906 2HD2 ASN A 129       6.051  -9.468   3.056  1.00 -5.94           H
ATOM   1907  N   ALA A 130       9.666  -7.544  -0.223  1.00 -2.36           N
ATOM   1908  H   ALA A 130       9.961  -7.955   0.657  1.00 -2.36           H
ATOM   1909  CA  ALA A 130      10.403  -6.384  -0.724  1.00 -2.36           C
ATOM   1910  HA  ALA A 130       9.701  -5.567  -0.896  1.00 -2.36           H
ATOM   1911  C   ALA A 130      11.119  -6.674  -2.036  1.00 -2.36           C
ATOM   1912  O   ALA A 130      11.322  -5.784  -2.851  1.00 -2.36           O
ATOM   1913  CB  ALA A 130      11.439  -5.939   0.315  1.00 -2.36           C
ATOM   1914 1HB  ALA A 130      10.954  -5.733   1.265  1.00 -2.36           H
ATOM   1915 2HB  ALA A 130      11.937  -5.034  -0.038  1.00 -2.36           H
ATOM   1916 3HB  ALA A 130      12.186  -6.721   0.452  1.00 -2.36           H
ATOM   1917  N   GLU A 131      11.547  -7.911  -2.216  1.00 -2.41           N
ATOM   1918  H   GLU A 131      11.380  -8.614  -1.502  1.00 -2.41           H
ATOM   1919  CA  GLU A 131      12.324  -8.265  -3.395  1.00 -2.41           C
ATOM   1920  HA  GLU A 131      13.158  -7.569  -3.469  1.00 -2.41           H
ATOM   1921  C   GLU A 131      11.513  -8.151  -4.689  1.00 -2.41           C
ATOM   1922  O   GLU A 131      12.078  -7.846  -5.742  1.00 -2.41           O
ATOM   1923  CB  GLU A 131      12.909  -9.675  -3.217  1.00 -2.41           C
ATOM   1924 1HB  GLU A 131      13.400  -9.716  -2.244  1.00 -2.41           H
ATOM   1925 2HB  GLU A 131      12.086 -10.390  -3.205  1.00 -2.41           H
ATOM   1926  CG  GLU A 131      13.921 -10.123  -4.291  1.00 -2.41           C
ATOM   1927 1HG  GLU A 131      14.135 -11.181  -4.138  1.00 -2.41           H
ATOM   1928 2HG  GLU A 131      13.462 -10.018  -5.274  1.00 -2.41           H
ATOM   1929  CD  GLU A 131      15.247  -9.352  -4.290  1.00 -2.41           C
ATOM   1930  OE1 GLU A 131      15.522  -8.519  -3.398  1.00 -2.41           O
ATOM   1931  OE2 GLU A 131      16.046  -9.582  -5.222  1.00 -2.41           O
ATOM   1932  N   ARG A 132      10.202  -8.369  -4.650  1.00 31.02           N
ATOM   1933  H   ARG A 132       9.747  -8.540  -3.760  1.00 31.02           H
ATOM   1934  CA  ARG A 132       9.422  -8.384  -5.900  1.00 31.02           C
ATOM   1935  HA  ARG A 132      10.022  -8.946  -6.616  1.00 31.02           H
ATOM   1936  C   ARG A 132       9.203  -7.003  -6.567  1.00 31.02           C
ATOM   1937  O   ARG A 132       9.568  -6.860  -7.742  1.00 31.02           O
ATOM   1938  CB  ARG A 132       8.103  -9.162  -5.733  1.00 31.02           C
ATOM   1939 1HB  ARG A 132       7.414  -8.563  -5.146  1.00 31.02           H
ATOM   1940 2HB  ARG A 132       7.660  -9.299  -6.720  1.00 31.02           H
ATOM   1941  CG  ARG A 132       8.190 -10.531  -5.039  1.00 31.02           C
ATOM   1942 1HG  ARG A 132       8.563 -10.401  -4.023  1.00 31.02           H
ATOM   1943 2HG  ARG A 132       7.178 -10.923  -4.968  1.00 31.02           H
ATOM   1944  CD  ARG A 132       9.042 -11.582  -5.753  1.00 31.02           C
ATOM   1945 1HD  ARG A 132       8.803 -11.567  -6.816  1.00 31.02           H
ATOM   1946 2HD  ARG A 132      10.101 -11.352  -5.623  1.00 31.02           H
ATOM   1947  NE  ARG A 132       8.735 -12.919  -5.217  1.00 31.02           N
ATOM   1948  HE  ARG A 132       8.029 -13.463  -5.702  1.00 31.02           H
ATOM   1949  CZ  ARG A 132       9.255 -13.487  -4.137  1.00 31.02           C
ATOM   1950  NH1 ARG A 132       8.727 -14.602  -3.736  1.00 31.02           N
ATOM   1951 1HH1 ARG A 132       7.994 -15.032  -4.290  1.00 31.02           H
ATOM   1952 2HH1 ARG A 132       9.019 -15.001  -2.856  1.00 31.02           H
ATOM   1953  NH2 ARG A 132      10.240 -12.997  -3.436  1.00 31.02           N
ATOM   1954 1HH2 ARG A 132      10.660 -12.121  -3.689  1.00 31.02           H
ATOM   1955 2HH2 ARG A 132      10.556 -13.489  -2.610  1.00 31.02           H
ATOM   1956  N   PRO A 133       8.623  -5.985  -5.890  1.00 52.94           N
ATOM   1957  CA  PRO A 133       8.579  -4.663  -6.539  1.00 52.94           C
ATOM   1958  HA  PRO A 133       8.569  -4.741  -7.630  1.00 52.94           H
ATOM   1959  C   PRO A 133       9.688  -3.720  -6.058  1.00 52.94           C
ATOM   1960  O   PRO A 133      10.501  -4.082  -5.220  1.00 52.94           O
ATOM   1961  CB  PRO A 133       7.236  -4.137  -6.045  1.00 52.94           C
ATOM   1962 1HB  PRO A 133       7.157  -3.054  -6.128  1.00 52.94           H
ATOM   1963 2HB  PRO A 133       6.434  -4.625  -6.592  1.00 52.94           H
ATOM   1964  CG  PRO A 133       7.240  -4.557  -4.612  1.00 52.94           C
ATOM   1965 1HG  PRO A 133       7.792  -3.831  -4.016  1.00 52.94           H
ATOM   1966 2HG  PRO A 133       6.222  -4.649  -4.236  1.00 52.94           H
ATOM   1967  CD  PRO A 133       7.953  -5.896  -4.575  1.00 52.94           C
ATOM   1968 1HD  PRO A 133       8.687  -5.910  -3.769  1.00 52.94           H
ATOM   1969 2HD  PRO A 133       7.223  -6.693  -4.452  1.00 52.94           H
ATOM   1970  N   ARG A 134       9.664  -2.466  -6.494  0.94 27.68           N
ATOM   1971  H   ARG A 134       9.071  -2.218  -7.286  0.94 27.68           H
ATOM   1972  CA  ARG A 134      10.386  -1.388  -5.801  0.94 27.68           C
ATOM   1973  HA  ARG A 134      10.770  -1.743  -4.844  0.94 27.68           H
ATOM   1974  C   ARG A 134       9.300  -0.357  -5.540  0.94 27.68           C
ATOM   1975  O   ARG A 134       9.117   0.559  -6.338  0.94 27.68           O
ATOM   1976  CB  ARG A 134      11.542  -0.813  -6.637  0.94 27.68           C
ATOM   1977 1HB  ARG A 134      11.142  -0.461  -7.587  0.94 27.68           H
ATOM   1978 2HB  ARG A 134      11.961   0.043  -6.107  0.94 27.68           H
ATOM   1979  CG  ARG A 134      12.668  -1.803  -6.944  0.94 27.68           C
ATOM   1980 1HG  ARG A 134      12.233  -2.673  -7.424  0.94 27.68           H
ATOM   1981 2HG  ARG A 134      13.359  -1.342  -7.646  0.94 27.68           H
ATOM   1982  CD  ARG A 134      13.464  -2.266  -5.720  0.94 27.68           C
ATOM   1983 1HD  ARG A 134      14.019  -1.420  -5.315  0.94 27.68           H
ATOM   1984 2HD  ARG A 134      12.780  -2.630  -4.954  0.94 27.68           H
ATOM   1985  NE  ARG A 134      14.400  -3.343  -6.086  0.94 27.68           N
ATOM   1986  HE  ARG A 134      15.272  -3.069  -6.524  0.94 27.68           H
ATOM   1987  CZ  ARG A 134      14.198  -4.646  -5.929  0.94 27.68           C
ATOM   1988  NH1 ARG A 134      15.095  -5.482  -6.358  0.94 27.68           N
ATOM   1989 1HH1 ARG A 134      15.924  -5.146  -6.827  0.94 27.68           H
ATOM   1990 2HH1 ARG A 134      14.951  -6.470  -6.242  0.94 27.68           H
ATOM   1991  NH2 ARG A 134      13.136  -5.166  -5.385  0.94 27.68           N
ATOM   1992 1HH2 ARG A 134      12.384  -4.571  -5.054  0.94 27.68           H
ATOM   1993 2HH2 ARG A 134      13.024  -6.167  -5.337  0.94 27.68           H
ATOM   1994  N   ALA A 135       8.476  -0.607  -4.529  0.94 13.98           N
ATOM   1995  H   ALA A 135       8.681  -1.365  -3.889  0.94 13.98           H
ATOM   1996  CA  ALA A 135       7.263   0.182  -4.329  0.94 13.98           C
ATOM   1997  HA  ALA A 135       6.679   0.152  -5.250  0.94 13.98           H
ATOM   1998  C   ALA A 135       7.648   1.635  -4.051  0.94 13.98           C
ATOM   1999  O   ALA A 135       8.440   1.924  -3.147  0.94 13.98           O
ATOM   2000  CB  ALA A 135       6.415  -0.402  -3.184  0.94 13.98           C
ATOM   2001 1HB  ALA A 135       6.136  -1.430  -3.418  0.94 13.98           H
ATOM   2002 2HB  ALA A 135       5.507   0.192  -3.059  0.94 13.98           H
ATOM   2003 3HB  ALA A 135       6.983  -0.383  -2.253  0.94 13.98           H
ATOM   2004  N   ARG A 136       7.137   2.539  -4.876  0.94  9.06           N
ATOM   2005  H   ARG A 136       6.501   2.242  -5.615  0.94  9.06           H
ATOM   2006  CA  ARG A 136       7.537   3.945  -4.801  0.94  9.06           C
ATOM   2007  HA  ARG A 136       8.594   4.000  -4.537  0.94  9.06           H
ATOM   2008  C   ARG A 136       6.760   4.711  -3.748  0.94  9.06           C
ATOM   2009  O   ARG A 136       7.296   5.605  -3.106  0.94  9.06           O
ATOM   2010  CB  ARG A 136       7.323   4.635  -6.155  0.94  9.06           C
ATOM   2011 1HB  ARG A 136       6.254   4.661  -6.364  0.94  9.06           H
ATOM   2012 2HB  ARG A 136       7.669   5.662  -6.065  0.94  9.06           H
ATOM   2013  CG  ARG A 136       8.020   3.991  -7.359  0.94  9.06           C
ATOM   2014 1HG  ARG A 136       7.616   2.992  -7.515  0.94  9.06           H
ATOM   2015 2HG  ARG A 136       7.791   4.590  -8.241  0.94  9.06           H
ATOM   2016  CD  ARG A 136       9.535   3.880  -7.232  0.94  9.06           C
ATOM   2017 1HD  ARG A 136       9.952   4.860  -7.000  0.94  9.06           H
ATOM   2018 2HD  ARG A 136       9.785   3.181  -6.432  0.94  9.06           H
ATOM   2019  NE  ARG A 136      10.097   3.398  -8.501  0.94  9.06           N
ATOM   2020  HE  ARG A 136       9.453   3.325  -9.283  0.94  9.06           H
ATOM   2021  CZ  ARG A 136      11.356   3.076  -8.745  0.94  9.06           C
ATOM   2022  NH1 ARG A 136      11.690   2.751  -9.960  0.94  9.06           N
ATOM   2023 1HH1 ARG A 136      10.980   2.733 -10.677  0.94  9.06           H
ATOM   2024 2HH1 ARG A 136      12.650   2.534 -10.174  0.94  9.06           H
ATOM   2025  NH2 ARG A 136      12.295   3.060  -7.843  0.94  9.06           N
ATOM   2026 1HH2 ARG A 136      12.065   3.253  -6.877  0.94  9.06           H
ATOM   2027 2HH2 ARG A 136      13.245   2.861  -8.116  0.94  9.06           H
ATOM   2028  N   ARG A 137       5.487   4.376  -3.595  0.94 18.91           N
ATOM   2029  H   ARG A 137       5.111   3.612  -4.130  0.94 18.91           H
ATOM   2030  CA  ARG A 137       4.604   5.110  -2.684  0.94 18.91           C
ATOM   2031  HA  ARG A 137       4.877   6.165  -2.725  0.94 18.91           H
ATOM   2032  C   ARG A 137       4.717   4.688  -1.220  0.94 18.91           C
ATOM   2033  O   ARG A 137       4.656   3.500  -0.892  0.94 18.91           O
ATOM   2034  CB  ARG A 137       3.140   4.983  -3.135  0.94 18.91           C
ATOM   2035 1HB  ARG A 137       2.886   3.933  -3.277  0.94 18.91           H
ATOM   2036 2HB  ARG A 137       2.512   5.380  -2.340  0.94 18.91           H
ATOM   2037  CG  ARG A 137       2.813   5.774  -4.400  0.94 18.91           C
ATOM   2038 1HG  ARG A 137       3.227   6.775  -4.281  0.94 18.91           H
ATOM   2039 2HG  ARG A 137       3.278   5.309  -5.269  0.94 18.91           H
ATOM   2040  CD  ARG A 137       1.303   5.921  -4.628  0.94 18.91           C
ATOM   2041 1HD  ARG A 137       0.833   6.194  -3.682  0.94 18.91           H
ATOM   2042 2HD  ARG A 137       1.149   6.747  -5.323  0.94 18.91           H
ATOM   2043  NE  ARG A 137       0.624   4.739  -5.190  0.94 18.91           N
ATOM   2044  HE  ARG A 137       1.211   3.970  -5.486  0.94 18.91           H
ATOM   2045  CZ  ARG A 137      -0.683   4.634  -5.407  0.94 18.91           C
ATOM   2046  NH1 ARG A 137      -1.189   3.572  -5.960  0.94 18.91           N
ATOM   2047 1HH1 ARG A 137      -0.615   2.777  -6.204  0.94 18.91           H
ATOM   2048 2HH1 ARG A 137      -2.189   3.531  -6.139  0.94 18.91           H
ATOM   2049  NH2 ARG A 137      -1.537   5.549  -5.058  0.94 18.91           N
ATOM   2050 1HH2 ARG A 137      -1.240   6.389  -4.579  0.94 18.91           H
ATOM   2051 2HH2 ARG A 137      -2.523   5.461  -5.285  0.94 18.91           H
ATOM   2052  N   ARG A 138       4.796   5.693  -0.355  0.94 23.48           N
ATOM   2053  H   ARG A 138       4.961   6.618  -0.725  0.94 23.48           H
ATOM   2054  CA  ARG A 138       4.535   5.582   1.090  0.94 23.48           C
ATOM   2055  HA  ARG A 138       5.019   4.698   1.506  0.94 23.48           H
ATOM   2056  C   ARG A 138       3.007   5.445   1.187  0.94 23.48           C
ATOM   2057  O   ARG A 138       2.350   5.533   0.151  0.94 23.48           O
ATOM   2058  CB  ARG A 138       5.053   6.865   1.782  0.94 23.48           C
ATOM   2059 1HB  ARG A 138       6.083   7.027   1.465  0.94 23.48           H
ATOM   2060 2HB  ARG A 138       4.459   7.706   1.422  0.94 23.48           H
ATOM   2061  CG  ARG A 138       5.030   6.887   3.320  0.94 23.48           C
ATOM   2062 1HG  ARG A 138       4.006   6.758   3.653  0.94 23.48           H
ATOM   2063 2HG  ARG A 138       5.630   6.067   3.714  0.94 23.48           H
ATOM   2064  CD  ARG A 138       5.508   8.197   3.917  0.94 23.48           C
ATOM   2065 1HD  ARG A 138       6.588   8.273   3.803  0.94 23.48           H
ATOM   2066 2HD  ARG A 138       5.044   9.025   3.385  0.94 23.48           H
ATOM   2067  NE  ARG A 138       5.138   8.268   5.342  0.94 23.48           N
ATOM   2068  HE  ARG A 138       5.842   7.973   6.007  0.94 23.48           H
ATOM   2069  CZ  ARG A 138       3.980   8.694   5.836  0.94 23.48           C
ATOM   2070  NH1 ARG A 138       3.760   8.602   7.113  0.94 23.48           N
ATOM   2071 1HH1 ARG A 138       4.467   8.208   7.727  0.94 23.48           H
ATOM   2072 2HH1 ARG A 138       2.883   8.942   7.495  0.94 23.48           H
ATOM   2073  NH2 ARG A 138       3.017   9.212   5.121  0.94 23.48           N
ATOM   2074 1HH2 ARG A 138       3.162   9.387   4.132  0.94 23.48           H
ATOM   2075 2HH2 ARG A 138       2.146   9.468   5.557  0.94 23.48           H
ATOM   2076  N   ARG A 139       2.458   5.301   2.392  0.94 38.77           N
ATOM   2077  H   ARG A 139       3.074   5.179   3.190  0.94 38.77           H
ATOM   2078  CA  ARG A 139       1.013   5.335   2.685  0.94 38.77           C
ATOM   2079  HA  ARG A 139       0.885   5.388   3.767  0.94 38.77           H
ATOM   2080  C   ARG A 139       0.382   4.030   2.228  0.94 38.77           C
ATOM   2081  O   ARG A 139       1.114   3.115   1.845  0.94 38.77           O
ATOM   2082  CB  ARG A 139       0.320   6.568   2.072  0.94 38.77           C
ATOM   2083 1HB  ARG A 139       0.343   6.505   0.987  0.94 38.77           H
ATOM   2084 2HB  ARG A 139      -0.715   6.548   2.361  0.94 38.77           H
ATOM   2085  CG  ARG A 139       0.892   7.911   2.501  0.94 38.77           C
ATOM   2086 1HG  ARG A 139       0.819   7.981   3.586  0.94 38.77           H
ATOM   2087 2HG  ARG A 139       1.939   7.980   2.210  0.94 38.77           H
ATOM   2088  CD  ARG A 139       0.120   9.074   1.883  0.94 38.77           C
ATOM   2089 1HD  ARG A 139      -0.941   8.923   2.072  0.94 38.77           H
ATOM   2090 2HD  ARG A 139       0.425   9.994   2.379  0.94 38.77           H
ATOM   2091  NE  ARG A 139       0.326   9.243   0.438  0.94 38.77           N
ATOM   2092  HE  ARG A 139       1.101   8.751   0.029  0.94 38.77           H
ATOM   2093  CZ  ARG A 139      -0.402  10.013  -0.360  0.94 38.77           C
ATOM   2094  NH1 ARG A 139      -0.031  10.163  -1.595  0.94 38.77           N
ATOM   2095 1HH1 ARG A 139       0.863   9.820  -1.914  0.94 38.77           H
ATOM   2096 2HH1 ARG A 139      -0.646  10.644  -2.240  0.94 38.77           H
ATOM   2097  NH2 ARG A 139      -1.496  10.624   0.015  0.94 38.77           N
ATOM   2098 1HH2 ARG A 139      -1.833  10.503   0.957  0.94 38.77           H
ATOM   2099 2HH2 ARG A 139      -1.984  11.230  -0.628  0.94 38.77           H
ATOM   2100  N   LYS A 140      -0.936   3.901   2.310  1.00 32.57           N
ATOM   2101  H   LYS A 140      -1.491   4.656   2.726  1.00 32.57           H
ATOM   2102  CA  LYS A 140      -1.639   2.730   1.764  1.00 32.57           C
ATOM   2103  HA  LYS A 140      -1.060   1.825   1.941  1.00 32.57           H
ATOM   2104  C   LYS A 140      -1.812   2.958   0.265  1.00 32.57           C
ATOM   2105  O   LYS A 140      -2.630   3.785  -0.116  1.00 32.57           O
ATOM   2106  CB  LYS A 140      -3.033   2.594   2.391  1.00 32.57           C
ATOM   2107 1HB  LYS A 140      -3.580   3.522   2.227  1.00 32.57           H
ATOM   2108 2HB  LYS A 140      -3.570   1.788   1.891  1.00 32.57           H
ATOM   2109  CG  LYS A 140      -3.018   2.319   3.879  1.00 32.57           C
ATOM   2110 1HG  LYS A 140      -2.554   1.350   4.054  1.00 32.57           H
ATOM   2111 2HG  LYS A 140      -2.437   3.093   4.379  1.00 32.57           H
ATOM   2112  CD  LYS A 140      -4.416   2.322   4.465  1.00 32.57           C
ATOM   2113 1HD  LYS A 140      -4.892   3.271   4.222  1.00 32.57           H
ATOM   2114 2HD  LYS A 140      -4.997   1.511   4.026  1.00 32.57           H
ATOM   2115  CE  LYS A 140      -4.374   2.169   5.980  1.00 32.57           C
ATOM   2116 1HE  LYS A 140      -3.869   1.238   6.243  1.00 32.57           H
ATOM   2117 2HE  LYS A 140      -3.802   2.998   6.404  1.00 32.57           H
ATOM   2118  NZ  LYS A 140      -5.747   2.169   6.576  1.00 32.57           N
ATOM   2119 1HZ  LYS A 140      -5.680   2.230   7.590  1.00 32.57           H
ATOM   2120 2HZ  LYS A 140      -6.235   1.314   6.347  1.00 32.57           H
ATOM   2121 3HZ  LYS A 140      -6.281   2.955   6.231  1.00 32.57           H
ATOM   2122  N   PRO A 141      -1.043   2.278  -0.604  1.00 16.26           N
ATOM   2123  CA  PRO A 141      -1.347   2.605  -2.002  1.00 16.26           C
ATOM   2124  HA  PRO A 141      -1.240   3.676  -2.172  1.00 16.26           H
ATOM   2125  C   PRO A 141      -2.769   2.147  -2.348  1.00 16.26           C
ATOM   2126  O   PRO A 141      -3.293   1.203  -1.742  1.00 16.26           O
ATOM   2127  CB  PRO A 141      -0.262   1.840  -2.772  1.00 16.26           C
ATOM   2128 1HB  PRO A 141      -0.643   0.886  -3.108  1.00 16.26           H
ATOM   2129 2HB  PRO A 141       0.108   2.423  -3.613  1.00 16.26           H
ATOM   2130  CG  PRO A 141       0.813   1.610  -1.778  1.00 16.26           C
ATOM   2131 1HG  PRO A 141       1.456   0.784  -2.078  1.00 16.26           H
ATOM   2132 2HG  PRO A 141       1.391   2.522  -1.623  1.00 16.26           H
ATOM   2133  CD  PRO A 141       0.023   1.267  -0.553  1.00 16.26           C
ATOM   2134 1HD  PRO A 141      -0.402   0.267  -0.637  1.00 16.26           H
ATOM   2135 2HD  PRO A 141       0.631   1.355   0.343  1.00 16.26           H
ATOM   2136  N   ARG A 142      -3.406   2.846  -3.274  1.00 37.13           N
ATOM   2137  H   ARG A 142      -2.922   3.577  -3.776  1.00 37.13           H
ATOM   2138  CA  ARG A 142      -4.821   2.654  -3.587  1.00 37.13           C
ATOM   2139  HA  ARG A 142      -5.181   1.702  -3.193  1.00 37.13           H
ATOM   2140  C   ARG A 142      -4.934   2.656  -5.103  1.00 37.13           C
ATOM   2141  O   ARG A 142      -4.146   3.342  -5.757  1.00 37.13           O
ATOM   2142  CB  ARG A 142      -5.597   3.828  -2.966  1.00 37.13           C
ATOM   2143 1HB  ARG A 142      -5.351   3.879  -1.905  1.00 37.13           H
ATOM   2144 2HB  ARG A 142      -5.246   4.745  -3.438  1.00 37.13           H
ATOM   2145  CG  ARG A 142      -7.113   3.775  -3.107  1.00 37.13           C
ATOM   2146 1HG  ARG A 142      -7.360   3.627  -4.156  1.00 37.13           H
ATOM   2147 2HG  ARG A 142      -7.506   2.936  -2.534  1.00 37.13           H
ATOM   2148  CD  ARG A 142      -7.787   5.070  -2.651  1.00 37.13           C
ATOM   2149 1HD  ARG A 142      -7.317   5.911  -3.165  1.00 37.13           H
ATOM   2150 2HD  ARG A 142      -8.830   5.028  -2.959  1.00 37.13           H
ATOM   2151  NE  ARG A 142      -7.726   5.300  -1.197  1.00 37.13           N
ATOM   2152  HE  ARG A 142      -6.872   5.044  -0.728  1.00 37.13           H
ATOM   2153  CZ  ARG A 142      -8.670   5.855  -0.445  1.00 37.13           C
ATOM   2154  NH1 ARG A 142      -8.405   6.067   0.811  1.00 37.13           N
ATOM   2155 1HH1 ARG A 142      -7.513   5.777   1.198  1.00 37.13           H
ATOM   2156 2HH1 ARG A 142      -9.079   6.515   1.410  1.00 37.13           H
ATOM   2157  NH2 ARG A 142      -9.861   6.172  -0.891  1.00 37.13           N
ATOM   2158 1HH2 ARG A 142     -10.087   6.007  -1.855  1.00 37.13           H
ATOM   2159 2HH2 ARG A 142     -10.547   6.584  -0.276  1.00 37.13           H
ATOM   2160  N   VAL A 143      -5.869   1.892  -5.645  1.00 37.09           N
ATOM   2161  H   VAL A 143      -6.405   1.268  -5.061  1.00 37.09           H
ATOM   2162  CA  VAL A 143      -6.175   1.928  -7.073  1.00 37.09           C
ATOM   2163  HA  VAL A 143      -5.246   2.081  -7.613  1.00 37.09           H
ATOM   2164  C   VAL A 143      -7.069   3.122  -7.417  1.00 37.09           C
ATOM   2165  O   VAL A 143      -8.053   3.426  -6.727  1.00 37.09           O
ATOM   2166  CB  VAL A 143      -6.785   0.561  -7.544  1.00 37.09           C
ATOM   2167  HB  VAL A 143      -6.071  -0.218  -7.280  1.00 37.09           H
ATOM   2168  CG1 VAL A 143      -8.098   0.233  -6.833  1.00 37.09           C
ATOM   2169 1HG1 VAL A 143      -8.459  -0.741  -7.156  1.00 37.09           H
ATOM   2170 2HG1 VAL A 143      -8.855   0.985  -7.058  1.00 37.09           H
ATOM   2171 3HG1 VAL A 143      -7.940   0.195  -5.757  1.00 37.09           H
ATOM   2172  CG2 VAL A 143      -6.991   0.500  -9.065  1.00 37.09           C
ATOM   2173 1HG2 VAL A 143      -7.269  -0.512  -9.355  1.00 37.09           H
ATOM   2174 2HG2 VAL A 143      -6.067   0.773  -9.572  1.00 37.09           H
ATOM   2175 3HG2 VAL A 143      -7.778   1.191  -9.369  1.00 37.09           H
ATOM   2176  N   LEU A 144      -6.731   3.783  -8.514  1.00  8.21           N
ATOM   2177  H   LEU A 144      -5.860   3.542  -8.997  1.00  8.21           H
ATOM   2178  CA  LEU A 144      -7.604   4.771  -9.136  1.00  8.21           C
ATOM   2179  HA  LEU A 144      -8.329   5.139  -8.414  1.00  8.21           H
ATOM   2180  C   LEU A 144      -8.349   4.060 -10.253  1.00  8.21           C
ATOM   2181  O   LEU A 144      -7.792   3.772 -11.317  1.00  8.21           O
ATOM   2182  CB  LEU A 144      -6.810   5.947  -9.704  1.00  8.21           C
ATOM   2183 1HB  LEU A 144      -5.997   5.546 -10.309  1.00  8.21           H
ATOM   2184 2HB  LEU A 144      -7.472   6.507 -10.365  1.00  8.21           H
ATOM   2185  CG  LEU A 144      -6.224   6.936  -8.686  1.00  8.21           C
ATOM   2186  HG  LEU A 144      -5.613   6.391  -7.968  1.00  8.21           H
ATOM   2187  CD1 LEU A 144      -5.339   7.928  -9.418  1.00  8.21           C
ATOM   2188 1HD1 LEU A 144      -4.910   8.628  -8.701  1.00  8.21           H
ATOM   2189 2HD1 LEU A 144      -5.920   8.483 -10.155  1.00  8.21           H
ATOM   2190 3HD1 LEU A 144      -4.526   7.398  -9.913  1.00  8.21           H
ATOM   2191  CD2 LEU A 144      -7.324   7.693  -7.929  1.00  8.21           C
ATOM   2192 1HD2 LEU A 144      -6.877   8.483  -7.326  1.00  8.21           H
ATOM   2193 2HD2 LEU A 144      -7.854   7.010  -7.267  1.00  8.21           H
ATOM   2194 3HD2 LEU A 144      -8.028   8.142  -8.630  1.00  8.21           H
ATOM   2195  N   PHE A 145      -9.614   3.758 -10.000  1.00 10.36           N
ATOM   2196  H   PHE A 145     -10.014   3.997  -9.097  1.00 10.36           H
ATOM   2197  CA  PHE A 145     -10.453   3.135 -11.012  1.00 10.36           C
ATOM   2198  HA  PHE A 145      -9.952   2.248 -11.393  1.00 10.36           H
ATOM   2199  C   PHE A 145     -10.649   4.119 -12.161  1.00 10.36           C
ATOM   2200  O   PHE A 145     -10.856   5.316 -11.946  1.00 10.36           O
ATOM   2201  CB  PHE A 145     -11.838   2.768 -10.462  1.00 10.36           C
ATOM   2202 1HB  PHE A 145     -12.277   3.659 -10.014  1.00 10.36           H
ATOM   2203 2HB  PHE A 145     -12.468   2.467 -11.295  1.00 10.36           H
ATOM   2204  CG  PHE A 145     -11.849   1.655  -9.440  1.00 10.36           C
ATOM   2205  CD1 PHE A 145     -12.747   1.722  -8.359  1.00 10.36           C
ATOM   2206  HD1 PHE A 145     -13.395   2.582  -8.250  1.00 10.36           H
ATOM   2207  CD2 PHE A 145     -11.023   0.519  -9.563  1.00 10.36           C
ATOM   2208  HD2 PHE A 145     -10.335   0.431 -10.390  1.00 10.36           H
ATOM   2209  CE1 PHE A 145     -12.828   0.672  -7.410  1.00 10.36           C
ATOM   2210  HE1 PHE A 145     -13.526   0.741  -6.593  1.00 10.36           H
ATOM   2211  CE2 PHE A 145     -11.078  -0.523  -8.599  1.00 10.36           C
ATOM   2212  HE2 PHE A 145     -10.417  -1.370  -8.680  1.00 10.36           H
ATOM   2213  CZ  PHE A 145     -11.986  -0.448  -7.525  1.00 10.36           C
ATOM   2214  HZ  PHE A 145     -12.029  -1.243  -6.794  1.00 10.36           H
ATOM   2215  N   SER A 146     -10.628   3.603 -13.377  1.00-21.95           N
ATOM   2216  H   SER A 146     -10.399   2.619 -13.491  1.00-21.95           H
ATOM   2217  CA  SER A 146     -10.974   4.374 -14.562  1.00-21.95           C
ATOM   2218  HA  SER A 146     -10.471   5.342 -14.543  1.00-21.95           H
ATOM   2219  C   SER A 146     -12.482   4.560 -14.576  1.00-21.95           C
ATOM   2220  O   SER A 146     -13.210   3.824 -13.901  1.00-21.95           O
ATOM   2221  CB  SER A 146     -10.574   3.597 -15.813  1.00-21.95           C
ATOM   2222 1HB  SER A 146     -10.730   4.220 -16.694  1.00-21.95           H
ATOM   2223 2HB  SER A 146      -9.518   3.330 -15.746  1.00-21.95           H
ATOM   2224  OG  SER A 146     -11.358   2.418 -15.929  1.00-21.95           O
ATOM   2225  HG  SER A 146     -10.851   1.762 -16.425  1.00-21.95           H
ATOM   2226  N   GLN A 147     -12.977   5.467 -15.406  1.00-10.52           N
ATOM   2227  H   GLN A 147     -12.356   6.059 -15.941  1.00-10.52           H
ATOM   2228  CA  GLN A 147     -14.420   5.632 -15.549  1.00-10.52           C
ATOM   2229  HA  GLN A 147     -14.836   5.901 -14.577  1.00-10.52           H
ATOM   2230  C   GLN A 147     -15.086   4.328 -15.995  1.00-10.52           C
ATOM   2231  O   GLN A 147     -16.170   4.012 -15.526  1.00-10.52           O
ATOM   2232  CB  GLN A 147     -14.733   6.746 -16.554  1.00-10.52           C
ATOM   2233 1HB  GLN A 147     -14.208   7.650 -16.247  1.00-10.52           H
ATOM   2234 2HB  GLN A 147     -14.352   6.446 -17.528  1.00-10.52           H
ATOM   2235  CG  GLN A 147     -16.221   7.067 -16.705  1.00-10.52           C
ATOM   2236 1HG  GLN A 147     -16.338   7.791 -17.509  1.00-10.52           H
ATOM   2237 2HG  GLN A 147     -16.761   6.162 -16.979  1.00-10.52           H
ATOM   2238  CD  GLN A 147     -16.842   7.650 -15.453  1.00-10.52           C
ATOM   2239  OE1 GLN A 147     -16.637   8.812 -15.145  1.00-10.52           O
ATOM   2240  NE2 GLN A 147     -17.604   6.870 -14.733  1.00-10.52           N
ATOM   2241 1HE2 GLN A 147     -18.022   7.254 -13.899  1.00-10.52           H
ATOM   2242 2HE2 GLN A 147     -17.758   5.916 -15.010  1.00-10.52           H
ATOM   2243  N   ALA A 148     -14.441   3.546 -16.853  1.00-15.77           N
ATOM   2244  H   ALA A 148     -13.557   3.846 -17.238  1.00-15.77           H
ATOM   2245  CA  ALA A 148     -14.999   2.264 -17.281  1.00-15.77           C
ATOM   2246  HA  ALA A 148     -15.979   2.445 -17.722  1.00-15.77           H
ATOM   2247  C   ALA A 148     -15.187   1.290 -16.118  1.00-15.77           C
ATOM   2248  O   ALA A 148     -16.176   0.559 -16.065  1.00-15.77           O
ATOM   2249  CB  ALA A 148     -14.091   1.630 -18.340  1.00-15.77           C
ATOM   2250 1HB  ALA A 148     -14.059   2.260 -19.228  1.00-15.77           H
ATOM   2251 2HB  ALA A 148     -14.489   0.656 -18.623  1.00-15.77           H
ATOM   2252 3HB  ALA A 148     -13.082   1.505 -17.947  1.00-15.77           H
ATOM   2253  N   GLN A 149     -14.238   1.268 -15.194  1.00-12.98           N
ATOM   2254  H   GLN A 149     -13.444   1.897 -15.266  1.00-12.98           H
ATOM   2255  CA  GLN A 149     -14.328   0.363 -14.054  1.00-12.98           C
ATOM   2256  HA  GLN A 149     -14.615  -0.625 -14.408  1.00-12.98           H
ATOM   2257  C   GLN A 149     -15.428   0.849 -13.115  1.00-12.98           C
ATOM   2258  O   GLN A 149     -16.252   0.045 -12.693  1.00-12.98           O
ATOM   2259  CB  GLN A 149     -12.979   0.265 -13.334  1.00-12.98           C
ATOM   2260 1HB  GLN A 149     -12.649   1.277 -13.112  1.00-12.98           H
ATOM   2261 2HB  GLN A 149     -13.113  -0.270 -12.394  1.00-12.98           H
ATOM   2262  CG  GLN A 149     -11.882  -0.440 -14.142  1.00-12.98           C
ATOM   2263 1HG  GLN A 149     -12.109  -1.501 -14.206  1.00-12.98           H
ATOM   2264 2HG  GLN A 149     -11.862  -0.034 -15.150  1.00-12.98           H
ATOM   2265  CD  GLN A 149     -10.503  -0.254 -13.539  1.00-12.98           C
ATOM   2266  OE1 GLN A 149     -10.052   0.855 -13.369  1.00-12.98           O
ATOM   2267  NE2 GLN A 149      -9.821  -1.315 -13.230  1.00-12.98           N
ATOM   2268 1HE2 GLN A 149      -8.912  -1.188 -12.818  1.00-12.98           H
ATOM   2269 2HE2 GLN A 149     -10.177  -2.244 -13.421  1.00-12.98           H
ATOM   2270  N   VAL A 150     -15.491   2.147 -12.838  1.00 -3.38           N
ATOM   2271  H   VAL A 150     -14.790   2.781 -13.216  1.00 -3.38           H
ATOM   2272  CA  VAL A 150     -16.549   2.690 -11.974  1.00 -3.38           C
ATOM   2273  HA  VAL A 150     -16.511   2.180 -11.012  1.00 -3.38           H
ATOM   2274  C   VAL A 150     -17.917   2.425 -12.597  1.00 -3.38           C
ATOM   2275  O   VAL A 150     -18.822   1.923 -11.937  1.00 -3.38           O
ATOM   2276  CB  VAL A 150     -16.384   4.228 -11.740  1.00 -3.38           C
ATOM   2277  HB  VAL A 150     -16.374   4.729 -12.707  1.00 -3.38           H
ATOM   2278  CG1 VAL A 150     -17.542   4.809 -10.905  1.00 -3.38           C
ATOM   2279 1HG1 VAL A 150     -17.356   5.865 -10.699  1.00 -3.38           H
ATOM   2280 2HG1 VAL A 150     -17.636   4.271  -9.961  1.00 -3.38           H
ATOM   2281 3HG1 VAL A 150     -18.480   4.732 -11.454  1.00 -3.38           H
ATOM   2282  CG2 VAL A 150     -15.060   4.530 -11.028  1.00 -3.38           C
ATOM   2283 1HG2 VAL A 150     -14.972   5.603 -10.854  1.00 -3.38           H
ATOM   2284 2HG2 VAL A 150     -14.220   4.223 -11.646  1.00 -3.38           H
ATOM   2285 3HG2 VAL A 150     -15.015   4.008 -10.071  1.00 -3.38           H
ATOM   2286  N   TYR A 151     -18.057   2.717 -13.882  1.00-13.69           N
ATOM   2287  H   TYR A 151     -17.265   3.087 -14.401  1.00-13.69           H
ATOM   2288  CA  TYR A 151     -19.331   2.559 -14.574  1.00-13.69           C
ATOM   2289  HA  TYR A 151     -20.095   3.155 -14.075  1.00-13.69           H
ATOM   2290  C   TYR A 151     -19.797   1.118 -14.559  1.00-13.69           C
ATOM   2291  O   TYR A 151     -20.950   0.859 -14.254  1.00-13.69           O
ATOM   2292  CB  TYR A 151     -19.207   3.009 -16.030  1.00-13.69           C
ATOM   2293 1HB  TYR A 151     -19.081   4.091 -16.055  1.00-13.69           H
ATOM   2294 2HB  TYR A 151     -18.319   2.548 -16.459  1.00-13.69           H
ATOM   2295  CG  TYR A 151     -20.392   2.612 -16.886  1.00-13.69           C
ATOM   2296  CD1 TYR A 151     -21.587   3.359 -16.876  1.00-13.69           C
ATOM   2297  HD1 TYR A 151     -21.671   4.227 -16.236  1.00-13.69           H
ATOM   2298  CD2 TYR A 151     -20.325   1.466 -17.706  1.00-13.69           C
ATOM   2299  HD2 TYR A 151     -19.426   0.863 -17.715  1.00-13.69           H
ATOM   2300  CE1 TYR A 151     -22.688   2.982 -17.698  1.00-13.69           C
ATOM   2301  HE1 TYR A 151     -23.594   3.572 -17.700  1.00-13.69           H
ATOM   2302  CE2 TYR A 151     -21.420   1.082 -18.512  1.00-13.69           C
ATOM   2303  HE2 TYR A 151     -21.361   0.196 -19.126  1.00-13.69           H
ATOM   2304  CZ  TYR A 151     -22.583   1.846 -18.507  1.00-13.69           C
ATOM   2305  OH  TYR A 151     -23.609   1.457 -19.323  1.00-13.69           O
ATOM   2306  HH  TYR A 151     -24.358   2.066 -19.295  1.00-13.69           H
ATOM   2307  N   GLU A 152     -18.936   0.169 -14.893  1.00-13.83           N
ATOM   2308  H   GLU A 152     -17.976   0.397 -15.142  1.00-13.83           H
ATOM   2309  CA  GLU A 152     -19.390  -1.214 -14.955  1.00-13.83           C
ATOM   2310  HA  GLU A 152     -20.288  -1.254 -15.572  1.00-13.83           H
ATOM   2311  C   GLU A 152     -19.756  -1.744 -13.577  1.00-13.83           C
ATOM   2312  O   GLU A 152     -20.741  -2.472 -13.434  1.00-13.83           O
ATOM   2313  CB  GLU A 152     -18.319  -2.092 -15.602  1.00-13.83           C
ATOM   2314 1HB  GLU A 152     -18.095  -1.688 -16.589  1.00-13.83           H
ATOM   2315 2HB  GLU A 152     -17.414  -2.027 -14.998  1.00-13.83           H
ATOM   2316  CG  GLU A 152     -18.689  -3.568 -15.743  1.00-13.83           C
ATOM   2317 1HG  GLU A 152     -17.809  -4.109 -16.093  1.00-13.83           H
ATOM   2318 2HG  GLU A 152     -18.948  -3.964 -14.762  1.00-13.83           H
ATOM   2319  CD  GLU A 152     -19.845  -3.849 -16.700  1.00-13.83           C
ATOM   2320  OE1 GLU A 152     -20.367  -2.964 -17.410  1.00-13.83           O
ATOM   2321  OE2 GLU A 152     -20.229  -5.033 -16.790  1.00-13.83           O
ATOM   2322  N   LEU A 153     -19.000  -1.363 -12.557  1.00-33.46           N
ATOM   2323  H   LEU A 153     -18.203  -0.749 -12.710  1.00-33.46           H
ATOM   2324  CA  LEU A 153     -19.304  -1.811 -11.202  1.00-33.46           C
ATOM   2325  HA  LEU A 153     -19.409  -2.895 -11.207  1.00-33.46           H
ATOM   2326  C   LEU A 153     -20.637  -1.221 -10.752  1.00-33.46           C
ATOM   2327  O   LEU A 153     -21.477  -1.939 -10.215  1.00-33.46           O
ATOM   2328  CB  LEU A 153     -18.171  -1.416 -10.249  1.00-33.46           C
ATOM   2329 1HB  LEU A 153     -17.950  -0.361 -10.411  1.00-33.46           H
ATOM   2330 2HB  LEU A 153     -18.532  -1.529  -9.232  1.00-33.46           H
ATOM   2331  CG  LEU A 153     -16.866  -2.219 -10.382  1.00-33.46           C
ATOM   2332  HG  LEU A 153     -16.619  -2.293 -11.438  1.00-33.46           H
ATOM   2333  CD1 LEU A 153     -15.701  -1.524  -9.686  1.00-33.46           C
ATOM   2334 1HD1 LEU A 153     -14.779  -2.074  -9.867  1.00-33.46           H
ATOM   2335 2HD1 LEU A 153     -15.883  -1.462  -8.617  1.00-33.46           H
ATOM   2336 3HD1 LEU A 153     -15.588  -0.516 -10.086  1.00-33.46           H
ATOM   2337  CD2 LEU A 153     -17.007  -3.641  -9.824  1.00-33.46           C
ATOM   2338 1HD2 LEU A 153     -16.062  -4.171  -9.931  1.00-33.46           H
ATOM   2339 2HD2 LEU A 153     -17.774  -4.178 -10.379  1.00-33.46           H
ATOM   2340 3HD2 LEU A 153     -17.285  -3.600  -8.769  1.00-33.46           H
ATOM   2341  N   GLU A 154     -20.875   0.054 -11.027  1.00-29.64           N
ATOM   2342  H   GLU A 154     -20.152   0.624 -11.467  1.00-29.64           H
ATOM   2343  CA  GLU A 154     -22.160   0.669 -10.693  1.00-29.64           C
ATOM   2344  HA  GLU A 154     -22.372   0.500  -9.639  1.00-29.64           H
ATOM   2345  C   GLU A 154     -23.302   0.063 -11.490  1.00-29.64           C
ATOM   2346  O   GLU A 154     -24.366  -0.206 -10.945  1.00-29.64           O
ATOM   2347  CB  GLU A 154     -22.154   2.174 -10.961  1.00-29.64           C
ATOM   2348 1HB  GLU A 154     -21.760   2.356 -11.961  1.00-29.64           H
ATOM   2349 2HB  GLU A 154     -23.186   2.523 -10.925  1.00-29.64           H
ATOM   2350  CG  GLU A 154     -21.359   2.976  -9.951  1.00-29.64           C
ATOM   2351 1HG  GLU A 154     -21.742   2.740  -8.957  1.00-29.64           H
ATOM   2352 2HG  GLU A 154     -20.311   2.682  -9.991  1.00-29.64           H
ATOM   2353  CD  GLU A 154     -21.467   4.478 -10.161  1.00-29.64           C
ATOM   2354  OE1 GLU A 154     -22.078   4.939 -11.156  1.00-29.64           O
ATOM   2355  OE2 GLU A 154     -21.002   5.226  -9.275  1.00-29.64           O
ATOM   2356  N   ARG A 155     -23.091  -0.174 -12.775  1.00-26.44           N
ATOM   2357  H   ARG A 155     -22.190   0.075 -13.185  1.00-26.44           H
ATOM   2358  CA  ARG A 155     -24.128  -0.743 -13.634  1.00-26.44           C
ATOM   2359  HA  ARG A 155     -25.013  -0.108 -13.595  1.00-26.44           H
ATOM   2360  C   ARG A 155     -24.510  -2.123 -13.136  1.00-26.44           C
ATOM   2361  O   ARG A 155     -25.688  -2.439 -12.988  1.00-26.44           O
ATOM   2362  CB  ARG A 155     -23.608  -0.827 -15.073  1.00-26.44           C
ATOM   2363 1HB  ARG A 155     -23.197   0.143 -15.354  1.00-26.44           H
ATOM   2364 2HB  ARG A 155     -22.800  -1.557 -15.100  1.00-26.44           H
ATOM   2365  CG  ARG A 155     -24.657  -1.206 -16.098  1.00-26.44           C
ATOM   2366 1HG  ARG A 155     -25.201  -2.088 -15.761  1.00-26.44           H
ATOM   2367 2HG  ARG A 155     -25.359  -0.382 -16.209  1.00-26.44           H
ATOM   2368  CD  ARG A 155     -24.019  -1.505 -17.444  1.00-26.44           C
ATOM   2369 1HD  ARG A 155     -24.799  -1.562 -18.205  1.00-26.44           H
ATOM   2370 2HD  ARG A 155     -23.337  -0.697 -17.705  1.00-26.44           H
ATOM   2371  NE  ARG A 155     -23.283  -2.776 -17.403  1.00-26.44           N
ATOM   2372  HE  ARG A 155     -22.274  -2.722 -17.269  1.00-26.44           H
ATOM   2373  CZ  ARG A 155     -23.808  -3.985 -17.536  1.00-26.44           C
ATOM   2374  NH1 ARG A 155     -23.043  -5.023 -17.397  1.00-26.44           N
ATOM   2375 1HH1 ARG A 155     -22.062  -4.906 -17.158  1.00-26.44           H
ATOM   2376 2HH1 ARG A 155     -23.415  -5.945 -17.539  1.00-26.44           H
ATOM   2377  NH2 ARG A 155     -25.066  -4.203 -17.808  1.00-26.44           N
ATOM   2378 1HH2 ARG A 155     -25.710  -3.428 -17.870  1.00-26.44           H
ATOM   2379 2HH2 ARG A 155     -25.390  -5.147 -17.935  1.00-26.44           H
ATOM   2380  N   ARG A 156     -23.520  -2.950 -12.835  1.00  3.40           N
ATOM   2381  H   ARG A 156     -22.552  -2.649 -12.954  1.00  3.40           H
ATOM   2382  CA  ARG A 156     -23.808  -4.294 -12.349  1.00  3.40           C
ATOM   2383  HA  ARG A 156     -24.538  -4.744 -13.024  1.00  3.40           H
ATOM   2384  C   ARG A 156     -24.462  -4.235 -10.975  1.00  3.40           C
ATOM   2385  O   ARG A 156     -25.397  -4.978 -10.735  1.00  3.40           O
ATOM   2386  CB  ARG A 156     -22.540  -5.156 -12.368  1.00  3.40           C
ATOM   2387 1HB  ARG A 156     -22.149  -5.161 -13.386  1.00  3.40           H
ATOM   2388 2HB  ARG A 156     -21.793  -4.696 -11.720  1.00  3.40           H
ATOM   2389  CG  ARG A 156     -22.739  -6.604 -11.911  1.00  3.40           C
ATOM   2390 1HG  ARG A 156     -21.782  -7.116 -11.945  1.00  3.40           H
ATOM   2391 2HG  ARG A 156     -23.075  -6.581 -10.879  1.00  3.40           H
ATOM   2392  CD  ARG A 156     -23.752  -7.418 -12.717  1.00  3.40           C
ATOM   2393 1HD  ARG A 156     -23.904  -8.372 -12.208  1.00  3.40           H
ATOM   2394 2HD  ARG A 156     -24.707  -6.890 -12.738  1.00  3.40           H
ATOM   2395  NE  ARG A 156     -23.315  -7.685 -14.094  1.00  3.40           N
ATOM   2396  HE  ARG A 156     -22.381  -7.389 -14.354  1.00  3.40           H
ATOM   2397  CZ  ARG A 156     -24.023  -8.293 -15.033  1.00  3.40           C
ATOM   2398  NH1 ARG A 156     -23.462  -8.480 -16.191  1.00  3.40           N
ATOM   2399 1HH1 ARG A 156     -22.501  -8.184 -16.322  1.00  3.40           H
ATOM   2400 2HH1 ARG A 156     -23.976  -8.916 -16.943  1.00  3.40           H
ATOM   2401  NH2 ARG A 156     -25.240  -8.739 -14.856  1.00  3.40           N
ATOM   2402 1HH2 ARG A 156     -25.702  -8.578 -13.978  1.00  3.40           H
ATOM   2403 2HH2 ARG A 156     -25.716  -9.228 -15.595  1.00  3.40           H
ATOM   2404  N   PHE A 157     -24.070  -3.310 -10.113  1.00-13.55           N
ATOM   2405  H   PHE A 157     -23.279  -2.711 -10.343  1.00-13.55           H
ATOM   2406  CA  PHE A 157     -24.728  -3.133  -8.812  1.00-13.55           C
ATOM   2407  HA  PHE A 157     -24.663  -4.067  -8.253  1.00-13.55           H
ATOM   2408  C   PHE A 157     -26.200  -2.740  -8.938  1.00-13.55           C
ATOM   2409  O   PHE A 157     -27.061  -3.222  -8.205  1.00-13.55           O
ATOM   2410  CB  PHE A 157     -23.987  -2.036  -8.050  1.00-13.55           C
ATOM   2411 1HB  PHE A 157     -22.930  -2.267  -8.099  1.00-13.55           H
ATOM   2412 2HB  PHE A 157     -24.149  -1.079  -8.541  1.00-13.55           H
ATOM   2413  CG  PHE A 157     -24.377  -1.913  -6.605  1.00-13.55           C
ATOM   2414  CD1 PHE A 157     -23.750  -2.718  -5.645  1.00-13.55           C
ATOM   2415  HD1 PHE A 157     -23.006  -3.432  -5.957  1.00-13.55           H
ATOM   2416  CD2 PHE A 157     -25.328  -0.965  -6.187  1.00-13.55           C
ATOM   2417  HD2 PHE A 157     -25.807  -0.327  -6.916  1.00-13.55           H
ATOM   2418  CE1 PHE A 157     -24.063  -2.601  -4.278  1.00-13.55           C
ATOM   2419  HE1 PHE A 157     -23.558  -3.232  -3.563  1.00-13.55           H
ATOM   2420  CE2 PHE A 157     -25.656  -0.828  -4.810  1.00-13.55           C
ATOM   2421  HE2 PHE A 157     -26.378  -0.088  -4.493  1.00-13.55           H
ATOM   2422  CZ  PHE A 157     -25.021  -1.651  -3.852  1.00-13.55           C
ATOM   2423  HZ  PHE A 157     -25.259  -1.546  -2.805  1.00-13.55           H
ATOM   2424  N   LYS A 158     -26.495  -1.862  -9.888  1.00-23.71           N
ATOM   2425  H   LYS A 158     -25.740  -1.464 -10.447  1.00-23.71           H
ATOM   2426  CA  LYS A 158     -27.866  -1.422 -10.150  1.00-23.71           C
ATOM   2427  HA  LYS A 158     -28.344  -1.143  -9.211  1.00-23.71           H
ATOM   2428  C   LYS A 158     -28.691  -2.541 -10.767  1.00-23.71           C
ATOM   2429  O   LYS A 158     -29.897  -2.608 -10.539  1.00-23.71           O
ATOM   2430  CB  LYS A 158     -27.846  -0.206 -11.077  1.00-23.71           C
ATOM   2431 1HB  LYS A 158     -27.225  -0.439 -11.942  1.00-23.71           H
ATOM   2432 2HB  LYS A 158     -28.860  -0.009 -11.425  1.00-23.71           H
ATOM   2433  CG  LYS A 158     -27.321   1.061 -10.403  1.00-23.71           C
ATOM   2434 1HG  LYS A 158     -28.063   1.418  -9.688  1.00-23.71           H
ATOM   2435 2HG  LYS A 158     -26.402   0.837  -9.865  1.00-23.71           H
ATOM   2436  CD  LYS A 158     -27.034   2.146 -11.425  1.00-23.71           C
ATOM   2437 1HD  LYS A 158     -26.330   1.764 -12.165  1.00-23.71           H
ATOM   2438 2HD  LYS A 158     -27.962   2.424 -11.927  1.00-23.71           H
ATOM   2439  CE  LYS A 158     -26.430   3.368 -10.753  1.00-23.71           C
ATOM   2440 1HE  LYS A 158     -27.124   3.735  -9.994  1.00-23.71           H
ATOM   2441 2HE  LYS A 158     -25.495   3.085 -10.265  1.00-23.71           H
ATOM   2442  NZ  LYS A 158     -26.163   4.460 -11.741  1.00-23.71           N
ATOM   2443 1HZ  LYS A 158     -25.908   5.310 -11.253  1.00-23.71           H
ATOM   2444 2HZ  LYS A 158     -26.995   4.632 -12.296  1.00-23.71           H
ATOM   2445 3HZ  LYS A 158     -25.406   4.196 -12.364  1.00-23.71           H
ATOM   2446  N   GLN A 159     -28.072  -3.443 -11.512  1.00-15.54           N
ATOM   2447  H   GLN A 159     -27.095  -3.310 -11.757  1.00-15.54           H
ATOM   2448  CA  GLN A 159     -28.776  -4.640 -11.975  1.00-15.54           C
ATOM   2449  HA  GLN A 159     -29.752  -4.357 -12.370  1.00-15.54           H
ATOM   2450  C   GLN A 159     -28.996  -5.625 -10.824  1.00-15.54           C
ATOM   2451  O   GLN A 159     -30.092  -6.165 -10.654  1.00-15.54           O
ATOM   2452  CB  GLN A 159     -27.976  -5.349 -13.070  1.00-15.54           C
ATOM   2453 1HB  GLN A 159     -26.960  -5.514 -12.718  1.00-15.54           H
ATOM   2454 2HB  GLN A 159     -28.434  -6.320 -13.239  1.00-15.54           H
ATOM   2455  CG  GLN A 159     -27.926  -4.618 -14.401  1.00-15.54           C
ATOM   2456 1HG  GLN A 159     -28.943  -4.463 -14.753  1.00-15.54           H
ATOM   2457 2HG  GLN A 159     -27.452  -3.648 -14.275  1.00-15.54           H
ATOM   2458  CD  GLN A 159     -27.165  -5.404 -15.442  1.00-15.54           C
ATOM   2459  OE1 GLN A 159     -25.988  -5.699 -15.291  1.00-15.54           O
ATOM   2460  NE2 GLN A 159     -27.832  -5.760 -16.510  1.00-15.54           N
ATOM   2461 1HE2 GLN A 159     -27.358  -6.289 -17.222  1.00-15.54           H
ATOM   2462 2HE2 GLN A 159     -28.804  -5.515 -16.597  1.00-15.54           H
ATOM   2463  N   GLN A 160     -27.956  -5.878 -10.042  1.00 18.85           N
ATOM   2464  H   GLN A 160     -27.071  -5.403 -10.212  1.00 18.85           H
ATOM   2465  CA  GLN A 160     -27.985  -6.866  -8.970  1.00 18.85           C
ATOM   2466  HA  GLN A 160     -28.984  -6.910  -8.543  1.00 18.85           H
ATOM   2467  C   GLN A 160     -26.975  -6.507  -7.873  1.00 18.85           C
ATOM   2468  O   GLN A 160     -25.779  -6.422  -8.135  1.00 18.85           O
ATOM   2469  CB  GLN A 160     -27.636  -8.229  -9.579  1.00 18.85           C
ATOM   2470 1HB  GLN A 160     -28.270  -8.389 -10.450  1.00 18.85           H
ATOM   2471 2HB  GLN A 160     -26.601  -8.204  -9.919  1.00 18.85           H
ATOM   2472  CG  GLN A 160     -27.818  -9.412  -8.650  1.00 18.85           C
ATOM   2473 1HG  GLN A 160     -27.228  -9.252  -7.752  1.00 18.85           H
ATOM   2474 2HG  GLN A 160     -28.866  -9.493  -8.374  1.00 18.85           H
ATOM   2475  CD  GLN A 160     -27.374 -10.701  -9.298  1.00 18.85           C
ATOM   2476  OE1 GLN A 160     -28.174 -11.444  -9.868  1.00 18.85           O
ATOM   2477  NE2 GLN A 160     -26.109 -10.981  -9.211  1.00 18.85           N
ATOM   2478 1HE2 GLN A 160     -25.722 -11.785  -9.692  1.00 18.85           H
ATOM   2479 2HE2 GLN A 160     -25.496 -10.378  -8.677  1.00 18.85           H
ATOM   2480  N   ARG A 161     -27.430  -6.317  -6.639  1.00 -1.82           N
ATOM   2481  H   ARG A 161     -28.426  -6.398  -6.456  1.00 -1.82           H
ATOM   2482  CA  ARG A 161     -26.512  -6.012  -5.531  1.00 -1.82           C
ATOM   2483  HA  ARG A 161     -25.767  -5.289  -5.869  1.00 -1.82           H
ATOM   2484  C   ARG A 161     -25.771  -7.253  -5.065  1.00 -1.82           C
ATOM   2485  O   ARG A 161     -24.650  -7.170  -4.571  1.00 -1.82           O
ATOM   2486  CB  ARG A 161     -27.256  -5.427  -4.330  1.00 -1.82           C
ATOM   2487 1HB  ARG A 161     -28.048  -6.114  -4.029  1.00 -1.82           H
ATOM   2488 2HB  ARG A 161     -26.547  -5.340  -3.506  1.00 -1.82           H
ATOM   2489  CG  ARG A 161     -27.852  -4.054  -4.579  1.00 -1.82           C
ATOM   2490 1HG  ARG A 161     -27.071  -3.392  -4.951  1.00 -1.82           H
ATOM   2491 2HG  ARG A 161     -28.646  -4.121  -5.323  1.00 -1.82           H
ATOM   2492  CD  ARG A 161     -28.418  -3.488  -3.284  1.00 -1.82           C
ATOM   2493 1HD  ARG A 161     -29.216  -4.143  -2.931  1.00 -1.82           H
ATOM   2494 2HD  ARG A 161     -27.628  -3.455  -2.532  1.00 -1.82           H
ATOM   2495  NE  ARG A 161     -28.948  -2.134  -3.482  1.00 -1.82           N
ATOM   2496  HE  ARG A 161     -28.877  -1.745  -4.415  1.00 -1.82           H
ATOM   2497  CZ  ARG A 161     -29.521  -1.368  -2.566  1.00 -1.82           C
ATOM   2498  NH1 ARG A 161     -29.888  -0.173  -2.912  1.00 -1.82           N
ATOM   2499 1HH1 ARG A 161     -29.682   0.176  -3.835  1.00 -1.82           H
ATOM   2500 2HH1 ARG A 161     -30.393   0.402  -2.249  1.00 -1.82           H
ATOM   2501  NH2 ARG A 161     -29.765  -1.735  -1.335  1.00 -1.82           N
ATOM   2502 1HH2 ARG A 161     -29.512  -2.658  -1.010  1.00 -1.82           H
ATOM   2503 2HH2 ARG A 161     -30.220  -1.087  -0.708  1.00 -1.82           H
ATOM   2504  N   TYR A 162     -26.412  -8.402  -5.203  1.00-12.64           N
ATOM   2505  H   TYR A 162     -27.344  -8.406  -5.576  1.00-12.64           H
ATOM   2506  CA  TYR A 162     -25.768  -9.668  -4.863  1.00-12.64           C
ATOM   2507  HA  TYR A 162     -25.342  -9.604  -3.862  1.00-12.64           H
ATOM   2508  C   TYR A 162     -24.639  -9.907  -5.853  1.00-12.64           C
ATOM   2509  O   TYR A 162     -24.751  -9.569  -7.028  1.00-12.64           O
ATOM   2510  CB  TYR A 162     -26.758 -10.831  -4.905  1.00-12.64           C
ATOM   2511 1HB  TYR A 162     -27.305 -10.811  -5.847  1.00-12.64           H
ATOM   2512 2HB  TYR A 162     -26.195 -11.763  -4.853  1.00-12.64           H
ATOM   2513  CG  TYR A 162     -27.730 -10.810  -3.748  1.00-12.64           C
ATOM   2514  CD1 TYR A 162     -29.024 -10.266  -3.887  1.00-12.64           C
ATOM   2515  HD1 TYR A 162     -29.337  -9.852  -4.834  1.00-12.64           H
ATOM   2516  CD2 TYR A 162     -27.351 -11.333  -2.494  1.00-12.64           C
ATOM   2517  HD2 TYR A 162     -26.360 -11.749  -2.361  1.00-12.64           H
ATOM   2518  CE1 TYR A 162     -29.932 -10.268  -2.792  1.00-12.64           C
ATOM   2519  HE1 TYR A 162     -30.927  -9.864  -2.908  1.00-12.64           H
ATOM   2520  CE2 TYR A 162     -28.254 -11.327  -1.400  1.00-12.64           C
ATOM   2521  HE2 TYR A 162     -27.953 -11.735  -0.446  1.00-12.64           H
ATOM   2522  CZ  TYR A 162     -29.537 -10.805  -1.564  1.00-12.64           C
ATOM   2523  OH  TYR A 162     -30.424 -10.825  -0.520  1.00-12.64           O
ATOM   2524  HH  TYR A 162     -30.044 -11.200   0.282  1.00-12.64           H
ATOM   2525  N   LEU A 163     -23.553 -10.479  -5.368  1.00 15.41           N
ATOM   2526  H   LEU A 163     -23.546 -10.772  -4.391  1.00 15.41           H
ATOM   2527  CA  LEU A 163     -22.338 -10.671  -6.150  1.00 15.41           C
ATOM   2528  HA  LEU A 163     -22.524 -10.450  -7.201  1.00 15.41           H
ATOM   2529  C   LEU A 163     -21.905 -12.124  -6.013  1.00 15.41           C
ATOM   2530  O   LEU A 163     -21.169 -12.483  -5.084  1.00 15.41           O
ATOM   2531  CB  LEU A 163     -21.266  -9.718  -5.612  1.00 15.41           C
ATOM   2532 1HB  LEU A 163     -21.663  -8.704  -5.659  1.00 15.41           H
ATOM   2533 2HB  LEU A 163     -21.109  -9.956  -4.560  1.00 15.41           H
ATOM   2534  CG  LEU A 163     -19.900  -9.727  -6.307  1.00 15.41           C
ATOM   2535  HG  LEU A 163     -19.536 -10.751  -6.332  1.00 15.41           H
ATOM   2536  CD1 LEU A 163     -19.974  -9.210  -7.738  1.00 15.41           C
ATOM   2537 1HD1 LEU A 163     -18.976  -9.162  -8.166  1.00 15.41           H
ATOM   2538 2HD1 LEU A 163     -20.419  -8.215  -7.753  1.00 15.41           H
ATOM   2539 3HD1 LEU A 163     -20.582  -9.879  -8.346  1.00 15.41           H
ATOM   2540  CD2 LEU A 163     -18.913  -8.907  -5.491  1.00 15.41           C
ATOM   2541 1HD2 LEU A 163     -17.928  -8.951  -5.947  1.00 15.41           H
ATOM   2542 2HD2 LEU A 163     -18.848  -9.308  -4.479  1.00 15.41           H
ATOM   2543 3HD2 LEU A 163     -19.237  -7.870  -5.448  1.00 15.41           H
ATOM   2544  N   SER A 164     -22.407 -12.995  -6.877  1.00-11.27           N
ATOM   2545  H   SER A 164     -23.017 -12.693  -7.631  1.00-11.27           H
ATOM   2546  CA  SER A 164     -22.044 -14.407  -6.771  1.00-11.27           C
ATOM   2547  HA  SER A 164     -22.156 -14.729  -5.737  1.00-11.27           H
ATOM   2548  C   SER A 164     -20.583 -14.541  -7.185  1.00-11.27           C
ATOM   2549  O   SER A 164     -20.078 -13.736  -7.969  1.00-11.27           O
ATOM   2550  CB  SER A 164     -22.931 -15.283  -7.655  1.00-11.27           C
ATOM   2551 1HB  SER A 164     -22.702 -16.329  -7.453  1.00-11.27           H
ATOM   2552 2HB  SER A 164     -23.979 -15.097  -7.419  1.00-11.27           H
ATOM   2553  OG  SER A 164     -22.698 -15.027  -9.026  1.00-11.27           O
ATOM   2554  HG  SER A 164     -23.214 -14.242  -9.286  1.00-11.27           H
ATOM   2555  N   ALA A 165     -19.885 -15.550  -6.684  1.00 13.42           N
ATOM   2556  H   ALA A 165     -20.330 -16.208  -6.051  1.00 13.42           H
ATOM   2557  CA  ALA A 165     -18.480 -15.733  -7.038  1.00 13.42           C
ATOM   2558  HA  ALA A 165     -17.955 -14.837  -6.706  1.00 13.42           H
ATOM   2559  C   ALA A 165     -18.196 -15.860  -8.551  1.00 13.42           C
ATOM   2560  O   ALA A 165     -17.229 -15.251  -9.018  1.00 13.42           O
ATOM   2561  CB  ALA A 165     -17.894 -16.915  -6.264  1.00 13.42           C
ATOM   2562 1HB  ALA A 165     -18.029 -16.760  -5.192  1.00 13.42           H
ATOM   2563 2HB  ALA A 165     -16.828 -16.992  -6.477  1.00 13.42           H
ATOM   2564 3HB  ALA A 165     -18.386 -17.841  -6.563  1.00 13.42           H
ATOM   2565  N   PRO A 166     -19.018 -16.593  -9.339  1.00 -2.42           N
ATOM   2566  CA  PRO A 166     -18.677 -16.521 -10.768  1.00 -2.42           C
ATOM   2567  HA  PRO A 166     -17.674 -16.919 -10.922  1.00 -2.42           H
ATOM   2568  C   PRO A 166     -18.773 -15.131 -11.394  1.00 -2.42           C
ATOM   2569  O   PRO A 166     -17.951 -14.783 -12.235  1.00 -2.42           O
ATOM   2570  CB  PRO A 166     -19.711 -17.445 -11.419  1.00 -2.42           C
ATOM   2571 1HB  PRO A 166     -20.570 -16.868 -11.761  1.00 -2.42           H
ATOM   2572 2HB  PRO A 166     -19.268 -17.997 -12.247  1.00 -2.42           H
ATOM   2573  CG  PRO A 166     -20.115 -18.360 -10.347  1.00 -2.42           C
ATOM   2574 1HG  PRO A 166     -21.089 -18.800 -10.558  1.00 -2.42           H
ATOM   2575 2HG  PRO A 166     -19.360 -19.134 -10.213  1.00 -2.42           H
ATOM   2576  CD  PRO A 166     -20.175 -17.488  -9.141  1.00 -2.42           C
ATOM   2577 1HD  PRO A 166     -21.103 -16.919  -9.130  1.00 -2.42           H
ATOM   2578 2HD  PRO A 166     -20.069 -18.081  -8.233  1.00 -2.42           H
ATOM   2579  N   GLU A 167     -19.739 -14.320 -10.984  1.00-12.49           N
ATOM   2580  H   GLU A 167     -20.401 -14.633 -10.283  1.00-12.49           H
ATOM   2581  CA  GLU A 167     -19.888 -12.965 -11.525  1.00-12.49           C
ATOM   2582  HA  GLU A 167     -19.853 -12.996 -12.614  1.00-12.49           H
ATOM   2583  C   GLU A 167     -18.762 -12.076 -11.025  1.00-12.49           C
ATOM   2584  O   GLU A 167     -18.225 -11.254 -11.759  1.00-12.49           O
ATOM   2585  CB  GLU A 167     -21.222 -12.367 -11.079  1.00-12.49           C
ATOM   2586 1HB  GLU A 167     -21.280 -12.430  -9.994  1.00-12.49           H
ATOM   2587 2HB  GLU A 167     -21.260 -11.318 -11.371  1.00-12.49           H
ATOM   2588  CG  GLU A 167     -22.411 -13.083 -11.682  1.00-12.49           C
ATOM   2589 1HG  GLU A 167     -22.419 -12.911 -12.758  1.00-12.49           H
ATOM   2590 2HG  GLU A 167     -22.312 -14.154 -11.505  1.00-12.49           H
ATOM   2591  CD  GLU A 167     -23.724 -12.630 -11.082  1.00-12.49           C
ATOM   2592  OE1 GLU A 167     -23.926 -12.818  -9.860  1.00-12.49           O
ATOM   2593  OE2 GLU A 167     -24.606 -12.163 -11.837  1.00-12.49           O
ATOM   2594  N   ARG A 168     -18.363 -12.292  -9.780  1.00 -2.57           N
ATOM   2595  H   ARG A 168     -18.868 -12.973  -9.215  1.00 -2.57           H
ATOM   2596  CA  ARG A 168     -17.237 -11.577  -9.182  1.00 -2.57           C
ATOM   2597  HA  ARG A 168     -17.438 -10.506  -9.205  1.00 -2.57           H
ATOM   2598  C   ARG A 168     -15.970 -11.843  -9.972  1.00 -2.57           C
ATOM   2599  O   ARG A 168     -15.199 -10.934 -10.245  1.00 -2.57           O
ATOM   2600  CB  ARG A 168     -17.077 -12.057  -7.740  1.00 -2.57           C
ATOM   2601 1HB  ARG A 168     -18.051 -12.011  -7.258  1.00 -2.57           H
ATOM   2602 2HB  ARG A 168     -16.765 -13.098  -7.761  1.00 -2.57           H
ATOM   2603  CG  ARG A 168     -16.093 -11.284  -6.892  1.00 -2.57           C
ATOM   2604 1HG  ARG A 168     -15.094 -11.381  -7.310  1.00 -2.57           H
ATOM   2605 2HG  ARG A 168     -16.375 -10.233  -6.884  1.00 -2.57           H
ATOM   2606  CD  ARG A 168     -16.118 -11.820  -5.464  1.00 -2.57           C
ATOM   2607 1HD  ARG A 168     -15.506 -11.171  -4.835  1.00 -2.57           H
ATOM   2608 2HD  ARG A 168     -17.146 -11.785  -5.101  1.00 -2.57           H
ATOM   2609  NE  ARG A 168     -15.610 -13.199  -5.356  1.00 -2.57           N
ATOM   2610  HE  ARG A 168     -15.094 -13.563  -6.141  1.00 -2.57           H
ATOM   2611  CZ  ARG A 168     -15.730 -13.995  -4.301  1.00 -2.57           C
ATOM   2612  NH1 ARG A 168     -15.068 -15.115  -4.287  1.00 -2.57           N
ATOM   2613 1HH1 ARG A 168     -14.487 -15.381  -5.075  1.00 -2.57           H
ATOM   2614 2HH1 ARG A 168     -15.111 -15.715  -3.472  1.00 -2.57           H
ATOM   2615  NH2 ARG A 168     -16.516 -13.741  -3.286  1.00 -2.57           N
ATOM   2616 1HH2 ARG A 168     -17.135 -12.939  -3.313  1.00 -2.57           H
ATOM   2617 2HH2 ARG A 168     -16.524 -14.351  -2.483  1.00 -2.57           H
ATOM   2618  N   ASP A 169     -15.776 -13.091 -10.364  1.00-21.73           N
ATOM   2619  H   ASP A 169     -16.439 -13.809 -10.084  1.00-21.73           H
ATOM   2620  CA  ASP A 169     -14.606 -13.477 -11.148  1.00-21.73           C
ATOM   2621  HA  ASP A 169     -13.713 -13.053 -10.688  1.00-21.73           H
ATOM   2622  C   ASP A 169     -14.682 -12.959 -12.578  1.00-21.73           C
ATOM   2623  O   ASP A 169     -13.661 -12.615 -13.168  1.00-21.73           O
ATOM   2624  CB  ASP A 169     -14.467 -14.998 -11.191  1.00-21.73           C
ATOM   2625 1HB  ASP A 169     -15.427 -15.433 -11.460  1.00-21.73           H
ATOM   2626 2HB  ASP A 169     -13.736 -15.262 -11.954  1.00-21.73           H
ATOM   2627  CG  ASP A 169     -14.008 -15.584  -9.872  1.00-21.73           C
ATOM   2628  OD1 ASP A 169     -13.418 -14.860  -9.037  1.00-21.73           O
ATOM   2629  OD2 ASP A 169     -14.180 -16.803  -9.669  1.00-21.73           O
ATOM   2630  N   GLN A 170     -15.879 -12.868 -13.142  1.00-19.93           N
ATOM   2631  H   GLN A 170     -16.701 -13.185 -12.638  1.00-19.93           H
ATOM   2632  CA  GLN A 170     -16.031 -12.303 -14.484  1.00-19.93           C
ATOM   2633  HA  GLN A 170     -15.330 -12.791 -15.162  1.00-19.93           H
ATOM   2634  C   GLN A 170     -15.692 -10.819 -14.451  1.00-19.93           C
ATOM   2635  O   GLN A 170     -14.944 -10.342 -15.298  1.00-19.93           O
ATOM   2636  CB  GLN A 170     -17.454 -12.491 -15.016  1.00-19.93           C
ATOM   2637 1HB  GLN A 170     -18.157 -12.168 -14.249  1.00-19.93           H
ATOM   2638 2HB  GLN A 170     -17.584 -11.855 -15.891  1.00-19.93           H
ATOM   2639  CG  GLN A 170     -17.780 -13.924 -15.424  1.00-19.93           C
ATOM   2640 1HG  GLN A 170     -17.195 -14.181 -16.305  1.00-19.93           H
ATOM   2641 2HG  GLN A 170     -17.500 -14.604 -14.626  1.00-19.93           H
ATOM   2642  CD  GLN A 170     -19.250 -14.123 -15.731  1.00-19.93           C
ATOM   2643  OE1 GLN A 170     -19.981 -13.181 -16.030  1.00-19.93           O
ATOM   2644  NE2 GLN A 170     -19.701 -15.343 -15.679  1.00-19.93           N
ATOM   2645 1HE2 GLN A 170     -20.668 -15.523 -15.889  1.00-19.93           H
ATOM   2646 2HE2 GLN A 170     -19.081 -16.109 -15.439  1.00-19.93           H
ATOM   2647  N   LEU A 171     -16.180 -10.100 -13.449  1.00-12.20           N
ATOM   2648  H   LEU A 171     -16.803 -10.534 -12.770  1.00-12.20           H
ATOM   2649  CA  LEU A 171     -15.859  -8.681 -13.309  1.00-12.20           C
ATOM   2650  HA  LEU A 171     -16.103  -8.162 -14.236  1.00-12.20           H
ATOM   2651  C   LEU A 171     -14.372  -8.503 -13.057  1.00-12.20           C
ATOM   2652  O   LEU A 171     -13.751  -7.638 -13.654  1.00-12.20           O
ATOM   2653  CB  LEU A 171     -16.642  -8.057 -12.151  1.00-12.20           C
ATOM   2654 1HB  LEU A 171     -16.540  -8.718 -11.292  1.00-12.20           H
ATOM   2655 2HB  LEU A 171     -16.168  -7.109 -11.897  1.00-12.20           H
ATOM   2656  CG  LEU A 171     -18.137  -7.783 -12.372  1.00-12.20           C
ATOM   2657  HG  LEU A 171     -18.612  -8.685 -12.753  1.00-12.20           H
ATOM   2658  CD1 LEU A 171     -18.778  -7.431 -11.038  1.00-12.20           C
ATOM   2659 1HD1 LEU A 171     -19.835  -7.231 -11.177  1.00-12.20           H
ATOM   2660 2HD1 LEU A 171     -18.304  -6.549 -10.608  1.00-12.20           H
ATOM   2661 3HD1 LEU A 171     -18.678  -8.273 -10.355  1.00-12.20           H
ATOM   2662  CD2 LEU A 171     -18.372  -6.646 -13.364  1.00-12.20           C
ATOM   2663 1HD2 LEU A 171     -19.442  -6.466 -13.470  1.00-12.20           H
ATOM   2664 2HD2 LEU A 171     -17.974  -6.916 -14.342  1.00-12.20           H
ATOM   2665 3HD2 LEU A 171     -17.890  -5.731 -13.017  1.00-12.20           H
ATOM   2666  N   ALA A 172     -13.784  -9.351 -12.227  1.00 -1.72           N
ATOM   2667  H   ALA A 172     -14.340 -10.049 -11.741  1.00 -1.72           H
ATOM   2668  CA  ALA A 172     -12.349  -9.292 -11.965  1.00 -1.72           C
ATOM   2669  HA  ALA A 172     -12.107  -8.312 -11.553  1.00 -1.72           H
ATOM   2670  C   ALA A 172     -11.561  -9.471 -13.267  1.00 -1.72           C
ATOM   2671  O   ALA A 172     -10.611  -8.738 -13.555  1.00 -1.72           O
ATOM   2672  CB  ALA A 172     -11.979 -10.379 -10.944  1.00 -1.72           C
ATOM   2673 1HB  ALA A 172     -12.514 -10.204 -10.011  1.00 -1.72           H
ATOM   2674 2HB  ALA A 172     -10.909 -10.358 -10.750  1.00 -1.72           H
ATOM   2675 3HB  ALA A 172     -12.241 -11.363 -11.330  1.00 -1.72           H
ATOM   2676  N   SER A 173     -11.993 -10.421 -14.083  1.00 -6.67           N
ATOM   2677  H   SER A 173     -12.797 -10.980 -13.814  1.00 -6.67           H
ATOM   2678  CA  SER A 173     -11.316 -10.698 -15.344  1.00 -6.67           C
ATOM   2679  HA  SER A 173     -10.265 -10.872 -15.130  1.00 -6.67           H
ATOM   2680  C   SER A 173     -11.422  -9.527 -16.317  1.00 -6.67           C
ATOM   2681  O   SER A 173     -10.410  -9.065 -16.850  1.00 -6.67           O
ATOM   2682  CB  SER A 173     -11.891 -11.955 -15.994  1.00 -6.67           C
ATOM   2683 1HB  SER A 173     -12.942 -11.792 -16.233  1.00 -6.67           H
ATOM   2684 2HB  SER A 173     -11.344 -12.166 -16.913  1.00 -6.67           H
ATOM   2685  OG  SER A 173     -11.781 -13.065 -15.117  1.00 -6.67           O
ATOM   2686  HG  SER A 173     -12.269 -12.865 -14.302  1.00 -6.67           H
ATOM   2687  N   VAL A 174     -12.633  -9.032 -16.534  1.00-15.75           N
ATOM   2688  H   VAL A 174     -13.432  -9.417 -16.030  1.00-15.75           H
ATOM   2689  CA  VAL A 174     -12.876  -7.970 -17.514  1.00-15.75           C
ATOM   2690  HA  VAL A 174     -12.416  -8.251 -18.460  1.00-15.75           H
ATOM   2691  C   VAL A 174     -12.249  -6.654 -17.071  1.00-15.75           C
ATOM   2692  O   VAL A 174     -11.653  -5.942 -17.876  1.00-15.75           O
ATOM   2693  CB  VAL A 174     -14.410  -7.773 -17.739  1.00-15.75           C
ATOM   2694  HB  VAL A 174     -14.882  -7.592 -16.773  1.00-15.75           H
ATOM   2695  CG1 VAL A 174     -14.720  -6.585 -18.660  1.00-15.75           C
ATOM   2696 1HG1 VAL A 174     -15.793  -6.526 -18.835  1.00-15.75           H
ATOM   2697 2HG1 VAL A 174     -14.205  -6.705 -19.613  1.00-15.75           H
ATOM   2698 3HG1 VAL A 174     -14.402  -5.652 -18.194  1.00-15.75           H
ATOM   2699  CG2 VAL A 174     -15.027  -9.035 -18.366  1.00-15.75           C
ATOM   2700 1HG2 VAL A 174     -16.110  -8.919 -18.420  1.00-15.75           H
ATOM   2701 2HG2 VAL A 174     -14.813  -9.912 -17.758  1.00-15.75           H
ATOM   2702 3HG2 VAL A 174     -14.634  -9.184 -19.372  1.00-15.75           H
ATOM   2703  N   LEU A 175     -12.365  -6.329 -15.793  1.00  9.21           N
ATOM   2704  H   LEU A 175     -12.815  -6.969 -15.140  1.00  9.21           H
ATOM   2705  CA  LEU A 175     -11.957  -5.017 -15.300  1.00  9.21           C
ATOM   2706  HA  LEU A 175     -12.013  -4.308 -16.127  1.00  9.21           H
ATOM   2707  C   LEU A 175     -10.527  -4.965 -14.791  1.00  9.21           C
ATOM   2708  O   LEU A 175     -10.122  -3.934 -14.266  1.00  9.21           O
ATOM   2709  CB  LEU A 175     -12.922  -4.540 -14.208  1.00  9.21           C
ATOM   2710 1HB  LEU A 175     -12.861  -5.233 -13.371  1.00  9.21           H
ATOM   2711 2HB  LEU A 175     -12.585  -3.570 -13.852  1.00  9.21           H
ATOM   2712  CG  LEU A 175     -14.396  -4.395 -14.616  1.00  9.21           C
ATOM   2713  HG  LEU A 175     -14.769  -5.361 -14.955  1.00  9.21           H
ATOM   2714  CD1 LEU A 175     -15.212  -3.969 -13.405  1.00  9.21           C
ATOM   2715 1HD1 LEU A 175     -16.266  -3.906 -13.675  1.00  9.21           H
ATOM   2716 2HD1 LEU A 175     -14.880  -2.994 -13.045  1.00  9.21           H
ATOM   2717 3HD1 LEU A 175     -15.102  -4.706 -12.610  1.00  9.21           H
ATOM   2718  CD2 LEU A 175     -14.585  -3.384 -15.752  1.00  9.21           C
ATOM   2719 1HD2 LEU A 175     -15.644  -3.264 -15.963  1.00  9.21           H
ATOM   2720 2HD2 LEU A 175     -14.099  -3.744 -16.658  1.00  9.21           H
ATOM   2721 3HD2 LEU A 175     -14.161  -2.421 -15.476  1.00  9.21           H
ATOM   2722  N   LYS A 176      -9.771  -6.043 -14.983  1.00 -2.17           N
ATOM   2723  H   LYS A 176     -10.198  -6.843 -15.428  1.00 -2.17           H
ATOM   2724  CA  LYS A 176      -8.346  -6.134 -14.602  1.00 -2.17           C
ATOM   2725  HA  LYS A 176      -7.977  -7.118 -14.881  1.00 -2.17           H
ATOM   2726  C   LYS A 176      -8.139  -5.962 -13.097  1.00 -2.17           C
ATOM   2727  O   LYS A 176      -7.213  -5.278 -12.649  1.00 -2.17           O
ATOM   2728  CB  LYS A 176      -7.489  -5.096 -15.339  1.00 -2.17           C
ATOM   2729 1HB  LYS A 176      -7.740  -4.118 -14.930  1.00 -2.17           H
ATOM   2730 2HB  LYS A 176      -6.438  -5.285 -15.117  1.00 -2.17           H
ATOM   2731  CG  LYS A 176      -7.650  -5.005 -16.844  1.00 -2.17           C
ATOM   2732 1HG  LYS A 176      -7.241  -5.889 -17.331  1.00 -2.17           H
ATOM   2733 2HG  LYS A 176      -8.701  -4.885 -17.105  1.00 -2.17           H
ATOM   2734  CD  LYS A 176      -6.899  -3.756 -17.255  1.00 -2.17           C
ATOM   2735 1HD  LYS A 176      -7.280  -2.929 -16.658  1.00 -2.17           H
ATOM   2736 2HD  LYS A 176      -5.837  -3.880 -17.034  1.00 -2.17           H
ATOM   2737  CE  LYS A 176      -7.065  -3.381 -18.703  1.00 -2.17           C
ATOM   2738 1HE  LYS A 176      -6.542  -4.096 -19.341  1.00 -2.17           H
ATOM   2739 2HE  LYS A 176      -8.125  -3.354 -18.956  1.00 -2.17           H
ATOM   2740  NZ  LYS A 176      -6.472  -2.013 -18.835  1.00 -2.17           N
ATOM   2741 1HZ  LYS A 176      -6.588  -1.673 -19.781  1.00 -2.17           H
ATOM   2742 2HZ  LYS A 176      -5.480  -2.054 -18.627  1.00 -2.17           H
ATOM   2743 3HZ  LYS A 176      -6.923  -1.372 -18.192  1.00 -2.17           H
ATOM   2744  N   LEU A 177      -9.014  -6.567 -12.313  1.00  8.88           N
ATOM   2745  H   LEU A 177      -9.710  -7.179 -12.727  1.00  8.88           H
ATOM   2746  CA  LEU A 177      -8.989  -6.447 -10.854  1.00  8.88           C
ATOM   2747  HA  LEU A 177      -8.153  -5.829 -10.527  1.00  8.88           H
ATOM   2748  C   LEU A 177      -8.816  -7.839 -10.277  1.00  8.88           C
ATOM   2749  O   LEU A 177      -9.030  -8.822 -10.972  1.00  8.88           O
ATOM   2750  CB  LEU A 177     -10.303  -5.841 -10.342  1.00  8.88           C
ATOM   2751 1HB  LEU A 177     -11.118  -6.493 -10.652  1.00  8.88           H
ATOM   2752 2HB  LEU A 177     -10.268  -5.852  -9.255  1.00  8.88           H
ATOM   2753  CG  LEU A 177     -10.651  -4.409 -10.772  1.00  8.88           C
ATOM   2754  HG  LEU A 177     -10.726  -4.383 -11.854  1.00  8.88           H
ATOM   2755  CD1 LEU A 177     -12.006  -3.995 -10.197  1.00  8.88           C
ATOM   2756 1HD1 LEU A 177     -12.246  -2.982 -10.525  1.00  8.88           H
ATOM   2757 2HD1 LEU A 177     -11.980  -4.020  -9.107  1.00  8.88           H
ATOM   2758 3HD1 LEU A 177     -12.779  -4.669 -10.561  1.00  8.88           H
ATOM   2759  CD2 LEU A 177      -9.578  -3.413 -10.340  1.00  8.88           C
ATOM   2760 1HD2 LEU A 177      -9.885  -2.404 -10.613  1.00  8.88           H
ATOM   2761 2HD2 LEU A 177      -8.641  -3.630 -10.851  1.00  8.88           H
ATOM   2762 3HD2 LEU A 177      -9.421  -3.466  -9.262  1.00  8.88           H
ATOM   2763  N   THR A 178      -8.499  -7.933  -8.998  1.00  5.56           N
ATOM   2764  H   THR A 178      -8.239  -7.095  -8.483  1.00  5.56           H
ATOM   2765  CA  THR A 178      -8.656  -9.197  -8.285  1.00  5.56           C
ATOM   2766  HA  THR A 178      -8.488 -10.035  -8.960  1.00  5.56           H
ATOM   2767  C   THR A 178     -10.090  -9.241  -7.777  1.00  5.56           C
ATOM   2768  O   THR A 178     -10.743  -8.203  -7.614  1.00  5.56           O
ATOM   2769  CB  THR A 178      -7.708  -9.324  -7.080  1.00  5.56           C
ATOM   2770  HB  THR A 178      -7.953 -10.228  -6.526  1.00  5.56           H
ATOM   2771  OG1 THR A 178      -7.865  -8.192  -6.223  1.00  5.56           O
ATOM   2772  HG1 THR A 178      -7.428  -7.440  -6.639  1.00  5.56           H
ATOM   2773  CG2 THR A 178      -6.259  -9.399  -7.512  1.00  5.56           C
ATOM   2774 1HG2 THR A 178      -5.619  -9.393  -6.629  1.00  5.56           H
ATOM   2775 2HG2 THR A 178      -6.007  -8.550  -8.147  1.00  5.56           H
ATOM   2776 3HG2 THR A 178      -6.089 -10.320  -8.068  1.00  5.56           H
ATOM   2777  N   SER A 179     -10.586 -10.428  -7.467  1.00-12.25           N
ATOM   2778  H   SER A 179     -10.025 -11.265  -7.598  1.00-12.25           H
ATOM   2779  CA  SER A 179     -11.946 -10.578  -6.955  1.00-12.25           C
ATOM   2780  HA  SER A 179     -12.638 -10.128  -7.667  1.00-12.25           H
ATOM   2781  C   SER A 179     -12.148  -9.889  -5.611  1.00-12.25           C
ATOM   2782  O   SER A 179     -13.256  -9.460  -5.289  1.00-12.25           O
ATOM   2783  CB  SER A 179     -12.262 -12.064  -6.836  1.00-12.25           C
ATOM   2784 1HB  SER A 179     -11.583 -12.523  -6.118  1.00-12.25           H
ATOM   2785 2HB  SER A 179     -13.287 -12.199  -6.500  1.00-12.25           H
ATOM   2786  OG  SER A 179     -12.081 -12.664  -8.105  1.00-12.25           O
ATOM   2787  HG  SER A 179     -12.634 -13.459  -8.170  1.00-12.25           H
ATOM   2788  N   THR A 180     -11.067  -9.707  -4.863  1.00  6.58           N
ATOM   2789  H   THR A 180     -10.180 -10.086  -5.166  1.00  6.58           H
ATOM   2790  CA  THR A 180     -11.120  -8.972  -3.601  1.00  6.58           C
ATOM   2791  HA  THR A 180     -11.822  -9.471  -2.934  1.00  6.58           H
ATOM   2792  C   THR A 180     -11.572  -7.531  -3.820  1.00  6.58           C
ATOM   2793  O   THR A 180     -12.357  -6.992  -3.053  1.00  6.58           O
ATOM   2794  CB  THR A 180      -9.723  -8.897  -2.936  1.00  6.58           C
ATOM   2795  HB  THR A 180      -9.141  -8.104  -3.406  1.00  6.58           H
ATOM   2796  OG1 THR A 180      -9.026 -10.133  -3.115  1.00  6.58           O
ATOM   2797  HG1 THR A 180      -8.107  -9.960  -2.876  1.00  6.58           H
ATOM   2798  CG2 THR A 180      -9.814  -8.654  -1.444  1.00  6.58           C
ATOM   2799 1HG2 THR A 180      -8.809  -8.599  -1.025  1.00  6.58           H
ATOM   2800 2HG2 THR A 180     -10.365  -9.461  -0.960  1.00  6.58           H
ATOM   2801 3HG2 THR A 180     -10.322  -7.711  -1.255  1.00  6.58           H
ATOM   2802  N   GLN A 181     -11.102  -6.903  -4.887  1.00-19.45           N
ATOM   2803  H   GLN A 181     -10.512  -7.394  -5.550  1.00-19.45           H
ATOM   2804  CA  GLN A 181     -11.388  -5.487  -5.122  1.00-19.45           C
ATOM   2805  HA  GLN A 181     -11.250  -4.925  -4.196  1.00-19.45           H
ATOM   2806  C   GLN A 181     -12.819  -5.304  -5.591  1.00-19.45           C
ATOM   2807  O   GLN A 181     -13.492  -4.338  -5.235  1.00-19.45           O
ATOM   2808  CB  GLN A 181     -10.432  -4.956  -6.181  1.00-19.45           C
ATOM   2809 1HB  GLN A 181     -10.539  -5.562  -7.078  1.00-19.45           H
ATOM   2810 2HB  GLN A 181     -10.695  -3.925  -6.421  1.00-19.45           H
ATOM   2811  CG  GLN A 181      -8.991  -5.004  -5.726  1.00-19.45           C
ATOM   2812 1HG  GLN A 181      -8.864  -4.313  -4.901  1.00-19.45           H
ATOM   2813 2HG  GLN A 181      -8.740  -6.000  -5.376  1.00-19.45           H
ATOM   2814  CD  GLN A 181      -8.036  -4.643  -6.819  1.00-19.45           C
ATOM   2815  OE1 GLN A 181      -7.698  -5.478  -7.654  1.00-19.45           O
ATOM   2816  NE2 GLN A 181      -7.579  -3.427  -6.819  1.00-19.45           N
ATOM   2817 1HE2 GLN A 181      -6.863  -3.164  -7.481  1.00-19.45           H
ATOM   2818 2HE2 GLN A 181      -7.900  -2.762  -6.118  1.00-19.45           H
ATOM   2819  N   VAL A 182     -13.305  -6.278  -6.347  1.00-15.25           N
ATOM   2820  H   VAL A 182     -12.703  -7.042  -6.626  1.00-15.25           H
ATOM   2821  CA  VAL A 182     -14.694  -6.262  -6.794  1.00-15.25           C
ATOM   2822  HA  VAL A 182     -14.898  -5.307  -7.279  1.00-15.25           H
ATOM   2823  C   VAL A 182     -15.579  -6.386  -5.555  1.00-15.25           C
ATOM   2824  O   VAL A 182     -16.563  -5.663  -5.390  1.00-15.25           O
ATOM   2825  CB  VAL A 182     -14.978  -7.424  -7.783  1.00-15.25           C
ATOM   2826  HB  VAL A 182     -14.801  -8.368  -7.271  1.00-15.25           H
ATOM   2827  CG1 VAL A 182     -16.423  -7.396  -8.270  1.00-15.25           C
ATOM   2828 1HG1 VAL A 182     -16.609  -8.263  -8.903  1.00-15.25           H
ATOM   2829 2HG1 VAL A 182     -16.611  -6.487  -8.842  1.00-15.25           H
ATOM   2830 3HG1 VAL A 182     -17.113  -7.427  -7.429  1.00-15.25           H
ATOM   2831  CG2 VAL A 182     -14.038  -7.359  -8.994  1.00-15.25           C
ATOM   2832 1HG2 VAL A 182     -14.268  -8.179  -9.675  1.00-15.25           H
ATOM   2833 2HG2 VAL A 182     -13.000  -7.464  -8.683  1.00-15.25           H
ATOM   2834 3HG2 VAL A 182     -14.161  -6.412  -9.520  1.00-15.25           H
ATOM   2835  N   LYS A 183     -15.197  -7.274  -4.645  1.00-13.83           N
ATOM   2836  H   LYS A 183     -14.371  -7.844  -4.813  1.00-13.83           H
ATOM   2837  CA  LYS A 183     -15.952  -7.472  -3.408  1.00-13.83           C
ATOM   2838  HA  LYS A 183     -16.988  -7.687  -3.666  1.00-13.83           H
ATOM   2839  C   LYS A 183     -15.957  -6.217  -2.542  1.00-13.83           C
ATOM   2840  O   LYS A 183     -17.013  -5.804  -2.085  1.00-13.83           O
ATOM   2841  CB  LYS A 183     -15.372  -8.661  -2.640  1.00-13.83           C
ATOM   2842 1HB  LYS A 183     -15.335  -9.520  -3.307  1.00-13.83           H
ATOM   2843 2HB  LYS A 183     -14.355  -8.418  -2.339  1.00-13.83           H
ATOM   2844  CG  LYS A 183     -16.149  -9.049  -1.397  1.00-13.83           C
ATOM   2845 1HG  LYS A 183     -16.205  -8.191  -0.732  1.00-13.83           H
ATOM   2846 2HG  LYS A 183     -17.158  -9.352  -1.676  1.00-13.83           H
ATOM   2847  CD  LYS A 183     -15.450 -10.193  -0.679  1.00-13.83           C
ATOM   2848 1HD  LYS A 183     -15.438 -11.061  -1.340  1.00-13.83           H
ATOM   2849 2HD  LYS A 183     -14.420  -9.912  -0.452  1.00-13.83           H
ATOM   2850  CE  LYS A 183     -16.157 -10.564   0.616  1.00-13.83           C
ATOM   2851 1HE  LYS A 183     -17.226 -10.660   0.420  1.00-13.83           H
ATOM   2852 2HE  LYS A 183     -15.783 -11.533   0.951  1.00-13.83           H
ATOM   2853  NZ  LYS A 183     -15.935  -9.564   1.716  1.00-13.83           N
ATOM   2854 1HZ  LYS A 183     -16.466  -9.824   2.536  1.00-13.83           H
ATOM   2855 2HZ  LYS A 183     -16.208  -8.637   1.411  1.00-13.83           H
ATOM   2856 3HZ  LYS A 183     -14.953  -9.534   1.966  1.00-13.83           H
ATOM   2857  N   ILE A 184     -14.808  -5.590  -2.349  1.00 10.93           N
ATOM   2858  H   ILE A 184     -13.956  -5.970  -2.754  1.00 10.93           H
ATOM   2859  CA  ILE A 184     -14.714  -4.383  -1.522  1.00 10.93           C
ATOM   2860  HA  ILE A 184     -15.181  -4.580  -0.556  1.00 10.93           H
ATOM   2861  C   ILE A 184     -15.484  -3.227  -2.157  1.00 10.93           C
ATOM   2862  O   ILE A 184     -16.154  -2.474  -1.457  1.00 10.93           O
ATOM   2863  CB  ILE A 184     -13.224  -4.009  -1.265  1.00 10.93           C
ATOM   2864  HB  ILE A 184     -12.704  -3.984  -2.223  1.00 10.93           H
ATOM   2865  CG1 ILE A 184     -12.586  -5.084  -0.361  1.00 10.93           C
ATOM   2866 1HG1 ILE A 184     -12.953  -4.939   0.656  1.00 10.93           H
ATOM   2867 2HG1 ILE A 184     -12.911  -6.070  -0.687  1.00 10.93           H
ATOM   2868  CG2 ILE A 184     -13.081  -2.625  -0.585  1.00 10.93           C
ATOM   2869 1HG2 ILE A 184     -12.029  -2.397  -0.414  1.00 10.93           H
ATOM   2870 2HG2 ILE A 184     -13.612  -2.610   0.370  1.00 10.93           H
ATOM   2871 3HG2 ILE A 184     -13.483  -1.845  -1.227  1.00 10.93           H
ATOM   2872  CD1 ILE A 184     -11.062  -5.091  -0.335  1.00 10.93           C
ATOM   2873 1HD1 ILE A 184     -10.719  -5.865   0.350  1.00 10.93           H
ATOM   2874 2HD1 ILE A 184     -10.677  -4.129  -0.002  1.00 10.93           H
ATOM   2875 3HD1 ILE A 184     -10.684  -5.307  -1.334  1.00 10.93           H
ATOM   2876  N   TRP A 185     -15.471  -3.077  -3.475  1.00 17.09           N
ATOM   2877  H   TRP A 185     -14.894  -3.679  -4.062  1.00 17.09           H
ATOM   2878  CA  TRP A 185     -16.313  -2.049  -4.087  1.00 17.09           C
ATOM   2879  HA  TRP A 185     -16.081  -1.088  -3.633  1.00 17.09           H
ATOM   2880  C   TRP A 185     -17.793  -2.319  -3.794  1.00 17.09           C
ATOM   2881  O   TRP A 185     -18.506  -1.416  -3.360  1.00 17.09           O
ATOM   2882  CB  TRP A 185     -16.057  -1.945  -5.594  1.00 17.09           C
ATOM   2883 1HB  TRP A 185     -14.992  -1.792  -5.771  1.00 17.09           H
ATOM   2884 2HB  TRP A 185     -16.359  -2.877  -6.071  1.00 17.09           H
ATOM   2885  CG  TRP A 185     -16.830  -0.813  -6.210  1.00 17.09           C
ATOM   2886  CD1 TRP A 185     -16.405   0.453  -6.473  1.00 17.09           C
ATOM   2887  HD1 TRP A 185     -15.400   0.815  -6.307  1.00 17.09           H
ATOM   2888  CD2 TRP A 185     -18.210  -0.833  -6.606  1.00 17.09           C
ATOM   2889  NE1 TRP A 185     -17.416   1.232  -6.962  1.00 17.09           N
ATOM   2890  HE1 TRP A 185     -17.318   2.215  -7.211  1.00 17.09           H
ATOM   2891  CE2 TRP A 185     -18.555   0.482  -7.021  1.00 17.09           C
ATOM   2892  CE3 TRP A 185     -19.200  -1.830  -6.632  1.00 17.09           C
ATOM   2893  HE3 TRP A 185     -18.950  -2.840  -6.373  1.00 17.09           H
ATOM   2894  CZ2 TRP A 185     -19.864   0.825  -7.404  1.00 17.09           C
ATOM   2895  HZ2 TRP A 185     -20.096   1.827  -7.719  1.00 17.09           H
ATOM   2896  CZ3 TRP A 185     -20.510  -1.491  -6.984  1.00 17.09           C
ATOM   2897  HZ3 TRP A 185     -21.268  -2.255  -6.972  1.00 17.09           H
ATOM   2898  CH2 TRP A 185     -20.836  -0.157  -7.362  1.00 17.09           C
ATOM   2899  HH2 TRP A 185     -21.853   0.086  -7.628  1.00 17.09           H
ATOM   2900  N   PHE A 186     -18.251  -3.555  -3.953  1.00 -4.41           N
ATOM   2901  H   PHE A 186     -17.628  -4.292  -4.272  1.00 -4.41           H
ATOM   2902  CA  PHE A 186     -19.660  -3.869  -3.698  1.00 -4.41           C
ATOM   2903  HA  PHE A 186     -20.288  -3.194  -4.281  1.00 -4.41           H
ATOM   2904  C   PHE A 186     -20.026  -3.658  -2.230  1.00 -4.41           C
ATOM   2905  O   PHE A 186     -21.094  -3.127  -1.924  1.00 -4.41           O
ATOM   2906  CB  PHE A 186     -19.974  -5.310  -4.110  1.00 -4.41           C
ATOM   2907 1HB  PHE A 186     -19.073  -5.914  -4.002  1.00 -4.41           H
ATOM   2908 2HB  PHE A 186     -20.729  -5.706  -3.432  1.00 -4.41           H
ATOM   2909  CG  PHE A 186     -20.507  -5.441  -5.516  1.00 -4.41           C
ATOM   2910  CD1 PHE A 186     -19.677  -5.265  -6.640  1.00 -4.41           C
ATOM   2911  HD1 PHE A 186     -18.627  -5.056  -6.508  1.00 -4.41           H
ATOM   2912  CD2 PHE A 186     -21.863  -5.746  -5.720  1.00 -4.41           C
ATOM   2913  HD2 PHE A 186     -22.511  -5.904  -4.870  1.00 -4.41           H
ATOM   2914  CE1 PHE A 186     -20.204  -5.334  -7.955  1.00 -4.41           C
ATOM   2915  HE1 PHE A 186     -19.564  -5.166  -8.807  1.00 -4.41           H
ATOM   2916  CE2 PHE A 186     -22.401  -5.845  -7.026  1.00 -4.41           C
ATOM   2917  HE2 PHE A 186     -23.445  -6.087  -7.163  1.00 -4.41           H
ATOM   2918  CZ  PHE A 186     -21.573  -5.620  -8.145  1.00 -4.41           C
ATOM   2919  HZ  PHE A 186     -21.983  -5.675  -9.141  1.00 -4.41           H
ATOM   2920  N   GLN A 187     -19.127  -4.013  -1.323  1.00 -1.17           N
ATOM   2921  H   GLN A 187     -18.262  -4.460  -1.620  1.00 -1.17           H
ATOM   2922  CA  GLN A 187     -19.349  -3.777   0.100  1.00 -1.17           C
ATOM   2923  HA  GLN A 187     -20.266  -4.270   0.423  1.00 -1.17           H
ATOM   2924  C   GLN A 187     -19.471  -2.291   0.399  1.00 -1.17           C
ATOM   2925  O   GLN A 187     -20.390  -1.863   1.090  1.00 -1.17           O
ATOM   2926  CB  GLN A 187     -18.163  -4.275   0.922  1.00 -1.17           C
ATOM   2927 1HB  GLN A 187     -17.246  -3.913   0.462  1.00 -1.17           H
ATOM   2928 2HB  GLN A 187     -18.240  -3.822   1.905  1.00 -1.17           H
ATOM   2929  CG  GLN A 187     -18.048  -5.769   1.118  1.00 -1.17           C
ATOM   2930 1HG  GLN A 187     -18.895  -6.117   1.707  1.00 -1.17           H
ATOM   2931 2HG  GLN A 187     -18.054  -6.273   0.155  1.00 -1.17           H
ATOM   2932  CD  GLN A 187     -16.765  -6.105   1.841  1.00 -1.17           C
ATOM   2933  OE1 GLN A 187     -15.851  -6.699   1.278  1.00 -1.17           O
ATOM   2934  NE2 GLN A 187     -16.683  -5.745   3.085  1.00 -1.17           N
ATOM   2935 1HE2 GLN A 187     -15.827  -5.891   3.594  1.00 -1.17           H
ATOM   2936 2HE2 GLN A 187     -17.466  -5.286   3.538  1.00 -1.17           H
ATOM   2937  N   ASN A 188     -18.553  -1.496  -0.129  1.00-10.82           N
ATOM   2938  H   ASN A 188     -17.831  -1.882  -0.733  1.00-10.82           H
ATOM   2939  CA  ASN A 188     -18.515  -0.077   0.209  1.00-10.82           C
ATOM   2940  HA  ASN A 188     -18.600   0.027   1.292  1.00-10.82           H
ATOM   2941  C   ASN A 188     -19.717   0.626  -0.414  1.00-10.82           C
ATOM   2942  O   ASN A 188     -20.292   1.529   0.189  1.00-10.82           O
ATOM   2943  CB  ASN A 188     -17.196   0.572  -0.238  1.00-10.82           C
ATOM   2944 1HB  ASN A 188     -17.031   0.364  -1.294  1.00-10.82           H
ATOM   2945 2HB  ASN A 188     -17.279   1.650  -0.106  1.00-10.82           H
ATOM   2946  CG  ASN A 188     -15.993   0.089   0.560  1.00-10.82           C
ATOM   2947  OD1 ASN A 188     -16.065  -0.830   1.361  1.00-10.82           O
ATOM   2948  ND2 ASN A 188     -14.872   0.722   0.357  1.00-10.82           N
ATOM   2949 1HD2 ASN A 188     -14.033   0.369   0.797  1.00-10.82           H
ATOM   2950 2HD2 ASN A 188     -14.855   1.579  -0.174  1.00-10.82           H
ATOM   2951  N   ARG A 189     -20.170   0.185  -1.581  1.00 -2.57           N
ATOM   2952  H   ARG A 189     -19.655  -0.529  -2.097  1.00 -2.57           H
ATOM   2953  CA  ARG A 189     -21.392   0.756  -2.149  1.00 -2.57           C
ATOM   2954  HA  ARG A 189     -21.299   1.838  -2.066  1.00 -2.57           H
ATOM   2955  C   ARG A 189     -22.638   0.362  -1.356  1.00 -2.57           C
ATOM   2956  O   ARG A 189     -23.517   1.197  -1.153  1.00 -2.57           O
ATOM   2957  CB  ARG A 189     -21.519   0.407  -3.638  1.00 -2.57           C
ATOM   2958 1HB  ARG A 189     -20.566   0.630  -4.119  1.00 -2.57           H
ATOM   2959 2HB  ARG A 189     -21.700  -0.664  -3.738  1.00 -2.57           H
ATOM   2960  CG  ARG A 189     -22.628   1.169  -4.383  1.00 -2.57           C
ATOM   2961 1HG  ARG A 189     -22.654   0.825  -5.416  1.00 -2.57           H
ATOM   2962 2HG  ARG A 189     -23.584   0.929  -3.923  1.00 -2.57           H
ATOM   2963  CD  ARG A 189     -22.469   2.698  -4.370  1.00 -2.57           C
ATOM   2964 1HD  ARG A 189     -23.342   3.136  -4.854  1.00 -2.57           H
ATOM   2965 2HD  ARG A 189     -22.457   3.047  -3.338  1.00 -2.57           H
ATOM   2966  NE  ARG A 189     -21.246   3.163  -5.041  1.00 -2.57           N
ATOM   2967  HE  ARG A 189     -20.359   2.839  -4.663  1.00 -2.57           H
ATOM   2968  CZ  ARG A 189     -21.171   3.960  -6.098  1.00 -2.57           C
ATOM   2969  NH1 ARG A 189     -20.007   4.221  -6.611  1.00 -2.57           N
ATOM   2970 1HH1 ARG A 189     -19.163   3.859  -6.188  1.00 -2.57           H
ATOM   2971 2HH1 ARG A 189     -19.953   4.792  -7.445  1.00 -2.57           H
ATOM   2972  NH2 ARG A 189     -22.201   4.516  -6.673  1.00 -2.57           N
ATOM   2973 1HH2 ARG A 189     -23.115   4.454  -6.258  1.00 -2.57           H
ATOM   2974 2HH2 ARG A 189     -22.048   5.057  -7.515  1.00 -2.57           H
ATOM   2975  N   ARG A 190     -22.714  -0.852  -0.823  1.00 -4.12           N
ATOM   2976  H   ARG A 190     -21.987  -1.538  -1.020  1.00 -4.12           H
ATOM   2977  CA  ARG A 190     -23.826  -1.199   0.080  1.00 -4.12           C
ATOM   2978  HA  ARG A 190     -24.771  -0.950  -0.403  1.00 -4.12           H
ATOM   2979  C   ARG A 190     -23.757  -0.379   1.359  1.00 -4.12           C
ATOM   2980  O   ARG A 190     -24.790   0.078   1.852  1.00 -4.12           O
ATOM   2981  CB  ARG A 190     -23.842  -2.687   0.448  1.00 -4.12           C
ATOM   2982 1HB  ARG A 190     -22.852  -2.986   0.796  1.00 -4.12           H
ATOM   2983 2HB  ARG A 190     -24.548  -2.820   1.268  1.00 -4.12           H
ATOM   2984  CG  ARG A 190     -24.271  -3.589  -0.701  1.00 -4.12           C
ATOM   2985 1HG  ARG A 190     -25.262  -3.286  -1.037  1.00 -4.12           H
ATOM   2986 2HG  ARG A 190     -23.570  -3.464  -1.519  1.00 -4.12           H
ATOM   2987  CD  ARG A 190     -24.310  -5.061  -0.326  1.00 -4.12           C
ATOM   2988 1HD  ARG A 190     -24.508  -5.639  -1.229  1.00 -4.12           H
ATOM   2989 2HD  ARG A 190     -23.337  -5.352   0.073  1.00 -4.12           H
ATOM   2990  NE  ARG A 190     -25.351  -5.353   0.666  1.00 -4.12           N
ATOM   2991  HE  ARG A 190     -25.892  -4.570   1.015  1.00 -4.12           H
ATOM   2992  CZ  ARG A 190     -25.657  -6.538   1.170  1.00 -4.12           C
ATOM   2993  NH1 ARG A 190     -26.579  -6.585   2.087  1.00 -4.12           N
ATOM   2994 1HH1 ARG A 190     -27.028  -5.730   2.384  1.00 -4.12           H
ATOM   2995 2HH1 ARG A 190     -26.840  -7.466   2.506  1.00 -4.12           H
ATOM   2996  NH2 ARG A 190     -25.103  -7.658   0.794  1.00 -4.12           N
ATOM   2997 1HH2 ARG A 190     -24.452  -7.663   0.020  1.00 -4.12           H
ATOM   2998 2HH2 ARG A 190     -25.350  -8.516   1.270  1.00 -4.12           H
ATOM   2999  N   TYR A 191     -22.556  -0.143   1.864  1.00  8.88           N
ATOM   3000  H   TYR A 191     -21.739  -0.581   1.445  1.00  8.88           H
ATOM   3001  CA  TYR A 191     -22.368   0.705   3.039  1.00  8.88           C
ATOM   3002  HA  TYR A 191     -22.959   0.289   3.853  1.00  8.88           H
ATOM   3003  C   TYR A 191     -22.850   2.135   2.777  1.00  8.88           C
ATOM   3004  O   TYR A 191     -23.588   2.704   3.582  1.00  8.88           O
ATOM   3005  CB  TYR A 191     -20.901   0.708   3.475  1.00  8.88           C
ATOM   3006 1HB  TYR A 191     -20.520  -0.313   3.439  1.00  8.88           H
ATOM   3007 2HB  TYR A 191     -20.319   1.319   2.787  1.00  8.88           H
ATOM   3008  CG  TYR A 191     -20.719   1.237   4.878  1.00  8.88           C
ATOM   3009  CD1 TYR A 191     -20.628   0.353   5.972  1.00  8.88           C
ATOM   3010  HD1 TYR A 191     -20.645  -0.715   5.807  1.00  8.88           H
ATOM   3011  CD2 TYR A 191     -20.655   2.624   5.124  1.00  8.88           C
ATOM   3012  HD2 TYR A 191     -20.697   3.322   4.301  1.00  8.88           H
ATOM   3013  CE1 TYR A 191     -20.505   0.851   7.296  1.00  8.88           C
ATOM   3014  HE1 TYR A 191     -20.430   0.172   8.129  1.00  8.88           H
ATOM   3015  CE2 TYR A 191     -20.542   3.120   6.445  1.00  8.88           C
ATOM   3016  HE2 TYR A 191     -20.501   4.184   6.622  1.00  8.88           H
ATOM   3017  CZ  TYR A 191     -20.474   2.229   7.519  1.00  8.88           C
ATOM   3018  OH  TYR A 191     -20.390   2.704   8.801  1.00  8.88           O
ATOM   3019  HH  TYR A 191     -20.401   3.670   8.832  1.00  8.88           H
ATOM   3020  N   LYS A 192     -22.527   2.692   1.614  1.00 -9.67           N
ATOM   3021  H   LYS A 192     -21.883   2.209   0.987  1.00 -9.67           H
ATOM   3022  CA  LYS A 192     -23.067   4.001   1.222  1.00 -9.67           C
ATOM   3023  HA  LYS A 192     -22.765   4.746   1.959  1.00 -9.67           H
ATOM   3024  C   LYS A 192     -24.585   3.973   1.209  1.00 -9.67           C
ATOM   3025  O   LYS A 192     -25.230   4.848   1.770  1.00 -9.67           O
ATOM   3026  CB  LYS A 192     -22.568   4.425  -0.166  1.00 -9.67           C
ATOM   3027 1HB  LYS A 192     -21.480   4.486  -0.146  1.00 -9.67           H
ATOM   3028 2HB  LYS A 192     -22.856   3.666  -0.891  1.00 -9.67           H
ATOM   3029  CG  LYS A 192     -23.146   5.766  -0.628  1.00 -9.67           C
ATOM   3030 1HG  LYS A 192     -24.233   5.695  -0.658  1.00 -9.67           H
ATOM   3031 2HG  LYS A 192     -22.864   6.536   0.090  1.00 -9.67           H
ATOM   3032  CD  LYS A 192     -22.671   6.180  -2.010  1.00 -9.67           C
ATOM   3033 1HD  LYS A 192     -21.587   6.283  -2.004  1.00 -9.67           H
ATOM   3034 2HD  LYS A 192     -22.960   5.429  -2.745  1.00 -9.67           H
ATOM   3035  CE  LYS A 192     -23.313   7.515  -2.362  1.00 -9.67           C
ATOM   3036 1HE  LYS A 192     -24.389   7.367  -2.477  1.00 -9.67           H
ATOM   3037 2HE  LYS A 192     -23.151   8.209  -1.534  1.00 -9.67           H
ATOM   3038  NZ  LYS A 192     -22.771   8.137  -3.604  1.00 -9.67           N
ATOM   3039 1HZ  LYS A 192     -23.225   9.029  -3.769  1.00 -9.67           H
ATOM   3040 2HZ  LYS A 192     -22.925   7.543  -4.411  1.00 -9.67           H
ATOM   3041 3HZ  LYS A 192     -21.771   8.287  -3.506  1.00 -9.67           H
ATOM   3042  N   CYS A 193     -25.166   2.951   0.604  1.00  3.45           N
ATOM   3043  H   CYS A 193     -24.595   2.232   0.172  1.00  3.45           H
ATOM   3044  CA  CYS A 193     -26.617   2.865   0.522  1.00  3.45           C
ATOM   3045  HA  CYS A 193     -26.988   3.772   0.040  1.00  3.45           H
ATOM   3046  C   CYS A 193     -27.258   2.799   1.913  1.00  3.45           C
ATOM   3047  O   CYS A 193     -28.301   3.422   2.133  1.00  3.45           O
ATOM   3048  CB  CYS A 193     -27.022   1.665  -0.340  1.00  3.45           C
ATOM   3049 1HB  CYS A 193     -26.609   0.758   0.097  1.00  3.45           H
ATOM   3050 2HB  CYS A 193     -28.109   1.584  -0.327  1.00  3.45           H
ATOM   3051  SG  CYS A 193     -26.484   1.779  -2.063  1.00  3.45           S
ATOM   3052  HG  CYS A 193     -25.164   1.738  -1.828  1.00  3.45           H
ATOM   3053  N   LYS A 194     -26.647   2.122   2.882  1.00 -1.55           N
ATOM   3054  H   LYS A 194     -25.793   1.601   2.693  1.00 -1.55           H
ATOM   3055  CA  LYS A 194     -27.228   2.125   4.228  1.00 -1.55           C
ATOM   3056  HA  LYS A 194     -28.296   1.986   4.092  1.00 -1.55           H
ATOM   3057  C   LYS A 194     -27.077   3.472   4.928  1.00 -1.55           C
ATOM   3058  O   LYS A 194     -28.025   3.929   5.564  1.00 -1.55           O
ATOM   3059  CB  LYS A 194     -26.763   0.962   5.121  1.00 -1.55           C
ATOM   3060 1HB  LYS A 194     -27.477   0.900   5.938  1.00 -1.55           H
ATOM   3061 2HB  LYS A 194     -26.833   0.030   4.561  1.00 -1.55           H
ATOM   3062  CG  LYS A 194     -25.383   1.051   5.763  1.00 -1.55           C
ATOM   3063 1HG  LYS A 194     -24.620   0.812   5.029  1.00 -1.55           H
ATOM   3064 2HG  LYS A 194     -25.219   2.054   6.146  1.00 -1.55           H
ATOM   3065  CD  LYS A 194     -25.303   0.080   6.929  1.00 -1.55           C
ATOM   3066 1HD  LYS A 194     -26.112   0.297   7.627  1.00 -1.55           H
ATOM   3067 2HD  LYS A 194     -25.438  -0.931   6.551  1.00 -1.55           H
ATOM   3068  CE  LYS A 194     -23.982   0.166   7.684  1.00 -1.55           C
ATOM   3069 1HE  LYS A 194     -23.978  -0.607   8.455  1.00 -1.55           H
ATOM   3070 2HE  LYS A 194     -23.158  -0.032   6.997  1.00 -1.55           H
ATOM   3071  NZ  LYS A 194     -23.784   1.506   8.340  1.00 -1.55           N
ATOM   3072 1HZ  LYS A 194     -23.084   1.434   9.073  1.00 -1.55           H
ATOM   3073 2HZ  LYS A 194     -24.654   1.812   8.762  1.00 -1.55           H
ATOM   3074 3HZ  LYS A 194     -23.492   2.194   7.661  1.00 -1.55           H
ATOM   3075  N   ARG A 195     -25.950   4.150   4.746  1.00 14.62           N
ATOM   3076  H   ARG A 195     -25.206   3.744   4.185  1.00 14.62           H
ATOM   3077  CA  ARG A 195     -25.734   5.464   5.363  1.00 14.62           C
ATOM   3078  HA  ARG A 195     -25.921   5.382   6.435  1.00 14.62           H
ATOM   3079  C   ARG A 195     -26.725   6.476   4.802  1.00 14.62           C
ATOM   3080  O   ARG A 195     -27.134   7.404   5.479  1.00 14.62           O
ATOM   3081  CB  ARG A 195     -24.283   5.922   5.158  1.00 14.62           C
ATOM   3082 1HB  ARG A 195     -23.626   5.083   5.386  1.00 14.62           H
ATOM   3083 2HB  ARG A 195     -24.143   6.197   4.112  1.00 14.62           H
ATOM   3084  CG  ARG A 195     -23.875   7.100   6.054  1.00 14.62           C
ATOM   3085 1HG  ARG A 195     -24.475   7.973   5.799  1.00 14.62           H
ATOM   3086 2HG  ARG A 195     -24.075   6.834   7.092  1.00 14.62           H
ATOM   3087  CD  ARG A 195     -22.395   7.457   5.926  1.00 14.62           C
ATOM   3088 1HD  ARG A 195     -22.145   8.208   6.677  1.00 14.62           H
ATOM   3089 2HD  ARG A 195     -21.800   6.565   6.127  1.00 14.62           H
ATOM   3090  NE  ARG A 195     -22.054   7.975   4.591  1.00 14.62           N
ATOM   3091  HE  ARG A 195     -21.739   7.306   3.915  1.00 14.62           H
ATOM   3092  CZ  ARG A 195     -22.111   9.242   4.199  1.00 14.62           C
ATOM   3093  NH1 ARG A 195     -21.875   9.532   2.951  1.00 14.62           N
ATOM   3094 1HH1 ARG A 195     -21.611   8.826   2.292  1.00 14.62           H
ATOM   3095 2HH1 ARG A 195     -21.971  10.500   2.663  1.00 14.62           H
ATOM   3096  NH2 ARG A 195     -22.404  10.249   4.977  1.00 14.62           N
ATOM   3097 1HH2 ARG A 195     -22.555  10.121   5.967  1.00 14.62           H
ATOM   3098 2HH2 ARG A 195     -22.467  11.173   4.575  1.00 14.62           H
ATOM   3099  N   GLN A 196     -27.177   6.257   3.581  1.00  0.60           N
ATOM   3100  H   GLN A 196     -26.773   5.512   3.028  1.00  0.60           H
ATOM   3101  CA  GLN A 196     -28.218   7.096   2.994  1.00  0.60           C
ATOM   3102  HA  GLN A 196     -28.050   8.129   3.300  1.00  0.60           H
ATOM   3103  C   GLN A 196     -29.669   6.752   3.355  1.00  0.60           C
ATOM   3104  O   GLN A 196     -30.516   7.637   3.332  1.00  0.60           O
ATOM   3105  CB  GLN A 196     -28.081   7.028   1.480  1.00  0.60           C
ATOM   3106 1HB  GLN A 196     -28.101   5.981   1.182  1.00  0.60           H
ATOM   3107 2HB  GLN A 196     -28.937   7.527   1.036  1.00  0.60           H
ATOM   3108  CG  GLN A 196     -26.827   7.684   0.929  1.00  0.60           C
ATOM   3109 1HG  GLN A 196     -26.813   8.732   1.225  1.00  0.60           H
ATOM   3110 2HG  GLN A 196     -25.940   7.200   1.329  1.00  0.60           H
ATOM   3111  CD  GLN A 196     -26.795   7.603  -0.572  1.00  0.60           C
ATOM   3112  OE1 GLN A 196     -27.160   6.587  -1.162  1.00  0.60           O
ATOM   3113  NE2 GLN A 196     -26.397   8.664  -1.212  1.00  0.60           N
ATOM   3114 1HE2 GLN A 196     -26.489   8.693  -2.217  1.00  0.60           H
ATOM   3115 2HE2 GLN A 196     -26.017   9.458  -0.709  1.00  0.60           H
ATOM   3116  N   ARG A 197     -29.984   5.495   3.658  1.00  9.91           N
ATOM   3117  H   ARG A 197     -29.248   4.799   3.673  1.00  9.91           H
ATOM   3118  CA  ARG A 197     -31.383   5.084   3.910  1.00  9.91           C
ATOM   3119  HA  ARG A 197     -32.015   5.972   3.864  1.00  9.91           H
ATOM   3120  C   ARG A 197     -31.673   4.449   5.263  1.00  9.91           C
ATOM   3121  O   ARG A 197     -32.634   4.836   5.920  1.00  9.91           O
ATOM   3122  CB  ARG A 197     -31.839   4.139   2.788  1.00  9.91           C
ATOM   3123 1HB  ARG A 197     -31.832   4.701   1.853  1.00  9.91           H
ATOM   3124 2HB  ARG A 197     -31.105   3.339   2.703  1.00  9.91           H
ATOM   3125  CG  ARG A 197     -33.220   3.476   2.950  1.00  9.91           C
ATOM   3126 1HG  ARG A 197     -33.367   2.777   2.126  1.00  9.91           H
ATOM   3127 2HG  ARG A 197     -33.230   2.905   3.877  1.00  9.91           H
ATOM   3128  CD  ARG A 197     -34.394   4.452   2.983  1.00  9.91           C
ATOM   3129 1HD  ARG A 197     -34.232   5.177   3.782  1.00  9.91           H
ATOM   3130 2HD  ARG A 197     -34.453   4.981   2.031  1.00  9.91           H
ATOM   3131  NE  ARG A 197     -35.659   3.743   3.233  1.00  9.91           N
ATOM   3132  HE  ARG A 197     -35.641   2.737   3.140  1.00  9.91           H
ATOM   3133  CZ  ARG A 197     -36.816   4.294   3.578  1.00  9.91           C
ATOM   3134  NH1 ARG A 197     -37.834   3.514   3.804  1.00  9.91           N
ATOM   3135 1HH1 ARG A 197     -37.754   2.512   3.684  1.00  9.91           H
ATOM   3136 2HH1 ARG A 197     -38.707   3.910   4.125  1.00  9.91           H
ATOM   3137  NH2 ARG A 197     -36.998   5.582   3.716  1.00  9.91           N
ATOM   3138 1HH2 ARG A 197     -36.241   6.223   3.540  1.00  9.91           H
ATOM   3139 2HH2 ARG A 197     -37.905   5.947   3.983  1.00  9.91           H
ATOM   3140  N   GLN A 198     -30.874   3.495   5.707  0.88 12.55           N
ATOM   3141  H   GLN A 198     -30.081   3.200   5.154  0.88 12.55           H
ATOM   3142  CA  GLN A 198     -31.100   2.858   7.008  0.88 12.55           C
ATOM   3143  HA  GLN A 198     -32.129   2.507   7.084  0.88 12.55           H
ATOM   3144  C   GLN A 198     -30.873   3.906   8.088  0.88 12.55           C
ATOM   3145  O   GLN A 198     -31.624   3.982   9.045  0.88 12.55           O
ATOM   3146  CB  GLN A 198     -30.152   1.674   7.203  0.88 12.55           C
ATOM   3147 1HB  GLN A 198     -29.186   1.937   6.782  0.88 12.55           H
ATOM   3148 2HB  GLN A 198     -30.018   1.505   8.271  0.88 12.55           H
ATOM   3149  CG  GLN A 198     -30.640   0.359   6.583  0.88 12.55           C
ATOM   3150 1HG  GLN A 198     -29.853  -0.389   6.673  0.88 12.55           H
ATOM   3151 2HG  GLN A 198     -31.500   0.016   7.156  0.88 12.55           H
ATOM   3152  CD  GLN A 198     -31.064   0.466   5.129  0.88 12.55           C
ATOM   3153  OE1 GLN A 198     -30.308   0.856   4.252  0.88 12.55           O
ATOM   3154  NE2 GLN A 198     -32.296   0.141   4.865  0.88 12.55           N
ATOM   3155 1HE2 GLN A 198     -32.638   0.240   3.924  0.88 12.55           H
ATOM   3156 2HE2 GLN A 198     -32.894  -0.198   5.604  0.88 12.55           H
ATOM   3157  N   ASP A 199     -29.914   4.790   7.863  0.88 24.84           N
ATOM   3158  H   ASP A 199     -29.306   4.677   7.057  0.88 24.84           H
ATOM   3159  CA  ASP A 199     -29.682   5.924   8.759  0.88 24.84           C
ATOM   3160  HA  ASP A 199     -29.390   5.554   9.742  0.88 24.84           H
ATOM   3161  C   ASP A 199     -30.904   6.828   8.925  0.88 24.84           C
ATOM   3162  O   ASP A 199     -31.164   7.341  10.001  0.88 24.84           O
ATOM   3163  CB  ASP A 199     -28.551   6.754   8.170  0.88 24.84           C
ATOM   3164 1HB  ASP A 199     -27.733   6.087   7.903  0.88 24.84           H
ATOM   3165 2HB  ASP A 199     -28.915   7.243   7.268  0.88 24.84           H
ATOM   3166  CG  ASP A 199     -28.035   7.808   9.122  0.88 24.84           C
ATOM   3167  OD1 ASP A 199     -27.133   7.486   9.925  0.88 24.84           O
ATOM   3168  OD2 ASP A 199     -28.478   8.975   9.053  0.88 24.84           O
ATOM   3169  N   GLN A 200     -31.684   6.987   7.864  0.88 -5.48           N
ATOM   3170  H   GLN A 200     -31.436   6.532   6.999  0.88 -5.48           H
ATOM   3171  CA  GLN A 200     -32.899   7.804   7.903  0.88 -5.48           C
ATOM   3172  HA  GLN A 200     -32.723   8.678   8.532  0.88 -5.48           H
ATOM   3173  C   GLN A 200     -34.090   7.026   8.470  0.88 -5.48           C
ATOM   3174  O   GLN A 200     -35.076   7.598   8.937  0.88 -5.48           O
ATOM   3175  CB  GLN A 200     -33.252   8.276   6.490  0.88 -5.48           C
ATOM   3176 1HB  GLN A 200     -33.400   7.403   5.856  0.88 -5.48           H
ATOM   3177 2HB  GLN A 200     -34.189   8.831   6.538  0.88 -5.48           H
ATOM   3178  CG  GLN A 200     -32.190   9.174   5.859  0.88 -5.48           C
ATOM   3179 1HG  GLN A 200     -32.032  10.032   6.508  0.88 -5.48           H
ATOM   3180 2HG  GLN A 200     -31.253   8.628   5.768  0.88 -5.48           H
ATOM   3181  CD  GLN A 200     -32.590   9.683   4.493  0.88 -5.48           C
ATOM   3182  OE1 GLN A 200     -33.613   9.286   3.941  0.88 -5.48           O
ATOM   3183  NE2 GLN A 200     -31.838  10.602   3.960  0.88 -5.48           N
ATOM   3184 1HE2 GLN A 200     -32.063  10.946   3.041  0.88 -5.48           H
ATOM   3185 2HE2 GLN A 200     -31.034  10.950   4.468  0.88 -5.48           H
ATOM   3186  N   THR A 201     -34.000   5.705   8.416  0.88  7.67           N
ATOM   3187  H   THR A 201     -33.171   5.288   8.012  0.88  7.67           H
ATOM   3188  CA  THR A 201     -35.045   4.826   8.941  0.88  7.67           C
ATOM   3189  HA  THR A 201     -36.021   5.170   8.603  0.88  7.67           H
ATOM   3190  C   THR A 201     -34.994   4.872  10.466  0.88  7.67           C
ATOM   3191  O   THR A 201     -36.020   4.801  11.144  0.88  7.67           O
ATOM   3192  CB  THR A 201     -34.826   3.372   8.458  0.88  7.67           C
ATOM   3193  HB  THR A 201     -33.900   2.985   8.880  0.88  7.67           H
ATOM   3194  OG1 THR A 201     -34.732   3.362   7.029  0.88  7.67           O
ATOM   3195  HG1 THR A 201     -34.099   4.041   6.760  0.88  7.67           H
ATOM   3196  CG2 THR A 201     -35.971   2.446   8.833  0.88  7.67           C
ATOM   3197 1HG2 THR A 201     -35.744   1.438   8.489  0.88  7.67           H
ATOM   3198 2HG2 THR A 201     -36.893   2.790   8.365  0.88  7.67           H
ATOM   3199 3HG2 THR A 201     -36.097   2.422   9.915  0.88  7.67           H
ATOM   3200  N   LEU A 202     -33.792   5.013  11.006  0.88-10.53           N
ATOM   3201  H   LEU A 202     -32.975   5.075  10.410  0.88-10.53           H
ATOM   3202  CA  LEU A 202     -33.603   5.106  12.449  0.88-10.53           C
ATOM   3203  HA  LEU A 202     -34.232   4.363  12.936  0.88-10.53           H
ATOM   3204  C   LEU A 202     -34.025   6.487  12.946  0.88-10.53           C
ATOM   3205  O   LEU A 202     -33.332   7.476  12.749  0.88-10.53           O
ATOM   3206  CB  LEU A 202     -32.134   4.843  12.802  0.88-10.53           C
ATOM   3207 1HB  LEU A 202     -31.528   5.583  12.279  0.88-10.53           H
ATOM   3208 2HB  LEU A 202     -32.013   5.019  13.869  0.88-10.53           H
ATOM   3209  CG  LEU A 202     -31.563   3.453  12.475  0.88-10.53           C
ATOM   3210  HG  LEU A 202     -31.681   3.273  11.411  0.88-10.53           H
ATOM   3211  CD1 LEU A 202     -30.072   3.423  12.789  0.88-10.53           C
ATOM   3212 1HD1 LEU A 202     -29.655   2.455  12.509  0.88-10.53           H
ATOM   3213 2HD1 LEU A 202     -29.898   3.597  13.850  0.88-10.53           H
ATOM   3214 3HD1 LEU A 202     -29.563   4.195  12.211  0.88-10.53           H
ATOM   3215  CD2 LEU A 202     -32.269   2.314  13.211  0.88-10.53           C
ATOM   3216 1HD2 LEU A 202     -31.800   1.367  12.945  0.88-10.53           H
ATOM   3217 2HD2 LEU A 202     -33.315   2.268  12.910  0.88-10.53           H
ATOM   3218 3HD2 LEU A 202     -32.207   2.447  14.288  0.88-10.53           H
ATOM   3219  N   GLU A 203     -35.186   6.552  13.575  0.88 16.31           N
ATOM   3220  H   GLU A 203     -35.736   5.717  13.693  0.88 16.31           H
ATOM   3221  CA  GLU A 203     -35.733   7.802  14.097  0.88 16.31           C
ATOM   3222  HA  GLU A 203     -34.922   8.476  14.377  0.88 16.31           H
ATOM   3223  C   GLU A 203     -36.560   7.463  15.331  0.88 16.31           C
ATOM   3224  O   GLU A 203     -37.010   6.319  15.481  0.88 16.31           O
ATOM   3225  CB  GLU A 203     -36.614   8.483  13.035  0.88 16.31           C
ATOM   3226 1HB  GLU A 203     -36.904   9.465  13.408  0.88 16.31           H
ATOM   3227 2HB  GLU A 203     -36.015   8.620  12.135  0.88 16.31           H
ATOM   3228  CG  GLU A 203     -37.884   7.711  12.657  0.88 16.31           C
ATOM   3229 1HG  GLU A 203     -37.611   6.696  12.369  0.88 16.31           H
ATOM   3230 2HG  GLU A 203     -38.540   7.655  13.526  0.88 16.31           H
ATOM   3231  CD  GLU A 203     -38.653   8.345  11.508  0.88 16.31           C
ATOM   3232  OE1 GLU A 203     -38.535   9.562  11.244  0.88 16.31           O
ATOM   3233  OE2 GLU A 203     -39.423   7.617  10.842  0.88 16.31           O
ATOM   3234  N   LEU A 204     -36.797   8.434  16.198  0.88-25.38           N
ATOM   3235  H   LEU A 204     -36.370   9.351  16.056  0.88-25.38           H
ATOM   3236  CA  LEU A 204     -37.732   8.261  17.307  0.88-25.38           C
ATOM   3237  HA  LEU A 204     -37.769   7.220  17.620  0.88-25.38           H
ATOM   3238  C   LEU A 204     -39.098   8.682  16.793  0.88-25.38           C
ATOM   3239  O   LEU A 204     -39.243   9.757  16.211  0.88-25.38           O
ATOM   3240  CB  LEU A 204     -37.348   9.150  18.492  0.88-25.38           C
ATOM   3241 1HB  LEU A 204     -37.269  10.176  18.131  0.88-25.38           H
ATOM   3242 2HB  LEU A 204     -38.163   9.115  19.214  0.88-25.38           H
ATOM   3243  CG  LEU A 204     -36.051   8.802  19.235  0.88-25.38           C
ATOM   3244  HG  LEU A 204     -35.226   8.792  18.525  0.88-25.38           H
ATOM   3245  CD1 LEU A 204     -35.784   9.884  20.268  0.88-25.38           C
ATOM   3246 1HD1 LEU A 204     -34.875   9.642  20.817  0.88-25.38           H
ATOM   3247 2HD1 LEU A 204     -36.621   9.967  20.962  0.88-25.38           H
ATOM   3248 3HD1 LEU A 204     -35.635  10.841  19.765  0.88-25.38           H
ATOM   3249  CD2 LEU A 204     -36.117   7.436  19.928  0.88-25.38           C
ATOM   3250 1HD2 LEU A 204     -35.195   7.264  20.485  0.88-25.38           H
ATOM   3251 2HD2 LEU A 204     -36.214   6.648  19.182  0.88-25.38           H
ATOM   3252 3HD2 LEU A 204     -36.969   7.398  20.609  0.88-25.38           H
ATOM   3253  N   VAL A 205     -40.106   7.852  16.995  0.88-19.71           N
ATOM   3254  H   VAL A 205     -39.962   6.982  17.501  0.88-19.71           H
ATOM   3255  CA  VAL A 205     -41.453   8.174  16.535  0.88-19.71           C
ATOM   3256  HA  VAL A 205     -41.400   8.913  15.736  0.88-19.71           H
ATOM   3257  C   VAL A 205     -42.179   8.775  17.733  0.88-19.71           C
ATOM   3258  O   VAL A 205     -42.289   8.134  18.777  0.88-19.71           O
ATOM   3259  CB  VAL A 205     -42.182   6.910  16.007  0.88-19.71           C
ATOM   3260  HB  VAL A 205     -42.249   6.179  16.811  0.88-19.71           H
ATOM   3261  CG1 VAL A 205     -43.596   7.247  15.537  0.88-19.71           C
ATOM   3262 1HG1 VAL A 205     -44.072   6.351  15.142  0.88-19.71           H
ATOM   3263 2HG1 VAL A 205     -43.555   8.009  14.760  0.88-19.71           H
ATOM   3264 3HG1 VAL A 205     -44.191   7.615  16.372  0.88-19.71           H
ATOM   3265  CG2 VAL A 205     -41.394   6.277  14.844  0.88-19.71           C
ATOM   3266 1HG2 VAL A 205     -41.916   5.385  14.497  0.88-19.71           H
ATOM   3267 2HG2 VAL A 205     -40.400   5.982  15.178  0.88-19.71           H
ATOM   3268 3HG2 VAL A 205     -41.298   6.990  14.023  0.88-19.71           H
ATOM   3269  N   GLY A 206     -42.654  10.004  17.603  0.88 19.25           N
ATOM   3270  H   GLY A 206     -42.522  10.502  16.735  0.88 19.25           H
ATOM   3271  CA  GLY A 206     -43.379  10.660  18.684  0.88 19.25           C
ATOM   3272 1HA  GLY A 206     -43.314  10.073  19.599  0.88 19.25           H
ATOM   3273 2HA  GLY A 206     -42.930  11.636  18.870  0.88 19.25           H
ATOM   3274  C   GLY A 206     -44.837  10.863  18.330  0.88 19.25           C
ATOM   3275  O   GLY A 206     -45.189  10.875  17.145  0.88 19.25           O
ATOM   3276  N   LEU A 207     -45.692  11.037  19.325  0.88-26.77           N
ATOM   3277  H   LEU A 207     -45.376  10.939  20.288  0.88-26.77           H
ATOM   3278  CA  LEU A 207     -47.077  11.435  19.081  0.88-26.77           C
ATOM   3279  HA  LEU A 207     -47.485  10.852  18.258  0.88-26.77           H
ATOM   3280  C   LEU A 207     -47.099  12.922  18.711  0.88-26.77           C
ATOM   3281  O   LEU A 207     -46.229  13.676  19.158  0.88-26.77           O
ATOM   3282  CB  LEU A 207     -47.934  11.229  20.340  0.88-26.77           C
ATOM   3283 1HB  LEU A 207     -47.422  11.703  21.177  0.88-26.77           H
ATOM   3284 2HB  LEU A 207     -48.872  11.763  20.193  0.88-26.77           H
ATOM   3285  CG  LEU A 207     -48.296   9.791  20.743  0.88-26.77           C
ATOM   3286  HG  LEU A 207     -47.380   9.222  20.883  0.88-26.77           H
ATOM   3287  CD1 LEU A 207     -49.067   9.805  22.060  0.88-26.77           C
ATOM   3288 1HD1 LEU A 207     -49.284   8.782  22.368  0.88-26.77           H
ATOM   3289 2HD1 LEU A 207     -50.007  10.348  21.944  0.88-26.77           H
ATOM   3290 3HD1 LEU A 207     -48.469  10.283  22.835  0.88-26.77           H
ATOM   3291  CD2 LEU A 207     -49.143   9.099  19.674  0.88-26.77           C
ATOM   3292 1HD2 LEU A 207     -49.448   8.116  20.033  0.88-26.77           H
ATOM   3293 2HD2 LEU A 207     -48.562   8.966  18.763  0.88-26.77           H
ATOM   3294 3HD2 LEU A 207     -50.035   9.689  19.459  0.88-26.77           H
ATOM   3295  N   PRO A 208     -48.098  13.374  17.934  0.88 -3.00           N
ATOM   3296  CA  PRO A 208     -48.252  14.814  17.685  0.88 -3.00           C
ATOM   3297  HA  PRO A 208     -47.313  15.255  17.352  0.88 -3.00           H
ATOM   3298  C   PRO A 208     -48.750  15.546  18.942  0.88 -3.00           C
ATOM   3299  O   PRO A 208     -49.098  14.891  19.938  0.88 -3.00           O
ATOM   3300  CB  PRO A 208     -49.276  14.832  16.543  0.88 -3.00           C
ATOM   3301 1HB  PRO A 208     -49.871  15.744  16.553  0.88 -3.00           H
ATOM   3302 2HB  PRO A 208     -48.768  14.716  15.586  0.88 -3.00           H
ATOM   3303  CG  PRO A 208     -50.117  13.672  16.805  0.88 -3.00           C
ATOM   3304 1HG  PRO A 208     -50.830  13.904  17.594  0.88 -3.00           H
ATOM   3305 2HG  PRO A 208     -50.635  13.356  15.902  0.88 -3.00           H
ATOM   3306  CD  PRO A 208     -49.166  12.612  17.258  0.88 -3.00           C
ATOM   3307 1HD  PRO A 208     -49.663  11.924  17.942  0.88 -3.00           H
ATOM   3308 2HD  PRO A 208     -48.754  12.079  16.400  0.88 -3.00           H
ATOM   3309  N   PRO A 209     -48.784  16.895  18.940  0.88-17.18           N
ATOM   3310  CA  PRO A 209     -49.321  17.557  20.139  0.88-17.18           C
ATOM   3311  HA  PRO A 209     -48.750  17.278  21.021  0.88-17.18           H
ATOM   3312  C   PRO A 209     -50.793  17.260  20.401  0.88-17.18           C
ATOM   3313  O   PRO A 209     -51.184  17.289  21.586  0.88-17.18           O
ATOM   3314  OXT PRO A 209     -51.561  17.018  19.448  0.88-17.18           O
ATOM   3315  CB  PRO A 209     -49.106  19.043  19.835  0.88-17.18           C
ATOM   3316 1HB  PRO A 209     -49.888  19.651  20.289  0.88-17.18           H
ATOM   3317 2HB  PRO A 209     -48.126  19.363  20.185  0.88-17.18           H
ATOM   3318  CG  PRO A 209     -49.158  19.121  18.365  0.88-17.18           C
ATOM   3319 1HG  PRO A 209     -50.192  19.068  18.022  0.88-17.18           H
ATOM   3320 2HG  PRO A 209     -48.680  20.031  18.007  0.88-17.18           H
ATOM   3321  CD  PRO A 209     -48.394  17.899  17.932  0.88-17.18           C
ATOM   3322 1HD  PRO A 209     -48.694  17.602  16.929  0.88-17.18           H
ATOM   3323 2HD  PRO A 209     -47.320  18.079  17.979  0.88-17.18           H
TER    3324      PRO A 209 
ATOM   3325  O5*  DT A 325       0.045  27.684   2.313  1.00 55.87           O
ATOM   3326 *HO5  DT A 325       0.843  28.080   1.914  1.00 55.87           H
ATOM   3327  C5*  DT A 325      -0.900  27.452   1.279  1.00 55.87           C
ATOM   3328 1H5*  DT A 325      -0.743  26.459   0.855  1.00 55.87           H
ATOM   3329 2H5*  DT A 325      -0.757  28.195   0.493  1.00 55.87           H
ATOM   3330  C4*  DT A 325      -2.339  27.566   1.803  1.00 55.87           C
ATOM   3331  H4*  DT A 325      -2.457  28.531   2.299  1.00 55.87           H
ATOM   3332  O4*  DT A 325      -3.239  27.501   0.711  1.00 55.87           O
ATOM   3333  C3*  DT A 325      -2.744  26.455   2.786  1.00 55.87           C
ATOM   3334  H3*  DT A 325      -2.067  25.603   2.700  1.00 55.87           H
ATOM   3335  O3*  DT A 325      -2.732  26.980   4.114  1.00 55.87           O
ATOM   3336  C2*  DT A 325      -4.146  26.045   2.332  1.00 55.87           C
ATOM   3337 1H2*  DT A 325      -4.869  26.164   3.139  1.00 55.87           H
ATOM   3338 2H2*  DT A 325      -4.130  25.011   1.988  1.00 55.87           H
ATOM   3339  C1*  DT A 325      -4.477  26.997   1.181  1.00 55.87           C
ATOM   3340  H1*  DT A 325      -5.074  27.827   1.575  1.00 55.87           H
ATOM   3341  N1   DT A 325      -5.196  26.345   0.041  1.00 55.87           N
ATOM   3342  C2   DT A 325      -6.530  26.722  -0.230  1.00 55.87           C
ATOM   3343  O2   DT A 325      -7.230  27.402   0.529  1.00 55.87           O
ATOM   3344  N3   DT A 325      -7.047  26.319  -1.440  1.00 55.87           N
ATOM   3345  H3   DT A 325      -8.001  26.578  -1.635  1.00 55.87           H
ATOM   3346  C4   DT A 325      -6.395  25.565  -2.391  1.00 55.87           C
ATOM   3347  O4   DT A 325      -6.940  25.376  -3.484  1.00 55.87           O
ATOM   3348  C5   DT A 325      -5.072  25.069  -1.977  1.00 55.87           C
ATOM   3349  C5M  DT A 325      -4.281  24.128  -2.872  1.00 55.87           C
ATOM   3350 1H7   DT A 325      -3.389  23.771  -2.358  1.00 55.87           H
ATOM   3351 2H7   DT A 325      -3.997  24.648  -3.788  1.00 55.87           H
ATOM   3352 3H7   DT A 325      -4.908  23.276  -3.133  1.00 55.87           H
ATOM   3353  C6   DT A 325      -4.529  25.455  -0.790  1.00 55.87           C
ATOM   3354  H6   DT A 325      -3.546  25.095  -0.506  1.00 55.87           H
ATOM   3355  P    DA A 326      -2.689  26.049   5.433  1.00 60.68           P
ATOM   3356  O1P  DA A 326      -2.268  26.904   6.562  1.00 60.68           O
ATOM   3357  O2P  DA A 326      -1.906  24.832   5.130  1.00 60.68           O
ATOM   3358  O5*  DA A 326      -4.225  25.629   5.655  1.00 60.68           O
ATOM   3359  C5*  DA A 326      -5.158  26.570   6.182  1.00 60.68           C
ATOM   3360 1H5*  DA A 326      -5.078  27.494   5.611  1.00 60.68           H
ATOM   3361 2H5*  DA A 326      -4.894  26.784   7.218  1.00 60.68           H
ATOM   3362  C4*  DA A 326      -6.622  26.113   6.134  1.00 60.68           C
ATOM   3363  H4*  DA A 326      -7.228  26.905   6.572  1.00 60.68           H
ATOM   3364  O4*  DA A 326      -7.024  25.951   4.779  1.00 60.68           O
ATOM   3365  C3*  DA A 326      -6.916  24.824   6.920  1.00 60.68           C
ATOM   3366  H3*  DA A 326      -6.001  24.412   7.350  1.00 60.68           H
ATOM   3367  O3*  DA A 326      -7.860  25.111   7.960  1.00 60.68           O
ATOM   3368  C2*  DA A 326      -7.456  23.884   5.850  1.00 60.68           C
ATOM   3369 1H2*  DA A 326      -8.348  23.370   6.195  1.00 60.68           H
ATOM   3370 2H2*  DA A 326      -6.685  23.159   5.602  1.00 60.68           H
ATOM   3371  C1*  DA A 326      -7.787  24.768   4.647  1.00 60.68           C
ATOM   3372  H1*  DA A 326      -8.852  25.020   4.676  1.00 60.68           H
ATOM   3373  N9   DA A 326      -7.454  24.128   3.343  1.00 60.68           N
ATOM   3374  C8   DA A 326      -6.325  23.420   2.990  1.00 60.68           C
ATOM   3375  H8   DA A 326      -5.515  23.235   3.685  1.00 60.68           H
ATOM   3376  N7   DA A 326      -6.305  23.008   1.750  1.00 60.68           N
ATOM   3377  C5   DA A 326      -7.519  23.473   1.236  1.00 60.68           C
ATOM   3378  C6   DA A 326      -8.144  23.388  -0.041  1.00 60.68           C
ATOM   3379  N6   DA A 326      -7.618  22.772  -1.091  1.00 60.68           N
ATOM   3380 1H6   DA A 326      -8.125  22.769  -1.968  1.00 60.68           H
ATOM   3381 2H6   DA A 326      -6.735  22.295  -1.006  1.00 60.68           H
ATOM   3382  N1   DA A 326      -9.353  23.955  -0.226  1.00 60.68           N
ATOM   3383  C2   DA A 326      -9.940  24.564   0.805  1.00 60.68           C
ATOM   3384  H2   DA A 326     -10.913  24.994   0.607  1.00 60.68           H
ATOM   3385  N3   DA A 326      -9.476  24.720   2.049  1.00 60.68           N
ATOM   3386  C4   DA A 326      -8.233  24.147   2.205  1.00 60.68           C
ATOM   3387  P    DA A 327      -8.536  23.979   8.916  1.00 56.08           P
ATOM   3388  O1P  DA A 327      -8.897  24.624  10.197  1.00 56.08           O
ATOM   3389  O2P  DA A 327      -7.674  22.778   8.942  1.00 56.08           O
ATOM   3390  O5*  DA A 327      -9.895  23.606   8.135  1.00 56.08           O
ATOM   3391  C5*  DA A 327     -10.884  24.597   7.871  1.00 56.08           C
ATOM   3392 1H5*  DA A 327     -10.392  25.525   7.578  1.00 56.08           H
ATOM   3393 2H5*  DA A 327     -11.460  24.784   8.778  1.00 56.08           H
ATOM   3394  C4*  DA A 327     -11.841  24.176   6.739  1.00 56.08           C
ATOM   3395  H4*  DA A 327     -12.468  25.036   6.501  1.00 56.08           H
ATOM   3396  O4*  DA A 327     -11.112  23.819   5.566  1.00 56.08           O
ATOM   3397  C3*  DA A 327     -12.770  23.003   7.099  1.00 56.08           C
ATOM   3398  H3*  DA A 327     -12.586  22.656   8.117  1.00 56.08           H
ATOM   3399  O3*  DA A 327     -14.126  23.438   6.950  1.00 56.08           O
ATOM   3400  C2*  DA A 327     -12.386  21.916   6.095  1.00 56.08           C
ATOM   3401 1H2*  DA A 327     -13.258  21.370   5.739  1.00 56.08           H
ATOM   3402 2H2*  DA A 327     -11.667  21.234   6.550  1.00 56.08           H
ATOM   3403  C1*  DA A 327     -11.740  22.702   4.960  1.00 56.08           C
ATOM   3404  H1*  DA A 327     -12.521  23.049   4.276  1.00 56.08           H
ATOM   3405  N9   DA A 327     -10.737  21.903   4.212  1.00 56.08           N
ATOM   3406  C8   DA A 327      -9.527  21.416   4.652  1.00 56.08           C
ATOM   3407  H8   DA A 327      -9.195  21.528   5.677  1.00 56.08           H
ATOM   3408  N7   DA A 327      -8.808  20.835   3.729  1.00 56.08           N
ATOM   3409  C5   DA A 327      -9.628  20.899   2.596  1.00 56.08           C
ATOM   3410  C6   DA A 327      -9.483  20.466   1.247  1.00 56.08           C
ATOM   3411  N6   DA A 327      -8.391  19.894   0.771  1.00 56.08           N
ATOM   3412 1H6   DA A 327      -8.356  19.634  -0.205  1.00 56.08           H
ATOM   3413 2H6   DA A 327      -7.611  19.724   1.387  1.00 56.08           H
ATOM   3414  N1   DA A 327     -10.498  20.648   0.374  1.00 56.08           N
ATOM   3415  C2   DA A 327     -11.612  21.244   0.803  1.00 56.08           C
ATOM   3416  H2   DA A 327     -12.401  21.357   0.071  1.00 56.08           H
ATOM   3417  N3   DA A 327     -11.871  21.726   2.023  1.00 56.08           N
ATOM   3418  C4   DA A 327     -10.823  21.518   2.892  1.00 56.08           C
ATOM   3419  P    DT A 328     -15.395  22.601   7.502  1.00 66.02           P
ATOM   3420  O1P  DT A 328     -16.538  23.538   7.624  1.00 66.02           O
ATOM   3421  O2P  DT A 328     -14.984  21.819   8.685  1.00 66.02           O
ATOM   3422  O5*  DT A 328     -15.710  21.579   6.301  1.00 66.02           O
ATOM   3423  C5*  DT A 328     -16.203  22.056   5.048  1.00 66.02           C
ATOM   3424 1H5*  DT A 328     -15.582  22.888   4.711  1.00 66.02           H
ATOM   3425 2H5*  DT A 328     -17.220  22.424   5.179  1.00 66.02           H
ATOM   3426  C4*  DT A 328     -16.210  20.982   3.951  1.00 66.02           C
ATOM   3427  H4*  DT A 328     -16.722  21.405   3.086  1.00 66.02           H
ATOM   3428  O4*  DT A 328     -14.887  20.658   3.552  1.00 66.02           O
ATOM   3429  C3*  DT A 328     -16.914  19.659   4.318  1.00 66.02           C
ATOM   3430  H3*  DT A 328     -16.985  19.545   5.402  1.00 66.02           H
ATOM   3431  O3*  DT A 328     -18.221  19.625   3.726  1.00 66.02           O
ATOM   3432  C2*  DT A 328     -15.965  18.600   3.745  1.00 66.02           C
ATOM   3433 1H2*  DT A 328     -16.496  17.903   3.103  1.00 66.02           H
ATOM   3434 2H2*  DT A 328     -15.479  18.066   4.561  1.00 66.02           H
ATOM   3435  C1*  DT A 328     -14.942  19.392   2.927  1.00 66.02           C
ATOM   3436  H1*  DT A 328     -15.324  19.512   1.908  1.00 66.02           H
ATOM   3437  N1   DT A 328     -13.587  18.757   2.881  1.00 66.02           N
ATOM   3438  C2   DT A 328     -13.094  18.281   1.642  1.00 66.02           C
ATOM   3439  O2   DT A 328     -13.749  18.245   0.600  1.00 66.02           O
ATOM   3440  N3   DT A 328     -11.801  17.814   1.633  1.00 66.02           N
ATOM   3441  H3   DT A 328     -11.428  17.498   0.753  1.00 66.02           H
ATOM   3442  C4   DT A 328     -10.967  17.716   2.719  1.00 66.02           C
ATOM   3443  O4   DT A 328      -9.819  17.307   2.549  1.00 66.02           O
ATOM   3444  C5   DT A 328     -11.562  18.148   3.992  1.00 66.02           C
ATOM   3445  C5M  DT A 328     -10.776  18.047   5.283  1.00 66.02           C
ATOM   3446 1H7   DT A 328     -11.289  18.581   6.081  1.00 66.02           H
ATOM   3447 2H7   DT A 328      -9.787  18.485   5.139  1.00 66.02           H
ATOM   3448 3H7   DT A 328     -10.656  16.999   5.557  1.00 66.02           H
ATOM   3449  C6   DT A 328     -12.824  18.655   4.033  1.00 66.02           C
ATOM   3450  H6   DT A 328     -13.244  18.991   4.975  1.00 66.02           H
ATOM   3451  P    DC A 329     -19.251  18.368   3.866  1.00 60.06           P
ATOM   3452  O1P  DC A 329     -20.625  18.876   3.676  1.00 60.06           O
ATOM   3453  O2P  DC A 329     -18.929  17.589   5.083  1.00 60.06           O
ATOM   3454  O5*  DC A 329     -18.885  17.465   2.597  1.00 60.06           O
ATOM   3455  C5*  DC A 329     -19.059  17.955   1.271  1.00 60.06           C
ATOM   3456 1H5*  DC A 329     -18.695  18.981   1.212  1.00 60.06           H
ATOM   3457 2H5*  DC A 329     -20.117  17.943   1.015  1.00 60.06           H
ATOM   3458  C4*  DC A 329     -18.282  17.103   0.264  1.00 60.06           C
ATOM   3459  H4*  DC A 329     -18.356  17.569  -0.718  1.00 60.06           H
ATOM   3460  O4*  DC A 329     -16.916  17.054   0.644  1.00 60.06           O
ATOM   3461  C3*  DC A 329     -18.797  15.660   0.165  1.00 60.06           C
ATOM   3462  H3*  DC A 329     -19.402  15.424   1.041  1.00 60.06           H
ATOM   3463  O3*  DC A 329     -19.555  15.461  -1.031  1.00 60.06           O
ATOM   3464  C2*  DC A 329     -17.524  14.821   0.182  1.00 60.06           C
ATOM   3465 1H2*  DC A 329     -17.450  14.204  -0.712  1.00 60.06           H
ATOM   3466 2H2*  DC A 329     -17.520  14.195   1.074  1.00 60.06           H
ATOM   3467  C1*  DC A 329     -16.370  15.825   0.216  1.00 60.06           C
ATOM   3468  H1*  DC A 329     -15.978  15.953  -0.798  1.00 60.06           H
ATOM   3469  N1   DC A 329     -15.265  15.407   1.139  1.00 60.06           N
ATOM   3470  C2   DC A 329     -14.017  15.007   0.603  1.00 60.06           C
ATOM   3471  O2   DC A 329     -13.857  14.857  -0.615  1.00 60.06           O
ATOM   3472  N3   DC A 329     -12.981  14.745   1.448  1.00 60.06           N
ATOM   3473  C4   DC A 329     -13.146  14.819   2.763  1.00 60.06           C
ATOM   3474  N4   DC A 329     -12.107  14.573   3.523  1.00 60.06           N
ATOM   3475 1H4   DC A 329     -11.202  14.410   3.095  1.00 60.06           H
ATOM   3476 2H4   DC A 329     -12.218  14.531   4.527  1.00 60.06           H
ATOM   3477  C5   DC A 329     -14.414  15.140   3.350  1.00 60.06           C
ATOM   3478  H5   DC A 329     -14.568  15.174   4.419  1.00 60.06           H
ATOM   3479  C6   DC A 329     -15.445  15.429   2.508  1.00 60.06           C
ATOM   3480  H6   DC A 329     -16.420  15.699   2.902  1.00 60.06           H
ATOM   3481  P    DC A 330     -20.496  14.162  -1.269  1.00 53.33           P
ATOM   3482  O1P  DC A 330     -21.455  14.472  -2.348  1.00 53.33           O
ATOM   3483  O2P  DC A 330     -21.013  13.684   0.031  1.00 53.33           O
ATOM   3484  O5*  DC A 330     -19.475  13.055  -1.818  1.00 53.33           O
ATOM   3485  C5*  DC A 330     -18.892  13.137  -3.118  1.00 53.33           C
ATOM   3486 1H5*  DC A 330     -18.398  14.102  -3.236  1.00 53.33           H
ATOM   3487 2H5*  DC A 330     -19.673  13.045  -3.874  1.00 53.33           H
ATOM   3488  C4*  DC A 330     -17.856  12.016  -3.319  1.00 53.33           C
ATOM   3489  H4*  DC A 330     -17.504  12.042  -4.351  1.00 53.33           H
ATOM   3490  O4*  DC A 330     -16.750  12.244  -2.446  1.00 53.33           O
ATOM   3491  C3*  DC A 330     -18.413  10.606  -3.023  1.00 53.33           C
ATOM   3492  H3*  DC A 330     -19.447  10.666  -2.678  1.00 53.33           H
ATOM   3493  O3*  DC A 330     -18.339   9.762  -4.177  1.00 53.33           O
ATOM   3494  C2*  DC A 330     -17.522  10.108  -1.890  1.00 53.33           C
ATOM   3495 1H2*  DC A 330     -17.251   9.065  -2.032  1.00 53.33           H
ATOM   3496 2H2*  DC A 330     -18.034  10.248  -0.939  1.00 53.33           H
ATOM   3497  C1*  DC A 330     -16.286  10.996  -1.973  1.00 53.33           C
ATOM   3498  H1*  DC A 330     -15.610  10.571  -2.722  1.00 53.33           H
ATOM   3499  N1   DC A 330     -15.562  11.140  -0.661  1.00 53.33           N
ATOM   3500  C2   DC A 330     -14.242  10.648  -0.533  1.00 53.33           C
ATOM   3501  O2   DC A 330     -13.694  10.049  -1.463  1.00 53.33           O
ATOM   3502  N3   DC A 330     -13.570  10.811   0.643  1.00 53.33           N
ATOM   3503  C4   DC A 330     -14.154  11.406   1.675  1.00 53.33           C
ATOM   3504  N4   DC A 330     -13.473  11.514   2.793  1.00 53.33           N
ATOM   3505 1H4   DC A 330     -12.514  11.195   2.832  1.00 53.33           H
ATOM   3506 2H4   DC A 330     -13.905  11.923   3.605  1.00 53.33           H
ATOM   3507  C5   DC A 330     -15.493  11.907   1.594  1.00 53.33           C
ATOM   3508  H5   DC A 330     -15.976  12.393   2.426  1.00 53.33           H
ATOM   3509  C6   DC A 330     -16.164  11.751   0.420  1.00 53.33           C
ATOM   3510  H6   DC A 330     -17.182  12.113   0.318  1.00 53.33           H
ATOM   3511  P    DT A 331     -18.974   8.267  -4.216  1.00 84.82           P
ATOM   3512  O1P  DT A 331     -19.367   7.958  -5.604  1.00 84.82           O
ATOM   3513  O2P  DT A 331     -19.982   8.138  -3.143  1.00 84.82           O
ATOM   3514  O5*  DT A 331     -17.740   7.319  -3.825  1.00 84.82           O
ATOM   3515  C5*  DT A 331     -16.572   7.242  -4.637  1.00 84.82           C
ATOM   3516 1H5*  DT A 331     -16.272   8.247  -4.930  1.00 84.82           H
ATOM   3517 2H5*  DT A 331     -16.793   6.666  -5.537  1.00 84.82           H
ATOM   3518  C4*  DT A 331     -15.406   6.579  -3.876  1.00 84.82           C
ATOM   3519  H4*  DT A 331     -14.529   6.561  -4.524  1.00 84.82           H
ATOM   3520  O4*  DT A 331     -15.107   7.343  -2.705  1.00 84.82           O
ATOM   3521  C3*  DT A 331     -15.714   5.137  -3.412  1.00 84.82           C
ATOM   3522  H3*  DT A 331     -16.605   4.735  -3.898  1.00 84.82           H
ATOM   3523  O3*  DT A 331     -14.585   4.287  -3.602  1.00 84.82           O
ATOM   3524  C2*  DT A 331     -15.929   5.309  -1.919  1.00 84.82           C
ATOM   3525 1H2*  DT A 331     -15.693   4.401  -1.374  1.00 84.82           H
ATOM   3526 2H2*  DT A 331     -16.952   5.625  -1.720  1.00 84.82           H
ATOM   3527  C1*  DT A 331     -14.942   6.443  -1.623  1.00 84.82           C
ATOM   3528  H1*  DT A 331     -13.927   6.036  -1.665  1.00 84.82           H
ATOM   3529  N1   DT A 331     -15.136   7.107  -0.298  1.00 84.82           N
ATOM   3530  C2   DT A 331     -14.016   7.239   0.558  1.00 84.82           C
ATOM   3531  O2   DT A 331     -12.859   6.883   0.274  1.00 84.82           O
ATOM   3532  N3   DT A 331     -14.264   7.789   1.792  1.00 84.82           N
ATOM   3533  H3   DT A 331     -13.480   7.875   2.416  1.00 84.82           H
ATOM   3534  C4   DT A 331     -15.458   8.290   2.246  1.00 84.82           C
ATOM   3535  O4   DT A 331     -15.495   8.811   3.362  1.00 84.82           O
ATOM   3536  C5   DT A 331     -16.577   8.151   1.304  1.00 84.82           C
ATOM   3537  C5M  DT A 331     -17.961   8.665   1.668  1.00 84.82           C
ATOM   3538 1H7   DT A 331     -18.652   8.543   0.838  1.00 84.82           H
ATOM   3539 2H7   DT A 331     -17.892   9.723   1.920  1.00 84.82           H
ATOM   3540 3H7   DT A 331     -18.328   8.132   2.546  1.00 84.82           H
ATOM   3541  C6   DT A 331     -16.386   7.571   0.087  1.00 84.82           C
ATOM   3542  H6   DT A 331     -17.215   7.477  -0.603  1.00 84.82           H
ATOM   3543  P    DA A 332     -14.676   2.943  -4.450  1.00 71.87           P
ATOM   3544  O1P  DA A 332     -14.878   3.281  -5.870  1.00 71.87           O
ATOM   3545  O2P  DA A 332     -15.598   2.006  -3.771  1.00 71.87           O
ATOM   3546  O5*  DA A 332     -13.218   2.298  -4.267  1.00 71.87           O
ATOM   3547  C5*  DA A 332     -12.033   2.892  -4.809  1.00 71.87           C
ATOM   3548 1H5*  DA A 332     -12.133   3.978  -4.803  1.00 71.87           H
ATOM   3549 2H5*  DA A 332     -11.899   2.565  -5.840  1.00 71.87           H
ATOM   3550  C4*  DA A 332     -10.779   2.507  -3.994  1.00 71.87           C
ATOM   3551  H4*  DA A 332      -9.892   2.652  -4.616  1.00 71.87           H
ATOM   3552  O4*  DA A 332     -10.715   3.390  -2.870  1.00 71.87           O
ATOM   3553  C3*  DA A 332     -10.804   1.050  -3.484  1.00 71.87           C
ATOM   3554  H3*  DA A 332     -11.664   0.523  -3.890  1.00 71.87           H
ATOM   3555  O3*  DA A 332      -9.638   0.303  -3.820  1.00 71.87           O
ATOM   3556  C2*  DA A 332     -10.966   1.205  -1.980  1.00 71.87           C
ATOM   3557 1H2*  DA A 332     -10.239   0.594  -1.463  1.00 71.87           H
ATOM   3558 2H2*  DA A 332     -11.970   0.907  -1.685  1.00 71.87           H
ATOM   3559  C1*  DA A 332     -10.703   2.668  -1.648  1.00 71.87           C
ATOM   3560  H1*  DA A 332      -9.715   2.755  -1.184  1.00 71.87           H
ATOM   3561  N9   DA A 332     -11.738   3.182  -0.707  1.00 71.87           N
ATOM   3562  C8   DA A 332     -13.084   3.335  -0.928  1.00 71.87           C
ATOM   3563  H8   DA A 332     -13.529   3.209  -1.906  1.00 71.87           H
ATOM   3564  N7   DA A 332     -13.780   3.613   0.140  1.00 71.87           N
ATOM   3565  C5   DA A 332     -12.806   3.774   1.132  1.00 71.87           C
ATOM   3566  C6   DA A 332     -12.841   4.165   2.504  1.00 71.87           C
ATOM   3567  N6   DA A 332     -13.951   4.448   3.173  1.00 71.87           N
ATOM   3568 1H6   DA A 332     -13.889   4.756   4.139  1.00 71.87           H
ATOM   3569 2H6   DA A 332     -14.846   4.353   2.725  1.00 71.87           H
ATOM   3570  N1   DA A 332     -11.684   4.267   3.191  1.00 71.87           N
ATOM   3571  C2   DA A 332     -10.537   4.015   2.559  1.00 71.87           C
ATOM   3572  H2   DA A 332      -9.639   4.124   3.151  1.00 71.87           H
ATOM   3573  N3   DA A 332     -10.360   3.636   1.289  1.00 71.87           N
ATOM   3574  C4   DA A 332     -11.550   3.543   0.611  1.00 71.87           C
ATOM   3575  P    DA A 333      -9.467  -1.273  -3.412  1.00 75.00           P
ATOM   3576  O1P  DA A 333      -8.542  -1.924  -4.360  1.00 75.00           O
ATOM   3577  O2P  DA A 333     -10.806  -1.868  -3.191  1.00 75.00           O
ATOM   3578  O5*  DA A 333      -8.725  -1.188  -1.982  1.00 75.00           O
ATOM   3579  C5*  DA A 333      -7.438  -0.585  -1.863  1.00 75.00           C
ATOM   3580 1H5*  DA A 333      -7.377   0.268  -2.540  1.00 75.00           H
ATOM   3581 2H5*  DA A 333      -6.674  -1.303  -2.155  1.00 75.00           H
ATOM   3582  C4*  DA A 333      -7.153  -0.096  -0.435  1.00 75.00           C
ATOM   3583  H4*  DA A 333      -6.182   0.403  -0.432  1.00 75.00           H
ATOM   3584  O4*  DA A 333      -8.150   0.837  -0.008  1.00 75.00           O
ATOM   3585  C3*  DA A 333      -7.134  -1.200   0.627  1.00 75.00           C
ATOM   3586  H3*  DA A 333      -7.958  -1.897   0.454  1.00 75.00           H
ATOM   3587  O3*  DA A 333      -5.889  -1.897   0.718  1.00 75.00           O
ATOM   3588  C2*  DA A 333      -7.399  -0.370   1.875  1.00 75.00           C
ATOM   3589 1H2*  DA A 333      -6.471   0.066   2.243  1.00 75.00           H
ATOM   3590 2H2*  DA A 333      -7.862  -0.974   2.649  1.00 75.00           H
ATOM   3591  C1*  DA A 333      -8.321   0.743   1.407  1.00 75.00           C
ATOM   3592  H1*  DA A 333      -8.031   1.687   1.877  1.00 75.00           H
ATOM   3593  N9   DA A 333      -9.736   0.437   1.773  1.00 75.00           N
ATOM   3594  C8   DA A 333     -10.712  -0.152   1.008  1.00 75.00           C
ATOM   3595  H8   DA A 333     -10.499  -0.597   0.044  1.00 75.00           H
ATOM   3596  N7   DA A 333     -11.915  -0.089   1.516  1.00 75.00           N
ATOM   3597  C5   DA A 333     -11.699   0.488   2.776  1.00 75.00           C
ATOM   3598  C6   DA A 333     -12.551   0.845   3.861  1.00 75.00           C
ATOM   3599  N6   DA A 333     -13.874   0.732   3.840  1.00 75.00           N
ATOM   3600 1H6   DA A 333     -14.415   1.108   4.612  1.00 75.00           H
ATOM   3601 2H6   DA A 333     -14.332   0.286   3.062  1.00 75.00           H
ATOM   3602  N1   DA A 333     -12.006   1.346   4.991  1.00 75.00           N
ATOM   3603  C2   DA A 333     -10.683   1.511   5.053  1.00 75.00           C
ATOM   3604  H2   DA A 333     -10.301   1.916   5.981  1.00 75.00           H
ATOM   3605  N3   DA A 333      -9.770   1.245   4.109  1.00 75.00           N
ATOM   3606  C4   DA A 333     -10.355   0.733   2.970  1.00 75.00           C
ATOM   3607  P    DT A 334      -5.736  -3.261   1.590  1.00 80.81           P
ATOM   3608  O1P  DT A 334      -4.403  -3.841   1.325  1.00 80.81           O
ATOM   3609  O2P  DT A 334      -6.934  -4.104   1.383  1.00 80.81           O
ATOM   3610  O5*  DT A 334      -5.768  -2.747   3.112  1.00 80.81           O
ATOM   3611  C5*  DT A 334      -4.776  -1.872   3.641  1.00 80.81           C
ATOM   3612 1H5*  DT A 334      -4.705  -0.977   3.023  1.00 80.81           H
ATOM   3613 2H5*  DT A 334      -3.811  -2.376   3.641  1.00 80.81           H
ATOM   3614  C4*  DT A 334      -5.131  -1.466   5.084  1.00 80.81           C
ATOM   3615  H4*  DT A 334      -4.415  -0.716   5.415  1.00 80.81           H
ATOM   3616  O4*  DT A 334      -6.458  -0.926   5.163  1.00 80.81           O
ATOM   3617  C3*  DT A 334      -5.051  -2.649   6.048  1.00 80.81           C
ATOM   3618  H3*  DT A 334      -4.540  -3.497   5.589  1.00 80.81           H
ATOM   3619  O3*  DT A 334      -4.366  -2.233   7.224  1.00 80.81           O
ATOM   3620  C2*  DT A 334      -6.506  -2.987   6.314  1.00 80.81           C
ATOM   3621 1H2*  DT A 334      -6.641  -3.392   7.310  1.00 80.81           H
ATOM   3622 2H2*  DT A 334      -6.861  -3.692   5.563  1.00 80.81           H
ATOM   3623  C1*  DT A 334      -7.200  -1.632   6.162  1.00 80.81           C
ATOM   3624  H1*  DT A 334      -7.115  -1.099   7.114  1.00 80.81           H
ATOM   3625  N1   DT A 334      -8.647  -1.779   5.789  1.00 80.81           N
ATOM   3626  C2   DT A 334      -9.654  -1.362   6.699  1.00 80.81           C
ATOM   3627  O2   DT A 334      -9.428  -0.833   7.791  1.00 80.81           O
ATOM   3628  N3   DT A 334     -10.961  -1.591   6.322  1.00 80.81           N
ATOM   3629  H3   DT A 334     -11.687  -1.292   6.957  1.00 80.81           H
ATOM   3630  C4   DT A 334     -11.371  -2.153   5.133  1.00 80.81           C
ATOM   3631  O4   DT A 334     -12.572  -2.276   4.918  1.00 80.81           O
ATOM   3632  C5   DT A 334     -10.281  -2.568   4.233  1.00 80.81           C
ATOM   3633  C5M  DT A 334     -10.577  -3.250   2.906  1.00 80.81           C
ATOM   3634 1H7   DT A 334      -9.660  -3.408   2.336  1.00 80.81           H
ATOM   3635 2H7   DT A 334     -11.264  -2.634   2.328  1.00 80.81           H
ATOM   3636 3H7   DT A 334     -11.063  -4.207   3.094  1.00 80.81           H
ATOM   3637  C6   DT A 334      -8.983  -2.359   4.576  1.00 80.81           C
ATOM   3638  H6   DT A 334      -8.189  -2.654   3.900  1.00 80.81           H
ATOM   3639  P    DC A 335      -3.740  -3.281   8.277  1.00 68.12           P
ATOM   3640  O1P  DC A 335      -2.783  -2.560   9.141  1.00 68.12           O
ATOM   3641  O2P  DC A 335      -3.288  -4.472   7.526  1.00 68.12           O
ATOM   3642  O5*  DC A 335      -5.018  -3.716   9.155  1.00 68.12           O
ATOM   3643  C5*  DC A 335      -5.630  -2.797  10.053  1.00 68.12           C
ATOM   3644 1H5*  DC A 335      -5.648  -1.805   9.597  1.00 68.12           H
ATOM   3645 2H5*  DC A 335      -5.033  -2.744  10.965  1.00 68.12           H
ATOM   3646  C4*  DC A 335      -7.067  -3.191  10.423  1.00 68.12           C
ATOM   3647  H4*  DC A 335      -7.421  -2.454  11.141  1.00 68.12           H
ATOM   3648  O4*  DC A 335      -7.958  -3.160   9.310  1.00 68.12           O
ATOM   3649  C3*  DC A 335      -7.211  -4.585  11.063  1.00 68.12           C
ATOM   3650  H3*  DC A 335      -6.369  -5.224  10.789  1.00 68.12           H
ATOM   3651  O3*  DC A 335      -7.311  -4.477  12.486  1.00 68.12           O
ATOM   3652  C2*  DC A 335      -8.499  -5.110  10.425  1.00 68.12           C
ATOM   3653 1H2*  DC A 335      -9.199  -5.456  11.178  1.00 68.12           H
ATOM   3654 2H2*  DC A 335      -8.261  -5.912   9.727  1.00 68.12           H
ATOM   3655  C1*  DC A 335      -9.089  -3.915   9.694  1.00 68.12           C
ATOM   3656  H1*  DC A 335      -9.691  -3.328  10.400  1.00 68.12           H
ATOM   3657  N1   DC A 335      -9.953  -4.348   8.550  1.00 68.12           N
ATOM   3658  C2   DC A 335     -11.362  -4.349   8.705  1.00 68.12           C
ATOM   3659  O2   DC A 335     -11.895  -4.013   9.762  1.00 68.12           O
ATOM   3660  N3   DC A 335     -12.141  -4.770   7.675  1.00 68.12           N
ATOM   3661  C4   DC A 335     -11.603  -5.186   6.540  1.00 68.12           C
ATOM   3662  N4   DC A 335     -12.420  -5.573   5.592  1.00 68.12           N
ATOM   3663 1H4   DC A 335     -13.414  -5.514   5.777  1.00 68.12           H
ATOM   3664 2H4   DC A 335     -12.066  -5.898   4.707  1.00 68.12           H
ATOM   3665  C5   DC A 335     -10.180  -5.226   6.347  1.00 68.12           C
ATOM   3666  H5   DC A 335      -9.730  -5.568   5.429  1.00 68.12           H
ATOM   3667  C6   DC A 335      -9.393  -4.795   7.372  1.00 68.12           C
ATOM   3668  H6   DC A 335      -8.314  -4.799   7.280  1.00 68.12           H
ATOM   3669  P    DC A 336      -7.595  -5.741  13.466  1.00 47.18           P
ATOM   3670  O1P  DC A 336      -7.023  -5.435  14.791  1.00 47.18           O
ATOM   3671  O2P  DC A 336      -7.197  -6.997  12.790  1.00 47.18           O
ATOM   3672  O5*  DC A 336      -9.197  -5.751  13.602  1.00 47.18           O
ATOM   3673  C5*  DC A 336      -9.915  -4.647  14.156  1.00 47.18           C
ATOM   3674 1H5*  DC A 336      -9.793  -3.777  13.509  1.00 47.18           H
ATOM   3675 2H5*  DC A 336      -9.510  -4.406  15.140  1.00 47.18           H
ATOM   3676  C4*  DC A 336     -11.423  -4.953  14.293  1.00 47.18           C
ATOM   3677  H4*  DC A 336     -11.912  -4.072  14.713  1.00 47.18           H
ATOM   3678  O4*  DC A 336     -11.982  -5.214  13.008  1.00 47.18           O
ATOM   3679  C3*  DC A 336     -11.737  -6.167  15.190  1.00 47.18           C
ATOM   3680  H3*  DC A 336     -10.862  -6.479  15.762  1.00 47.18           H
ATOM   3681  O3*  DC A 336     -12.821  -5.879  16.061  1.00 47.18           O
ATOM   3682 *HO3  DC A 336     -12.502  -5.302  16.773  1.00 47.18           H
ATOM   3683  C2*  DC A 336     -12.146  -7.256  14.209  1.00 47.18           C
ATOM   3684 1H2*  DC A 336     -12.919  -7.901  14.629  1.00 47.18           H
ATOM   3685 2H2*  DC A 336     -11.272  -7.842  13.922  1.00 47.18           H
ATOM   3686  C1*  DC A 336     -12.681  -6.454  13.020  1.00 47.18           C
ATOM   3687  H1*  DC A 336     -13.747  -6.257  13.176  1.00 47.18           H
ATOM   3688  N1   DC A 336     -12.481  -7.147  11.710  1.00 47.18           N
ATOM   3689  C2   DC A 336     -13.588  -7.681  11.011  1.00 47.18           C
ATOM   3690  O2   DC A 336     -14.685  -7.843  11.554  1.00 47.18           O
ATOM   3691  N3   DC A 336     -13.437  -8.038   9.704  1.00 47.18           N
ATOM   3692  C4   DC A 336     -12.250  -7.948   9.120  1.00 47.18           C
ATOM   3693  N4   DC A 336     -12.194  -8.204   7.837  1.00 47.18           N
ATOM   3694 1H4   DC A 336     -13.059  -8.373   7.339  1.00 47.18           H
ATOM   3695 2H4   DC A 336     -11.311  -8.183   7.358  1.00 47.18           H
ATOM   3696  C5   DC A 336     -11.067  -7.600   9.850  1.00 47.18           C
ATOM   3697  H5   DC A 336     -10.083  -7.622   9.412  1.00 47.18           H
ATOM   3698  C6   DC A 336     -11.226  -7.208  11.145  1.00 47.18           C
ATOM   3699  H6   DC A 336     -10.373  -6.906  11.747  1.00 47.18           H
TER    3700       DC A 336 
ATOM   3701  O5*  DG B 337     -23.898  -8.514   4.026  1.00 52.94           O
ATOM   3702 *HO5  DG B 337     -23.393  -9.076   4.638  1.00 52.94           H
ATOM   3703  C5*  DG B 337     -23.720  -7.162   4.408  1.00 52.94           C
ATOM   3704 1H5*  DG B 337     -24.683  -6.647   4.390  1.00 52.94           H
ATOM   3705 2H5*  DG B 337     -23.037  -6.671   3.712  1.00 52.94           H
ATOM   3706  C4*  DG B 337     -23.134  -7.099   5.826  1.00 52.94           C
ATOM   3707  H4*  DG B 337     -23.814  -7.603   6.516  1.00 52.94           H
ATOM   3708  O4*  DG B 337     -21.869  -7.752   5.844  1.00 52.94           O
ATOM   3709  C3*  DG B 337     -22.916  -5.659   6.310  1.00 52.94           C
ATOM   3710  H3*  DG B 337     -23.123  -4.946   5.509  1.00 52.94           H
ATOM   3711  O3*  DG B 337     -23.752  -5.402   7.440  1.00 52.94           O
ATOM   3712  C2*  DG B 337     -21.438  -5.594   6.680  1.00 52.94           C
ATOM   3713 1H2*  DG B 337     -21.304  -5.122   7.654  1.00 52.94           H
ATOM   3714 2H2*  DG B 337     -20.886  -5.054   5.910  1.00 52.94           H
ATOM   3715  C1*  DG B 337     -21.004  -7.056   6.729  1.00 52.94           C
ATOM   3716  H1*  DG B 337     -21.148  -7.430   7.745  1.00 52.94           H
ATOM   3717  N9   DG B 337     -19.587  -7.279   6.335  1.00 52.94           N
ATOM   3718  C8   DG B 337     -19.089  -7.592   5.092  1.00 52.94           C
ATOM   3719  H8   DG B 337     -19.709  -7.597   4.206  1.00 52.94           H
ATOM   3720  N7   DG B 337     -17.824  -7.917   5.081  1.00 52.94           N
ATOM   3721  C5   DG B 337     -17.421  -7.723   6.412  1.00 52.94           C
ATOM   3722  C6   DG B 337     -16.136  -7.895   7.066  1.00 52.94           C
ATOM   3723  O6   DG B 337     -15.064  -8.292   6.587  1.00 52.94           O
ATOM   3724  N1   DG B 337     -16.171  -7.612   8.429  1.00 52.94           N
ATOM   3725  H1   DG B 337     -15.311  -7.719   8.937  1.00 52.94           H
ATOM   3726  C2   DG B 337     -17.284  -7.190   9.104  1.00 52.94           C
ATOM   3727  N2   DG B 337     -17.149  -6.930  10.383  1.00 52.94           N
ATOM   3728 1H2   DG B 337     -16.275  -7.124  10.858  1.00 52.94           H
ATOM   3729 2H2   DG B 337     -17.911  -6.506  10.896  1.00 52.94           H
ATOM   3730  N3   DG B 337     -18.487  -7.036   8.531  1.00 52.94           N
ATOM   3731  C4   DG B 337     -18.496  -7.306   7.180  1.00 52.94           C
ATOM   3732  P    DG B 338     -24.376  -3.935   7.735  1.00 78.43           P
ATOM   3733  O1P  DG B 338     -25.677  -4.133   8.413  1.00 78.43           O
ATOM   3734  O2P  DG B 338     -24.335  -3.139   6.492  1.00 78.43           O
ATOM   3735  O5*  DG B 338     -23.339  -3.294   8.785  1.00 78.43           O
ATOM   3736  C5*  DG B 338     -23.297  -3.718  10.150  1.00 78.43           C
ATOM   3737 1H5*  DG B 338     -23.411  -4.802  10.198  1.00 78.43           H
ATOM   3738 2H5*  DG B 338     -24.122  -3.258  10.695  1.00 78.43           H
ATOM   3739  C4*  DG B 338     -21.974  -3.333  10.833  1.00 78.43           C
ATOM   3740  H4*  DG B 338     -22.015  -3.655  11.876  1.00 78.43           H
ATOM   3741  O4*  DG B 338     -20.889  -3.993  10.200  1.00 78.43           O
ATOM   3742  C3*  DG B 338     -21.671  -1.828  10.807  1.00 78.43           C
ATOM   3743  H3*  DG B 338     -22.187  -1.353   9.972  1.00 78.43           H
ATOM   3744  O3*  DG B 338     -22.046  -1.221  12.044  1.00 78.43           O
ATOM   3745  C2*  DG B 338     -20.163  -1.771  10.579  1.00 78.43           C
ATOM   3746 1H2*  DG B 338     -19.658  -1.346  11.442  1.00 78.43           H
ATOM   3747 2H2*  DG B 338     -19.946  -1.180   9.693  1.00 78.43           H
ATOM   3748  C1*  DG B 338     -19.715  -3.218  10.394  1.00 78.43           C
ATOM   3749  H1*  DG B 338     -19.198  -3.552  11.298  1.00 78.43           H
ATOM   3750  N9   DG B 338     -18.810  -3.375   9.228  1.00 78.43           N
ATOM   3751  C8   DG B 338     -19.139  -3.377   7.895  1.00 78.43           C
ATOM   3752  H8   DG B 338     -20.139  -3.154   7.548  1.00 78.43           H
ATOM   3753  N7   DG B 338     -18.162  -3.709   7.097  1.00 78.43           N
ATOM   3754  C5   DG B 338     -17.075  -3.873   7.963  1.00 78.43           C
ATOM   3755  C6   DG B 338     -15.708  -4.277   7.715  1.00 78.43           C
ATOM   3756  O6   DG B 338     -15.204  -4.678   6.660  1.00 78.43           O
ATOM   3757  N1   DG B 338     -14.906  -4.231   8.849  1.00 78.43           N
ATOM   3758  H1   DG B 338     -13.924  -4.410   8.720  1.00 78.43           H
ATOM   3759  C2   DG B 338     -15.357  -3.916  10.103  1.00 78.43           C
ATOM   3760  N2   DG B 338     -14.471  -3.906  11.073  1.00 78.43           N
ATOM   3761 1H2   DG B 338     -13.491  -4.068  10.866  1.00 78.43           H
ATOM   3762 2H2   DG B 338     -14.770  -3.693  12.014  1.00 78.43           H
ATOM   3763  N3   DG B 338     -16.635  -3.615  10.376  1.00 78.43           N
ATOM   3764  C4   DG B 338     -17.450  -3.597   9.265  1.00 78.43           C
ATOM   3765  P    DA B 339     -22.195   0.383  12.220  1.00 61.87           P
ATOM   3766  O1P  DA B 339     -22.950   0.619  13.470  1.00 61.87           O
ATOM   3767  O2P  DA B 339     -22.713   0.954  10.957  1.00 61.87           O
ATOM   3768  O5*  DA B 339     -20.681   0.875  12.424  1.00 61.87           O
ATOM   3769  C5*  DA B 339     -19.940   0.533  13.593  1.00 61.87           C
ATOM   3770 1H5*  DA B 339     -20.056  -0.531  13.796  1.00 61.87           H
ATOM   3771 2H5*  DA B 339     -20.334   1.094  14.442  1.00 61.87           H
ATOM   3772  C4*  DA B 339     -18.440   0.838  13.453  1.00 61.87           C
ATOM   3773  H4*  DA B 339     -17.957   0.574  14.394  1.00 61.87           H
ATOM   3774  O4*  DA B 339     -17.843   0.060  12.418  1.00 61.87           O
ATOM   3775  C3*  DA B 339     -18.145   2.317  13.175  1.00 61.87           C
ATOM   3776  H3*  DA B 339     -19.066   2.884  13.020  1.00 61.87           H
ATOM   3777  O3*  DA B 339     -17.432   2.825  14.300  1.00 61.87           O
ATOM   3778  C2*  DA B 339     -17.323   2.280  11.885  1.00 61.87           C
ATOM   3779 1H2*  DA B 339     -16.485   2.969  11.926  1.00 61.87           H
ATOM   3780 2H2*  DA B 339     -17.969   2.528  11.043  1.00 61.87           H
ATOM   3781  C1*  DA B 339     -16.835   0.832  11.787  1.00 61.87           C
ATOM   3782  H1*  DA B 339     -15.892   0.731  12.333  1.00 61.87           H
ATOM   3783  N9   DA B 339     -16.661   0.377  10.379  1.00 61.87           N
ATOM   3784  C8   DA B 339     -17.593   0.392   9.368  1.00 61.87           C
ATOM   3785  H8   DA B 339     -18.601   0.761   9.516  1.00 61.87           H
ATOM   3786  N7   DA B 339     -17.167  -0.070   8.225  1.00 61.87           N
ATOM   3787  C5   DA B 339     -15.833  -0.404   8.488  1.00 61.87           C
ATOM   3788  C6   DA B 339     -14.775  -0.918   7.683  1.00 61.87           C
ATOM   3789  N6   DA B 339     -14.909  -1.201   6.397  1.00 61.87           N
ATOM   3790 1H6   DA B 339     -14.113  -1.553   5.881  1.00 61.87           H
ATOM   3791 2H6   DA B 339     -15.800  -1.052   5.948  1.00 61.87           H
ATOM   3792  N1   DA B 339     -13.557  -1.131   8.230  1.00 61.87           N
ATOM   3793  C2   DA B 339     -13.389  -0.859   9.528  1.00 61.87           C
ATOM   3794  H2   DA B 339     -12.404  -1.060   9.928  1.00 61.87           H
ATOM   3795  N3   DA B 339     -14.283  -0.361  10.395  1.00 61.87           N
ATOM   3796  C4   DA B 339     -15.514  -0.150   9.805  1.00 61.87           C
ATOM   3797  P    DT B 340     -17.019   4.372  14.473  1.00 72.21           P
ATOM   3798  O1P  DT B 340     -16.803   4.626  15.912  1.00 72.21           O
ATOM   3799  O2P  DT B 340     -17.970   5.220  13.729  1.00 72.21           O
ATOM   3800  O5*  DT B 340     -15.603   4.445  13.721  1.00 72.21           O
ATOM   3801  C5*  DT B 340     -14.495   3.667  14.171  1.00 72.21           C
ATOM   3802 1H5*  DT B 340     -14.843   2.678  14.471  1.00 72.21           H
ATOM   3803 2H5*  DT B 340     -14.047   4.155  15.037  1.00 72.21           H
ATOM   3804  C4*  DT B 340     -13.422   3.504  13.085  1.00 72.21           C
ATOM   3805  H4*  DT B 340     -12.585   2.949  13.513  1.00 72.21           H
ATOM   3806  O4*  DT B 340     -13.911   2.794  11.951  1.00 72.21           O
ATOM   3807  C3*  DT B 340     -12.893   4.837  12.556  1.00 72.21           C
ATOM   3808  H3*  DT B 340     -13.677   5.595  12.603  1.00 72.21           H
ATOM   3809  O3*  DT B 340     -11.756   5.264  13.297  1.00 72.21           O
ATOM   3810  C2*  DT B 340     -12.574   4.528  11.096  1.00 72.21           C
ATOM   3811 1H2*  DT B 340     -11.507   4.595  10.901  1.00 72.21           H
ATOM   3812 2H2*  DT B 340     -13.116   5.223  10.459  1.00 72.21           H
ATOM   3813  C1*  DT B 340     -13.046   3.098  10.868  1.00 72.21           C
ATOM   3814  H1*  DT B 340     -12.179   2.433  10.915  1.00 72.21           H
ATOM   3815  N1   DT B 340     -13.707   2.959   9.532  1.00 72.21           N
ATOM   3816  C2   DT B 340     -12.972   2.383   8.471  1.00 72.21           C
ATOM   3817  O2   DT B 340     -11.805   1.980   8.568  1.00 72.21           O
ATOM   3818  N3   DT B 340     -13.621   2.272   7.265  1.00 72.21           N
ATOM   3819  H3   DT B 340     -13.100   1.875   6.503  1.00 72.21           H
ATOM   3820  C4   DT B 340     -14.915   2.655   6.996  1.00 72.21           C
ATOM   3821  O4   DT B 340     -15.372   2.419   5.876  1.00 72.21           O
ATOM   3822  C5   DT B 340     -15.613   3.296   8.125  1.00 72.21           C
ATOM   3823  C5M  DT B 340     -17.032   3.821   7.970  1.00 72.21           C
ATOM   3824 1H7   DT B 340     -17.408   4.211   8.918  1.00 72.21           H
ATOM   3825 2H7   DT B 340     -17.675   3.008   7.631  1.00 72.21           H
ATOM   3826 3H7   DT B 340     -17.042   4.609   7.217  1.00 72.21           H
ATOM   3827  C6   DT B 340     -14.999   3.419   9.335  1.00 72.21           C
ATOM   3828  H6   DT B 340     -15.520   3.891  10.159  1.00 72.21           H
ATOM   3829  P    DT B 341     -10.993   6.661  12.998  1.00 72.25           P
ATOM   3830  O1P  DT B 341     -10.283   7.047  14.232  1.00 72.25           O
ATOM   3831  O2P  DT B 341     -11.942   7.605  12.372  1.00 72.25           O
ATOM   3832  O5*  DT B 341      -9.902   6.244  11.900  1.00 72.25           O
ATOM   3833  C5*  DT B 341      -8.943   5.225  12.157  1.00 72.25           C
ATOM   3834 1H5*  DT B 341      -9.449   4.339  12.543  1.00 72.25           H
ATOM   3835 2H5*  DT B 341      -8.230   5.575  12.903  1.00 72.25           H
ATOM   3836  C4*  DT B 341      -8.186   4.843  10.877  1.00 72.25           C
ATOM   3837  H4*  DT B 341      -7.546   3.990  11.104  1.00 72.25           H
ATOM   3838  O4*  DT B 341      -9.107   4.469   9.853  1.00 72.25           O
ATOM   3839  C3*  DT B 341      -7.302   5.977  10.335  1.00 72.25           C
ATOM   3840  H3*  DT B 341      -7.182   6.778  11.068  1.00 72.25           H
ATOM   3841  O3*  DT B 341      -6.038   5.409   9.995  1.00 72.25           O
ATOM   3842  C2*  DT B 341      -8.076   6.469   9.117  1.00 72.25           C
ATOM   3843 1H2*  DT B 341      -7.410   6.828   8.337  1.00 72.25           H
ATOM   3844 2H2*  DT B 341      -8.771   7.255   9.417  1.00 72.25           H
ATOM   3845  C1*  DT B 341      -8.829   5.210   8.674  1.00 72.25           C
ATOM   3846  H1*  DT B 341      -8.154   4.620   8.050  1.00 72.25           H
ATOM   3847  N1   DT B 341     -10.100   5.470   7.920  1.00 72.25           N
ATOM   3848  C2   DT B 341     -10.269   4.859   6.657  1.00 72.25           C
ATOM   3849  O2   DT B 341      -9.378   4.252   6.051  1.00 72.25           O
ATOM   3850  N3   DT B 341     -11.512   4.969   6.080  1.00 72.25           N
ATOM   3851  H3   DT B 341     -11.627   4.575   5.161  1.00 72.25           H
ATOM   3852  C4   DT B 341     -12.583   5.667   6.585  1.00 72.25           C
ATOM   3853  O4   DT B 341     -13.647   5.627   5.970  1.00 72.25           O
ATOM   3854  C5   DT B 341     -12.312   6.385   7.842  1.00 72.25           C
ATOM   3855  C5M  DT B 341     -13.367   7.283   8.470  1.00 72.25           C
ATOM   3856 1H7   DT B 341     -12.970   7.777   9.359  1.00 72.25           H
ATOM   3857 2H7   DT B 341     -14.239   6.686   8.741  1.00 72.25           H
ATOM   3858 3H7   DT B 341     -13.675   8.039   7.748  1.00 72.25           H
ATOM   3859  C6   DT B 341     -11.105   6.259   8.464  1.00 72.25           C
ATOM   3860  H6   DT B 341     -10.925   6.772   9.403  1.00 72.25           H
ATOM   3861  P    DA B 342      -4.721   6.284   9.712  1.00 70.90           P
ATOM   3862  O1P  DA B 342      -3.555   5.381   9.812  1.00 70.90           O
ATOM   3863  O2P  DA B 342      -4.749   7.505  10.539  1.00 70.90           O
ATOM   3864  O5*  DA B 342      -4.886   6.708   8.170  1.00 70.90           O
ATOM   3865  C5*  DA B 342      -4.812   5.729   7.135  1.00 70.90           C
ATOM   3866 1H5*  DA B 342      -5.357   4.840   7.451  1.00 70.90           H
ATOM   3867 2H5*  DA B 342      -3.766   5.458   6.983  1.00 70.90           H
ATOM   3868  C4*  DA B 342      -5.393   6.208   5.794  1.00 70.90           C
ATOM   3869  H4*  DA B 342      -5.132   5.473   5.033  1.00 70.90           H
ATOM   3870  O4*  DA B 342      -6.817   6.325   5.848  1.00 70.90           O
ATOM   3871  C3*  DA B 342      -4.846   7.569   5.335  1.00 70.90           C
ATOM   3872  H3*  DA B 342      -4.003   7.906   5.944  1.00 70.90           H
ATOM   3873  O3*  DA B 342      -4.502   7.508   3.963  1.00 70.90           O
ATOM   3874  C2*  DA B 342      -6.035   8.487   5.487  1.00 70.90           C
ATOM   3875 1H2*  DA B 342      -5.988   9.316   4.786  1.00 70.90           H
ATOM   3876 2H2*  DA B 342      -6.111   8.841   6.514  1.00 70.90           H
ATOM   3877  C1*  DA B 342      -7.164   7.523   5.163  1.00 70.90           C
ATOM   3878  H1*  DA B 342      -7.148   7.334   4.085  1.00 70.90           H
ATOM   3879  N9   DA B 342      -8.509   8.039   5.515  1.00 70.90           N
ATOM   3880  C8   DA B 342      -8.919   8.772   6.609  1.00 70.90           C
ATOM   3881  H8   DA B 342      -8.252   9.045   7.418  1.00 70.90           H
ATOM   3882  N7   DA B 342     -10.177   9.121   6.582  1.00 70.90           N
ATOM   3883  C5   DA B 342     -10.640   8.574   5.382  1.00 70.90           C
ATOM   3884  C6   DA B 342     -11.901   8.568   4.724  1.00 70.90           C
ATOM   3885  N6   DA B 342     -12.998   9.143   5.192  1.00 70.90           N
ATOM   3886 1H6   DA B 342     -13.859   9.052   4.672  1.00 70.90           H
ATOM   3887 2H6   DA B 342     -12.962   9.667   6.052  1.00 70.90           H
ATOM   3888  N1   DA B 342     -12.020   7.943   3.538  1.00 70.90           N
ATOM   3889  C2   DA B 342     -10.953   7.359   3.004  1.00 70.90           C
ATOM   3890  H2   DA B 342     -11.111   6.878   2.049  1.00 70.90           H
ATOM   3891  N3   DA B 342      -9.717   7.282   3.498  1.00 70.90           N
ATOM   3892  C4   DA B 342      -9.625   7.918   4.720  1.00 70.90           C
ATOM   3893  P    DG B 343      -2.991   7.324   3.515  1.00 80.79           P
ATOM   3894  O1P  DG B 343      -2.592   5.918   3.786  1.00 80.79           O
ATOM   3895  O2P  DG B 343      -2.200   8.428   4.089  1.00 80.79           O
ATOM   3896  O5*  DG B 343      -3.071   7.559   1.918  1.00 80.79           O
ATOM   3897  C5*  DG B 343      -3.314   6.480   1.030  1.00 80.79           C
ATOM   3898 1H5*  DG B 343      -3.678   5.625   1.598  1.00 80.79           H
ATOM   3899 2H5*  DG B 343      -2.372   6.195   0.563  1.00 80.79           H
ATOM   3900  C4*  DG B 343      -4.337   6.766  -0.073  1.00 80.79           C
ATOM   3901  H4*  DG B 343      -4.504   5.831  -0.608  1.00 80.79           H
ATOM   3902  O4*  DG B 343      -5.566   7.188   0.497  1.00 80.79           O
ATOM   3903  C3*  DG B 343      -3.910   7.819  -1.099  1.00 80.79           C
ATOM   3904  H3*  DG B 343      -2.836   8.012  -1.062  1.00 80.79           H
ATOM   3905  O3*  DG B 343      -4.306   7.314  -2.376  1.00 80.79           O
ATOM   3906  C2*  DG B 343      -4.718   9.050  -0.688  1.00 80.79           C
ATOM   3907 1H2*  DG B 343      -4.944   9.688  -1.541  1.00 80.79           H
ATOM   3908 2H2*  DG B 343      -4.200   9.604   0.095  1.00 80.79           H
ATOM   3909  C1*  DG B 343      -5.975   8.390  -0.139  1.00 80.79           C
ATOM   3910  H1*  DG B 343      -6.616   8.138  -0.989  1.00 80.79           H
ATOM   3911  N9   DG B 343      -6.759   9.208   0.817  1.00 80.79           N
ATOM   3912  C8   DG B 343      -6.401   9.718   2.043  1.00 80.79           C
ATOM   3913  H8   DG B 343      -5.393   9.643   2.435  1.00 80.79           H
ATOM   3914  N7   DG B 343      -7.390  10.266   2.704  1.00 80.79           N
ATOM   3915  C5   DG B 343      -8.486  10.127   1.844  1.00 80.79           C
ATOM   3916  C6   DG B 343      -9.890  10.470   1.988  1.00 80.79           C
ATOM   3917  O6   DG B 343     -10.476  10.953   2.960  1.00 80.79           O
ATOM   3918  N1   DG B 343     -10.650  10.158   0.863  1.00 80.79           N
ATOM   3919  H1   DG B 343     -11.631  10.381   0.893  1.00 80.79           H
ATOM   3920  C2   DG B 343     -10.146   9.594  -0.276  1.00 80.79           C
ATOM   3921  N2   DG B 343     -10.961   9.384  -1.279  1.00 80.79           N
ATOM   3922 1H2   DG B 343     -11.946   9.608  -1.200  1.00 80.79           H
ATOM   3923 2H2   DG B 343     -10.583   9.025  -2.138  1.00 80.79           H
ATOM   3924  N3   DG B 343      -8.872   9.232  -0.419  1.00 80.79           N
ATOM   3925  C4   DG B 343      -8.084   9.529   0.665  1.00 80.79           C
ATOM   3926  P    DG B 344      -3.639   7.791  -3.756  1.00 68.13           P
ATOM   3927  O1P  DG B 344      -4.043   6.839  -4.813  1.00 68.13           O
ATOM   3928  O2P  DG B 344      -2.195   8.042  -3.528  1.00 68.13           O
ATOM   3929  O5*  DG B 344      -4.354   9.204  -4.037  1.00 68.13           O
ATOM   3930  C5*  DG B 344      -5.643   9.273  -4.637  1.00 68.13           C
ATOM   3931 1H5*  DG B 344      -6.286   8.504  -4.207  1.00 68.13           H
ATOM   3932 2H5*  DG B 344      -5.538   9.079  -5.705  1.00 68.13           H
ATOM   3933  C4*  DG B 344      -6.313  10.643  -4.450  1.00 68.13           C
ATOM   3934  H4*  DG B 344      -7.164  10.697  -5.131  1.00 68.13           H
ATOM   3935  O4*  DG B 344      -6.795  10.788  -3.117  1.00 68.13           O
ATOM   3936  C3*  DG B 344      -5.401  11.864  -4.732  1.00 68.13           C
ATOM   3937  H3*  DG B 344      -4.392  11.569  -5.026  1.00 68.13           H
ATOM   3938  O3*  DG B 344      -5.991  12.715  -5.707  1.00 68.13           O
ATOM   3939  C2*  DG B 344      -5.398  12.603  -3.397  1.00 68.13           C
ATOM   3940 1H2*  DG B 344      -5.341  13.681  -3.540  1.00 68.13           H
ATOM   3941 2H2*  DG B 344      -4.590  12.244  -2.760  1.00 68.13           H
ATOM   3942  C1*  DG B 344      -6.757  12.173  -2.848  1.00 68.13           C
ATOM   3943  H1*  DG B 344      -7.535  12.658  -3.449  1.00 68.13           H
ATOM   3944  N9   DG B 344      -7.040  12.516  -1.427  1.00 68.13           N
ATOM   3945  C8   DG B 344      -6.183  12.738  -0.372  1.00 68.13           C
ATOM   3946  H8   DG B 344      -5.115  12.590  -0.447  1.00 68.13           H
ATOM   3947  N7   DG B 344      -6.767  13.163   0.718  1.00 68.13           N
ATOM   3948  C5   DG B 344      -8.124  13.216   0.369  1.00 68.13           C
ATOM   3949  C6   DG B 344      -9.300  13.630   1.111  1.00 68.13           C
ATOM   3950  O6   DG B 344      -9.383  14.035   2.271  1.00 68.13           O
ATOM   3951  N1   DG B 344     -10.474  13.548   0.376  1.00 68.13           N
ATOM   3952  H1   DG B 344     -11.312  13.879   0.821  1.00 68.13           H
ATOM   3953  C2   DG B 344     -10.552  13.087  -0.907  1.00 68.13           C
ATOM   3954  N2   DG B 344     -11.736  13.067  -1.470  1.00 68.13           N
ATOM   3955 1H2   DG B 344     -12.538  13.448  -0.984  1.00 68.13           H
ATOM   3956 2H2   DG B 344     -11.825  12.720  -2.412  1.00 68.13           H
ATOM   3957  N3   DG B 344      -9.491  12.680  -1.610  1.00 68.13           N
ATOM   3958  C4   DG B 344      -8.298  12.775  -0.929  1.00 68.13           C
ATOM   3959  P    DA B 345      -5.666  12.596  -7.277  1.00 70.79           P
ATOM   3960  O1P  DA B 345      -5.406  11.180  -7.627  1.00 70.79           O
ATOM   3961  O2P  DA B 345      -4.650  13.613  -7.607  1.00 70.79           O
ATOM   3962  O5*  DA B 345      -7.047  13.045  -7.965  1.00 70.79           O
ATOM   3963  C5*  DA B 345      -8.241  12.282  -7.812  1.00 70.79           C
ATOM   3964 1H5*  DA B 345      -8.033  11.381  -7.235  1.00 70.79           H
ATOM   3965 2H5*  DA B 345      -8.603  11.987  -8.798  1.00 70.79           H
ATOM   3966  C4*  DA B 345      -9.341  13.089  -7.095  1.00 70.79           C
ATOM   3967  H4*  DA B 345     -10.246  12.484  -7.080  1.00 70.79           H
ATOM   3968  O4*  DA B 345      -8.989  13.371  -5.747  1.00 70.79           O
ATOM   3969  C3*  DA B 345      -9.669  14.433  -7.773  1.00 70.79           C
ATOM   3970  H3*  DA B 345      -8.888  14.693  -8.489  1.00 70.79           H
ATOM   3971  O3*  DA B 345     -10.937  14.365  -8.440  1.00 70.79           O
ATOM   3972  C2*  DA B 345      -9.643  15.440  -6.617  1.00 70.79           C
ATOM   3973 1H2*  DA B 345     -10.511  16.094  -6.625  1.00 70.79           H
ATOM   3974 2H2*  DA B 345      -8.724  16.027  -6.665  1.00 70.79           H
ATOM   3975  C1*  DA B 345      -9.650  14.566  -5.371  1.00 70.79           C
ATOM   3976  H1*  DA B 345     -10.684  14.341  -5.091  1.00 70.79           H
ATOM   3977  N9   DA B 345      -8.965  15.215  -4.227  1.00 70.79           N
ATOM   3978  C8   DA B 345      -7.614  15.339  -3.994  1.00 70.79           C
ATOM   3979  H8   DA B 345      -6.867  15.033  -4.719  1.00 70.79           H
ATOM   3980  N7   DA B 345      -7.313  15.817  -2.813  1.00 70.79           N
ATOM   3981  C5   DA B 345      -8.569  16.080  -2.244  1.00 70.79           C
ATOM   3982  C6   DA B 345      -8.998  16.558  -0.972  1.00 70.79           C
ATOM   3983  N6   DA B 345      -8.182  16.811   0.038  1.00 70.79           N
ATOM   3984 1H6   DA B 345      -8.582  17.099   0.923  1.00 70.79           H
ATOM   3985 2H6   DA B 345      -7.188  16.701  -0.077  1.00 70.79           H
ATOM   3986  N1   DA B 345     -10.315  16.750  -0.742  1.00 70.79           N
ATOM   3987  C2   DA B 345     -11.185  16.454  -1.708  1.00 70.79           C
ATOM   3988  H2   DA B 345     -12.227  16.631  -1.475  1.00 70.79           H
ATOM   3989  N3   DA B 345     -10.931  15.970  -2.928  1.00 70.79           N
ATOM   3990  C4   DA B 345      -9.579  15.788  -3.135  1.00 70.79           C
ATOM   3991  P    DT B 346     -11.482  15.561  -9.391  1.00 62.66           P
ATOM   3992  O1P  DT B 346     -12.530  15.017 -10.287  1.00 62.66           O
ATOM   3993  O2P  DT B 346     -10.322  16.269  -9.973  1.00 62.66           O
ATOM   3994  O5*  DT B 346     -12.198  16.554  -8.350  1.00 62.66           O
ATOM   3995  C5*  DT B 346     -13.355  16.145  -7.622  1.00 62.66           C
ATOM   3996 1H5*  DT B 346     -13.138  15.216  -7.094  1.00 62.66           H
ATOM   3997 2H5*  DT B 346     -14.172  15.968  -8.317  1.00 62.66           H
ATOM   3998  C4*  DT B 346     -13.804  17.194  -6.599  1.00 62.66           C
ATOM   3999  H4*  DT B 346     -14.737  16.851  -6.150  1.00 62.66           H
ATOM   4000  O4*  DT B 346     -12.839  17.322  -5.570  1.00 62.66           O
ATOM   4001  C3*  DT B 346     -14.051  18.594  -7.190  1.00 62.66           C
ATOM   4002  H3*  DT B 346     -13.596  18.686  -8.179  1.00 62.66           H
ATOM   4003  O3*  DT B 346     -15.462  18.801  -7.275  1.00 62.66           O
ATOM   4004  C2*  DT B 346     -13.334  19.521  -6.204  1.00 62.66           C
ATOM   4005 1H2*  DT B 346     -13.978  20.329  -5.872  1.00 62.66           H
ATOM   4006 2H2*  DT B 346     -12.442  19.928  -6.676  1.00 62.66           H
ATOM   4007  C1*  DT B 346     -12.961  18.621  -5.027  1.00 62.66           C
ATOM   4008  H1*  DT B 346     -13.781  18.635  -4.300  1.00 62.66           H
ATOM   4009  N1   DT B 346     -11.683  19.015  -4.360  1.00 62.66           N
ATOM   4010  C2   DT B 346     -11.724  19.481  -3.026  1.00 62.66           C
ATOM   4011  O2   DT B 346     -12.758  19.689  -2.393  1.00 62.66           O
ATOM   4012  N3   DT B 346     -10.513  19.696  -2.416  1.00 62.66           N
ATOM   4013  H3   DT B 346     -10.534  19.967  -1.447  1.00 62.66           H
ATOM   4014  C4   DT B 346      -9.275  19.501  -2.978  1.00 62.66           C
ATOM   4015  O4   DT B 346      -8.282  19.643  -2.266  1.00 62.66           O
ATOM   4016  C5   DT B 346      -9.295  19.114  -4.399  1.00 62.66           C
ATOM   4017  C5M  DT B 346      -8.004  18.952  -5.186  1.00 62.66           C
ATOM   4018 1H7   DT B 346      -8.214  18.631  -6.206  1.00 62.66           H
ATOM   4019 2H7   DT B 346      -7.368  18.216  -4.691  1.00 62.66           H
ATOM   4020 3H7   DT B 346      -7.476  19.906  -5.203  1.00 62.66           H
ATOM   4021  C6   DT B 346     -10.477  18.883  -5.031  1.00 62.66           C
ATOM   4022  H6   DT B 346     -10.486  18.582  -6.072  1.00 62.66           H
ATOM   4023  P    DT B 347     -16.147  20.177  -7.782  1.00 77.82           P
ATOM   4024  O1P  DT B 347     -17.527  19.857  -8.198  1.00 77.82           O
ATOM   4025  O2P  DT B 347     -15.239  20.847  -8.735  1.00 77.82           O
ATOM   4026  O5*  DT B 347     -16.224  21.074  -6.449  1.00 77.82           O
ATOM   4027  C5*  DT B 347     -16.936  20.625  -5.298  1.00 77.82           C
ATOM   4028 1H5*  DT B 347     -16.718  19.570  -5.126  1.00 77.82           H
ATOM   4029 2H5*  DT B 347     -18.005  20.733  -5.475  1.00 77.82           H
ATOM   4030  C4*  DT B 347     -16.556  21.412  -4.033  1.00 77.82           C
ATOM   4031  H4*  DT B 347     -17.087  20.973  -3.190  1.00 77.82           H
ATOM   4032  O4*  DT B 347     -15.161  21.323  -3.784  1.00 77.82           O
ATOM   4033  C3*  DT B 347     -16.914  22.903  -4.092  1.00 77.82           C
ATOM   4034  H3*  DT B 347     -17.136  23.202  -5.118  1.00 77.82           H
ATOM   4035  O3*  DT B 347     -18.023  23.177  -3.236  1.00 77.82           O
ATOM   4036  C2*  DT B 347     -15.654  23.611  -3.613  1.00 77.82           C
ATOM   4037 1H2*  DT B 347     -15.881  24.322  -2.820  1.00 77.82           H
ATOM   4038 2H2*  DT B 347     -15.179  24.114  -4.456  1.00 77.82           H
ATOM   4039  C1*  DT B 347     -14.763  22.491  -3.085  1.00 77.82           C
ATOM   4040  H1*  DT B 347     -14.957  22.351  -2.017  1.00 77.82           H
ATOM   4041  N1   DT B 347     -13.308  22.759  -3.299  1.00 77.82           N
ATOM   4042  C2   DT B 347     -12.508  23.118  -2.191  1.00 77.82           C
ATOM   4043  O2   DT B 347     -12.950  23.456  -1.089  1.00 77.82           O
ATOM   4044  N3   DT B 347     -11.148  23.093  -2.391  1.00 77.82           N
ATOM   4045  H3   DT B 347     -10.566  23.316  -1.600  1.00 77.82           H
ATOM   4046  C4   DT B 347     -10.506  22.846  -3.581  1.00 77.82           C
ATOM   4047  O4   DT B 347      -9.276  22.803  -3.597  1.00 77.82           O
ATOM   4048  C5   DT B 347     -11.399  22.642  -4.732  1.00 77.82           C
ATOM   4049  C5M  DT B 347     -10.829  22.448  -6.128  1.00 77.82           C
ATOM   4050 1H7   DT B 347     -11.624  22.222  -6.837  1.00 77.82           H
ATOM   4051 2H7   DT B 347     -10.110  21.629  -6.118  1.00 77.82           H
ATOM   4052 3H7   DT B 347     -10.318  23.359  -6.435  1.00 77.82           H
ATOM   4053  C6   DT B 347     -12.749  22.611  -4.560  1.00 77.82           C
ATOM   4054  H6   DT B 347     -13.403  22.452  -5.408  1.00 77.82           H
ATOM   4055  P    DA B 348     -18.949  24.488  -3.418  1.00 43.30           P
ATOM   4056  O1P  DA B 348     -20.266  24.218  -2.811  1.00 43.30           O
ATOM   4057  O2P  DA B 348     -18.900  24.911  -4.830  1.00 43.30           O
ATOM   4058  O5*  DA B 348     -18.197  25.611  -2.548  1.00 43.30           O
ATOM   4059  C5*  DA B 348     -18.220  25.587  -1.124  1.00 43.30           C
ATOM   4060 1H5*  DA B 348     -18.031  24.572  -0.777  1.00 43.30           H
ATOM   4061 2H5*  DA B 348     -19.207  25.892  -0.777  1.00 43.30           H
ATOM   4062  C4*  DA B 348     -17.164  26.526  -0.516  1.00 43.30           C
ATOM   4063  H4*  DA B 348     -17.241  26.466   0.571  1.00 43.30           H
ATOM   4064  O4*  DA B 348     -15.857  26.110  -0.906  1.00 43.30           O
ATOM   4065  C3*  DA B 348     -17.332  28.000  -0.935  1.00 43.30           C
ATOM   4066  H3*  DA B 348     -18.186  28.128  -1.604  1.00 43.30           H
ATOM   4067  O3*  DA B 348     -17.461  28.837   0.204  1.00 43.30           O
ATOM   4068 *HO3  DA B 348     -17.556  29.761  -0.096  1.00 43.30           H
ATOM   4069  C2*  DA B 348     -16.034  28.325  -1.662  1.00 43.30           C
ATOM   4070 1H2*  DA B 348     -15.685  29.330  -1.426  1.00 43.30           H
ATOM   4071 2H2*  DA B 348     -16.183  28.215  -2.737  1.00 43.30           H
ATOM   4072  C1*  DA B 348     -15.065  27.261  -1.137  1.00 43.30           C
ATOM   4073  H1*  DA B 348     -14.635  27.597  -0.189  1.00 43.30           H
ATOM   4074  N9   DA B 348     -13.965  26.956  -2.087  1.00 43.30           N
ATOM   4075  C8   DA B 348     -14.052  26.550  -3.398  1.00 43.30           C
ATOM   4076  H8   DA B 348     -15.001  26.433  -3.907  1.00 43.30           H
ATOM   4077  N7   DA B 348     -12.903  26.302  -3.969  1.00 43.30           N
ATOM   4078  C5   DA B 348     -11.977  26.593  -2.961  1.00 43.30           C
ATOM   4079  C6   DA B 348     -10.555  26.558  -2.896  1.00 43.30           C
ATOM   4080  N6   DA B 348      -9.791  26.141  -3.895  1.00 43.30           N
ATOM   4081 1H6   DA B 348      -8.792  26.070  -3.761  1.00 43.30           H
ATOM   4082 2H6   DA B 348     -10.214  25.889  -4.773  1.00 43.30           H
ATOM   4083  N1   DA B 348      -9.928  26.971  -1.774  1.00 43.30           N
ATOM   4084  C2   DA B 348     -10.671  27.377  -0.740  1.00 43.30           C
ATOM   4085  H2   DA B 348     -10.127  27.699   0.137  1.00 43.30           H
ATOM   4086  N3   DA B 348     -12.004  27.422  -0.649  1.00 43.30           N
ATOM   4087  C4   DA B 348     -12.614  27.013  -1.814  1.00 43.30           C
TER    4088       DA B 348 
HETATM 4089 NA    NA A 349     -14.116   0.251  -3.546  1.00  0.00          NA
ENDMDL
MODEL        2
ATOM   4090  N   MET A   1      38.439  -8.381  23.952  0.92-48.55           N
ATOM   4091 1H   MET A   1      38.506  -8.329  24.959  0.92-48.55           H
ATOM   4092 2H   MET A   1      37.925  -7.582  23.604  0.92-48.55           H
ATOM   4093 3H   MET A   1      39.369  -8.367  23.554  0.92-48.55           H
ATOM   4094  CA  MET A   1      37.751  -9.636  23.555  0.92-48.55           C
ATOM   4095  HA  MET A   1      38.326 -10.485  23.920  0.92-48.55           H
ATOM   4096  C   MET A   1      37.660  -9.720  22.045  0.92-48.55           C
ATOM   4097  O   MET A   1      37.444  -8.708  21.386  0.92-48.55           O
ATOM   4098  CB  MET A   1      36.346  -9.686  24.146  0.92-48.55           C
ATOM   4099 1HB  MET A   1      35.794  -8.809  23.808  0.92-48.55           H
ATOM   4100 2HB  MET A   1      35.847 -10.575  23.768  0.92-48.55           H
ATOM   4101  CG  MET A   1      36.323  -9.739  25.665  0.92-48.55           C
ATOM   4102 1HG  MET A   1      36.895 -10.608  25.990  0.92-48.55           H
ATOM   4103 2HG  MET A   1      36.792  -8.843  26.068  0.92-48.55           H
ATOM   4104  SD  MET A   1      34.657  -9.867  26.333  0.92-48.55           S
ATOM   4105  CE  MET A   1      34.022  -8.218  26.050  0.92-48.55           C
ATOM   4106 1HE  MET A   1      33.058  -8.112  26.541  0.92-48.55           H
ATOM   4107 2HE  MET A   1      33.898  -8.044  24.981  0.92-48.55           H
ATOM   4108 3HE  MET A   1      34.713  -7.480  26.459  0.92-48.55           H
ATOM   4109  N   PHE A   2      37.852 -10.905  21.484  0.92-30.24           N
ATOM   4110  H   PHE A   2      37.983 -11.728  22.070  0.92-30.24           H
ATOM   4111  CA  PHE A   2      37.863 -11.077  20.033  0.92-30.24           C
ATOM   4112  HA  PHE A   2      38.227 -10.160  19.571  0.92-30.24           H
ATOM   4113  C   PHE A   2      36.467 -11.400  19.502  0.92-30.24           C
ATOM   4114  O   PHE A   2      35.686 -12.078  20.184  0.92-30.24           O
ATOM   4115  CB  PHE A   2      38.803 -12.223  19.654  0.92-30.24           C
ATOM   4116 1HB  PHE A   2      38.478 -13.129  20.166  0.92-30.24           H
ATOM   4117 2HB  PHE A   2      38.733 -12.393  18.580  0.92-30.24           H
ATOM   4118  CG  PHE A   2      40.242 -11.959  19.997  0.92-30.24           C
ATOM   4119  CD1 PHE A   2      40.799 -12.473  21.179  0.92-30.24           C
ATOM   4120  HD1 PHE A   2      40.190 -13.070  21.840  0.92-30.24           H
ATOM   4121  CD2 PHE A   2      41.049 -11.194  19.138  0.92-30.24           C
ATOM   4122  HD2 PHE A   2      40.631 -10.786  18.228  0.92-30.24           H
ATOM   4123  CE1 PHE A   2      42.152 -12.223  21.514  0.92-30.24           C
ATOM   4124  HE1 PHE A   2      42.567 -12.620  22.429  0.92-30.24           H
ATOM   4125  CE2 PHE A   2      42.409 -10.946  19.449  0.92-30.24           C
ATOM   4126  HE2 PHE A   2      43.021 -10.358  18.779  0.92-30.24           H
ATOM   4127  CZ  PHE A   2      42.961 -11.462  20.642  0.92-30.24           C
ATOM   4128  HZ  PHE A   2      43.995 -11.267  20.889  0.92-30.24           H
ATOM   4129  N   PRO A   3      36.145 -10.964  18.271  0.92 -9.65           N
ATOM   4130  CA  PRO A   3      34.843 -11.350  17.717  0.92 -9.65           C
ATOM   4131  HA  PRO A   3      34.045 -11.182  18.438  0.92 -9.65           H
ATOM   4132  C   PRO A   3      34.818 -12.803  17.255  0.92 -9.65           C
ATOM   4133  O   PRO A   3      35.846 -13.486  17.224  0.92 -9.65           O
ATOM   4134  CB  PRO A   3      34.693 -10.393  16.532  0.92 -9.65           C
ATOM   4135 1HB  PRO A   3      34.059 -10.817  15.753  0.92 -9.65           H
ATOM   4136 2HB  PRO A   3      34.294  -9.437  16.868  0.92 -9.65           H
ATOM   4137  CG  PRO A   3      36.082 -10.228  16.048  0.92 -9.65           C
ATOM   4138 1HG  PRO A   3      36.380 -11.100  15.465  0.92 -9.65           H
ATOM   4139 2HG  PRO A   3      36.182  -9.320  15.453  0.92 -9.65           H
ATOM   4140  CD  PRO A   3      36.900 -10.137  17.308  0.92 -9.65           C
ATOM   4141 1HD  PRO A   3      37.901 -10.535  17.142  0.92 -9.65           H
ATOM   4142 2HD  PRO A   3      36.946  -9.104  17.658  0.92 -9.65           H
ATOM   4143  N   SER A   4      33.649 -13.264  16.844  0.92  9.31           N
ATOM   4144  H   SER A   4      32.838 -12.661  16.868  0.92  9.31           H
ATOM   4145  CA  SER A   4      33.464 -14.595  16.273  0.92  9.31           C
ATOM   4146  HA  SER A   4      34.416 -15.111  16.156  0.92  9.31           H
ATOM   4147  C   SER A   4      32.844 -14.358  14.898  0.92  9.31           C
ATOM   4148  O   SER A   4      32.489 -13.208  14.600  0.92  9.31           O
ATOM   4149  CB  SER A   4      32.558 -15.410  17.188  0.92  9.31           C
ATOM   4150 1HB  SER A   4      32.398 -16.398  16.759  0.92  9.31           H
ATOM   4151 2HB  SER A   4      33.046 -15.524  18.156  0.92  9.31           H
ATOM   4152  OG  SER A   4      31.312 -14.764  17.375  0.92  9.31           O
ATOM   4153  HG  SER A   4      30.616 -15.440  17.337  0.92  9.31           H
ATOM   4154  N   PRO A   5      32.739 -15.386  14.033  0.92 -6.41           N
ATOM   4155  CA  PRO A   5      32.182 -15.055  12.714  0.92 -6.41           C
ATOM   4156  HA  PRO A   5      32.827 -14.336  12.215  0.92 -6.41           H
ATOM   4157  C   PRO A   5      30.749 -14.533  12.721  0.92 -6.41           C
ATOM   4158  O   PRO A   5      29.944 -14.889  13.588  0.92 -6.41           O
ATOM   4159  CB  PRO A   5      32.223 -16.396  11.977  0.92 -6.41           C
ATOM   4160 1HB  PRO A   5      31.260 -16.901  12.067  0.92 -6.41           H
ATOM   4161 2HB  PRO A   5      32.479 -16.247  10.929  0.92 -6.41           H
ATOM   4162  CG  PRO A   5      33.270 -17.173  12.666  0.92 -6.41           C
ATOM   4163 1HG  PRO A   5      33.133 -18.242  12.503  0.92 -6.41           H
ATOM   4164 2HG  PRO A   5      34.255 -16.852  12.328  0.92 -6.41           H
ATOM   4165  CD  PRO A   5      33.080 -16.820  14.103  0.92 -6.41           C
ATOM   4166 1HD  PRO A   5      32.251 -17.387  14.532  0.92 -6.41           H
ATOM   4167 2HD  PRO A   5      33.998 -16.988  14.664  0.92 -6.41           H
ATOM   4168  N   ALA A   6      30.435 -13.714  11.729  0.92 14.46           N
ATOM   4169  H   ALA A   6      31.143 -13.450  11.055  0.92 14.46           H
ATOM   4170  CA  ALA A   6      29.069 -13.272  11.480  0.92 14.46           C
ATOM   4171  HA  ALA A   6      28.529 -13.143  12.420  0.92 14.46           H
ATOM   4172  C   ALA A   6      28.429 -14.394  10.660  0.92 14.46           C
ATOM   4173  O   ALA A   6      29.137 -15.274  10.150  0.92 14.46           O
ATOM   4174  CB  ALA A   6      29.076 -11.952  10.696  0.92 14.46           C
ATOM   4175 1HB  ALA A   6      29.610 -11.192  11.265  0.92 14.46           H
ATOM   4176 2HB  ALA A   6      28.051 -11.617  10.529  0.92 14.46           H
ATOM   4177 3HB  ALA A   6      29.567 -12.092   9.732  0.92 14.46           H
ATOM   4178  N   LEU A   7      27.117 -14.360  10.491  0.92 -8.08           N
ATOM   4179  H   LEU A   7      26.566 -13.610  10.893  0.92 -8.08           H
ATOM   4180  CA  LEU A   7      26.461 -15.364   9.659  0.92 -8.08           C
ATOM   4181  HA  LEU A   7      26.891 -16.342   9.874  0.92 -8.08           H
ATOM   4182  C   LEU A   7      26.732 -15.030   8.195  0.92 -8.08           C
ATOM   4183  O   LEU A   7      26.960 -13.872   7.835  0.92 -8.08           O
ATOM   4184  CB  LEU A   7      24.952 -15.416   9.924  0.92 -8.08           C
ATOM   4185 1HB  LEU A   7      24.526 -14.448   9.660  0.92 -8.08           H
ATOM   4186 2HB  LEU A   7      24.528 -16.158   9.249  0.92 -8.08           H
ATOM   4187  CG  LEU A   7      24.481 -15.763  11.348  0.92 -8.08           C
ATOM   4188  HG  LEU A   7      24.731 -14.929  12.005  0.92 -8.08           H
ATOM   4189  CD1 LEU A   7      22.965 -15.933  11.340  0.92 -8.08           C
ATOM   4190 1HD1 LEU A   7      22.609 -16.117  12.353  0.92 -8.08           H
ATOM   4191 2HD1 LEU A   7      22.676 -16.774  10.707  0.92 -8.08           H
ATOM   4192 3HD1 LEU A   7      22.488 -15.028  10.967  0.92 -8.08           H
ATOM   4193  CD2 LEU A   7      25.125 -17.027  11.928  0.92 -8.08           C
ATOM   4194 1HD2 LEU A   7      24.683 -17.251  12.900  0.92 -8.08           H
ATOM   4195 2HD2 LEU A   7      26.194 -16.869  12.071  0.92 -8.08           H
ATOM   4196 3HD2 LEU A   7      24.971 -17.871  11.259  0.92 -8.08           H
ATOM   4197  N   THR A   8      26.718 -16.043   7.345  0.92 16.66           N
ATOM   4198  H   THR A   8      26.575 -16.983   7.681  0.92 16.66           H
ATOM   4199  CA  THR A   8      26.849 -15.847   5.904  0.92 16.66           C
ATOM   4200  HA  THR A   8      27.737 -15.257   5.686  0.92 16.66           H
ATOM   4201  C   THR A   8      25.579 -15.150   5.410  0.92 16.66           C
ATOM   4202  O   THR A   8      24.484 -15.475   5.894  0.92 16.66           O
ATOM   4203  CB  THR A   8      26.927 -17.225   5.209  0.92 16.66           C
ATOM   4204  HB  THR A   8      25.920 -17.625   5.097  0.92 16.66           H
ATOM   4205  OG1 THR A   8      27.674 -18.120   6.038  0.92 16.66           O
ATOM   4206  HG1 THR A   8      27.141 -18.923   6.128  0.92 16.66           H
ATOM   4207  CG2 THR A   8      27.609 -17.180   3.857  0.92 16.66           C
ATOM   4208 1HG2 THR A   8      27.733 -18.197   3.485  0.92 16.66           H
ATOM   4209 2HG2 THR A   8      28.584 -16.708   3.950  0.92 16.66           H
ATOM   4210 3HG2 THR A   8      26.998 -16.621   3.149  0.92 16.66           H
ATOM   4211  N   PRO A   9      25.676 -14.237   4.426  1.00 14.53           N
ATOM   4212  CA  PRO A   9      24.389 -13.885   3.818  1.00 14.53           C
ATOM   4213  HA  PRO A   9      23.679 -13.530   4.564  1.00 14.53           H
ATOM   4214  C   PRO A   9      23.804 -15.072   3.060  1.00 14.53           C
ATOM   4215  O   PRO A   9      24.510 -16.022   2.707  1.00 14.53           O
ATOM   4216  CB  PRO A   9      24.762 -12.754   2.858  1.00 14.53           C
ATOM   4217 1HB  PRO A   9      24.103 -12.738   1.989  1.00 14.53           H
ATOM   4218 2HB  PRO A   9      24.721 -11.804   3.380  1.00 14.53           H
ATOM   4219  CG  PRO A   9      26.156 -13.060   2.462  1.00 14.53           C
ATOM   4220 1HG  PRO A   9      26.163 -13.845   1.705  1.00 14.53           H
ATOM   4221 2HG  PRO A   9      26.663 -12.168   2.094  1.00 14.53           H
ATOM   4222  CD  PRO A   9      26.791 -13.558   3.736  1.00 14.53           C
ATOM   4223 1HD  PRO A   9      27.601 -14.251   3.512  1.00 14.53           H
ATOM   4224 2HD  PRO A   9      27.152 -12.722   4.336  1.00 14.53           H
ATOM   4225  N   THR A  10      22.516 -15.007   2.774  1.00 18.46           N
ATOM   4226  H   THR A  10      21.958 -14.230   3.090  1.00 18.46           H
ATOM   4227  CA  THR A  10      21.860 -16.030   1.973  1.00 18.46           C
ATOM   4228  HA  THR A  10      22.601 -16.676   1.508  1.00 18.46           H
ATOM   4229  C   THR A  10      21.080 -15.262   0.919  1.00 18.46           C
ATOM   4230  O   THR A  10      20.417 -14.278   1.271  1.00 18.46           O
ATOM   4231  CB  THR A  10      20.921 -16.886   2.846  1.00 18.46           C
ATOM   4232  HB  THR A  10      20.065 -16.288   3.159  1.00 18.46           H
ATOM   4233  OG1 THR A  10      21.646 -17.298   4.008  1.00 18.46           O
ATOM   4234  HG1 THR A  10      21.388 -18.197   4.247  1.00 18.46           H
ATOM   4235  CG2 THR A  10      20.446 -18.120   2.107  1.00 18.46           C
ATOM   4236 1HG2 THR A  10      19.875 -18.757   2.774  1.00 18.46           H
ATOM   4237 2HG2 THR A  10      21.302 -18.679   1.730  1.00 18.46           H
ATOM   4238 3HG2 THR A  10      19.808 -17.834   1.271  1.00 18.46           H
ATOM   4239  N   PRO A  11      21.181 -15.638  -0.368  1.00 -3.85           N
ATOM   4240  CA  PRO A  11      20.306 -14.920  -1.299  1.00 -3.85           C
ATOM   4241  HA  PRO A  11      20.445 -13.841  -1.227  1.00 -3.85           H
ATOM   4242  C   PRO A  11      18.847 -15.282  -1.042  1.00 -3.85           C
ATOM   4243  O   PRO A  11      18.548 -16.312  -0.439  1.00 -3.85           O
ATOM   4244  CB  PRO A  11      20.774 -15.434  -2.664  1.00 -3.85           C
ATOM   4245 1HB  PRO A  11      19.955 -15.441  -3.384  1.00 -3.85           H
ATOM   4246 2HB  PRO A  11      21.600 -14.827  -3.032  1.00 -3.85           H
ATOM   4247  CG  PRO A  11      21.247 -16.808  -2.385  1.00 -3.85           C
ATOM   4248 1HG  PRO A  11      20.396 -17.481  -2.283  1.00 -3.85           H
ATOM   4249 2HG  PRO A  11      21.923 -17.156  -3.166  1.00 -3.85           H
ATOM   4250  CD  PRO A  11      21.964 -16.674  -1.071  1.00 -3.85           C
ATOM   4251 1HD  PRO A  11      21.949 -17.619  -0.529  1.00 -3.85           H
ATOM   4252 2HD  PRO A  11      22.988 -16.333  -1.226  1.00 -3.85           H
ATOM   4253  N   PHE A  12      17.928 -14.461  -1.523  1.00  4.48           N
ATOM   4254  H   PHE A  12      18.199 -13.603  -1.987  1.00  4.48           H
ATOM   4255  CA  PHE A  12      16.525 -14.852  -1.511  1.00  4.48           C
ATOM   4256  HA  PHE A  12      16.239 -15.214  -0.523  1.00  4.48           H
ATOM   4257  C   PHE A  12      16.467 -15.996  -2.522  1.00  4.48           C
ATOM   4258  O   PHE A  12      17.100 -15.912  -3.578  1.00  4.48           O
ATOM   4259  CB  PHE A  12      15.632 -13.681  -1.933  1.00  4.48           C
ATOM   4260 1HB  PHE A  12      15.972 -13.316  -2.902  1.00  4.48           H
ATOM   4261 2HB  PHE A  12      14.611 -14.034  -2.043  1.00  4.48           H
ATOM   4262  CG  PHE A  12      15.636 -12.534  -0.958  1.00  4.48           C
ATOM   4263  CD1 PHE A  12      16.392 -11.379  -1.221  1.00  4.48           C
ATOM   4264  HD1 PHE A  12      16.967 -11.312  -2.133  1.00  4.48           H
ATOM   4265  CD2 PHE A  12      14.883 -12.599   0.227  1.00  4.48           C
ATOM   4266  HD2 PHE A  12      14.280 -13.472   0.432  1.00  4.48           H
ATOM   4267  CE1 PHE A  12      16.413 -10.296  -0.306  1.00  4.48           C
ATOM   4268  HE1 PHE A  12      17.003  -9.416  -0.521  1.00  4.48           H
ATOM   4269  CE2 PHE A  12      14.907 -11.532   1.165  1.00  4.48           C
ATOM   4270  HE2 PHE A  12      14.344 -11.602   2.084  1.00  4.48           H
ATOM   4271  CZ  PHE A  12      15.671 -10.375   0.892  1.00  4.48           C
ATOM   4272  HZ  PHE A  12      15.692  -9.558   1.599  1.00  4.48           H
ATOM   4273  N   SER A  13      15.774 -17.077  -2.201  1.00 -2.04           N
ATOM   4274  H   SER A  13      15.263 -17.114  -1.322  1.00 -2.04           H
ATOM   4275  CA  SER A  13      15.695 -18.224  -3.101  1.00 -2.04           C
ATOM   4276  HA  SER A  13      16.681 -18.428  -3.517  1.00 -2.04           H
ATOM   4277  C   SER A  13      14.730 -17.879  -4.227  1.00 -2.04           C
ATOM   4278  O   SER A  13      14.028 -16.873  -4.142  1.00 -2.04           O
ATOM   4279  CB  SER A  13      15.209 -19.466  -2.351  1.00 -2.04           C
ATOM   4280 1HB  SER A  13      15.300 -20.331  -3.005  1.00 -2.04           H
ATOM   4281 2HB  SER A  13      15.834 -19.623  -1.472  1.00 -2.04           H
ATOM   4282  OG  SER A  13      13.854 -19.332  -1.951  1.00 -2.04           O
ATOM   4283  HG  SER A  13      13.828 -18.717  -1.194  1.00 -2.04           H
ATOM   4284  N   VAL A  14      14.639 -18.715  -5.253  1.00-12.75           N
ATOM   4285  H   VAL A  14      15.217 -19.545  -5.272  1.00-12.75           H
ATOM   4286  CA  VAL A  14      13.727 -18.459  -6.373  1.00-12.75           C
ATOM   4287  HA  VAL A  14      14.051 -17.549  -6.877  1.00-12.75           H
ATOM   4288  C   VAL A  14      12.296 -18.220  -5.891  1.00-12.75           C
ATOM   4289  O   VAL A  14      11.669 -17.235  -6.285  1.00-12.75           O
ATOM   4290  CB  VAL A  14      13.753 -19.640  -7.391  1.00-12.75           C
ATOM   4291  HB  VAL A  14      13.522 -20.561  -6.859  1.00-12.75           H
ATOM   4292  CG1 VAL A  14      12.711 -19.462  -8.499  1.00-12.75           C
ATOM   4293 1HG1 VAL A  14      12.848 -20.229  -9.261  1.00-12.75           H
ATOM   4294 2HG1 VAL A  14      12.807 -18.478  -8.955  1.00-12.75           H
ATOM   4295 3HG1 VAL A  14      11.706 -19.566  -8.088  1.00-12.75           H
ATOM   4296  CG2 VAL A  14      15.148 -19.780  -8.013  1.00-12.75           C
ATOM   4297 1HG2 VAL A  14      15.152 -20.607  -8.722  1.00-12.75           H
ATOM   4298 2HG2 VAL A  14      15.888 -19.989  -7.246  1.00-12.75           H
ATOM   4299 3HG2 VAL A  14      15.422 -18.862  -8.534  1.00-12.75           H
ATOM   4300  N   LYS A  15      11.791 -19.056  -4.992  1.00-16.10           N
ATOM   4301  H   LYS A  15      12.354 -19.830  -4.654  1.00-16.10           H
ATOM   4302  CA  LYS A  15      10.420 -18.872  -4.502  1.00-16.10           C
ATOM   4303  HA  LYS A  15       9.736 -18.859  -5.352  1.00-16.10           H
ATOM   4304  C   LYS A  15      10.269 -17.550  -3.769  1.00-16.10           C
ATOM   4305  O   LYS A  15       9.267 -16.860  -3.912  1.00-16.10           O
ATOM   4306  CB  LYS A  15      10.003 -19.995  -3.549  1.00-16.10           C
ATOM   4307 1HB  LYS A  15      10.701 -20.023  -2.712  1.00-16.10           H
ATOM   4308 2HB  LYS A  15       9.013 -19.754  -3.160  1.00-16.10           H
ATOM   4309  CG  LYS A  15       9.941 -21.378  -4.182  1.00-16.10           C
ATOM   4310 1HG  LYS A  15       9.283 -21.354  -5.051  1.00-16.10           H
ATOM   4311 2HG  LYS A  15      10.938 -21.683  -4.494  1.00-16.10           H
ATOM   4312  CD  LYS A  15       9.402 -22.372  -3.170  1.00-16.10           C
ATOM   4313 1HD  LYS A  15      10.008 -22.320  -2.265  1.00-16.10           H
ATOM   4314 2HD  LYS A  15       8.378 -22.095  -2.923  1.00-16.10           H
ATOM   4315  CE  LYS A  15       9.414 -23.799  -3.686  1.00-16.10           C
ATOM   4316 1HE  LYS A  15       8.834 -23.859  -4.610  1.00-16.10           H
ATOM   4317 2HE  LYS A  15      10.444 -24.104  -3.883  1.00-16.10           H
ATOM   4318  NZ  LYS A  15       8.810 -24.700  -2.651  1.00-16.10           N
ATOM   4319 1HZ  LYS A  15       8.881 -25.667  -2.939  1.00-16.10           H
ATOM   4320 2HZ  LYS A  15       7.829 -24.477  -2.521  1.00-16.10           H
ATOM   4321 3HZ  LYS A  15       9.287 -24.581  -1.764  1.00-16.10           H
ATOM   4322  N   ASP A  16      11.275 -17.183  -2.993  1.00-17.03           N
ATOM   4323  H   ASP A  16      12.105 -17.756  -2.944  1.00-17.03           H
ATOM   4324  CA  ASP A  16      11.201 -15.965  -2.189  1.00-17.03           C
ATOM   4325  HA  ASP A  16      10.297 -15.997  -1.581  1.00-17.03           H
ATOM   4326  C   ASP A  16      11.158 -14.742  -3.083  1.00-17.03           C
ATOM   4327  O   ASP A  16      10.386 -13.830  -2.829  1.00-17.03           O
ATOM   4328  CB  ASP A  16      12.412 -15.808  -1.276  1.00-17.03           C
ATOM   4329 1HB  ASP A  16      13.300 -15.728  -1.896  1.00-17.03           H
ATOM   4330 2HB  ASP A  16      12.307 -14.894  -0.691  1.00-17.03           H
ATOM   4331  CG  ASP A  16      12.605 -16.976  -0.357  1.00-17.03           C
ATOM   4332  OD1 ASP A  16      11.630 -17.561   0.147  1.00-17.03           O
ATOM   4333  OD2 ASP A  16      13.773 -17.364  -0.201  1.00-17.03           O
ATOM   4334  N   ILE A  17      11.963 -14.733  -4.138  1.00 -7.39           N
ATOM   4335  H   ILE A  17      12.569 -15.533  -4.312  1.00 -7.39           H
ATOM   4336  CA  ILE A  17      12.014 -13.590  -5.053  1.00 -7.39           C
ATOM   4337  HA  ILE A  17      12.205 -12.684  -4.478  1.00 -7.39           H
ATOM   4338  C   ILE A  17      10.653 -13.453  -5.719  1.00 -7.39           C
ATOM   4339  O   ILE A  17      10.103 -12.358  -5.786  1.00 -7.39           O
ATOM   4340  CB  ILE A  17      13.117 -13.745  -6.151  1.00 -7.39           C
ATOM   4341  HB  ILE A  17      12.933 -14.671  -6.697  1.00 -7.39           H
ATOM   4342  CG1 ILE A  17      14.514 -13.821  -5.507  1.00 -7.39           C
ATOM   4343 1HG1 ILE A  17      14.794 -12.825  -5.163  1.00 -7.39           H
ATOM   4344 2HG1 ILE A  17      14.470 -14.467  -4.635  1.00 -7.39           H
ATOM   4345  CG2 ILE A  17      13.085 -12.554  -7.154  1.00 -7.39           C
ATOM   4346 1HG2 ILE A  17      13.853 -12.682  -7.918  1.00 -7.39           H
ATOM   4347 2HG2 ILE A  17      13.259 -11.615  -6.625  1.00 -7.39           H
ATOM   4348 3HG2 ILE A  17      12.118 -12.504  -7.656  1.00 -7.39           H
ATOM   4349  CD1 ILE A  17      15.625 -14.358  -6.416  1.00 -7.39           C
ATOM   4350 1HD1 ILE A  17      16.550 -14.433  -5.844  1.00 -7.39           H
ATOM   4351 2HD1 ILE A  17      15.786 -13.689  -7.261  1.00 -7.39           H
ATOM   4352 3HD1 ILE A  17      15.357 -15.350  -6.781  1.00 -7.39           H
ATOM   4353  N   LEU A  18      10.080 -14.559  -6.174  1.00-21.39           N
ATOM   4354  H   LEU A  18      10.552 -15.452  -6.069  1.00-21.39           H
ATOM   4355  CA  LEU A  18       8.780 -14.505  -6.844  1.00-21.39           C
ATOM   4356  HA  LEU A  18       8.826 -13.777  -7.654  1.00-21.39           H
ATOM   4357  C   LEU A  18       7.677 -14.064  -5.886  1.00-21.39           C
ATOM   4358  O   LEU A  18       6.772 -13.313  -6.261  1.00-21.39           O
ATOM   4359  CB  LEU A  18       8.425 -15.877  -7.424  1.00-21.39           C
ATOM   4360 1HB  LEU A  18       8.415 -16.592  -6.601  1.00-21.39           H
ATOM   4361 2HB  LEU A  18       7.412 -15.819  -7.820  1.00-21.39           H
ATOM   4362  CG  LEU A  18       9.328 -16.446  -8.530  1.00-21.39           C
ATOM   4363  HG  LEU A  18      10.355 -16.440  -8.182  1.00-21.39           H
ATOM   4364  CD1 LEU A  18       8.924 -17.887  -8.796  1.00-21.39           C
ATOM   4365 1HD1 LEU A  18       9.597 -18.326  -9.532  1.00-21.39           H
ATOM   4366 2HD1 LEU A  18       7.901 -17.936  -9.167  1.00-21.39           H
ATOM   4367 3HD1 LEU A  18       9.005 -18.470  -7.877  1.00-21.39           H
ATOM   4368  CD2 LEU A  18       9.286 -15.652  -9.832  1.00-21.39           C
ATOM   4369 1HD2 LEU A  18       9.966 -16.103 -10.555  1.00-21.39           H
ATOM   4370 2HD2 LEU A  18       9.598 -14.624  -9.655  1.00-21.39           H
ATOM   4371 3HD2 LEU A  18       8.278 -15.658 -10.241  1.00-21.39           H
ATOM   4372  N   ASN A  19       7.738 -14.510  -4.640  1.00 -8.24           N
ATOM   4373  H   ASN A  19       8.481 -15.153  -4.370  1.00 -8.24           H
ATOM   4374  CA  ASN A  19       6.732 -14.112  -3.657  1.00 -8.24           C
ATOM   4375  HA  ASN A  19       5.743 -14.241  -4.090  1.00 -8.24           H
ATOM   4376  C   ASN A  19       6.871 -12.642  -3.306  1.00 -8.24           C
ATOM   4377  O   ASN A  19       5.877 -11.931  -3.272  1.00 -8.24           O
ATOM   4378  CB  ASN A  19       6.835 -14.935  -2.371  1.00 -8.24           C
ATOM   4379 1HB  ASN A  19       7.847 -14.865  -1.976  1.00 -8.24           H
ATOM   4380 2HB  ASN A  19       6.145 -14.519  -1.639  1.00 -8.24           H
ATOM   4381  CG  ASN A  19       6.494 -16.393  -2.564  1.00 -8.24           C
ATOM   4382  OD1 ASN A  19       6.979 -17.232  -1.823  1.00 -8.24           O
ATOM   4383  ND2 ASN A  19       5.653 -16.713  -3.511  1.00 -8.24           N
ATOM   4384 1HD2 ASN A  19       5.422 -17.684  -3.635  1.00 -8.24           H
ATOM   4385 2HD2 ASN A  19       5.252 -16.006  -4.106  1.00 -8.24           H
ATOM   4386  N   LEU A  20       8.092 -12.177  -3.088  1.00-14.56           N
ATOM   4387  H   LEU A  20       8.892 -12.808  -3.138  1.00-14.56           H
ATOM   4388  CA  LEU A  20       8.330 -10.776  -2.757  1.00-14.56           C
ATOM   4389  HA  LEU A  20       7.740 -10.498  -1.884  1.00-14.56           H
ATOM   4390  C   LEU A  20       7.899  -9.900  -3.917  1.00-14.56           C
ATOM   4391  O   LEU A  20       7.276  -8.868  -3.715  1.00-14.56           O
ATOM   4392  CB  LEU A  20       9.817 -10.535  -2.483  1.00-14.56           C
ATOM   4393 1HB  LEU A  20      10.383 -11.071  -3.245  1.00-14.56           H
ATOM   4394 2HB  LEU A  20      10.014  -9.474  -2.619  1.00-14.56           H
ATOM   4395  CG  LEU A  20      10.370 -10.929  -1.107  1.00-14.56           C
ATOM   4396  HG  LEU A  20      10.032 -11.935  -0.862  1.00-14.56           H
ATOM   4397  CD1 LEU A  20      11.895 -10.933  -1.150  1.00-14.56           C
ATOM   4398 1HD1 LEU A  20      12.290 -11.205  -0.174  1.00-14.56           H
ATOM   4399 2HD1 LEU A  20      12.269  -9.947  -1.429  1.00-14.56           H
ATOM   4400 3HD1 LEU A  20      12.234 -11.670  -1.879  1.00-14.56           H
ATOM   4401  CD2 LEU A  20       9.891  -9.968  -0.020  1.00-14.56           C
ATOM   4402 1HD2 LEU A  20      10.296 -10.273   0.943  1.00-14.56           H
ATOM   4403 2HD2 LEU A  20       8.803 -10.000   0.048  1.00-14.56           H
ATOM   4404 3HD2 LEU A  20      10.215  -8.952  -0.240  1.00-14.56           H
ATOM   4405  N   GLU A  21       8.190 -10.320  -5.138  1.00-24.11           N
ATOM   4406  H   GLU A  21       8.724 -11.177  -5.270  1.00-24.11           H
ATOM   4407  CA  GLU A  21       7.784  -9.555  -6.309  1.00-24.11           C
ATOM   4408  HA  GLU A  21       8.172  -8.541  -6.214  1.00-24.11           H
ATOM   4409  C   GLU A  21       6.266  -9.469  -6.396  1.00-24.11           C
ATOM   4410  O   GLU A  21       5.731  -8.400  -6.654  1.00-24.11           O
ATOM   4411  CB  GLU A  21       8.362 -10.188  -7.580  1.00-24.11           C
ATOM   4412 1HB  GLU A  21       9.440 -10.285  -7.455  1.00-24.11           H
ATOM   4413 2HB  GLU A  21       7.945 -11.189  -7.691  1.00-24.11           H
ATOM   4414  CG  GLU A  21       8.088  -9.411  -8.863  1.00-24.11           C
ATOM   4415 1HG  GLU A  21       8.396 -10.024  -9.710  1.00-24.11           H
ATOM   4416 2HG  GLU A  21       7.016  -9.232  -8.952  1.00-24.11           H
ATOM   4417  CD  GLU A  21       8.812  -8.072  -8.938  1.00-24.11           C
ATOM   4418  OE1 GLU A  21       9.758  -7.795  -8.172  1.00-24.11           O
ATOM   4419  OE2 GLU A  21       8.442  -7.248  -9.804  1.00-24.11           O
ATOM   4420  N   GLN A  22       5.552 -10.556  -6.140  1.00-19.86           N
ATOM   4421  H   GLN A  22       6.020 -11.434  -5.937  1.00-19.86           H
ATOM   4422  CA  GLN A  22       4.091 -10.503  -6.174  1.00-19.86           C
ATOM   4423  HA  GLN A  22       3.791 -10.070  -7.128  1.00-19.86           H
ATOM   4424  C   GLN A  22       3.526  -9.626  -5.060  1.00-19.86           C
ATOM   4425  O   GLN A  22       2.616  -8.831  -5.302  1.00-19.86           O
ATOM   4426  CB  GLN A  22       3.499 -11.911  -6.064  1.00-19.86           C
ATOM   4427 1HB  GLN A  22       3.992 -12.544  -6.800  1.00-19.86           H
ATOM   4428 2HB  GLN A  22       3.716 -12.307  -5.072  1.00-19.86           H
ATOM   4429  CG  GLN A  22       1.986 -11.981  -6.296  1.00-19.86           C
ATOM   4430 1HG  GLN A  22       1.651 -13.003  -6.123  1.00-19.86           H
ATOM   4431 2HG  GLN A  22       1.479 -11.332  -5.583  1.00-19.86           H
ATOM   4432  CD  GLN A  22       1.587 -11.572  -7.701  1.00-19.86           C
ATOM   4433  OE1 GLN A  22       2.162 -12.036  -8.685  1.00-19.86           O
ATOM   4434  NE2 GLN A  22       0.620 -10.701  -7.816  1.00-19.86           N
ATOM   4435 1HE2 GLN A  22       0.268 -10.491  -8.737  1.00-19.86           H
ATOM   4436 2HE2 GLN A  22       0.205 -10.287  -6.995  1.00-19.86           H
ATOM   4437  N   GLN A  23       4.075  -9.738  -3.857  1.00 -6.06           N
ATOM   4438  H   GLN A  23       4.833 -10.403  -3.714  1.00 -6.06           H
ATOM   4439  CA  GLN A  23       3.620  -8.942  -2.716  1.00 -6.06           C
ATOM   4440  HA  GLN A  23       2.560  -9.121  -2.531  1.00 -6.06           H
ATOM   4441  C   GLN A  23       3.823  -7.465  -3.023  1.00 -6.06           C
ATOM   4442  O   GLN A  23       2.969  -6.633  -2.741  1.00 -6.06           O
ATOM   4443  CB  GLN A  23       4.442  -9.281  -1.467  1.00 -6.06           C
ATOM   4444 1HB  GLN A  23       5.493  -9.211  -1.743  1.00 -6.06           H
ATOM   4445 2HB  GLN A  23       4.243  -8.529  -0.703  1.00 -6.06           H
ATOM   4446  CG  GLN A  23       4.191 -10.657  -0.849  1.00 -6.06           C
ATOM   4447 1HG  GLN A  23       3.286 -10.618  -0.243  1.00 -6.06           H
ATOM   4448 2HG  GLN A  23       4.038 -11.389  -1.638  1.00 -6.06           H
ATOM   4449  CD  GLN A  23       5.358 -11.120   0.013  1.00 -6.06           C
ATOM   4450  OE1 GLN A  23       6.226 -10.342   0.395  1.00 -6.06           O
ATOM   4451  NE2 GLN A  23       5.405 -12.389   0.306  1.00 -6.06           N
ATOM   4452 1HE2 GLN A  23       6.145 -12.716   0.900  1.00 -6.06           H
ATOM   4453 2HE2 GLN A  23       4.699 -13.019  -0.056  1.00 -6.06           H
ATOM   4454  N   GLN A  24       4.957  -7.129  -3.613  1.00-10.47           N
ATOM   4455  H   GLN A  24       5.655  -7.840  -3.816  1.00-10.47           H
ATOM   4456  CA  GLN A  24       5.252  -5.739  -3.926  1.00-10.47           C
ATOM   4457  HA  GLN A  24       4.963  -5.112  -3.082  1.00-10.47           H
ATOM   4458  C   GLN A  24       4.485  -5.245  -5.149  1.00-10.47           C
ATOM   4459  O   GLN A  24       4.022  -4.126  -5.156  1.00-10.47           O
ATOM   4460  CB  GLN A  24       6.749  -5.581  -4.148  1.00-10.47           C
ATOM   4461 1HB  GLN A  24       7.056  -6.299  -4.910  1.00-10.47           H
ATOM   4462 2HB  GLN A  24       6.936  -4.576  -4.513  1.00-10.47           H
ATOM   4463  CG  GLN A  24       7.599  -5.783  -2.901  1.00-10.47           C
ATOM   4464 1HG  GLN A  24       7.471  -4.923  -2.249  1.00-10.47           H
ATOM   4465 2HG  GLN A  24       7.272  -6.674  -2.368  1.00-10.47           H
ATOM   4466  CD  GLN A  24       9.060  -5.945  -3.247  1.00-10.47           C
ATOM   4467  OE1 GLN A  24       9.525  -5.431  -4.250  1.00-10.47           O
ATOM   4468  NE2 GLN A  24       9.781  -6.697  -2.462  1.00-10.47           N
ATOM   4469 1HE2 GLN A  24      10.739  -6.881  -2.728  1.00-10.47           H
ATOM   4470 2HE2 GLN A  24       9.373  -7.108  -1.642  1.00-10.47           H
ATOM   4471  N   ARG A  25       4.291  -6.055  -6.180  1.00 -5.77           N
ATOM   4472  H   ARG A  25       4.705  -6.989  -6.177  1.00 -5.77           H
ATOM   4473  CA  ARG A  25       3.514  -5.616  -7.349  1.00 -5.77           C
ATOM   4474  HA  ARG A  25       3.932  -4.678  -7.713  1.00 -5.77           H
ATOM   4475  C   ARG A  25       2.062  -5.342  -6.972  1.00 -5.77           C
ATOM   4476  O   ARG A  25       1.430  -4.431  -7.506  1.00 -5.77           O
ATOM   4477  CB  ARG A  25       3.596  -6.651  -8.480  1.00 -5.77           C
ATOM   4478 1HB  ARG A  25       4.647  -6.890  -8.644  1.00 -5.77           H
ATOM   4479 2HB  ARG A  25       3.074  -7.560  -8.180  1.00 -5.77           H
ATOM   4480  CG  ARG A  25       3.012  -6.141  -9.797  1.00 -5.77           C
ATOM   4481 1HG  ARG A  25       1.931  -6.034  -9.699  1.00 -5.77           H
ATOM   4482 2HG  ARG A  25       3.439  -5.158  -9.996  1.00 -5.77           H
ATOM   4483  CD  ARG A  25       3.317  -7.032 -10.993  1.00 -5.77           C
ATOM   4484 1HD  ARG A  25       3.027  -6.487 -11.894  1.00 -5.77           H
ATOM   4485 2HD  ARG A  25       4.394  -7.205 -11.036  1.00 -5.77           H
ATOM   4486  NE  ARG A  25       2.619  -8.329 -10.997  1.00 -5.77           N
ATOM   4487  HE  ARG A  25       2.070  -8.557 -10.187  1.00 -5.77           H
ATOM   4488  CZ  ARG A  25       2.638  -9.211 -11.989  1.00 -5.77           C
ATOM   4489  NH1 ARG A  25       1.955 -10.314 -11.884  1.00 -5.77           N
ATOM   4490 1HH1 ARG A  25       1.406 -10.508 -11.060  1.00 -5.77           H
ATOM   4491 2HH1 ARG A  25       1.987 -10.989 -12.636  1.00 -5.77           H
ATOM   4492  NH2 ARG A  25       3.287  -9.014 -13.107  1.00 -5.77           N
ATOM   4493 1HH2 ARG A  25       3.850  -8.182 -13.215  1.00 -5.77           H
ATOM   4494 2HH2 ARG A  25       3.215  -9.678 -13.866  1.00 -5.77           H
ATOM   4495  N   SER A  26       1.552  -6.090  -6.009  1.00 21.90           N
ATOM   4496  H   SER A  26       2.112  -6.817  -5.586  1.00 21.90           H
ATOM   4497  CA  SER A  26       0.183  -5.888  -5.546  1.00 21.90           C
ATOM   4498  HA  SER A  26      -0.470  -5.807  -6.415  1.00 21.90           H
ATOM   4499  C   SER A  26      -0.014  -4.635  -4.690  1.00 21.90           C
ATOM   4500  O   SER A  26      -1.145  -4.193  -4.537  1.00 21.90           O
ATOM   4501  CB  SER A  26      -0.260  -7.100  -4.725  1.00 21.90           C
ATOM   4502 1HB  SER A  26       0.317  -7.136  -3.800  1.00 21.90           H
ATOM   4503 2HB  SER A  26      -1.318  -7.004  -4.480  1.00 21.90           H
ATOM   4504  OG  SER A  26      -0.040  -8.300  -5.454  1.00 21.90           O
ATOM   4505  HG  SER A  26       0.899  -8.524  -5.381  1.00 21.90           H
ATOM   4506  N   LEU A  27       1.048  -4.093  -4.101  1.00 23.24           N
ATOM   4507  H   LEU A  27       1.977  -4.418  -4.334  1.00 23.24           H
ATOM   4508  CA  LEU A  27       0.930  -3.065  -3.058  1.00 23.24           C
ATOM   4509  HA  LEU A  27      -0.102  -2.719  -2.996  1.00 23.24           H
ATOM   4510  C   LEU A  27       1.828  -1.854  -3.319  1.00 23.24           C
ATOM   4511  O   LEU A  27       2.730  -1.923  -4.146  1.00 23.24           O
ATOM   4512  CB  LEU A  27       1.327  -3.681  -1.706  1.00 23.24           C
ATOM   4513 1HB  LEU A  27       2.377  -3.967  -1.771  1.00 23.24           H
ATOM   4514 2HB  LEU A  27       1.249  -2.899  -0.954  1.00 23.24           H
ATOM   4515  CG  LEU A  27       0.550  -4.900  -1.177  1.00 23.24           C
ATOM   4516  HG  LEU A  27       0.687  -5.733  -1.863  1.00 23.24           H
ATOM   4517  CD1 LEU A  27       1.117  -5.307   0.186  1.00 23.24           C
ATOM   4518 1HD1 LEU A  27       0.512  -6.104   0.613  1.00 23.24           H
ATOM   4519 2HD1 LEU A  27       1.113  -4.459   0.868  1.00 23.24           H
ATOM   4520 3HD1 LEU A  27       2.138  -5.664   0.067  1.00 23.24           H
ATOM   4521  CD2 LEU A  27      -0.939  -4.647  -1.056  1.00 23.24           C
ATOM   4522 1HD2 LEU A  27      -1.428  -5.475  -0.546  1.00 23.24           H
ATOM   4523 2HD2 LEU A  27      -1.387  -4.546  -2.042  1.00 23.24           H
ATOM   4524 3HD2 LEU A  27      -1.119  -3.732  -0.501  1.00 23.24           H
ATOM   4525  N   ALA A  28       1.629  -0.759  -2.596  0.21 28.11           N
ATOM   4526  H   ALA A  28       0.867  -0.721  -1.936  0.21 28.11           H
ATOM   4527  CA  ALA A  28       2.517   0.400  -2.690  0.21 28.11           C
ATOM   4528  HA  ALA A  28       3.541   0.049  -2.807  0.21 28.11           H
ATOM   4529  C   ALA A  28       2.444   1.268  -1.431  0.21 28.11           C
ATOM   4530  O   ALA A  28       1.496   1.152  -0.655  0.21 28.11           O
ATOM   4531  CB  ALA A  28       2.143   1.237  -3.915  0.21 28.11           C
ATOM   4532 1HB  ALA A  28       2.213   0.622  -4.814  0.21 28.11           H
ATOM   4533 2HB  ALA A  28       2.823   2.083  -4.017  0.21 28.11           H
ATOM   4534 3HB  ALA A  28       1.119   1.600  -3.814  0.21 28.11           H
ATOM   4535  N   ALA A  29       3.400   2.178  -1.292  0.21 22.24           N
ATOM   4536  H   ALA A  29       4.185   2.163  -1.928  0.21 22.24           H
ATOM   4537  CA  ALA A  29       3.351   3.284  -0.336  0.21 22.24           C
ATOM   4538  HA  ALA A  29       2.316   3.536  -0.102  0.21 22.24           H
ATOM   4539  C   ALA A  29       4.010   4.440  -1.103  0.21 22.24           C
ATOM   4540  O   ALA A  29       4.988   4.207  -1.821  0.21 22.24           O
ATOM   4541  CB  ALA A  29       4.127   2.929   0.944  0.21 22.24           C
ATOM   4542 1HB  ALA A  29       3.623   2.113   1.465  0.21 22.24           H
ATOM   4543 2HB  ALA A  29       4.180   3.794   1.601  0.21 22.24           H
ATOM   4544 3HB  ALA A  29       5.142   2.615   0.690  0.21 22.24           H
ATOM   4545  N   ALA A  30       3.454   5.642  -1.032  0.21 23.70           N
ATOM   4546  H   ALA A  30       2.652   5.810  -0.426  0.21 23.70           H
ATOM   4547  CA  ALA A  30       3.892   6.740  -1.897  0.21 23.70           C
ATOM   4548  HA  ALA A  30       4.285   6.313  -2.820  0.21 23.70           H
ATOM   4549  C   ALA A  30       4.967   7.669  -1.327  0.21 23.70           C
ATOM   4550  O   ALA A  30       5.727   8.275  -2.087  0.21 23.70           O
ATOM   4551  CB  ALA A  30       2.674   7.573  -2.254  0.21 23.70           C
ATOM   4552 1HB  ALA A  30       1.859   6.936  -2.592  0.21 23.70           H
ATOM   4553 2HB  ALA A  30       2.935   8.282  -3.041  0.21 23.70           H
ATOM   4554 3HB  ALA A  30       2.340   8.126  -1.376  0.21 23.70           H
ATOM   4555  N   GLY A  31       4.990   7.824  -0.011  0.21 30.78           N
ATOM   4556  H   GLY A  31       4.365   7.289   0.570  0.21 30.78           H
ATOM   4557  CA  GLY A  31       5.850   8.826   0.600  0.21 30.78           C
ATOM   4558 1HA  GLY A  31       5.546   9.797   0.210  0.21 30.78           H
ATOM   4559 2HA  GLY A  31       5.695   8.834   1.679  0.21 30.78           H
ATOM   4560  C   GLY A  31       7.331   8.665   0.315  0.21 30.78           C
ATOM   4561  O   GLY A  31       7.880   7.561   0.343  0.21 30.78           O
ATOM   4562  N   GLU A  32       7.984   9.786   0.040  0.21 59.30           N
ATOM   4563  H   GLU A  32       7.464  10.654   0.044  0.21 59.30           H
ATOM   4564  CA  GLU A  32       9.409   9.848  -0.314  0.21 59.30           C
ATOM   4565  HA  GLU A  32       9.645   8.979  -0.930  0.21 59.30           H
ATOM   4566  C   GLU A  32      10.310   9.814   0.924  0.21 59.30           C
ATOM   4567  O   GLU A  32      11.196  10.649   1.138  0.21 59.30           O
ATOM   4568  CB  GLU A  32       9.673  11.109  -1.143  0.21 59.30           C
ATOM   4569 1HB  GLU A  32       8.818  11.268  -1.799  0.21 59.30           H
ATOM   4570 2HB  GLU A  32       9.739  11.961  -0.469  0.21 59.30           H
ATOM   4571  CG  GLU A  32      10.910  11.078  -2.017  0.21 59.30           C
ATOM   4572 1HG  GLU A  32      11.225  12.104  -2.198  0.21 59.30           H
ATOM   4573 2HG  GLU A  32      11.711  10.549  -1.503  0.21 59.30           H
ATOM   4574  CD  GLU A  32      10.648  10.423  -3.352  0.21 59.30           C
ATOM   4575  OE1 GLU A  32      10.244   9.243  -3.399  0.21 59.30           O
ATOM   4576  OE2 GLU A  32      10.855  11.081  -4.396  0.21 59.30           O
ATOM   4577  N   LEU A  33      10.049   8.834   1.773  0.21 15.16           N
ATOM   4578  H   LEU A  33       9.289   8.195   1.561  0.21 15.16           H
ATOM   4579  CA  LEU A  33      10.830   8.636   2.988  0.21 15.16           C
ATOM   4580  HA  LEU A  33      11.028   9.598   3.455  0.21 15.16           H
ATOM   4581  C   LEU A  33      12.162   7.997   2.601  0.21 15.16           C
ATOM   4582  O   LEU A  33      13.180   8.125   3.284  0.21 15.16           O
ATOM   4583  CB  LEU A  33      10.051   7.752   3.967  0.21 15.16           C
ATOM   4584 1HB  LEU A  33       9.895   6.780   3.499  0.21 15.16           H
ATOM   4585 2HB  LEU A  33      10.674   7.603   4.846  0.21 15.16           H
ATOM   4586  CG  LEU A  33       8.685   8.276   4.444  0.21 15.16           C
ATOM   4587  HG  LEU A  33       8.025   8.361   3.581  0.21 15.16           H
ATOM   4588  CD1 LEU A  33       8.074   7.264   5.409  0.21 15.16           C
ATOM   4589 1HD1 LEU A  33       7.095   7.614   5.738  0.21 15.16           H
ATOM   4590 2HD1 LEU A  33       8.717   7.139   6.281  0.21 15.16           H
ATOM   4591 3HD1 LEU A  33       7.953   6.304   4.907  0.21 15.16           H
ATOM   4592  CD2 LEU A  33       8.762   9.651   5.118  0.21 15.16           C
ATOM   4593 1HD2 LEU A  33       7.788   9.924   5.523  0.21 15.16           H
ATOM   4594 2HD2 LEU A  33       9.056  10.407   4.390  0.21 15.16           H
ATOM   4595 3HD2 LEU A  33       9.497   9.634   5.923  0.21 15.16           H
ATOM   4596  N   SER A  34      12.154   7.323   1.463  0.21 23.31           N
ATOM   4597  H   SER A  34      11.307   7.270   0.921  0.21 23.31           H
ATOM   4598  CA  SER A  34      13.343   6.684   0.920  0.21 23.31           C
ATOM   4599  HA  SER A  34      13.801   6.058   1.685  0.21 23.31           H
ATOM   4600  C   SER A  34      14.367   7.713   0.449  0.21 23.31           C
ATOM   4601  O   SER A  34      14.027   8.817   0.012  0.21 23.31           O
ATOM   4602  CB  SER A  34      12.915   5.812  -0.252  0.21 23.31           C
ATOM   4603 1HB  SER A  34      13.788   5.350  -0.713  0.21 23.31           H
ATOM   4604 2HB  SER A  34      12.246   5.033   0.114  0.21 23.31           H
ATOM   4605  OG  SER A  34      12.219   6.604  -1.200  0.21 23.31           O
ATOM   4606  HG  SER A  34      12.826   6.787  -1.932  0.21 23.31           H
ATOM   4607  N   ALA A  35      15.636   7.356   0.550  0.21 11.63           N
ATOM   4608  H   ALA A  35      15.867   6.428   0.897  0.21 11.63           H
ATOM   4609  CA  ALA A  35      16.714   8.256   0.170  0.21 11.63           C
ATOM   4610  HA  ALA A  35      16.476   9.254   0.530  0.21 11.63           H
ATOM   4611  C   ALA A  35      16.876   8.311  -1.351  0.21 11.63           C
ATOM   4612  O   ALA A  35      16.544   7.360  -2.068  0.21 11.63           O
ATOM   4613  CB  ALA A  35      18.009   7.800   0.837  0.21 11.63           C
ATOM   4614 1HB  ALA A  35      17.877   7.803   1.921  0.21 11.63           H
ATOM   4615 2HB  ALA A  35      18.820   8.478   0.574  0.21 11.63           H
ATOM   4616 3HB  ALA A  35      18.256   6.791   0.507  0.21 11.63           H
ATOM   4617  N   ARG A  36      17.444   9.402  -1.845  0.21 12.87           N
ATOM   4618  H   ARG A  36      17.684  10.166  -1.225  0.21 12.87           H
ATOM   4619  CA  ARG A  36      17.764   9.552  -3.265  0.21 12.87           C
ATOM   4620  HA  ARG A  36      17.988   8.584  -3.713  0.21 12.87           H
ATOM   4621  C   ARG A  36      18.985  10.454  -3.339  0.21 12.87           C
ATOM   4622  O   ARG A  36      19.048  11.435  -2.601  0.21 12.87           O
ATOM   4623  CB  ARG A  36      16.574  10.205  -3.981  0.21 12.87           C
ATOM   4624 1HB  ARG A  36      15.681   9.610  -3.785  0.21 12.87           H
ATOM   4625 2HB  ARG A  36      16.420  11.197  -3.556  0.21 12.87           H
ATOM   4626  CG  ARG A  36      16.731  10.351  -5.486  0.21 12.87           C
ATOM   4627 1HG  ARG A  36      17.613  10.955  -5.696  0.21 12.87           H
ATOM   4628 2HG  ARG A  36      16.848   9.369  -5.943  0.21 12.87           H
ATOM   4629  CD  ARG A  36      15.518  11.046  -6.075  0.21 12.87           C
ATOM   4630 1HD  ARG A  36      14.628  10.434  -5.925  0.21 12.87           H
ATOM   4631 2HD  ARG A  36      15.379  11.995  -5.555  0.21 12.87           H
ATOM   4632  NE  ARG A  36      15.722  11.327  -7.502  0.21 12.87           N
ATOM   4633  HE  ARG A  36      16.230  12.187  -7.711  0.21 12.87           H
ATOM   4634  CZ  ARG A  36      15.332  10.592  -8.530  0.21 12.87           C
ATOM   4635  NH1 ARG A  36      15.724  10.954  -9.718  0.21 12.87           N
ATOM   4636 1HH1 ARG A  36      16.334  11.759  -9.808  0.21 12.87           H
ATOM   4637 2HH1 ARG A  36      15.412  10.446 -10.528  0.21 12.87           H
ATOM   4638  NH2 ARG A  36      14.584   9.525  -8.416  0.21 12.87           N
ATOM   4639 1HH2 ARG A  36      14.227   9.268  -7.513  0.21 12.87           H
ATOM   4640 2HH2 ARG A  36      14.354   8.965  -9.228  0.21 12.87           H
ATOM   4641  N   LEU A  37      19.938  10.146  -4.205  0.21 31.15           N
ATOM   4642  H   LEU A  37      19.903   9.270  -4.714  0.21 31.15           H
ATOM   4643  CA  LEU A  37      21.022  11.071  -4.529  0.21 31.15           C
ATOM   4644  HA  LEU A  37      20.901  12.021  -4.015  0.21 31.15           H
ATOM   4645  C   LEU A  37      20.877  11.282  -6.021  0.21 31.15           C
ATOM   4646  O   LEU A  37      20.767  10.309  -6.759  0.21 31.15           O
ATOM   4647  CB  LEU A  37      22.411  10.481  -4.247  0.21 31.15           C
ATOM   4648 1HB  LEU A  37      22.399   9.449  -4.587  0.21 31.15           H
ATOM   4649 2HB  LEU A  37      23.112  11.012  -4.892  0.21 31.15           H
ATOM   4650  CG  LEU A  37      23.028  10.496  -2.840  0.21 31.15           C
ATOM   4651  HG  LEU A  37      23.962   9.944  -2.905  0.21 31.15           H
ATOM   4652  CD1 LEU A  37      23.367  11.920  -2.402  0.21 31.15           C
ATOM   4653 1HD1 LEU A  37      23.871  11.898  -1.437  0.21 31.15           H
ATOM   4654 2HD1 LEU A  37      22.460  12.518  -2.314  0.21 31.15           H
ATOM   4655 3HD1 LEU A  37      24.033  12.382  -3.131  0.21 31.15           H
ATOM   4656  CD2 LEU A  37      22.173   9.827  -1.768  0.21 31.15           C
ATOM   4657 1HD2 LEU A  37      22.755   9.717  -0.854  0.21 31.15           H
ATOM   4658 2HD2 LEU A  37      21.856   8.845  -2.110  0.21 31.15           H
ATOM   4659 3HD2 LEU A  37      21.292  10.432  -1.553  0.21 31.15           H
ATOM   4660  N   GLU A  38      20.863  12.516  -6.490  0.21  0.12           N
ATOM   4661  H   GLU A  38      20.877  13.307  -5.854  0.21  0.12           H
ATOM   4662  CA  GLU A  38      20.868  12.733  -7.934  0.21  0.12           C
ATOM   4663  HA  GLU A  38      20.165  12.047  -8.407  0.21  0.12           H
ATOM   4664  C   GLU A  38      22.283  12.442  -8.419  0.21  0.12           C
ATOM   4665  O   GLU A  38      23.246  12.896  -7.790  0.21  0.12           O
ATOM   4666  CB  GLU A  38      20.499  14.171  -8.297  0.21  0.12           C
ATOM   4667 1HB  GLU A  38      21.291  14.833  -7.948  0.21  0.12           H
ATOM   4668 2HB  GLU A  38      20.449  14.243  -9.383  0.21  0.12           H
ATOM   4669  CG  GLU A  38      19.192  14.670  -7.708  0.21  0.12           C
ATOM   4670 1HG  GLU A  38      19.299  14.737  -6.626  0.21  0.12           H
ATOM   4671 2HG  GLU A  38      19.006  15.676  -8.084  0.21  0.12           H
ATOM   4672  CD  GLU A  38      17.984  13.796  -8.011  0.21  0.12           C
ATOM   4673  OE1 GLU A  38      17.889  13.123  -9.064  0.21  0.12           O
ATOM   4674  OE2 GLU A  38      17.063  13.817  -7.170  0.21  0.12           O
ATOM   4675  N   ALA A  39      22.435  11.712  -9.514  0.21 26.70           N
ATOM   4676  H   ALA A  39      21.630  11.386 -10.032  0.21 26.70           H
ATOM   4677  CA  ALA A  39      23.752  11.346 -10.023  0.21 26.70           C
ATOM   4678  HA  ALA A  39      24.468  12.135  -9.788  0.21 26.70           H
ATOM   4679  C   ALA A  39      23.689  11.197 -11.542  0.21 26.70           C
ATOM   4680  O   ALA A  39      22.636  11.399 -12.157  0.21 26.70           O
ATOM   4681  CB  ALA A  39      24.222  10.049  -9.365  0.21 26.70           C
ATOM   4682 1HB  ALA A  39      24.199  10.166  -8.281  0.21 26.70           H
ATOM   4683 2HB  ALA A  39      25.245   9.821  -9.666  0.21 26.70           H
ATOM   4684 3HB  ALA A  39      23.570   9.224  -9.656  0.21 26.70           H
ATOM   4685  N   THR A  40      24.825  10.894 -12.145  0.21  7.94           N
ATOM   4686  H   THR A  40      25.656  10.753 -11.590  0.21  7.94           H
ATOM   4687  CA  THR A  40      24.924  10.735 -13.591  0.21  7.94           C
ATOM   4688  HA  THR A  40      24.487  11.609 -14.070  0.21  7.94           H
ATOM   4689  C   THR A  40      24.171   9.477 -14.024  0.21  7.94           C
ATOM   4690  O   THR A  40      24.276   8.444 -13.369  0.21  7.94           O
ATOM   4691  CB  THR A  40      26.407  10.622 -14.002  0.21  7.94           C
ATOM   4692  HB  THR A  40      26.798   9.649 -13.704  0.21  7.94           H
ATOM   4693  OG1 THR A  40      27.154  11.645 -13.334  0.21  7.94           O
ATOM   4694  HG1 THR A  40      28.086  11.371 -13.352  0.21  7.94           H
ATOM   4695  CG2 THR A  40      26.621  10.846 -15.483  0.21  7.94           C
ATOM   4696 1HG2 THR A  40      27.690  10.866 -15.692  0.21  7.94           H
ATOM   4697 2HG2 THR A  40      26.177  11.795 -15.785  0.21  7.94           H
ATOM   4698 3HG2 THR A  40      26.172  10.042 -16.056  0.21  7.94           H
ATOM   4699  N   LEU A  41      23.430   9.591 -15.122  0.21  2.62           N
ATOM   4700  H   LEU A  41      23.402  10.504 -15.565  0.21  2.62           H
ATOM   4701  CA  LEU A  41      22.632   8.533 -15.771  0.21  2.62           C
ATOM   4702  HA  LEU A  41      22.251   8.971 -16.691  0.21  2.62           H
ATOM   4703  C   LEU A  41      21.403   8.023 -15.018  0.21  2.62           C
ATOM   4704  O   LEU A  41      20.344   7.848 -15.627  0.21  2.62           O
ATOM   4705  CB  LEU A  41      23.482   7.318 -16.185  0.21  2.62           C
ATOM   4706 1HB  LEU A  41      23.741   6.772 -15.278  0.21  2.62           H
ATOM   4707 2HB  LEU A  41      22.842   6.661 -16.773  0.21  2.62           H
ATOM   4708  CG  LEU A  41      24.785   7.520 -16.973  0.21  2.62           C
ATOM   4709  HG  LEU A  41      25.457   8.119 -16.368  0.21  2.62           H
ATOM   4710  CD1 LEU A  41      25.459   6.178 -17.202  0.21  2.62           C
ATOM   4711 1HD1 LEU A  41      26.410   6.327 -17.711  0.21  2.62           H
ATOM   4712 2HD1 LEU A  41      24.824   5.537 -17.810  0.21  2.62           H
ATOM   4713 3HD1 LEU A  41      25.652   5.692 -16.245  0.21  2.62           H
ATOM   4714  CD2 LEU A  41      24.577   8.235 -18.309  0.21  2.62           C
ATOM   4715 1HD2 LEU A  41      25.532   8.329 -18.828  0.21  2.62           H
ATOM   4716 2HD2 LEU A  41      24.178   9.233 -18.142  0.21  2.62           H
ATOM   4717 3HD2 LEU A  41      23.887   7.669 -18.935  0.21  2.62           H
ATOM   4718  N   ALA A  42      21.516   7.800 -13.720  0.21 21.03           N
ATOM   4719  H   ALA A  42      22.399   8.010 -13.254  0.21 21.03           H
ATOM   4720  CA  ALA A  42      20.446   7.243 -12.902  0.21 21.03           C
ATOM   4721  HA  ALA A  42      19.470   7.516 -13.305  0.21 21.03           H
ATOM   4722  C   ALA A  42      20.619   7.847 -11.506  0.21 21.03           C
ATOM   4723  O   ALA A  42      21.712   8.327 -11.192  0.21 21.03           O
ATOM   4724  CB  ALA A  42      20.596   5.705 -12.865  0.21 21.03           C
ATOM   4725 1HB  ALA A  42      20.509   5.304 -13.876  0.21 21.03           H
ATOM   4726 2HB  ALA A  42      19.816   5.267 -12.242  0.21 21.03           H
ATOM   4727 3HB  ALA A  42      21.571   5.438 -12.454  0.21 21.03           H
ATOM   4728  N   PRO A  43      19.579   7.816 -10.652  0.21  1.07           N
ATOM   4729  CA  PRO A  43      19.897   8.246  -9.285  0.21  1.07           C
ATOM   4730  HA  PRO A  43      20.362   9.231  -9.284  0.21  1.07           H
ATOM   4731  C   PRO A  43      20.814   7.242  -8.585  0.21  1.07           C
ATOM   4732  O   PRO A  43      20.899   6.067  -8.956  0.21  1.07           O
ATOM   4733  CB  PRO A  43      18.519   8.317  -8.621  0.21  1.07           C
ATOM   4734 1HB  PRO A  43      18.586   8.110  -7.553  0.21  1.07           H
ATOM   4735 2HB  PRO A  43      18.073   9.297  -8.793  0.21  1.07           H
ATOM   4736  CG  PRO A  43      17.738   7.271  -9.320  0.21  1.07           C
ATOM   4737 1HG  PRO A  43      18.001   6.287  -8.930  0.21  1.07           H
ATOM   4738 2HG  PRO A  43      16.668   7.449  -9.216  0.21  1.07           H
ATOM   4739  CD  PRO A  43      18.169   7.393 -10.761  0.21  1.07           C
ATOM   4740 1HD  PRO A  43      18.077   6.433 -11.269  0.21  1.07           H
ATOM   4741 2HD  PRO A  43      17.585   8.160 -11.271  0.21  1.07           H
ATOM   4742  N   SER A  44      21.500   7.708  -7.556  0.21 21.59           N
ATOM   4743  H   SER A  44      21.347   8.670  -7.259  0.21 21.59           H
ATOM   4744  CA  SER A  44      22.441   6.894  -6.797  0.21 21.59           C
ATOM   4745  HA  SER A  44      22.486   5.891  -7.214  0.21 21.59           H
ATOM   4746  C   SER A  44      21.950   6.800  -5.360  0.21 21.59           C
ATOM   4747  O   SER A  44      20.889   7.327  -5.003  0.21 21.59           O
ATOM   4748  CB  SER A  44      23.849   7.493  -6.868  0.21 21.59           C
ATOM   4749 1HB  SER A  44      24.080   7.707  -7.910  0.21 21.59           H
ATOM   4750 2HB  SER A  44      23.876   8.422  -6.298  0.21 21.59           H
ATOM   4751  OG  SER A  44      24.830   6.599  -6.370  0.21 21.59           O
ATOM   4752  HG  SER A  44      25.681   7.063  -6.341  0.21 21.59           H
ATOM   4753  N   SER A  45      22.747   6.137  -4.541  0.21 27.63           N
ATOM   4754  H   SER A  45      23.629   5.782  -4.902  0.21 27.63           H
ATOM   4755  CA  SER A  45      22.474   5.942  -3.131  0.21 27.63           C
ATOM   4756  HA  SER A  45      21.735   6.662  -2.781  0.21 27.63           H
ATOM   4757  C   SER A  45      23.800   6.140  -2.417  0.21 27.63           C
ATOM   4758  O   SER A  45      24.849   5.827  -2.974  0.21 27.63           O
ATOM   4759  CB  SER A  45      21.992   4.512  -2.891  0.21 27.63           C
ATOM   4760 1HB  SER A  45      22.809   3.827  -3.111  0.21 27.63           H
ATOM   4761 2HB  SER A  45      21.708   4.393  -1.845  0.21 27.63           H
ATOM   4762  OG  SER A  45      20.895   4.190  -3.733  0.21 27.63           O
ATOM   4763  HG  SER A  45      21.182   4.270  -4.653  0.21 27.63           H
ATOM   4764  N   CYS A  46      23.745   6.579  -1.174  0.21 23.58           N
ATOM   4765  H   CYS A  46      22.853   6.887  -0.799  0.21 23.58           H
ATOM   4766  CA  CYS A  46      24.886   6.544  -0.272  0.21 23.58           C
ATOM   4767  HA  CYS A  46      25.751   6.088  -0.755  0.21 23.58           H
ATOM   4768  C   CYS A  46      24.410   5.662   0.871  0.21 23.58           C
ATOM   4769  O   CYS A  46      23.448   6.004   1.566  0.21 23.58           O
ATOM   4770  CB  CYS A  46      25.248   7.941   0.225  0.21 23.58           C
ATOM   4771 1HB  CYS A  46      24.358   8.405   0.655  0.21 23.58           H
ATOM   4772 2HB  CYS A  46      25.997   7.840   1.011  0.21 23.58           H
ATOM   4773  SG  CYS A  46      25.917   9.012  -1.076  0.21 23.58           S
ATOM   4774  HG  CYS A  46      25.908  10.140  -0.358  0.21 23.58           H
ATOM   4775  N   MET A  47      25.005   4.490   1.005  0.21 21.01           N
ATOM   4776  H   MET A  47      25.788   4.242   0.410  0.21 21.01           H
ATOM   4777  CA  MET A  47      24.609   3.527   2.023  0.21 21.01           C
ATOM   4778  HA  MET A  47      24.403   4.041   2.961  0.21 21.01           H
ATOM   4779  C   MET A  47      25.798   2.598   2.193  0.21 21.01           C
ATOM   4780  O   MET A  47      26.651   2.528   1.299  0.21 21.01           O
ATOM   4781  CB  MET A  47      23.369   2.735   1.587  0.21 21.01           C
ATOM   4782 1HB  MET A  47      23.029   2.147   2.437  0.21 21.01           H
ATOM   4783 2HB  MET A  47      22.581   3.441   1.327  0.21 21.01           H
ATOM   4784  CG  MET A  47      23.582   1.796   0.402  0.21 21.01           C
ATOM   4785 1HG  MET A  47      23.970   2.365  -0.442  0.21 21.01           H
ATOM   4786 2HG  MET A  47      24.314   1.035   0.678  0.21 21.01           H
ATOM   4787  SD  MET A  47      22.059   0.976  -0.106  0.21 21.01           S
ATOM   4788  CE  MET A  47      21.644  -0.020   1.351  0.21 21.01           C
ATOM   4789 1HE  MET A  47      20.820  -0.691   1.110  0.21 21.01           H
ATOM   4790 2HE  MET A  47      21.335   0.630   2.171  0.21 21.01           H
ATOM   4791 3HE  MET A  47      22.510  -0.604   1.664  0.21 21.01           H
ATOM   4792  N   LEU A  48      25.841   1.859   3.290  0.21 -4.23           N
ATOM   4793  H   LEU A  48      25.124   1.974   4.005  0.21 -4.23           H
ATOM   4794  CA  LEU A  48      26.834   0.806   3.453  0.21 -4.23           C
ATOM   4795  HA  LEU A  48      27.725   1.045   2.873  0.21 -4.23           H
ATOM   4796  C   LEU A  48      26.196  -0.470   2.912  0.21 -4.23           C
ATOM   4797  O   LEU A  48      25.182  -0.925   3.438  0.21 -4.23           O
ATOM   4798  CB  LEU A  48      27.206   0.639   4.930  0.21 -4.23           C
ATOM   4799 1HB  LEU A  48      27.551   1.602   5.305  0.21 -4.23           H
ATOM   4800 2HB  LEU A  48      26.305   0.369   5.480  0.21 -4.23           H
ATOM   4801  CG  LEU A  48      28.287  -0.410   5.237  0.21 -4.23           C
ATOM   4802  HG  LEU A  48      27.972  -1.367   4.826  0.21 -4.23           H
ATOM   4803  CD1 LEU A  48      29.642  -0.043   4.622  0.21 -4.23           C
ATOM   4804 1HD1 LEU A  48      30.389  -0.778   4.919  0.21 -4.23           H
ATOM   4805 2HD1 LEU A  48      29.959   0.942   4.967  0.21 -4.23           H
ATOM   4806 3HD1 LEU A  48      29.578  -0.044   3.535  0.21 -4.23           H
ATOM   4807  CD2 LEU A  48      28.438  -0.567   6.745  0.21 -4.23           C
ATOM   4808 1HD2 LEU A  48      29.177  -1.339   6.960  0.21 -4.23           H
ATOM   4809 2HD2 LEU A  48      27.486  -0.867   7.186  0.21 -4.23           H
ATOM   4810 3HD2 LEU A  48      28.761   0.372   7.194  0.21 -4.23           H
ATOM   4811  N   ALA A  49      26.766  -1.045   1.865  0.21 36.48           N
ATOM   4812  H   ALA A  49      27.593  -0.617   1.455  0.21 36.48           H
ATOM   4813  CA  ALA A  49      26.251  -2.273   1.255  0.21 36.48           C
ATOM   4814  HA  ALA A  49      25.162  -2.231   1.254  0.21 36.48           H
ATOM   4815  C   ALA A  49      26.680  -3.520   2.044  0.21 36.48           C
ATOM   4816  O   ALA A  49      27.299  -4.432   1.492  0.21 36.48           O
ATOM   4817  CB  ALA A  49      26.735  -2.356  -0.200  0.21 36.48           C
ATOM   4818 1HB  ALA A  49      26.423  -1.463  -0.742  0.21 36.48           H
ATOM   4819 2HB  ALA A  49      26.292  -3.229  -0.679  0.21 36.48           H
ATOM   4820 3HB  ALA A  49      27.822  -2.440  -0.229  0.21 36.48           H
ATOM   4821  N   ALA A  50      26.434  -3.532   3.344  0.21  6.72           N
ATOM   4822  H   ALA A  50      25.909  -2.766   3.750  0.21  6.72           H
ATOM   4823  CA  ALA A  50      26.882  -4.625   4.196  0.21  6.72           C
ATOM   4824  HA  ALA A  50      27.962  -4.730   4.085  0.21  6.72           H
ATOM   4825  C   ALA A  50      26.221  -5.936   3.761  0.21  6.72           C
ATOM   4826  O   ALA A  50      25.056  -5.954   3.341  0.21  6.72           O
ATOM   4827  CB  ALA A  50      26.566  -4.316   5.658  0.21  6.72           C
ATOM   4828 1HB  ALA A  50      27.057  -3.389   5.955  0.21  6.72           H
ATOM   4829 2HB  ALA A  50      26.930  -5.126   6.291  0.21  6.72           H
ATOM   4830 3HB  ALA A  50      25.490  -4.213   5.795  0.21  6.72           H
ATOM   4831  N   PHE A  51      26.992  -7.012   3.852  0.21 13.87           N
ATOM   4832  H   PHE A  51      27.950  -6.891   4.182  0.21 13.87           H
ATOM   4833  CA  PHE A  51      26.575  -8.364   3.468  0.21 13.87           C
ATOM   4834  HA  PHE A  51      27.445  -9.011   3.580  0.21 13.87           H
ATOM   4835  C   PHE A  51      26.125  -8.467   2.009  0.21 13.87           C
ATOM   4836  O   PHE A  51      25.285  -9.303   1.685  0.21 13.87           O
ATOM   4837  CB  PHE A  51      25.475  -8.914   4.392  0.21 13.87           C
ATOM   4838 1HB  PHE A  51      24.585  -8.292   4.313  0.21 13.87           H
ATOM   4839 2HB  PHE A  51      25.216  -9.915   4.066  0.21 13.87           H
ATOM   4840  CG  PHE A  51      25.877  -9.019   5.833  0.21 13.87           C
ATOM   4841  CD1 PHE A  51      25.495  -8.031   6.756  0.21 13.87           C
ATOM   4842  HD1 PHE A  51      24.947  -7.162   6.420  0.21 13.87           H
ATOM   4843  CD2 PHE A  51      26.594 -10.143   6.285  0.21 13.87           C
ATOM   4844  HD2 PHE A  51      26.898 -10.906   5.585  0.21 13.87           H
ATOM   4845  CE1 PHE A  51      25.807  -8.168   8.127  0.21 13.87           C
ATOM   4846  HE1 PHE A  51      25.496  -7.406   8.828  0.21 13.87           H
ATOM   4847  CE2 PHE A  51      26.913 -10.298   7.655  0.21 13.87           C
ATOM   4848  HE2 PHE A  51      27.450 -11.174   7.991  0.21 13.87           H
ATOM   4849  CZ  PHE A  51      26.514  -9.310   8.581  0.21 13.87           C
ATOM   4850  HZ  PHE A  51      26.739  -9.429   9.631  0.21 13.87           H
ATOM   4851  N   LYS A  52      26.668  -7.640   1.122  0.21 21.82           N
ATOM   4852  H   LYS A  52      27.284  -6.899   1.442  0.21 21.82           H
ATOM   4853  CA  LYS A  52      26.460  -7.804  -0.323  0.21 21.82           C
ATOM   4854  HA  LYS A  52      25.442  -8.138  -0.520  0.21 21.82           H
ATOM   4855  C   LYS A  52      27.456  -8.862  -0.807  0.21 21.82           C
ATOM   4856  O   LYS A  52      28.658  -8.574  -0.877  0.21 21.82           O
ATOM   4857  CB  LYS A  52      26.703  -6.474  -1.053  0.21 21.82           C
ATOM   4858 1HB  LYS A  52      26.003  -5.734  -0.665  0.21 21.82           H
ATOM   4859 2HB  LYS A  52      27.714  -6.134  -0.826  0.21 21.82           H
ATOM   4860  CG  LYS A  52      26.560  -6.542  -2.575  0.21 21.82           C
ATOM   4861 1HG  LYS A  52      27.260  -7.283  -2.961  0.21 21.82           H
ATOM   4862 2HG  LYS A  52      25.546  -6.846  -2.833  0.21 21.82           H
ATOM   4863  CD  LYS A  52      26.869  -5.200  -3.234  0.21 21.82           C
ATOM   4864 1HD  LYS A  52      26.136  -4.459  -2.913  0.21 21.82           H
ATOM   4865 2HD  LYS A  52      27.865  -4.876  -2.931  0.21 21.82           H
ATOM   4866  CE  LYS A  52      26.835  -5.338  -4.754  0.21 21.82           C
ATOM   4867 1HE  LYS A  52      27.554  -6.107  -5.045  0.21 21.82           H
ATOM   4868 2HE  LYS A  52      25.843  -5.673  -5.061  0.21 21.82           H
ATOM   4869  NZ  LYS A  52      27.168  -4.075  -5.491  0.21 21.82           N
ATOM   4870 1HZ  LYS A  52      26.376  -3.442  -5.493  0.21 21.82           H
ATOM   4871 2HZ  LYS A  52      27.407  -4.302  -6.448  0.21 21.82           H
ATOM   4872 3HZ  LYS A  52      27.967  -3.620  -5.067  0.21 21.82           H
ATOM   4873  N   PRO A  53      27.004 -10.091  -1.115  0.21 16.64           N
ATOM   4874  CA  PRO A  53      28.035 -11.013  -1.603  0.21 16.64           C
ATOM   4875  HA  PRO A  53      28.921 -11.001  -0.968  0.21 16.64           H
ATOM   4876  C   PRO A  53      28.397 -10.674  -3.045  0.21 16.64           C
ATOM   4877  O   PRO A  53      27.696  -9.891  -3.684  0.21 16.64           O
ATOM   4878  CB  PRO A  53      27.334 -12.367  -1.511  0.21 16.64           C
ATOM   4879 1HB  PRO A  53      27.736 -13.074  -2.235  0.21 16.64           H
ATOM   4880 2HB  PRO A  53      27.422 -12.767  -0.501  0.21 16.64           H
ATOM   4881  CG  PRO A  53      25.920 -12.047  -1.817  0.21 16.64           C
ATOM   4882 1HG  PRO A  53      25.792 -11.918  -2.892  0.21 16.64           H
ATOM   4883 2HG  PRO A  53      25.254 -12.825  -1.444  0.21 16.64           H
ATOM   4884  CD  PRO A  53      25.680 -10.748  -1.099  0.21 16.64           C
ATOM   4885 1HD  PRO A  53      24.936 -10.150  -1.623  0.21 16.64           H
ATOM   4886 2HD  PRO A  53      25.367 -10.946  -0.074  0.21 16.64           H
ATOM   4887  N   GLU A  54      29.456 -11.281  -3.568  0.21 11.84           N
ATOM   4888  H   GLU A  54      30.059 -11.827  -2.960  0.21 11.84           H
ATOM   4889  CA  GLU A  54      29.776 -11.254  -5.004  0.21 11.84           C
ATOM   4890  HA  GLU A  54      30.718 -11.774  -5.140  0.21 11.84           H
ATOM   4891  C   GLU A  54      29.957  -9.842  -5.571  0.21 11.84           C
ATOM   4892  O   GLU A  54      29.787  -9.619  -6.768  0.21 11.84           O
ATOM   4893  CB  GLU A  54      28.716 -12.025  -5.814  0.21 11.84           C
ATOM   4894 1HB  GLU A  54      27.758 -11.523  -5.696  0.21 11.84           H
ATOM   4895 2HB  GLU A  54      28.988 -12.004  -6.869  0.21 11.84           H
ATOM   4896  CG  GLU A  54      28.556 -13.486  -5.399  0.21 11.84           C
ATOM   4897 1HG  GLU A  54      29.499 -14.006  -5.572  0.21 11.84           H
ATOM   4898 2HG  GLU A  54      28.327 -13.535  -4.336  0.21 11.84           H
ATOM   4899  CD  GLU A  54      27.441 -14.204  -6.149  0.21 11.84           C
ATOM   4900  OE1 GLU A  54      26.727 -13.598  -6.977  0.21 11.84           O
ATOM   4901  OE2 GLU A  54      27.239 -15.415  -5.883  0.21 11.84           O
ATOM   4902  N   ALA A  55      30.314  -8.876  -4.732  0.21 16.11           N
ATOM   4903  H   ALA A  55      30.448  -9.088  -3.755  0.21 16.11           H
ATOM   4904  CA  ALA A  55      30.451  -7.492  -5.183  0.21 16.11           C
ATOM   4905  HA  ALA A  55      29.524  -7.198  -5.678  0.21 16.11           H
ATOM   4906  C   ALA A  55      31.589  -7.377  -6.203  0.21 16.11           C
ATOM   4907  O   ALA A  55      31.494  -6.636  -7.185  0.21 16.11           O
ATOM   4908  CB  ALA A  55      30.682  -6.572  -3.979  0.21 16.11           C
ATOM   4909 1HB  ALA A  55      29.885  -6.710  -3.246  0.21 16.11           H
ATOM   4910 2HB  ALA A  55      30.683  -5.532  -4.310  0.21 16.11           H
ATOM   4911 3HB  ALA A  55      31.642  -6.792  -3.511  0.21 16.11           H
ATOM   4912  N   TYR A  56      32.612  -8.197  -6.005  0.21-12.83           N
ATOM   4913  H   TYR A  56      32.618  -8.752  -5.162  0.21-12.83           H
ATOM   4914  CA  TYR A  56      33.744  -8.336  -6.925  0.21-12.83           C
ATOM   4915  HA  TYR A  56      34.187  -7.350  -7.074  0.21-12.83           H
ATOM   4916  C   TYR A  56      33.390  -8.915  -8.300  0.21-12.83           C
ATOM   4917  O   TYR A  56      34.203  -8.879  -9.229  0.21-12.83           O
ATOM   4918  CB  TYR A  56      34.793  -9.253  -6.284  0.21-12.83           C
ATOM   4919 1HB  TYR A  56      35.716  -9.182  -6.859  0.21-12.83           H
ATOM   4920 2HB  TYR A  56      34.993  -8.899  -5.274  0.21-12.83           H
ATOM   4921  CG  TYR A  56      34.383 -10.716  -6.227  0.21-12.83           C
ATOM   4922  CD1 TYR A  56      34.800 -11.616  -7.228  0.21-12.83           C
ATOM   4923  HD1 TYR A  56      35.445 -11.270  -8.022  0.21-12.83           H
ATOM   4924  CD2 TYR A  56      33.570 -11.212  -5.187  0.21-12.83           C
ATOM   4925  HD2 TYR A  56      33.259 -10.563  -4.388  0.21-12.83           H
ATOM   4926  CE1 TYR A  56      34.377 -12.972  -7.215  0.21-12.83           C
ATOM   4927  HE1 TYR A  56      34.684 -13.644  -8.001  0.21-12.83           H
ATOM   4928  CE2 TYR A  56      33.154 -12.565  -5.170  0.21-12.83           C
ATOM   4929  HE2 TYR A  56      32.527 -12.928  -4.372  0.21-12.83           H
ATOM   4930  CZ  TYR A  56      33.553 -13.429  -6.187  0.21-12.83           C
ATOM   4931  OH  TYR A  56      33.134 -14.733  -6.161  0.21-12.83           O
ATOM   4932  HH  TYR A  56      32.551 -14.917  -5.412  0.21-12.83           H
ATOM   4933  N   ALA A  57      32.189  -9.459  -8.437  0.21 15.15           N
ATOM   4934  H   ALA A  57      31.537  -9.433  -7.661  0.21 15.15           H
ATOM   4935  CA  ALA A  57      31.745 -10.123  -9.659  0.21 15.15           C
ATOM   4936  HA  ALA A  57      32.506 -10.025 -10.433  0.21 15.15           H
ATOM   4937  C   ALA A  57      30.469  -9.455 -10.173  0.21 15.15           C
ATOM   4938  O   ALA A  57      29.764  -9.996 -11.027  0.21 15.15           O
ATOM   4939  CB  ALA A  57      31.522 -11.606  -9.378  0.21 15.15           C
ATOM   4940 1HB  ALA A  57      32.431 -12.046  -8.973  0.21 15.15           H
ATOM   4941 2HB  ALA A  57      31.270 -12.117 -10.308  0.21 15.15           H
ATOM   4942 3HB  ALA A  57      30.706 -11.734  -8.664  0.21 15.15           H
ATOM   4943  N   GLY A  58      30.160  -8.285  -9.635  0.21 17.89           N
ATOM   4944  H   GLY A  58      30.762  -7.865  -8.942  0.21 17.89           H
ATOM   4945  CA  GLY A  58      28.966  -7.576 -10.060  0.21 17.89           C
ATOM   4946 1HA  GLY A  58      28.149  -8.291 -10.151  0.21 17.89           H
ATOM   4947 2HA  GLY A  58      28.697  -6.829  -9.313  0.21 17.89           H
ATOM   4948  C   GLY A  58      29.179  -6.894 -11.398  0.21 17.89           C
ATOM   4949  O   GLY A  58      30.330  -6.752 -11.827  0.21 17.89           O
ATOM   4950  N   PRO A  59      28.107  -6.431 -12.067  0.21 -8.06           N
ATOM   4951  CA  PRO A  59      28.226  -5.748 -13.363  0.21 -8.06           C
ATOM   4952  HA  PRO A  59      28.898  -6.289 -14.027  0.21 -8.06           H
ATOM   4953  C   PRO A  59      28.691  -4.300 -13.227  0.21 -8.06           C
ATOM   4954  O   PRO A  59      28.838  -3.565 -14.204  0.21 -8.06           O
ATOM   4955  CB  PRO A  59      26.790  -5.806 -13.889  0.21 -8.06           C
ATOM   4956 1HB  PRO A  59      26.587  -4.989 -14.580  0.21 -8.06           H
ATOM   4957 2HB  PRO A  59      26.605  -6.767 -14.371  0.21 -8.06           H
ATOM   4958  CG  PRO A  59      25.966  -5.680 -12.667  0.21 -8.06           C
ATOM   4959 1HG  PRO A  59      25.937  -4.640 -12.342  0.21 -8.06           H
ATOM   4960 2HG  PRO A  59      24.956  -6.054 -12.834  0.21 -8.06           H
ATOM   4961  CD  PRO A  59      26.691  -6.528 -11.653  0.21 -8.06           C
ATOM   4962 1HD  PRO A  59      26.542  -6.128 -10.649  0.21 -8.06           H
ATOM   4963 2HD  PRO A  59      26.350  -7.561 -11.715  0.21 -8.06           H
ATOM   4964  N   GLU A  60      28.885  -3.890 -11.986  0.21 33.15           N
ATOM   4965  H   GLU A  60      28.807  -4.555 -11.231  0.21 33.15           H
ATOM   4966  CA  GLU A  60      29.213  -2.536 -11.584  0.21 33.15           C
ATOM   4967  HA  GLU A  60      29.890  -2.050 -12.287  0.21 33.15           H
ATOM   4968  C   GLU A  60      29.883  -2.796 -10.240  0.21 33.15           C
ATOM   4969  O   GLU A  60      29.828  -3.932  -9.742  0.21 33.15           O
ATOM   4970  CB  GLU A  60      27.925  -1.718 -11.393  0.21 33.15           C
ATOM   4971 1HB  GLU A  60      28.193  -0.692 -11.143  0.21 33.15           H
ATOM   4972 2HB  GLU A  60      27.380  -1.714 -12.337  0.21 33.15           H
ATOM   4973  CG  GLU A  60      27.005  -2.271 -10.290  0.21 33.15           C
ATOM   4974 1HG  GLU A  60      26.790  -3.320 -10.494  0.21 33.15           H
ATOM   4975 2HG  GLU A  60      27.523  -2.209  -9.332  0.21 33.15           H
ATOM   4976  CD  GLU A  60      25.686  -1.536 -10.157  0.21 33.15           C
ATOM   4977  OE1 GLU A  60      25.343  -0.650 -10.973  0.21 33.15           O
ATOM   4978  OE2 GLU A  60      24.941  -1.870  -9.204  0.21 33.15           O
ATOM   4979  N   ALA A  61      30.401  -1.756  -9.610  0.21 19.94           N
ATOM   4980  H   ALA A  61      30.472  -0.862 -10.087  0.21 19.94           H
ATOM   4981  CA  ALA A  61      30.754  -1.778  -8.199  0.21 19.94           C
ATOM   4982  HA  ALA A  61      30.204  -2.561  -7.678  0.21 19.94           H
ATOM   4983  C   ALA A  61      30.296  -0.411  -7.698  0.21 19.94           C
ATOM   4984  O   ALA A  61      30.383   0.571  -8.442  0.21 19.94           O
ATOM   4985  CB  ALA A  61      32.262  -1.973  -8.022  0.21 19.94           C
ATOM   4986 1HB  ALA A  61      32.554  -2.951  -8.407  0.21 19.94           H
ATOM   4987 2HB  ALA A  61      32.519  -1.912  -6.964  0.21 19.94           H
ATOM   4988 3HB  ALA A  61      32.803  -1.196  -8.563  0.21 19.94           H
ATOM   4989  N   ALA A  62      29.802  -0.350  -6.473  0.21 16.49           N
ATOM   4990  H   ALA A  62      29.726  -1.196  -5.922  0.21 16.49           H
ATOM   4991  CA  ALA A  62      29.471   0.914  -5.825  0.21 16.49           C
ATOM   4992  HA  ALA A  62      29.397   1.722  -6.555  0.21 16.49           H
ATOM   4993  C   ALA A  62      30.663   1.154  -4.904  0.21 16.49           C
ATOM   4994  O   ALA A  62      31.273   0.185  -4.441  0.21 16.49           O
ATOM   4995  CB  ALA A  62      28.158   0.791  -5.040  0.21 16.49           C
ATOM   4996 1HB  ALA A  62      27.341   0.563  -5.725  0.21 16.49           H
ATOM   4997 2HB  ALA A  62      27.944   1.736  -4.537  0.21 16.49           H
ATOM   4998 3HB  ALA A  62      28.238  -0.001  -4.295  0.21 16.49           H
ATOM   4999  N   ALA A  63      31.005   2.404  -4.646  0.21 10.94           N
ATOM   5000  H   ALA A  63      30.460   3.174  -5.023  0.21 10.94           H
ATOM   5001  CA  ALA A  63      32.175   2.746  -3.848  0.21 10.94           C
ATOM   5002  HA  ALA A  63      32.426   1.931  -3.169  0.21 10.94           H
ATOM   5003  C   ALA A  63      31.810   3.990  -3.033  0.21 10.94           C
ATOM   5004  O   ALA A  63      30.848   4.684  -3.383  0.21 10.94           O
ATOM   5005  CB  ALA A  63      33.358   3.018  -4.802  0.21 10.94           C
ATOM   5006 1HB  ALA A  63      33.578   2.117  -5.377  0.21 10.94           H
ATOM   5007 2HB  ALA A  63      34.245   3.302  -4.236  0.21 10.94           H
ATOM   5008 3HB  ALA A  63      33.103   3.825  -5.489  0.21 10.94           H
ATOM   5009  N   PRO A  64      32.563   4.297  -1.960  0.21-16.89           N
ATOM   5010  CA  PRO A  64      32.238   5.566  -1.298  0.21-16.89           C
ATOM   5011  HA  PRO A  64      31.180   5.619  -1.046  0.21-16.89           H
ATOM   5012  C   PRO A  64      32.633   6.755  -2.169  0.21-16.89           C
ATOM   5013  O   PRO A  64      33.421   6.622  -3.111  0.21-16.89           O
ATOM   5014  CB  PRO A  64      33.082   5.507  -0.025  0.21-16.89           C
[truncated: 1,736,879 more chars]
