# Supplementary material for: NKX2-5 Variant in Two Siblings with Thyroid Hemiagenesis
Source: Int J Mol Sci. 2022 Mar 21;23(6):3414. doi: 10.3390/ijms23063414 (PMC8950672; doi:10.3390/ijms23063414)
Supplement: Supplementary file 1 [file ijms-23-03414-s001.zip › Suppl 9 Modelling data/nkx2-5_variant.pdb]

REMARK YASARA *************************************************************
REMARK YASARA *                                                           *
REMARK YASARA *                     Y  A  S  A  R  A                      *
REMARK YASARA *                                                           *
REMARK YASARA *   Yet Another Scientific Artificial Reality Application   *
REMARK YASARA *                                                           *
REMARK YASARA *            MOLECULE STRUCTURE FILE, PDB FORMAT            *
REMARK YASARA *                                                           *
REMARK YASARA * Just use YASARA every day to make your questions go away! *
REMARK YASARA *                                                           *
REMARK YASARA *                      www.YASARA.org                       *
REMARK YASARA *                                                           *
REMARK YASARA *************************************************************
REMARK YASARA
REMARK YASARA Written on:        Mon Mar 14 11:05:35 2022
REMARK YASARA Number of models: 1
REMARK YASARA Number of atoms:   5774
REMARK YASARA Please address questions or suggestions to: Eliza@yasara.org
REMARK YASARA
REMARK   2 RESOLUTION. 1.85 ANGSTROMS.
REMARK 290 CRYSTALLOGRAPHIC SYMMETRY TRANSFORMATIONS
REMARK 290 THE FOLLOWING TRANSFORMATIONS OPERATE ON THE ATOM/HETATM
REMARK 290 RECORDS IN THIS ENTRY TO PRODUCE CRYSTALLOGRAPHICALLY
REMARK 290 RELATED MOLECULES.
REMARK 290   SMTRY1   1  1.000000  0.000000  0.000000        0.00000
REMARK 290   SMTRY2   1  0.000000  1.000000  0.000000        0.00000
REMARK 290   SMTRY3   1  0.000000  0.000000  1.000000        0.00000
COMPND    MOL_ID: 1;
COMPND   2 MOLECULE: HOMEOBOX PROTEIN DLX-5;
COMPND   3 CHAIN: A;
COMPND   4 MOL_ID: 2;
COMPND   5 MOLECULE: (DC)(DG)(DA)(DC)(DT)(DA)(DA)(DT)(DT)(DA)(DG)(DT)(DC)(DG);
COMPND   6 CHAIN: E, F;
SEQRES   1 A  324  MET PHE PRO SER PRO ALA LEU THR PRO THR PRO PHE SER 
SEQRES   2 A  324  VAL LYS ASP ILE LEU ASN LEU GLU GLN GLN GLN ARG SER 
SEQRES   3 A  324  LEU ALA ALA ALA GLY GLU LEU SER ALA ARG LEU GLU ALA 
SEQRES   4 A  324  THR LEU ALA PRO SER SER CYS MET LEU ALA ALA PHE LYS 
SEQRES   5 A  324  PRO GLU ALA TYR ALA GLY PRO GLU ALA ALA ALA PRO GLY 
SEQRES   6 A  324  LEU PRO GLU LEU ARG ALA GLU LEU GLY ARG ALA PRO SER 
SEQRES   7 A  324  PRO ALA LYS CYS ALA SER ALA PHE PRO ALA ALA PRO ALA 
SEQRES   8 A  324  PHE TYR PRO ARG ALA TYR SER ASP PRO ASP PRO ALA LYS 
SEQRES   9 A  324  ASP PRO ARG ALA GLU LYS LYS GLU LEU CYS ALA LEU GLN 
SEQRES  10 A  324  LYS ALA VAL GLU LEU GLU LYS THR GLU ALA ASP ASN ALA 
SEQRES  11 A  324  GLU ARG PRO ARG ALA ARG ARG ARG ARG LYS PRO ARG VAL 
SEQRES  12 A  324  LEU PHE SER GLN ALA GLN VAL TYR GLU LEU GLU ARG ARG 
SEQRES  13 A  324  PHE LYS GLN GLN ARG TYR LEU SER ALA PRO GLU ARG ASP 
SEQRES  14 A  324  GLN LEU ALA SER VAL LEU LYS LEU THR SER THR GLN VAL 
SEQRES  15 A  324  LYS ILE TRP PHE GLN ASN ARG ARG TYR LYS CYS LYS ARG 
SEQRES  16 A  324  GLN ARG GLN ASP GLN THR LEU GLU LEU VAL GLY LEU PRO 
SEQRES  17 A  324  PRO PRO PRO PRO PRO PRO ALA ARG ARG ILE ALA VAL PRO 
SEQRES  18 A  324  VAL LEU VAL ARG ASP GLY LYS PRO CYS LEU GLY ASP SER 
SEQRES  19 A  324  ALA PRO TYR ALA PRO ALA TYR GLY VAL GLY LEU ASN PRO 
SEQRES  20 A  324  TYR GLY TYR ASN ALA TYR PRO ALA TYR PRO GLY TYR GLY 
SEQRES  21 A  324  GLY ALA ALA CYS SER PRO GLY TYR SER CYS THR ALA ALA 
SEQRES  22 A  324  TYR PRO ALA GLY PRO SER LEU ALA GLN PRO ALA THR ALA 
SEQRES  23 A  324  ALA ALA ASN ASN ASN PHE VAL ASN PHE GLY VAL GLY ASP 
SEQRES  24 A  324  LEU ASN ALA VAL GLN SER PRO GLY ILE PRO GLN SER ASN 
SEQRES  25 A  324  SER GLY VAL SER THR LEU HIS GLY ILE ARG ALA TRP 
SEQRES   1 E   14   DC  DG  DA  DC  DT  DA  DA  DT  DT  DA  DG  DT  DC 
SEQRES   2 E   14   DG 
SEQRES   1 F   13   DC  DG  DA  DC  DT  DA  DA  DT  DT  DA  DG  DT  DC 
CRYST1   34.182   42.913   56.104  84.13  77.33  67.13 P 1           4
ORIGX1      1.000000  0.000000  0.000000        0.00000
ORIGX2      0.000000  1.000000  0.000000        0.00000
ORIGX3      0.000000  0.000000  1.000000        0.00000
SCALE1      0.029255 -0.012341 -0.006344        0.00000
SCALE2      0.000000  0.025291 -0.000479        0.00000
SCALE3      0.000000  0.000000  0.018272        0.00000
ATOM      1  N   MET A   1      30.645  -0.071 -48.046  1.00-45.20           N
ATOM      2 1H   MET A   1      31.592  -0.201 -48.375  1.00-45.20           H
ATOM      3 2H   MET A   1      30.031  -0.696 -48.549  1.00-45.20           H
ATOM      4 3H   MET A   1      30.605  -0.278 -47.057  1.00-45.20           H
ATOM      5  CA  MET A   1      30.236   1.332 -48.278  1.00-45.20           C
ATOM      6  HA  MET A   1      30.275   1.544 -49.345  1.00-45.20           H
ATOM      7  C   MET A   1      31.196   2.251 -47.563  1.00-45.20           C
ATOM      8  O   MET A   1      31.959   1.790 -46.720  1.00-45.20           O
ATOM      9  CB  MET A   1      28.812   1.558 -47.766  1.00-45.20           C
ATOM     10 1HB  MET A   1      28.790   1.330 -46.704  1.00-45.20           H
ATOM     11 2HB  MET A   1      28.548   2.607 -47.898  1.00-45.20           H
ATOM     12  CG  MET A   1      27.763   0.706 -48.471  1.00-45.20           C
ATOM     13 1HG  MET A   1      27.780   0.936 -49.536  1.00-45.20           H
ATOM     14 2HG  MET A   1      27.995  -0.350 -48.334  1.00-45.20           H
ATOM     15  SD  MET A   1      26.109   1.020 -47.838  1.00-45.20           S
ATOM     16  CE  MET A   1      26.145   0.202 -46.227  1.00-45.20           C
ATOM     17 1HE  MET A   1      25.166   0.283 -45.754  1.00-45.20           H
ATOM     18 2HE  MET A   1      26.890   0.671 -45.583  1.00-45.20           H
ATOM     19 3HE  MET A   1      26.387  -0.854 -46.358  1.00-45.20           H
ATOM     20  N   PHE A   2      31.190   3.528 -47.904  1.00-19.52           N
ATOM     21  H   PHE A   2      30.557   3.858 -48.632  1.00-19.52           H
ATOM     22  CA  PHE A   2      31.993   4.521 -47.199  1.00-19.52           C
ATOM     23  HA  PHE A   2      32.882   4.060 -46.769  1.00-19.52           H
ATOM     24  C   PHE A   2      31.087   5.042 -46.084  1.00-19.52           C
ATOM     25  O   PHE A   2      29.862   4.870 -46.171  1.00-19.52           O
ATOM     26  CB  PHE A   2      32.408   5.621 -48.178  1.00-19.52           C
ATOM     27 1HB  PHE A   2      31.511   6.080 -48.592  1.00-19.52           H
ATOM     28 2HB  PHE A   2      32.967   6.384 -47.639  1.00-19.52           H
ATOM     29  CG  PHE A   2      33.258   5.114 -49.311  1.00-19.52           C
ATOM     30  CD1 PHE A   2      32.724   5.004 -50.607  1.00-19.52           C
ATOM     31  HD1 PHE A   2      31.705   5.310 -50.797  1.00-19.52           H
ATOM     32  CD2 PHE A   2      34.591   4.723 -49.087  1.00-19.52           C
ATOM     33  HD2 PHE A   2      35.019   4.809 -48.098  1.00-19.52           H
ATOM     34  CE1 PHE A   2      33.503   4.491 -51.674  1.00-19.52           C
ATOM     35  HE1 PHE A   2      33.078   4.407 -52.663  1.00-19.52           H
ATOM     36  CE2 PHE A   2      35.384   4.206 -50.144  1.00-19.52           C
ATOM     37  HE2 PHE A   2      36.408   3.910 -49.960  1.00-19.52           H
ATOM     38  CZ  PHE A   2      34.836   4.092 -51.442  1.00-19.52           C
ATOM     39  HZ  PHE A   2      35.436   3.709 -52.254  1.00-19.52           H
ATOM     40  N   PRO A   3      31.647   5.660 -45.030  1.00-14.64           N
ATOM     41  CA  PRO A   3      30.695   6.095 -44.002  1.00-14.64           C
ATOM     42  HA  PRO A   3      30.061   5.263 -43.694  1.00-14.64           H
ATOM     43  C   PRO A   3      29.813   7.253 -44.471  1.00-14.64           C
ATOM     44  O   PRO A   3      30.197   8.059 -45.330  1.00-14.64           O
ATOM     45  CB  PRO A   3      31.609   6.499 -42.843  1.00-14.64           C
ATOM     46 1HB  PRO A   3      31.161   7.296 -42.250  1.00-14.64           H
ATOM     47 2HB  PRO A   3      31.825   5.633 -42.218  1.00-14.64           H
ATOM     48  CG  PRO A   3      32.851   6.958 -43.516  1.00-14.64           C
ATOM     49 1HG  PRO A   3      32.713   7.965 -43.906  1.00-14.64           H
ATOM     50 2HG  PRO A   3      33.700   6.925 -42.832  1.00-14.64           H
ATOM     51  CD  PRO A   3      33.034   5.990 -44.652  1.00-14.64           C
ATOM     52 1HD  PRO A   3      33.571   6.464 -45.474  1.00-14.64           H
ATOM     53 2HD  PRO A   3      33.554   5.095 -44.314  1.00-14.64           H
ATOM     54  N   SER A   4      28.617   7.318 -43.911  1.00  7.34           N
ATOM     55  H   SER A   4      28.361   6.629 -43.216  1.00  7.34           H
ATOM     56  CA  SER A   4      27.621   8.348 -44.198  1.00  7.34           C
ATOM     57  HA  SER A   4      28.092   9.239 -44.609  1.00  7.34           H
ATOM     58  C   SER A   4      27.056   8.647 -42.816  1.00  7.34           C
ATOM     59  O   SER A   4      27.169   7.787 -41.931  1.00  7.34           O
ATOM     60  CB  SER A   4      26.542   7.818 -45.152  1.00  7.34           C
ATOM     61 1HB  SER A   4      25.749   8.560 -45.263  1.00  7.34           H
ATOM     62 2HB  SER A   4      26.996   7.640 -46.125  1.00  7.34           H
ATOM     63  OG  SER A   4      25.998   6.595 -44.676  1.00  7.34           O
ATOM     64  HG  SER A   4      25.150   6.768 -44.230  1.00  7.34           H
ATOM     65  N   PRO A   5      26.513   9.851 -42.583  1.00 -1.62           N
ATOM     66  CA  PRO A   5      26.078  10.138 -41.209  1.00 -1.62           C
ATOM     67  HA  PRO A   5      26.907  10.001 -40.515  1.00 -1.62           H
ATOM     68  C   PRO A   5      24.871   9.324 -40.752  1.00 -1.62           C
ATOM     69  O   PRO A   5      24.092   8.841 -41.577  1.00 -1.62           O
ATOM     70  CB  PRO A   5      25.694  11.619 -41.279  1.00 -1.62           C
ATOM     71 1HB  PRO A   5      24.617  11.717 -41.414  1.00 -1.62           H
ATOM     72 2HB  PRO A   5      26.019  12.147 -40.383  1.00 -1.62           H
ATOM     73  CG  PRO A   5      26.401  12.135 -42.468  1.00 -1.62           C
ATOM     74 1HG  PRO A   5      25.931  13.043 -42.844  1.00 -1.62           H
ATOM     75 2HG  PRO A   5      27.448  12.312 -42.225  1.00 -1.62           H
ATOM     76  CD  PRO A   5      26.286  11.021 -43.449  1.00 -1.62           C
ATOM     77 1HD  PRO A   5      25.286  10.986 -43.886  1.00 -1.62           H
ATOM     78 2HD  PRO A   5      27.052  11.110 -44.220  1.00 -1.62           H
ATOM     79  N   ALA A   6      24.681   9.234 -39.445  1.00 13.04           N
ATOM     80  H   ALA A   6      25.357   9.648 -38.813  1.00 13.04           H
ATOM     81  CA  ALA A   6      23.462   8.680 -38.864  1.00 13.04           C
ATOM     82  HA  ALA A   6      23.145   7.788 -39.408  1.00 13.04           H
ATOM     83  C   ALA A   6      22.394   9.772 -38.980  1.00 13.04           C
ATOM     84  O   ALA A   6      22.729  10.920 -39.291  1.00 13.04           O
ATOM     85  CB  ALA A   6      23.719   8.331 -37.405  1.00 13.04           C
ATOM     86 1HB  ALA A   6      24.499   7.572 -37.340  1.00 13.04           H
ATOM     87 2HB  ALA A   6      22.811   7.941 -36.948  1.00 13.04           H
ATOM     88 3HB  ALA A   6      24.032   9.221 -36.857  1.00 13.04           H
ATOM     89  N   LEU A   7      21.139   9.462 -38.688  1.00-11.66           N
ATOM     90  H   LEU A   7      20.896   8.512 -38.428  1.00-11.66           H
ATOM     91  CA  LEU A   7      20.108  10.498 -38.650  1.00-11.66           C
ATOM     92  HA  LEU A   7      20.122  11.064 -39.581  1.00-11.66           H
ATOM     93  C   LEU A   7      20.462  11.411 -37.481  1.00-11.66           C
ATOM     94  O   LEU A   7      20.675  10.918 -36.379  1.00-11.66           O
ATOM     95  CB  LEU A   7      18.720   9.900 -38.400  1.00-11.66           C
ATOM     96 1HB  LEU A   7      18.752   9.372 -37.447  1.00-11.66           H
ATOM     97 2HB  LEU A   7      18.027  10.730 -38.293  1.00-11.66           H
ATOM     98  CG  LEU A   7      18.131   8.939 -39.437  1.00-11.66           C
ATOM     99  HG  LEU A   7      18.795   8.083 -39.541  1.00-11.66           H
ATOM    100  CD1 LEU A   7      16.773   8.442 -38.950  1.00-11.66           C
ATOM    101 1HD1 LEU A   7      16.395   7.690 -39.644  1.00-11.66           H
ATOM    102 2HD1 LEU A   7      16.059   9.262 -38.890  1.00-11.66           H
ATOM    103 3HD1 LEU A   7      16.877   7.974 -37.970  1.00-11.66           H
ATOM    104  CD2 LEU A   7      17.978   9.606 -40.799  1.00-11.66           C
ATOM    105 1HD2 LEU A   7      17.485   8.918 -41.486  1.00-11.66           H
ATOM    106 2HD2 LEU A   7      18.962   9.842 -41.205  1.00-11.66           H
ATOM    107 3HD2 LEU A   7      17.388  10.518 -40.713  1.00-11.66           H
ATOM    108  N   THR A   8      20.570  12.714 -37.701  1.00 12.14           N
ATOM    109  H   THR A   8      20.364  13.101 -38.610  1.00 12.14           H
ATOM    110  CA  THR A   8      21.075  13.607 -36.656  1.00 12.14           C
ATOM    111  HA  THR A   8      22.025  13.204 -36.317  1.00 12.14           H
ATOM    112  C   THR A   8      20.118  13.753 -35.465  1.00 12.14           C
ATOM    113  O   THR A   8      19.001  14.258 -35.640  1.00 12.14           O
ATOM    114  CB  THR A   8      21.323  15.014 -37.229  1.00 12.14           C
ATOM    115  HB  THR A   8      20.368  15.501 -37.418  1.00 12.14           H
ATOM    116  OG1 THR A   8      22.031  14.902 -38.466  1.00 12.14           O
ATOM    117  HG1 THR A   8      22.088  15.786 -38.844  1.00 12.14           H
ATOM    118  CG2 THR A   8      22.166  15.863 -36.305  1.00 12.14           C
ATOM    119 1HG2 THR A   8      22.352  16.832 -36.767  1.00 12.14           H
ATOM    120 2HG2 THR A   8      23.120  15.373 -36.107  1.00 12.14           H
ATOM    121 3HG2 THR A   8      21.643  16.023 -35.361  1.00 12.14           H
ATOM    122  N   PRO A   9      20.513  13.311 -34.255  1.00  8.39           N
ATOM    123  CA  PRO A   9      19.566  13.424 -33.137  1.00  8.39           C
ATOM    124  HA  PRO A   9      18.573  13.091 -33.429  1.00  8.39           H
ATOM    125  C   PRO A   9      19.486  14.835 -32.564  1.00  8.39           C
ATOM    126  O   PRO A   9      20.292  15.701 -32.914  1.00  8.39           O
ATOM    127  CB  PRO A   9      20.154  12.450 -32.113  1.00  8.39           C
ATOM    128 1HB  PRO A   9      19.875  12.724 -31.095  1.00  8.39           H
ATOM    129 2HB  PRO A   9      19.833  11.432 -32.335  1.00  8.39           H
ATOM    130  CG  PRO A   9      21.615  12.582 -32.317  1.00  8.39           C
ATOM    131 1HG  PRO A   9      21.975  13.492 -31.837  1.00  8.39           H
ATOM    132 2HG  PRO A   9      22.143  11.711 -31.927  1.00  8.39           H
ATOM    133  CD  PRO A   9      21.776  12.683 -33.812  1.00  8.39           C
ATOM    134 1HD  PRO A   9      22.635  13.305 -34.064  1.00  8.39           H
ATOM    135 2HD  PRO A   9      21.877  11.689 -34.249  1.00  8.39           H
ATOM    136  N   THR A  10      18.565  15.054 -31.639  1.00 40.21           N
ATOM    137  H   THR A  10      17.869  14.338 -31.442  1.00 40.21           H
ATOM    138  CA  THR A  10      18.520  16.270 -30.816  1.00 40.21           C
ATOM    139  HA  THR A  10      19.505  16.725 -30.751  1.00 40.21           H
ATOM    140  C   THR A  10      18.091  15.813 -29.422  1.00 40.21           C
ATOM    141  O   THR A  10      17.675  14.657 -29.282  1.00 40.21           O
ATOM    142  CB  THR A  10      17.526  17.295 -31.397  1.00 40.21           C
ATOM    143  HB  THR A  10      16.901  17.708 -30.605  1.00 40.21           H
ATOM    144  OG1 THR A  10      16.714  16.654 -32.378  1.00 40.21           O
ATOM    145  HG1 THR A  10      15.791  16.920 -32.210  1.00 40.21           H
ATOM    146  CG2 THR A  10      18.256  18.407 -32.111  1.00 40.21           C
ATOM    147 1HG2 THR A  10      17.523  19.106 -32.508  1.00 40.21           H
ATOM    148 2HG2 THR A  10      18.843  18.000 -32.933  1.00 40.21           H
ATOM    149 3HG2 THR A  10      18.909  18.934 -31.415  1.00 40.21           H
ATOM    150  N   PRO A  11      18.209  16.660 -28.379  1.00 -0.08           N
ATOM    151  CA  PRO A  11      17.721  16.134 -27.096  1.00 -0.08           C
ATOM    152  HA  PRO A  11      18.175  15.169 -26.875  1.00 -0.08           H
ATOM    153  C   PRO A  11      16.200  16.000 -27.027  1.00 -0.08           C
ATOM    154  O   PRO A  11      15.466  16.500 -27.885  1.00 -0.08           O
ATOM    155  CB  PRO A  11      18.223  17.176 -26.092  1.00 -0.08           C
ATOM    156 1HB  PRO A  11      17.572  17.237 -25.220  1.00 -0.08           H
ATOM    157 2HB  PRO A  11      19.244  16.947 -25.789  1.00 -0.08           H
ATOM    158  CG  PRO A  11      18.197  18.427 -26.853  1.00 -0.08           C
ATOM    159 1HG  PRO A  11      17.175  18.801 -26.928  1.00 -0.08           H
ATOM    160 2HG  PRO A  11      18.845  19.168 -26.391  1.00 -0.08           H
ATOM    161  CD  PRO A  11      18.719  18.036 -28.211  1.00 -0.08           C
ATOM    162 1HD  PRO A  11      18.329  18.707 -28.976  1.00 -0.08           H
ATOM    163 2HD  PRO A  11      19.811  18.036 -28.213  1.00 -0.08           H
ATOM    164  N   PHE A  12      15.763  15.344 -25.960  1.00  9.52           N
ATOM    165  H   PHE A  12      16.447  15.001 -25.306  1.00  9.52           H
ATOM    166  CA  PHE A  12      14.358  15.091 -25.637  1.00  9.52           C
ATOM    167  HA  PHE A  12      13.987  14.253 -26.226  1.00  9.52           H
ATOM    168  C   PHE A  12      13.391  16.263 -25.778  1.00  9.52           C
ATOM    169  O   PHE A  12      13.765  17.415 -25.543  1.00  9.52           O
ATOM    170  CB  PHE A  12      14.305  14.752 -24.151  1.00  9.52           C
ATOM    171 1HB  PHE A  12      14.712  15.594 -23.593  1.00  9.52           H
ATOM    172 2HB  PHE A  12      13.271  14.625 -23.859  1.00  9.52           H
ATOM    173  CG  PHE A  12      15.059  13.520 -23.770  1.00  9.52           C
ATOM    174  CD1 PHE A  12      16.320  13.612 -23.151  1.00  9.52           C
ATOM    175  HD1 PHE A  12      16.767  14.580 -22.976  1.00  9.52           H
ATOM    176  CD2 PHE A  12      14.485  12.261 -23.976  1.00  9.52           C
ATOM    177  HD2 PHE A  12      13.518  12.179 -24.454  1.00  9.52           H
ATOM    178  CE1 PHE A  12      17.006  12.443 -22.734  1.00  9.52           C
ATOM    179  HE1 PHE A  12      17.970  12.524 -22.251  1.00  9.52           H
ATOM    180  CE2 PHE A  12      15.141  11.100 -23.546  1.00  9.52           C
ATOM    181  HE2 PHE A  12      14.659  10.148 -23.668  1.00  9.52           H
ATOM    182  CZ  PHE A  12      16.408  11.180 -22.929  1.00  9.52           C
ATOM    183  HZ  PHE A  12      16.907  10.282 -22.593  1.00  9.52           H
ATOM    184  N   SER A  13      12.121  15.972 -26.026  1.00  2.06           N
ATOM    185  H   SER A  13      11.831  15.014 -26.217  1.00  2.06           H
ATOM    186  CA  SER A  13      11.090  16.994 -25.871  1.00  2.06           C
ATOM    187  HA  SER A  13      11.440  17.930 -26.302  1.00  2.06           H
ATOM    188  C   SER A  13      10.892  17.166 -24.369  1.00  2.06           C
ATOM    189  O   SER A  13      11.225  16.279 -23.580  1.00  2.06           O
ATOM    190  CB  SER A  13       9.774  16.599 -26.547  1.00  2.06           C
ATOM    191 1HB  SER A  13       9.115  17.467 -26.560  1.00  2.06           H
ATOM    192 2HB  SER A  13       9.976  16.302 -27.576  1.00  2.06           H
ATOM    193  OG  SER A  13       9.110  15.546 -25.868  1.00  2.06           O
ATOM    194  HG  SER A  13       9.563  14.710 -26.077  1.00  2.06           H
ATOM    195  N   VAL A  14      10.322  18.280 -23.945  1.00-18.71           N
ATOM    196  H   VAL A  14       9.995  18.972 -24.614  1.00-18.71           H
ATOM    197  CA  VAL A  14      10.129  18.531 -22.518  1.00-18.71           C
ATOM    198  HA  VAL A  14      11.082  18.392 -22.010  1.00-18.71           H
ATOM    199  C   VAL A  14       9.143  17.508 -21.960  1.00-18.71           C
ATOM    200  O   VAL A  14       9.315  17.032 -20.843  1.00-18.71           O
ATOM    201  CB  VAL A  14       9.652  19.987 -22.273  1.00-18.71           C
ATOM    202  HB  VAL A  14       8.682  20.120 -22.751  1.00-18.71           H
ATOM    203  CG1 VAL A  14       9.507  20.291 -20.778  1.00-18.71           C
ATOM    204 1HG1 VAL A  14       9.160  21.314 -20.647  1.00-18.71           H
ATOM    205 2HG1 VAL A  14      10.465  20.169 -20.271  1.00-18.71           H
ATOM    206 3HG1 VAL A  14       8.775  19.622 -20.326  1.00-18.71           H
ATOM    207  CG2 VAL A  14      10.649  20.980 -22.903  1.00-18.71           C
ATOM    208 1HG2 VAL A  14      10.349  21.999 -22.663  1.00-18.71           H
ATOM    209 2HG2 VAL A  14      10.656  20.880 -23.988  1.00-18.71           H
ATOM    210 3HG2 VAL A  14      11.654  20.807 -22.516  1.00-18.71           H
ATOM    211  N   LYS A  15       8.173  17.082 -22.766  1.00 -6.08           N
ATOM    212  H   LYS A  15       8.088  17.479 -23.691  1.00 -6.08           H
ATOM    213  CA  LYS A  15       7.242  16.028 -22.337  1.00 -6.08           C
ATOM    214  HA  LYS A  15       6.701  16.366 -21.454  1.00 -6.08           H
ATOM    215  C   LYS A  15       7.986  14.752 -21.961  1.00 -6.08           C
ATOM    216  O   LYS A  15       7.689  14.121 -20.950  1.00 -6.08           O
ATOM    217  CB  LYS A  15       6.238  15.689 -23.446  1.00 -6.08           C
ATOM    218 1HB  LYS A  15       5.726  16.601 -23.756  1.00 -6.08           H
ATOM    219 2HB  LYS A  15       6.785  15.286 -24.298  1.00 -6.08           H
ATOM    220  CG  LYS A  15       5.203  14.652 -23.002  1.00 -6.08           C
ATOM    221 1HG  LYS A  15       5.711  13.771 -22.613  1.00 -6.08           H
ATOM    222 2HG  LYS A  15       4.596  15.085 -22.212  1.00 -6.08           H
ATOM    223  CD  LYS A  15       4.305  14.197 -24.120  1.00 -6.08           C
ATOM    224 1HD  LYS A  15       3.775  15.052 -24.531  1.00 -6.08           H
ATOM    225 2HD  LYS A  15       4.911  13.735 -24.898  1.00 -6.08           H
ATOM    226  CE  LYS A  15       3.302  13.190 -23.583  1.00 -6.08           C
ATOM    227 1HE  LYS A  15       3.846  12.335 -23.175  1.00 -6.08           H
ATOM    228 2HE  LYS A  15       2.738  13.651 -22.770  1.00 -6.08           H
ATOM    229  NZ  LYS A  15       2.339  12.722 -24.632  1.00 -6.08           N
ATOM    230 1HZ  LYS A  15       1.663  12.094 -24.212  1.00 -6.08           H
ATOM    231 2HZ  LYS A  15       2.835  12.239 -25.371  1.00 -6.08           H
ATOM    232 3HZ  LYS A  15       1.841  13.509 -25.030  1.00 -6.08           H
ATOM    233  N   ASP A  16       8.970  14.388 -22.766  1.00-10.22           N
ATOM    234  H   ASP A  16       9.205  14.961 -23.564  1.00-10.22           H
ATOM    235  CA  ASP A  16       9.701  13.141 -22.551  1.00-10.22           C
ATOM    236  HA  ASP A  16       9.001  12.304 -22.541  1.00-10.22           H
ATOM    237  C   ASP A  16      10.423  13.224 -21.216  1.00-10.22           C
ATOM    238  O   ASP A  16      10.448  12.270 -20.449  1.00-10.22           O
ATOM    239  CB  ASP A  16      10.755  12.920 -23.636  1.00-10.22           C
ATOM    240 1HB  ASP A  16      11.465  13.734 -23.585  1.00-10.22           H
ATOM    241 2HB  ASP A  16      11.286  11.988 -23.437  1.00-10.22           H
ATOM    242  CG  ASP A  16      10.178  12.891 -25.034  1.00-10.22           C
ATOM    243  OD1 ASP A  16       9.031  12.456 -25.225  1.00-10.22           O
ATOM    244  OD2 ASP A  16      10.875  13.373 -25.957  1.00-10.22           O
ATOM    245  N   ILE A  17      10.989  14.389 -20.926  1.00-13.14           N
ATOM    246  H   ILE A  17      10.918  15.150 -21.594  1.00-13.14           H
ATOM    247  CA  ILE A  17      11.717  14.604 -19.676  1.00-13.14           C
ATOM    248  HA  ILE A  17      12.448  13.806 -19.555  1.00-13.14           H
ATOM    249  C   ILE A  17      10.730  14.532 -18.512  1.00-13.14           C
ATOM    250  O   ILE A  17      11.010  13.899 -17.501  1.00-13.14           O
ATOM    251  CB  ILE A  17      12.464  15.979 -19.657  1.00-13.14           C
ATOM    252  HB  ILE A  17      11.729  16.776 -19.765  1.00-13.14           H
ATOM    253  CG1 ILE A  17      13.452  16.066 -20.837  1.00-13.14           C
ATOM    254 1HG1 ILE A  17      14.269  15.365 -20.661  1.00-13.14           H
ATOM    255 2HG1 ILE A  17      12.941  15.759 -21.743  1.00-13.14           H
ATOM    256  CG2 ILE A  17      13.223  16.177 -18.321  1.00-13.14           C
ATOM    257 1HG2 ILE A  17      13.802  17.097 -18.337  1.00-13.14           H
ATOM    258 2HG2 ILE A  17      13.902  15.340 -18.149  1.00-13.14           H
ATOM    259 3HG2 ILE A  17      12.514  16.232 -17.494  1.00-13.14           H
ATOM    260  CD1 ILE A  17      14.047  17.458 -21.108  1.00-13.14           C
ATOM    261 1HD1 ILE A  17      14.607  17.434 -22.044  1.00-13.14           H
ATOM    262 2HD1 ILE A  17      14.724  17.746 -20.303  1.00-13.14           H
ATOM    263 3HD1 ILE A  17      13.248  18.195 -21.197  1.00-13.14           H
ATOM    264  N   LEU A  18       9.561  15.139 -18.655  1.00-15.00           N
ATOM    265  H   LEU A  18       9.348  15.618 -19.526  1.00-15.00           H
ATOM    266  CA  LEU A  18       8.565  15.149 -17.582  1.00-15.00           C
ATOM    267  HA  LEU A  18       9.019  15.565 -16.684  1.00-15.00           H
ATOM    268  C   LEU A  18       8.100  13.746 -17.230  1.00-15.00           C
ATOM    269  O   LEU A  18       7.989  13.413 -16.046  1.00-15.00           O
ATOM    270  CB  LEU A  18       7.358  16.002 -17.990  1.00-15.00           C
ATOM    271 1HB  LEU A  18       7.046  15.691 -18.985  1.00-15.00           H
ATOM    272 2HB  LEU A  18       6.538  15.789 -17.305  1.00-15.00           H
ATOM    273  CG  LEU A  18       7.582  17.521 -18.002  1.00-15.00           C
ATOM    274  HG  LEU A  18       8.496  17.740 -18.547  1.00-15.00           H
ATOM    275  CD1 LEU A  18       6.436  18.230 -18.701  1.00-15.00           C
ATOM    276 1HD1 LEU A  18       6.623  19.303 -18.718  1.00-15.00           H
ATOM    277 2HD1 LEU A  18       5.496  18.031 -18.185  1.00-15.00           H
ATOM    278 3HD1 LEU A  18       6.366  17.876 -19.727  1.00-15.00           H
ATOM    279  CD2 LEU A  18       7.731  18.069 -16.589  1.00-15.00           C
ATOM    280 1HD2 LEU A  18       7.911  19.142 -16.639  1.00-15.00           H
ATOM    281 2HD2 LEU A  18       8.579  17.596 -16.100  1.00-15.00           H
ATOM    282 3HD2 LEU A  18       6.822  17.879 -16.015  1.00-15.00           H
ATOM    283  N   ASN A  19       7.875  12.910 -18.233  1.00 17.99           N
ATOM    284  H   ASN A  19       7.932  13.248 -19.192  1.00 17.99           H
ATOM    285  CA  ASN A  19       7.564  11.504 -17.982  1.00 17.99           C
ATOM    286  HA  ASN A  19       6.709  11.426 -17.309  1.00 17.99           H
ATOM    287  C   ASN A  19       8.753  10.823 -17.316  1.00 17.99           C
ATOM    288  O   ASN A  19       8.636  10.246 -16.241  1.00 17.99           O
ATOM    289  CB  ASN A  19       7.270  10.762 -19.290  1.00 17.99           C
ATOM    290 1HB  ASN A  19       7.801  11.241 -20.112  1.00 17.99           H
ATOM    291 2HB  ASN A  19       7.624   9.739 -19.189  1.00 17.99           H
ATOM    292  CG  ASN A  19       5.805  10.700 -19.614  1.00 17.99           C
ATOM    293  OD1 ASN A  19       5.329  11.376 -20.516  1.00 17.99           O
ATOM    294  ND2 ASN A  19       5.079   9.887 -18.900  1.00 17.99           N
ATOM    295 1HD2 ASN A  19       4.099   9.792 -19.113  1.00 17.99           H
ATOM    296 2HD2 ASN A  19       5.507   9.345 -18.157  1.00 17.99           H
ATOM    297  N   LEU A  20       9.917  10.900 -17.946  1.00 -9.58           N
ATOM    298  H   LEU A  20      10.002  11.469 -18.788  1.00 -9.58           H
ATOM    299  CA  LEU A  20      11.073  10.138 -17.485  1.00 -9.58           C
ATOM    300  HA  LEU A  20      10.820   9.079 -17.506  1.00 -9.58           H
ATOM    301  C   LEU A  20      11.490  10.464 -16.066  1.00 -9.58           C
ATOM    302  O   LEU A  20      11.785   9.555 -15.303  1.00 -9.58           O
ATOM    303  CB  LEU A  20      12.281  10.401 -18.381  1.00 -9.58           C
ATOM    304 1HB  LEU A  20      12.327  11.475 -18.558  1.00 -9.58           H
ATOM    305 2HB  LEU A  20      13.171  10.127 -17.820  1.00 -9.58           H
ATOM    306  CG  LEU A  20      12.369   9.686 -19.733  1.00 -9.58           C
ATOM    307  HG  LEU A  20      11.448   9.845 -20.289  1.00 -9.58           H
ATOM    308  CD1 LEU A  20      13.517  10.326 -20.503  1.00 -9.58           C
ATOM    309 1HD1 LEU A  20      13.721   9.759 -21.408  1.00 -9.58           H
ATOM    310 2HD1 LEU A  20      14.425  10.347 -19.902  1.00 -9.58           H
ATOM    311 3HD1 LEU A  20      13.244  11.344 -20.787  1.00 -9.58           H
ATOM    312  CD2 LEU A  20      12.584   8.182 -19.570  1.00 -9.58           C
ATOM    313 1HD2 LEU A  20      12.700   7.720 -20.549  1.00 -9.58           H
ATOM    314 2HD2 LEU A  20      11.718   7.735 -19.081  1.00 -9.58           H
ATOM    315 3HD2 LEU A  20      13.476   7.986 -18.977  1.00 -9.58           H
ATOM    316  N   GLU A  21      11.529  11.733 -15.691  1.00-11.61           N
ATOM    317  H   GLU A  21      11.257  12.470 -16.343  1.00-11.61           H
ATOM    318  CA  GLU A  21      11.984  12.083 -14.350  1.00-11.61           C
ATOM    319  HA  GLU A  21      12.940  11.594 -14.161  1.00-11.61           H
ATOM    320  C   GLU A  21      10.994  11.572 -13.312  1.00-11.61           C
ATOM    321  O   GLU A  21      11.397  11.107 -12.252  1.00-11.61           O
ATOM    322  CB  GLU A  21      12.174  13.595 -14.210  1.00-11.61           C
ATOM    323 1HB  GLU A  21      11.235  14.089 -14.458  1.00-11.61           H
ATOM    324 2HB  GLU A  21      12.418  13.820 -13.172  1.00-11.61           H
ATOM    325  CG  GLU A  21      13.280  14.159 -15.103  1.00-11.61           C
ATOM    326 1HG  GLU A  21      13.045  13.949 -16.143  1.00-11.61           H
ATOM    327 2HG  GLU A  21      13.317  15.242 -14.976  1.00-11.61           H
ATOM    328  CD  GLU A  21      14.650  13.579 -14.800  1.00-11.61           C
ATOM    329  OE1 GLU A  21      15.153  13.792 -13.669  1.00-11.61           O
ATOM    330  OE2 GLU A  21      15.270  12.950 -15.701  1.00-11.61           O
ATOM    331  N   GLN A  22       9.705  11.584 -13.624  1.00 -1.02           N
ATOM    332  H   GLN A  22       9.392  11.958 -14.515  1.00 -1.02           H
ATOM    333  CA  GLN A  22       8.724  11.017 -12.705  1.00 -1.02           C
ATOM    334  HA  GLN A  22       8.924  11.404 -11.709  1.00 -1.02           H
ATOM    335  C   GLN A  22       8.834   9.496 -12.630  1.00 -1.02           C
ATOM    336  O   GLN A  22       8.828   8.919 -11.543  1.00 -1.02           O
ATOM    337  CB  GLN A  22       7.311  11.439 -13.115  1.00 -1.02           C
ATOM    338 1HB  GLN A  22       7.245  12.525 -13.043  1.00 -1.02           H
ATOM    339 2HB  GLN A  22       7.157  11.162 -14.158  1.00 -1.02           H
ATOM    340  CG  GLN A  22       6.177  10.815 -12.296  1.00 -1.02           C
ATOM    341 1HG  GLN A  22       5.227  11.179 -12.683  1.00 -1.02           H
ATOM    342 2HG  GLN A  22       6.194   9.735 -12.434  1.00 -1.02           H
ATOM    343  CD  GLN A  22       6.236  11.095 -10.802  1.00 -1.02           C
ATOM    344  OE1 GLN A  22       6.893  12.015 -10.323  1.00 -1.02           O
ATOM    345  NE2 GLN A  22       5.552  10.282 -10.046  1.00 -1.02           N
ATOM    346 1HE2 GLN A  22       5.556  10.429  -9.054  1.00 -1.02           H
ATOM    347 2HE2 GLN A  22       5.022   9.531 -10.472  1.00 -1.02           H
ATOM    348  N   GLN A  23       8.972   8.830 -13.765  1.00  9.61           N
ATOM    349  H   GLN A  23       8.983   9.336 -14.652  1.00  9.61           H
ATOM    350  CA  GLN A  23       9.061   7.372 -13.778  1.00  9.61           C
ATOM    351  HA  GLN A  23       8.230   6.968 -13.200  1.00  9.61           H
ATOM    352  C   GLN A  23      10.346   6.866 -13.107  1.00  9.61           C
ATOM    353  O   GLN A  23      10.358   5.822 -12.457  1.00  9.61           O
ATOM    354  CB  GLN A  23       8.925   6.864 -15.217  1.00  9.61           C
ATOM    355 1HB  GLN A  23       9.303   7.618 -15.907  1.00  9.61           H
ATOM    356 2HB  GLN A  23       9.545   5.976 -15.320  1.00  9.61           H
ATOM    357  CG  GLN A  23       7.483   6.482 -15.606  1.00  9.61           C
ATOM    358 1HG  GLN A  23       7.512   5.942 -16.547  1.00  9.61           H
ATOM    359 2HG  GLN A  23       7.084   5.813 -14.844  1.00  9.61           H
ATOM    360  CD  GLN A  23       6.525   7.647 -15.785  1.00  9.61           C
ATOM    361  OE1 GLN A  23       6.538   8.339 -16.793  1.00  9.61           O
ATOM    362  NE2 GLN A  23       5.641   7.832 -14.840  1.00  9.61           N
ATOM    363 1HE2 GLN A  23       4.984   8.586 -14.940  1.00  9.61           H
ATOM    364 2HE2 GLN A  23       5.598   7.208 -14.048  1.00  9.61           H
ATOM    365  N   GLN A  24      11.413   7.652 -13.142  1.00  4.89           N
ATOM    366  H   GLN A  24      11.387   8.507 -13.696  1.00  4.89           H
ATOM    367  CA  GLN A  24      12.624   7.330 -12.381  1.00  4.89           C
ATOM    368  HA  GLN A  24      12.985   6.345 -12.672  1.00  4.89           H
ATOM    369  C   GLN A  24      12.388   7.312 -10.870  1.00  4.89           C
ATOM    370  O   GLN A  24      13.146   6.687 -10.131  1.00  4.89           O
ATOM    371  CB  GLN A  24      13.714   8.366 -12.665  1.00  4.89           C
ATOM    372 1HB  GLN A  24      13.266   9.355 -12.587  1.00  4.89           H
ATOM    373 2HB  GLN A  24      14.488   8.285 -11.902  1.00  4.89           H
ATOM    374  CG  GLN A  24      14.380   8.232 -14.020  1.00  4.89           C
ATOM    375 1HG  GLN A  24      15.151   7.468 -13.955  1.00  4.89           H
ATOM    376 2HG  GLN A  24      13.644   7.927 -14.759  1.00  4.89           H
ATOM    377  CD  GLN A  24      15.002   9.532 -14.472  1.00  4.89           C
ATOM    378  OE1 GLN A  24      15.566  10.274 -13.680  1.00  4.89           O
ATOM    379  NE2 GLN A  24      14.890   9.837 -15.732  1.00  4.89           N
ATOM    380 1HE2 GLN A  24      15.255  10.724 -16.039  1.00  4.89           H
ATOM    381 2HE2 GLN A  24      14.419   9.211 -16.361  1.00  4.89           H
ATOM    382  N   ARG A  25      11.370   8.006 -10.381  1.00 -9.61           N
ATOM    383  H   ARG A  25      10.773   8.535 -11.013  1.00 -9.61           H
ATOM    384  CA  ARG A  25      11.073   8.026  -8.945  1.00 -9.61           C
ATOM    385  HA  ARG A  25      11.999   7.967  -8.376  1.00 -9.61           H
ATOM    386  C   ARG A  25      10.182   6.865  -8.541  1.00 -9.61           C
ATOM    387  O   ARG A  25      10.340   6.324  -7.453  1.00 -9.61           O
ATOM    388  CB  ARG A  25      10.340   9.316  -8.570  1.00 -9.61           C
ATOM    389 1HB  ARG A  25       9.398   9.343  -9.115  1.00 -9.61           H
ATOM    390 2HB  ARG A  25      10.114   9.302  -7.505  1.00 -9.61           H
ATOM    391  CG  ARG A  25      11.102  10.581  -8.874  1.00 -9.61           C
ATOM    392 1HG  ARG A  25      11.832  10.773  -8.088  1.00 -9.61           H
ATOM    393 2HG  ARG A  25      11.626  10.466  -9.819  1.00 -9.61           H
ATOM    394  CD  ARG A  25      10.156  11.750  -9.010  1.00 -9.61           C
ATOM    395 1HD  ARG A  25       9.323  11.452  -9.645  1.00 -9.61           H
ATOM    396 2HD  ARG A  25       9.775  12.043  -8.030  1.00 -9.61           H
ATOM    397  NE  ARG A  25      10.857  12.871  -9.644  1.00 -9.61           N
ATOM    398  HE  ARG A  25      11.868  12.829  -9.638  1.00 -9.61           H
ATOM    399  CZ  ARG A  25      10.296  13.902 -10.259  1.00 -9.61           C
ATOM    400  NH1 ARG A  25      11.069  14.838 -10.721  1.00 -9.61           N
ATOM    401 1HH1 ARG A  25      12.067  14.779 -10.590  1.00 -9.61           H
ATOM    402 2HH1 ARG A  25      10.662  15.630 -11.199  1.00 -9.61           H
ATOM    403  NH2 ARG A  25       9.012  14.031 -10.469  1.00 -9.61           N
ATOM    404 1HH2 ARG A  25       8.373  13.295 -10.184  1.00 -9.61           H
ATOM    405 2HH2 ARG A  25       8.654  14.849 -10.932  1.00 -9.61           H
ATOM    406  N   SER A  26       9.202   6.553  -9.373  1.00 15.01           N
ATOM    407  H   SER A  26       9.140   7.003 -10.278  1.00 15.01           H
ATOM    408  CA  SER A  26       8.088   5.701  -8.960  1.00 15.01           C
ATOM    409  HA  SER A  26       7.984   5.754  -7.877  1.00 15.01           H
ATOM    410  C   SER A  26       8.171   4.224  -9.337  1.00 15.01           C
ATOM    411  O   SER A  26       7.401   3.420  -8.819  1.00 15.01           O
ATOM    412  CB  SER A  26       6.829   6.285  -9.586  1.00 15.01           C
ATOM    413 1HB  SER A  26       5.961   5.708  -9.269  1.00 15.01           H
ATOM    414 2HB  SER A  26       6.715   7.320  -9.263  1.00 15.01           H
ATOM    415  OG  SER A  26       6.946   6.249 -10.997  1.00 15.01           O
ATOM    416  HG  SER A  26       6.537   5.426 -11.302  1.00 15.01           H
ATOM    417  N   LEU A  27       9.067   3.880 -10.253  1.00  8.07           N
ATOM    418  H   LEU A  27       9.647   4.594 -10.667  1.00  8.07           H
ATOM    419  CA  LEU A  27       9.262   2.492 -10.684  1.00  8.07           C
ATOM    420  HA  LEU A  27       8.350   1.914 -10.531  1.00  8.07           H
ATOM    421  C   LEU A  27      10.406   1.873  -9.880  1.00  8.07           C
ATOM    422  O   LEU A  27      11.134   2.595  -9.203  1.00  8.07           O
ATOM    423  CB  LEU A  27       9.646   2.456 -12.165  1.00  8.07           C
ATOM    424 1HB  LEU A  27      10.586   2.986 -12.245  1.00  8.07           H
ATOM    425 2HB  LEU A  27       9.827   1.420 -12.447  1.00  8.07           H
ATOM    426  CG  LEU A  27       8.719   3.062 -13.222  1.00  8.07           C
ATOM    427  HG  LEU A  27       8.453   4.073 -12.919  1.00  8.07           H
ATOM    428  CD1 LEU A  27       9.537   3.152 -14.500  1.00  8.07           C
ATOM    429 1HD1 LEU A  27       8.964   3.702 -15.239  1.00  8.07           H
ATOM    430 2HD1 LEU A  27       9.756   2.161 -14.897  1.00  8.07           H
ATOM    431 3HD1 LEU A  27      10.458   3.704 -14.327  1.00  8.07           H
ATOM    432  CD2 LEU A  27       7.438   2.285 -13.461  1.00  8.07           C
ATOM    433 1HD2 LEU A  27       6.820   2.806 -14.190  1.00  8.07           H
ATOM    434 2HD2 LEU A  27       6.882   2.201 -12.528  1.00  8.07           H
ATOM    435 3HD2 LEU A  27       7.657   1.281 -13.819  1.00  8.07           H
ATOM    436  N   ALA A  28      10.615   0.571 -10.018  1.00 31.16           N
ATOM    437  H   ALA A  28      10.002   0.034 -10.637  1.00 31.16           H
ATOM    438  CA  ALA A  28      11.695  -0.156  -9.355  1.00 31.16           C
ATOM    439  HA  ALA A  28      12.190   0.513  -8.651  1.00 31.16           H
ATOM    440  C   ALA A  28      12.748  -0.669 -10.352  1.00 31.16           C
ATOM    441  O   ALA A  28      12.497  -0.816 -11.547  1.00 31.16           O
ATOM    442  CB  ALA A  28      11.101  -1.320  -8.568  1.00 31.16           C
ATOM    443 1HB  ALA A  28      10.575  -1.993  -9.248  1.00 31.16           H
ATOM    444 2HB  ALA A  28      10.396  -0.931  -7.833  1.00 31.16           H
ATOM    445 3HB  ALA A  28      11.890  -1.868  -8.054  1.00 31.16           H
ATOM    446  N   ALA A  29      13.939  -0.923  -9.829  1.00 30.59           N
ATOM    447  H   ALA A  29      14.075  -0.674  -8.855  1.00 30.59           H
ATOM    448  CA  ALA A  29      15.061  -1.501 -10.566  1.00 30.59           C
ATOM    449  HA  ALA A  29      14.671  -2.025 -11.433  1.00 30.59           H
ATOM    450  C   ALA A  29      15.836  -2.506  -9.713  1.00 30.59           C
ATOM    451  O   ALA A  29      16.395  -3.472 -10.231  1.00 30.59           O
ATOM    452  CB  ALA A  29      16.006  -0.400 -11.039  1.00 30.59           C
ATOM    453 1HB  ALA A  29      15.506   0.208 -11.791  1.00 30.59           H
ATOM    454 2HB  ALA A  29      16.890  -0.849 -11.489  1.00 30.59           H
ATOM    455 3HB  ALA A  29      16.305   0.217 -10.195  1.00 30.59           H
ATOM    456  N   ALA A  30      15.866  -2.254  -8.413  1.00 24.29           N
ATOM    457  H   ALA A  30      15.386  -1.441  -8.049  1.00 24.29           H
ATOM    458  CA  ALA A  30      16.511  -3.098  -7.412  1.00 24.29           C
ATOM    459  HA  ALA A  30      16.427  -4.156  -7.662  1.00 24.29           H
ATOM    460  C   ALA A  30      15.677  -2.753  -6.184  1.00 24.29           C
ATOM    461  O   ALA A  30      14.874  -1.827  -6.273  1.00 24.29           O
ATOM    462  CB  ALA A  30      17.978  -2.684  -7.222  1.00 24.29           C
ATOM    463 1HB  ALA A  30      18.518  -2.832  -8.158  1.00 24.29           H
ATOM    464 2HB  ALA A  30      18.436  -3.300  -6.448  1.00 24.29           H
ATOM    465 3HB  ALA A  30      18.035  -1.635  -6.929  1.00 24.29           H
ATOM    466  N   GLY A  31      15.863  -3.415  -5.054  1.00 30.97           N
ATOM    467  H   GLY A  31      16.481  -4.215  -5.016  1.00 30.97           H
ATOM    468  CA  GLY A  31      15.219  -2.965  -3.833  1.00 30.97           C
ATOM    469 1HA  GLY A  31      14.211  -2.626  -4.058  1.00 30.97           H
ATOM    470 2HA  GLY A  31      15.150  -3.800  -3.136  1.00 30.97           H
ATOM    471  C   GLY A  31      15.976  -1.828  -3.168  1.00 30.97           C
ATOM    472  O   GLY A  31      17.093  -1.479  -3.558  1.00 30.97           O
ATOM    473  N   GLU A  32      15.372  -1.264  -2.134  1.00 23.26           N
ATOM    474  H   GLU A  32      14.425  -1.553  -1.914  1.00 23.26           H
ATOM    475  CA  GLU A  32      16.001  -0.271  -1.262  1.00 23.26           C
ATOM    476  HA  GLU A  32      16.382   0.553  -1.865  1.00 23.26           H
ATOM    477  C   GLU A  32      17.186  -0.921  -0.523  1.00 23.26           C
ATOM    478  O   GLU A  32      17.361  -2.137  -0.564  1.00 23.26           O
ATOM    479  CB  GLU A  32      14.916   0.264  -0.305  1.00 23.26           C
ATOM    480 1HB  GLU A  32      14.075   0.587  -0.917  1.00 23.26           H
ATOM    481 2HB  GLU A  32      14.568  -0.553   0.323  1.00 23.26           H
ATOM    482  CG  GLU A  32      15.293   1.432   0.606  1.00 23.26           C
ATOM    483 1HG  GLU A  32      14.391   1.824   1.076  1.00 23.26           H
ATOM    484 2HG  GLU A  32      15.955   1.064   1.390  1.00 23.26           H
ATOM    485  CD  GLU A  32      16.007   2.543  -0.144  1.00 23.26           C
ATOM    486  OE1 GLU A  32      15.366   3.339  -0.850  1.00 23.26           O
ATOM    487  OE2 GLU A  32      17.255   2.586  -0.089  1.00 23.26           O
ATOM    488  N   LEU A  33      18.034  -0.147   0.135  1.00-16.03           N
ATOM    489  H   LEU A  33      17.882   0.858   0.168  1.00-16.03           H
ATOM    490  CA  LEU A  33      19.141  -0.711   0.901  1.00-16.03           C
ATOM    491  HA  LEU A  33      19.793  -1.278   0.237  1.00-16.03           H
ATOM    492  C   LEU A  33      18.594  -1.663   1.957  1.00-16.03           C
ATOM    493  O   LEU A  33      17.515  -1.418   2.500  1.00-16.03           O
ATOM    494  CB  LEU A  33      19.940   0.402   1.576  1.00-16.03           C
ATOM    495 1HB  LEU A  33      19.254   0.985   2.190  1.00-16.03           H
ATOM    496 2HB  LEU A  33      20.670  -0.061   2.238  1.00-16.03           H
ATOM    497  CG  LEU A  33      20.694   1.366   0.650  1.00-16.03           C
ATOM    498  HG  LEU A  33      19.983   1.829  -0.031  1.00-16.03           H
ATOM    499  CD1 LEU A  33      21.329   2.461   1.491  1.00-16.03           C
ATOM    500 1HD1 LEU A  33      21.859   3.157   0.845  1.00-16.03           H
ATOM    501 2HD1 LEU A  33      22.031   2.033   2.208  1.00-16.03           H
ATOM    502 3HD1 LEU A  33      20.555   3.013   2.024  1.00-16.03           H
ATOM    503  CD2 LEU A  33      21.766   0.653  -0.180  1.00-16.03           C
ATOM    504 1HD2 LEU A  33      22.330   1.380  -0.761  1.00-16.03           H
ATOM    505 2HD2 LEU A  33      21.300  -0.051  -0.868  1.00-16.03           H
ATOM    506 3HD2 LEU A  33      22.449   0.113   0.477  1.00-16.03           H
ATOM    507  N   SER A  34      19.345  -2.744   2.140  1.00 29.15           N
ATOM    508  H   SER A  34      20.238  -2.766   1.655  1.00 29.15           H
ATOM    509  CA  SER A  34      19.052  -3.951   2.939  1.00 29.15           C
ATOM    510  HA  SER A  34      20.015  -4.335   3.274  1.00 29.15           H
ATOM    511  C   SER A  34      18.421  -5.054   2.092  1.00 29.15           C
ATOM    512  O   SER A  34      18.301  -6.197   2.553  1.00 29.15           O
ATOM    513  CB  SER A  34      18.217  -3.719   4.205  1.00 29.15           C
ATOM    514 1HB  SER A  34      17.209  -3.415   3.920  1.00 29.15           H
ATOM    515 2HB  SER A  34      18.156  -4.647   4.774  1.00 29.15           H
ATOM    516  OG  SER A  34      18.801  -2.706   5.010  1.00 29.15           O
ATOM    517  HG  SER A  34      18.096  -2.279   5.510  1.00 29.15           H
ATOM    518  N   ALA A  35      18.065  -4.739   0.848  1.00 16.34           N
ATOM    519  H   ALA A  35      18.127  -3.776   0.540  1.00 16.34           H
ATOM    520  CA  ALA A  35      17.573  -5.749  -0.097  1.00 16.34           C
ATOM    521  HA  ALA A  35      16.700  -6.237   0.342  1.00 16.34           H
ATOM    522  C   ALA A  35      18.632  -6.816  -0.354  1.00 16.34           C
ATOM    523  O   ALA A  35      19.838  -6.577  -0.237  1.00 16.34           O
ATOM    524  CB  ALA A  35      17.181  -5.093  -1.417  1.00 16.34           C
ATOM    525 1HB  ALA A  35      16.338  -4.424  -1.241  1.00 16.34           H
ATOM    526 2HB  ALA A  35      16.889  -5.842  -2.148  1.00 16.34           H
ATOM    527 3HB  ALA A  35      18.019  -4.527  -1.820  1.00 16.34           H
ATOM    528  N   ARG A  36      18.169  -8.031  -0.608  1.00 22.85           N
ATOM    529  H   ARG A  36      17.181  -8.124  -0.861  1.00 22.85           H
ATOM    530  CA  ARG A  36      18.962  -9.256  -0.474  1.00 22.85           C
ATOM    531  HA  ARG A  36      19.951  -8.997  -0.099  1.00 22.85           H
ATOM    532  C   ARG A  36      19.210  -9.949  -1.796  1.00 22.85           C
ATOM    533  O   ARG A  36      19.041 -11.149  -1.941  1.00 22.85           O
ATOM    534  CB  ARG A  36      18.300 -10.178   0.567  1.00 22.85           C
ATOM    535 1HB  ARG A  36      17.273 -10.374   0.264  1.00 22.85           H
ATOM    536 2HB  ARG A  36      18.850 -11.118   0.628  1.00 22.85           H
ATOM    537  CG  ARG A  36      18.309  -9.523   1.928  1.00 22.85           C
ATOM    538 1HG  ARG A  36      19.354  -9.343   2.167  1.00 22.85           H
ATOM    539 2HG  ARG A  36      17.806  -8.565   1.870  1.00 22.85           H
ATOM    540  CD  ARG A  36      17.687 -10.304   3.059  1.00 22.85           C
ATOM    541 1HD  ARG A  36      18.133 -11.298   3.081  1.00 22.85           H
ATOM    542 2HD  ARG A  36      17.929  -9.798   3.995  1.00 22.85           H
ATOM    543  NE  ARG A  36      16.227 -10.443   2.980  1.00 22.85           N
ATOM    544  HE  ARG A  36      15.887 -11.370   2.752  1.00 22.85           H
ATOM    545  CZ  ARG A  36      15.325  -9.512   3.261  1.00 22.85           C
ATOM    546  NH1 ARG A  36      14.092  -9.882   3.423  1.00 22.85           N
ATOM    547 1HH1 ARG A  36      13.866 -10.858   3.417  1.00 22.85           H
ATOM    548 2HH1 ARG A  36      13.386  -9.181   3.600  1.00 22.85           H
ATOM    549  NH2 ARG A  36      15.583  -8.236   3.383  1.00 22.85           N
ATOM    550 1HH2 ARG A  36      16.526  -7.893   3.291  1.00 22.85           H
ATOM    551 2HH2 ARG A  36      14.819  -7.597   3.564  1.00 22.85           H
ATOM    552  N   LEU A  37      19.653  -9.148  -2.746  1.00 13.90           N
ATOM    553  H   LEU A  37      19.694  -8.160  -2.569  1.00 13.90           H
ATOM    554  CA  LEU A  37      20.170  -9.662  -4.008  1.00 13.90           C
ATOM    555  HA  LEU A  37      19.395 -10.228  -4.522  1.00 13.90           H
ATOM    556  C   LEU A  37      21.342 -10.590  -3.670  1.00 13.90           C
ATOM    557  O   LEU A  37      22.066 -10.345  -2.695  1.00 13.90           O
ATOM    558  CB  LEU A  37      20.660  -8.508  -4.891  1.00 13.90           C
ATOM    559 1HB  LEU A  37      21.398  -7.954  -4.313  1.00 13.90           H
ATOM    560 2HB  LEU A  37      21.170  -8.933  -5.756  1.00 13.90           H
ATOM    561  CG  LEU A  37      19.630  -7.492  -5.410  1.00 13.90           C
ATOM    562  HG  LEU A  37      19.065  -7.108  -4.562  1.00 13.90           H
ATOM    563  CD1 LEU A  37      20.368  -6.323  -6.061  1.00 13.90           C
ATOM    564 1HD1 LEU A  37      19.649  -5.594  -6.434  1.00 13.90           H
ATOM    565 2HD1 LEU A  37      20.975  -6.675  -6.898  1.00 13.90           H
ATOM    566 3HD1 LEU A  37      21.010  -5.833  -5.328  1.00 13.90           H
ATOM    567  CD2 LEU A  37      18.646  -8.106  -6.411  1.00 13.90           C
ATOM    568 1HD2 LEU A  37      17.962  -7.338  -6.771  1.00 13.90           H
ATOM    569 2HD2 LEU A  37      18.060  -8.886  -5.924  1.00 13.90           H
ATOM    570 3HD2 LEU A  37      19.184  -8.529  -7.260  1.00 13.90           H
ATOM    571  N   GLU A  38      21.508 -11.657  -4.439  1.00 13.69           N
ATOM    572  H   GLU A  38      20.888 -11.795  -5.230  1.00 13.69           H
ATOM    573  CA  GLU A  38      22.532 -12.666  -4.169  1.00 13.69           C
ATOM    574  HA  GLU A  38      22.327 -13.101  -3.191  1.00 13.69           H
ATOM    575  C   GLU A  38      23.941 -12.068  -4.140  1.00 13.69           C
ATOM    576  O   GLU A  38      24.298 -11.230  -4.968  1.00 13.69           O
ATOM    577  CB  GLU A  38      22.438 -13.767  -5.228  1.00 13.69           C
ATOM    578 1HB  GLU A  38      21.400 -14.093  -5.282  1.00 13.69           H
ATOM    579 2HB  GLU A  38      22.724 -13.349  -6.190  1.00 13.69           H
ATOM    580  CG  GLU A  38      23.309 -14.974  -4.930  1.00 13.69           C
ATOM    581 1HG  GLU A  38      24.353 -14.666  -4.920  1.00 13.69           H
ATOM    582 2HG  GLU A  38      23.051 -15.338  -3.939  1.00 13.69           H
ATOM    583  CD  GLU A  38      23.132 -16.112  -5.921  1.00 13.69           C
ATOM    584  OE1 GLU A  38      22.430 -15.969  -6.950  1.00 13.69           O
ATOM    585  OE2 GLU A  38      23.681 -17.200  -5.655  1.00 13.69           O
ATOM    586  N   ALA A  39      24.759 -12.501  -3.188  1.00 14.50           N
ATOM    587  H   ALA A  39      24.459 -13.237  -2.560  1.00 14.50           H
ATOM    588  CA  ALA A  39      26.085 -11.921  -2.988  1.00 14.50           C
ATOM    589  HA  ALA A  39      25.958 -10.848  -2.853  1.00 14.50           H
ATOM    590  C   ALA A  39      27.039 -12.118  -4.173  1.00 14.50           C
ATOM    591  O   ALA A  39      27.976 -11.351  -4.366  1.00 14.50           O
ATOM    592  CB  ALA A  39      26.706 -12.494  -1.709  1.00 14.50           C
ATOM    593 1HB  ALA A  39      26.045 -12.310  -0.861  1.00 14.50           H
ATOM    594 2HB  ALA A  39      27.667 -12.011  -1.522  1.00 14.50           H
ATOM    595 3HB  ALA A  39      26.867 -13.567  -1.819  1.00 14.50           H
ATOM    596  N   THR A  40      26.782 -13.135  -4.979  1.00 10.68           N
ATOM    597  H   THR A  40      25.997 -13.741  -4.796  1.00 10.68           H
ATOM    598  CA  THR A  40      27.611 -13.425  -6.143  1.00 10.68           C
ATOM    599  HA  THR A  40      28.641 -13.130  -5.943  1.00 10.68           H
ATOM    600  C   THR A  40      27.132 -12.689  -7.393  1.00 10.68           C
ATOM    601  O   THR A  40      27.755 -12.807  -8.455  1.00 10.68           O
ATOM    602  CB  THR A  40      27.568 -14.930  -6.435  1.00 10.68           C
ATOM    603  HB  THR A  40      28.151 -15.155  -7.329  1.00 10.68           H
ATOM    604  OG1 THR A  40      26.203 -15.305  -6.621  1.00 10.68           O
ATOM    605  HG1 THR A  40      26.176 -16.262  -6.758  1.00 10.68           H
ATOM    606  CG2 THR A  40      28.097 -15.749  -5.259  1.00 10.68           C
ATOM    607 1HG2 THR A  40      28.159 -16.797  -5.554  1.00 10.68           H
ATOM    608 2HG2 THR A  40      27.431 -15.664  -4.401  1.00 10.68           H
ATOM    609 3HG2 THR A  40      29.094 -15.406  -4.982  1.00 10.68           H
ATOM    610  N   LEU A  41      26.033 -11.947  -7.276  1.00 23.11           N
ATOM    611  H   LEU A  41      25.569 -11.898  -6.377  1.00 23.11           H
ATOM    612  CA  LEU A  41      25.451 -11.199  -8.398  1.00 23.11           C
ATOM    613  HA  LEU A  41      26.061 -11.354  -9.287  1.00 23.11           H
ATOM    614  C   LEU A  41      25.381  -9.691  -8.155  1.00 23.11           C
ATOM    615  O   LEU A  41      25.592  -8.901  -9.068  1.00 23.11           O
ATOM    616  CB  LEU A  41      24.025 -11.694  -8.686  1.00 23.11           C
ATOM    617 1HB  LEU A  41      23.411 -11.464  -7.816  1.00 23.11           H
ATOM    618 2HB  LEU A  41      23.643 -11.100  -9.514  1.00 23.11           H
ATOM    619  CG  LEU A  41      23.791 -13.171  -9.036  1.00 23.11           C
ATOM    620  HG  LEU A  41      24.071 -13.777  -8.175  1.00 23.11           H
ATOM    621  CD1 LEU A  41      22.311 -13.405  -9.330  1.00 23.11           C
ATOM    622 1HD1 LEU A  41      22.132 -14.467  -9.497  1.00 23.11           H
ATOM    623 2HD1 LEU A  41      21.998 -12.841 -10.208  1.00 23.11           H
ATOM    624 3HD1 LEU A  41      21.713 -13.091  -8.474  1.00 23.11           H
ATOM    625  CD2 LEU A  41      24.618 -13.634 -10.223  1.00 23.11           C
ATOM    626 1HD2 LEU A  41      24.359 -14.660 -10.479  1.00 23.11           H
ATOM    627 2HD2 LEU A  41      25.668 -13.611  -9.948  1.00 23.11           H
ATOM    628 3HD2 LEU A  41      24.466 -12.977 -11.076  1.00 23.11           H
ATOM    629  N   ALA A  42      25.063  -9.281  -6.933  1.00  9.42           N
ATOM    630  H   ALA A  42      24.887  -9.961  -6.201  1.00  9.42           H
ATOM    631  CA  ALA A  42      24.916  -7.861  -6.624  1.00  9.42           C
ATOM    632  HA  ALA A  42      24.168  -7.449  -7.300  1.00  9.42           H
ATOM    633  C   ALA A  42      26.261  -7.150  -6.835  1.00  9.42           C
ATOM    634  O   ALA A  42      27.275  -7.621  -6.311  1.00  9.42           O
ATOM    635  CB  ALA A  42      24.437  -7.689  -5.176  1.00  9.42           C
ATOM    636 1HB  ALA A  42      23.536  -8.279  -5.019  1.00  9.42           H
ATOM    637 2HB  ALA A  42      24.222  -6.639  -4.978  1.00  9.42           H
ATOM    638 3HB  ALA A  42      25.206  -8.038  -4.489  1.00  9.42           H
ATOM    639  N   PRO A  43      26.298  -6.016  -7.564  1.00  2.18           N
ATOM    640  CA  PRO A  43      27.616  -5.414  -7.818  1.00  2.18           C
ATOM    641  HA  PRO A  43      28.213  -6.093  -8.426  1.00  2.18           H
ATOM    642  C   PRO A  43      28.411  -5.029  -6.575  1.00  2.18           C
ATOM    643  O   PRO A  43      29.623  -5.213  -6.517  1.00  2.18           O
ATOM    644  CB  PRO A  43      27.273  -4.149  -8.613  1.00  2.18           C
ATOM    645 1HB  PRO A  43      27.177  -3.297  -7.940  1.00  2.18           H
ATOM    646 2HB  PRO A  43      28.028  -3.948  -9.371  1.00  2.18           H
ATOM    647  CG  PRO A  43      25.980  -4.439  -9.241  1.00  2.18           C
ATOM    648 1HG  PRO A  43      25.451  -3.516  -9.468  1.00  2.18           H
ATOM    649 2HG  PRO A  43      26.130  -5.021 -10.148  1.00  2.18           H
ATOM    650  CD  PRO A  43      25.229  -5.250  -8.233  1.00  2.18           C
ATOM    651 1HD  PRO A  43      24.722  -4.601  -7.518  1.00  2.18           H
ATOM    652 2HD  PRO A  43      24.519  -5.910  -8.735  1.00  2.18           H
ATOM    653  N   SER A  44      27.729  -4.532  -5.556  1.00  4.06           N
ATOM    654  H   SER A  44      26.727  -4.407  -5.621  1.00  4.06           H
ATOM    655  CA  SER A  44      28.375  -4.135  -4.312  1.00  4.06           C
ATOM    656  HA  SER A  44      29.158  -3.403  -4.511  1.00  4.06           H
ATOM    657  C   SER A  44      28.981  -5.334  -3.592  1.00  4.06           C
ATOM    658  O   SER A  44      30.097  -5.284  -3.078  1.00  4.06           O
ATOM    659  CB  SER A  44      27.286  -3.521  -3.444  1.00  4.06           C
ATOM    660 1HB  SER A  44      27.521  -3.674  -2.392  1.00  4.06           H
ATOM    661 2HB  SER A  44      27.214  -2.453  -3.656  1.00  4.06           H
ATOM    662  OG  SER A  44      26.053  -4.148  -3.781  1.00  4.06           O
ATOM    663  HG  SER A  44      25.357  -3.810  -3.198  1.00  4.06           H
ATOM    664  N   SER A  45      28.259  -6.440  -3.587  1.00  0.40           N
ATOM    665  H   SER A  45      27.349  -6.448  -4.023  1.00  0.40           H
ATOM    666  CA  SER A  45      28.742  -7.649  -2.936  1.00  0.40           C
ATOM    667  HA  SER A  45      29.117  -7.388  -1.947  1.00  0.40           H
ATOM    668  C   SER A  45      29.879  -8.288  -3.725  1.00  0.40           C
ATOM    669  O   SER A  45      30.830  -8.802  -3.144  1.00  0.40           O
ATOM    670  CB  SER A  45      27.584  -8.623  -2.779  1.00  0.40           C
ATOM    671 1HB  SER A  45      27.217  -8.905  -3.766  1.00  0.40           H
ATOM    672 2HB  SER A  45      27.928  -9.514  -2.252  1.00  0.40           H
ATOM    673  OG  SER A  45      26.539  -8.003  -2.047  1.00  0.40           O
ATOM    674  HG  SER A  45      25.738  -8.546  -2.086  1.00  0.40           H
ATOM    675  N   CYS A  46      29.833  -8.193  -5.045  1.00  8.48           N
ATOM    676  H   CYS A  46      29.018  -7.784  -5.492  1.00  8.48           H
ATOM    677  CA  CYS A  46      30.916  -8.701  -5.881  1.00  8.48           C
ATOM    678  HA  CYS A  46      31.161  -9.713  -5.558  1.00  8.48           H
ATOM    679  C   CYS A  46      32.176  -7.848  -5.766  1.00  8.48           C
ATOM    680  O   CYS A  46      33.287  -8.370  -5.780  1.00  8.48           O
ATOM    681  CB  CYS A  46      30.454  -8.754  -7.331  1.00  8.48           C
ATOM    682 1HB  CYS A  46      30.161  -7.754  -7.656  1.00  8.48           H
ATOM    683 2HB  CYS A  46      31.278  -9.101  -7.955  1.00  8.48           H
ATOM    684  SG  CYS A  46      29.061  -9.876  -7.519  1.00  8.48           S
ATOM    685  HG  CYS A  46      28.190  -9.182  -6.772  1.00  8.48           H
ATOM    686  N   MET A  47      32.006  -6.546  -5.586  1.00 -4.91           N
ATOM    687  H   MET A  47      31.071  -6.147  -5.646  1.00 -4.91           H
ATOM    688  CA  MET A  47      33.129  -5.654  -5.311  1.00 -4.91           C
ATOM    689  HA  MET A  47      33.866  -5.725  -6.111  1.00 -4.91           H
ATOM    690  C   MET A  47      33.782  -6.074  -4.000  1.00 -4.91           C
ATOM    691  O   MET A  47      34.998  -6.194  -3.916  1.00 -4.91           O
ATOM    692  CB  MET A  47      32.616  -4.217  -5.192  1.00 -4.91           C
ATOM    693 1HB  MET A  47      32.157  -3.918  -6.133  1.00 -4.91           H
ATOM    694 2HB  MET A  47      31.842  -4.213  -4.435  1.00 -4.91           H
ATOM    695  CG  MET A  47      33.659  -3.185  -4.797  1.00 -4.91           C
ATOM    696 1HG  MET A  47      34.249  -3.563  -3.965  1.00 -4.91           H
ATOM    697 2HG  MET A  47      34.319  -2.991  -5.643  1.00 -4.91           H
ATOM    698  SD  MET A  47      32.857  -1.658  -4.268  1.00 -4.91           S
ATOM    699  CE  MET A  47      32.210  -2.123  -2.628  1.00 -4.91           C
ATOM    700 1HE  MET A  47      31.761  -1.252  -2.152  1.00 -4.91           H
ATOM    701 2HE  MET A  47      33.022  -2.494  -2.002  1.00 -4.91           H
ATOM    702 3HE  MET A  47      31.450  -2.899  -2.730  1.00 -4.91           H
ATOM    703  N   LEU A  48      32.981  -6.349  -2.978  1.00-17.91           N
ATOM    704  H   LEU A  48      31.976  -6.234  -3.078  1.00-17.91           H
ATOM    705  CA  LEU A  48      33.529  -6.786  -1.696  1.00-17.91           C
ATOM    706  HA  LEU A  48      34.277  -6.067  -1.377  1.00-17.91           H
ATOM    707  C   LEU A  48      34.215  -8.144  -1.818  1.00-17.91           C
ATOM    708  O   LEU A  48      35.255  -8.377  -1.196  1.00-17.91           O
ATOM    709  CB  LEU A  48      32.428  -6.856  -0.636  1.00-17.91           C
ATOM    710 1HB  LEU A  48      31.607  -7.446  -1.040  1.00-17.91           H
ATOM    711 2HB  LEU A  48      32.823  -7.386   0.231  1.00-17.91           H
ATOM    712  CG  LEU A  48      31.864  -5.512  -0.150  1.00-17.91           C
ATOM    713  HG  LEU A  48      31.577  -4.913  -1.011  1.00-17.91           H
ATOM    714  CD1 LEU A  48      30.621  -5.767   0.686  1.00-17.91           C
ATOM    715 1HD1 LEU A  48      30.213  -4.822   1.045  1.00-17.91           H
ATOM    716 2HD1 LEU A  48      30.846  -6.420   1.530  1.00-17.91           H
ATOM    717 3HD1 LEU A  48      29.863  -6.240   0.062  1.00-17.91           H
ATOM    718  CD2 LEU A  48      32.884  -4.717   0.665  1.00-17.91           C
ATOM    719 1HD2 LEU A  48      32.419  -3.807   1.043  1.00-17.91           H
ATOM    720 2HD2 LEU A  48      33.719  -4.428   0.028  1.00-17.91           H
ATOM    721 3HD2 LEU A  48      33.259  -5.312   1.499  1.00-17.91           H
ATOM    722  N   ALA A  49      33.655  -9.018  -2.643  1.00 -2.31           N
ATOM    723  H   ALA A  49      32.782  -8.774  -3.103  1.00 -2.31           H
ATOM    724  CA  ALA A  49      34.220 -10.337  -2.900  1.00 -2.31           C
ATOM    725  HA  ALA A  49      34.369 -10.824  -1.945  1.00 -2.31           H
ATOM    726  C   ALA A  49      35.581 -10.277  -3.592  1.00 -2.31           C
ATOM    727  O   ALA A  49      36.430 -11.127  -3.357  1.00 -2.31           O
ATOM    728  CB  ALA A  49      33.236 -11.183  -3.718  1.00 -2.31           C
ATOM    729 1HB  ALA A  49      32.257 -11.190  -3.236  1.00 -2.31           H
ATOM    730 2HB  ALA A  49      33.607 -12.207  -3.790  1.00 -2.31           H
ATOM    731 3HB  ALA A  49      33.138 -10.773  -4.723  1.00 -2.31           H
ATOM    732  N   ALA A  50      35.819  -9.247  -4.392  1.00 -4.25           N
ATOM    733  H   ALA A  50      35.084  -8.568  -4.566  1.00 -4.25           H
ATOM    734  CA  ALA A  50      37.104  -9.071  -5.064  1.00 -4.25           C
ATOM    735  HA  ALA A  50      37.325  -9.980  -5.626  1.00 -4.25           H
ATOM    736  C   ALA A  50      38.258  -8.844  -4.077  1.00 -4.25           C
ATOM    737  O   ALA A  50      39.428  -9.031  -4.422  1.00 -4.25           O
ATOM    738  CB  ALA A  50      37.003  -7.907  -6.054  1.00 -4.25           C
ATOM    739 1HB  ALA A  50      36.169  -8.073  -6.737  1.00 -4.25           H
ATOM    740 2HB  ALA A  50      37.926  -7.838  -6.631  1.00 -4.25           H
ATOM    741 3HB  ALA A  50      36.845  -6.973  -5.514  1.00 -4.25           H
ATOM    742  N   PHE A  51      37.944  -8.457  -2.848  1.00-10.57           N
ATOM    743  H   PHE A  51      36.974  -8.288  -2.613  1.00-10.57           H
ATOM    744  CA  PHE A  51      38.964  -8.288  -1.810  1.00-10.57           C
ATOM    745  HA  PHE A  51      39.926  -8.094  -2.285  1.00-10.57           H
ATOM    746  C   PHE A  51      39.109  -9.525  -0.923  1.00-10.57           C
ATOM    747  O   PHE A  51      39.958  -9.560  -0.027  1.00-10.57           O
ATOM    748  CB  PHE A  51      38.621  -7.097  -0.919  1.00-10.57           C
ATOM    749 1HB  PHE A  51      37.731  -7.342  -0.344  1.00-10.57           H
ATOM    750 2HB  PHE A  51      39.445  -6.931  -0.224  1.00-10.57           H
ATOM    751  CG  PHE A  51      38.361  -5.826  -1.677  1.00-10.57           C
ATOM    752  CD1 PHE A  51      37.066  -5.290  -1.723  1.00-10.57           C
ATOM    753  HD1 PHE A  51      36.259  -5.810  -1.238  1.00-10.57           H
ATOM    754  CD2 PHE A  51      39.401  -5.144  -2.327  1.00-10.57           C
ATOM    755  HD2 PHE A  51      40.405  -5.542  -2.305  1.00-10.57           H
ATOM    756  CE1 PHE A  51      36.800  -4.068  -2.387  1.00-10.57           C
ATOM    757  HE1 PHE A  51      35.798  -3.666  -2.406  1.00-10.57           H
ATOM    758  CE2 PHE A  51      39.148  -3.925  -3.007  1.00-10.57           C
ATOM    759  HE2 PHE A  51      39.954  -3.406  -3.496  1.00-10.57           H
ATOM    760  CZ  PHE A  51      37.845  -3.384  -3.031  1.00-10.57           C
ATOM    761  HZ  PHE A  51      37.653  -2.448  -3.535  1.00-10.57           H
ATOM    762  N   LYS A  52      38.287 -10.542  -1.135  1.00  0.61           N
ATOM    763  H   LYS A  52      37.609 -10.506  -1.891  1.00  0.61           H
ATOM    764  CA  LYS A  52      38.404 -11.777  -0.357  1.00  0.61           C
ATOM    765  HA  LYS A  52      38.629 -11.546   0.683  1.00  0.61           H
ATOM    766  C   LYS A  52      39.545 -12.563  -0.992  1.00  0.61           C
ATOM    767  O   LYS A  52      39.572 -12.685  -2.221  1.00  0.61           O
ATOM    768  CB  LYS A  52      37.118 -12.603  -0.435  1.00  0.61           C
ATOM    769 1HB  LYS A  52      36.896 -12.811  -1.480  1.00  0.61           H
ATOM    770 2HB  LYS A  52      37.288 -13.551   0.071  1.00  0.61           H
ATOM    771  CG  LYS A  52      35.916 -11.916   0.198  1.00  0.61           C
ATOM    772 1HG  LYS A  52      36.104 -11.779   1.260  1.00  0.61           H
ATOM    773 2HG  LYS A  52      35.780 -10.938  -0.261  1.00  0.61           H
ATOM    774  CD  LYS A  52      34.635 -12.722   0.018  1.00  0.61           C
ATOM    775 1HD  LYS A  52      34.474 -12.908  -1.044  1.00  0.61           H
ATOM    776 2HD  LYS A  52      34.738 -13.679   0.522  1.00  0.61           H
ATOM    777  CE  LYS A  52      33.431 -11.966   0.588  1.00  0.61           C
ATOM    778 1HE  LYS A  52      33.597 -11.780   1.650  1.00  0.61           H
ATOM    779 2HE  LYS A  52      33.337 -11.006   0.077  1.00  0.61           H
ATOM    780  NZ  LYS A  52      32.161 -12.741   0.418  1.00  0.61           N
ATOM    781 1HZ  LYS A  52      31.361 -12.220   0.757  1.00  0.61           H
ATOM    782 2HZ  LYS A  52      32.213 -13.622   0.929  1.00  0.61           H
ATOM    783 3HZ  LYS A  52      32.013 -12.968  -0.553  1.00  0.61           H
ATOM    784  N   PRO A  53      40.502 -13.077  -0.197  1.00 -7.47           N
ATOM    785  CA  PRO A  53      41.470 -13.945  -0.879  1.00 -7.47           C
ATOM    786  HA  PRO A  53      41.998 -13.403  -1.659  1.00 -7.47           H
ATOM    787  C   PRO A  53      40.774 -15.181  -1.425  1.00 -7.47           C
ATOM    788  O   PRO A  53      39.784 -15.606  -0.835  1.00 -7.47           O
ATOM    789  CB  PRO A  53      42.414 -14.371   0.251  1.00 -7.47           C
ATOM    790 1HB  PRO A  53      42.093 -15.328   0.661  1.00 -7.47           H
ATOM    791 2HB  PRO A  53      43.442 -14.431  -0.103  1.00 -7.47           H
ATOM    792  CG  PRO A  53      42.265 -13.323   1.271  1.00 -7.47           C
ATOM    793 1HG  PRO A  53      42.574 -13.685   2.251  1.00 -7.47           H
ATOM    794 2HG  PRO A  53      42.846 -12.447   0.983  1.00 -7.47           H
ATOM    795  CD  PRO A  53      40.795 -13.005   1.246  1.00 -7.47           C
ATOM    796 1HD  PRO A  53      40.223 -13.757   1.794  1.00 -7.47           H
ATOM    797 2HD  PRO A  53      40.612 -12.006   1.641  1.00 -7.47           H
ATOM    798  N   GLU A  54      41.284 -15.832  -2.461  1.00 15.01           N
ATOM    799  H   GLU A  54      42.076 -15.438  -2.978  1.00 15.01           H
ATOM    800  CA  GLU A  54      40.674 -17.098  -2.892  1.00 15.01           C
ATOM    801  HA  GLU A  54      39.605 -16.924  -3.000  1.00 15.01           H
ATOM    802  C   GLU A  54      40.867 -18.181  -1.824  1.00 15.01           C
ATOM    803  O   GLU A  54      40.095 -19.125  -1.720  1.00 15.01           O
ATOM    804  CB  GLU A  54      41.185 -17.591  -4.249  1.00 15.01           C
ATOM    805 1HB  GLU A  54      41.382 -16.731  -4.885  1.00 15.01           H
ATOM    806 2HB  GLU A  54      42.111 -18.149  -4.110  1.00 15.01           H
ATOM    807  CG  GLU A  54      40.137 -18.474  -4.931  1.00 15.01           C
ATOM    808 1HG  GLU A  54      39.880 -19.295  -4.263  1.00 15.01           H
ATOM    809 2HG  GLU A  54      39.238 -17.880  -5.094  1.00 15.01           H
ATOM    810  CD  GLU A  54      40.580 -19.064  -6.257  1.00 15.01           C
ATOM    811  OE1 GLU A  54      41.071 -18.339  -7.152  1.00 15.01           O
ATOM    812  OE2 GLU A  54      40.407 -20.291  -6.428  1.00 15.01           O
ATOM    813  N   ALA A  55      41.830 -17.973  -0.937  1.00  3.48           N
ATOM    814  H   ALA A  55      42.449 -17.189  -1.066  1.00  3.48           H
ATOM    815  CA  ALA A  55      42.005 -18.823   0.240  1.00  3.48           C
ATOM    816  HA  ALA A  55      42.153 -19.851  -0.095  1.00  3.48           H
ATOM    817  C   ALA A  55      40.780 -18.811   1.172  1.00  3.48           C
ATOM    818  O   ALA A  55      40.589 -19.732   1.965  1.00  3.48           O
ATOM    819  CB  ALA A  55      43.254 -18.378   0.995  1.00  3.48           C
ATOM    820 1HB  ALA A  55      44.114 -18.376   0.324  1.00  3.48           H
ATOM    821 2HB  ALA A  55      43.449 -19.078   1.808  1.00  3.48           H
ATOM    822 3HB  ALA A  55      43.113 -17.380   1.412  1.00  3.48           H
ATOM    823  N   TYR A  56      39.945 -17.786   1.062  1.00  3.50           N
ATOM    824  H   TYR A  56      40.172 -17.032   0.425  1.00  3.50           H
ATOM    825  CA  TYR A  56      38.656 -17.735   1.752  1.00  3.50           C
ATOM    826  HA  TYR A  56      38.590 -18.543   2.481  1.00  3.50           H
ATOM    827  C   TYR A  56      37.490 -17.901   0.769  1.00  3.50           C
ATOM    828  O   TYR A  56      36.549 -18.643   1.033  1.00  3.50           O
ATOM    829  CB  TYR A  56      38.502 -16.408   2.496  1.00  3.50           C
ATOM    830 1HB  TYR A  56      39.210 -16.376   3.324  1.00  3.50           H
ATOM    831 2HB  TYR A  56      38.715 -15.585   1.814  1.00  3.50           H
ATOM    832  CG  TYR A  56      37.096 -16.249   3.020  1.00  3.50           C
ATOM    833  CD1 TYR A  56      36.667 -16.935   4.175  1.00  3.50           C
ATOM    834  HD1 TYR A  56      37.374 -17.511   4.756  1.00  3.50           H
ATOM    835  CD2 TYR A  56      36.156 -15.481   2.310  1.00  3.50           C
ATOM    836  HD2 TYR A  56      36.463 -14.940   1.431  1.00  3.50           H
ATOM    837  CE1 TYR A  56      35.298 -16.908   4.564  1.00  3.50           C
ATOM    838  HE1 TYR A  56      34.967 -17.464   5.425  1.00  3.50           H
ATOM    839  CE2 TYR A  56      34.805 -15.440   2.710  1.00  3.50           C
ATOM    840  HE2 TYR A  56      34.094 -14.849   2.160  1.00  3.50           H
ATOM    841  CZ  TYR A  56      34.381 -16.173   3.811  1.00  3.50           C
ATOM    842  OH  TYR A  56      33.046 -16.171   4.129  1.00  3.50           O
ATOM    843  HH  TYR A  56      32.519 -15.730   3.443  1.00  3.50           H
ATOM    844  N   ALA A  57      37.548 -17.238  -0.380  1.00  9.62           N
ATOM    845  H   ALA A  57      38.348 -16.645  -0.579  1.00  9.62           H
ATOM    846  CA  ALA A  57      36.461 -17.289  -1.355  1.00  9.62           C
ATOM    847  HA  ALA A  57      35.537 -17.023  -0.839  1.00  9.62           H
ATOM    848  C   ALA A  57      36.271 -18.689  -1.948  1.00  9.62           C
ATOM    849  O   ALA A  57      35.167 -19.057  -2.310  1.00  9.62           O
ATOM    850  CB  ALA A  57      36.696 -16.257  -2.470  1.00  9.62           C
ATOM    851 1HB  ALA A  57      36.894 -15.276  -2.039  1.00  9.62           H
ATOM    852 2HB  ALA A  57      35.802 -16.196  -3.094  1.00  9.62           H
ATOM    853 3HB  ALA A  57      37.535 -16.557  -3.095  1.00  9.62           H
ATOM    854  N   GLY A  58      37.326 -19.489  -2.006  1.00 29.96           N
ATOM    855  H   GLY A  58      38.243 -19.151  -1.729  1.00 29.96           H
ATOM    856  CA  GLY A  58      37.194 -20.875  -2.425  1.00 29.96           C
ATOM    857 1HA  GLY A  58      36.705 -20.891  -3.397  1.00 29.96           H
ATOM    858 2HA  GLY A  58      38.183 -21.324  -2.511  1.00 29.96           H
ATOM    859  C   GLY A  58      36.358 -21.697  -1.463  1.00 29.96           C
ATOM    860  O   GLY A  58      35.294 -22.176  -1.860  1.00 29.96           O
ATOM    861  N   PRO A  59      36.746 -21.818  -0.180  1.00  7.30           N
ATOM    862  CA  PRO A  59      35.800 -22.397   0.784  1.00  7.30           C
ATOM    863  HA  PRO A  59      35.652 -23.452   0.557  1.00  7.30           H
ATOM    864  C   PRO A  59      34.427 -21.722   0.863  1.00  7.30           C
ATOM    865  O   PRO A  59      33.440 -22.404   1.108  1.00  7.30           O
ATOM    866  CB  PRO A  59      36.535 -22.250   2.119  1.00  7.30           C
ATOM    867 1HB  PRO A  59      36.270 -21.304   2.593  1.00  7.30           H
ATOM    868 2HB  PRO A  59      36.308 -23.086   2.780  1.00  7.30           H
ATOM    869  CG  PRO A  59      37.964 -22.260   1.748  1.00  7.30           C
ATOM    870 1HG  PRO A  59      38.568 -21.781   2.519  1.00  7.30           H
ATOM    871 2HG  PRO A  59      38.294 -23.287   1.589  1.00  7.30           H
ATOM    872  CD  PRO A  59      38.036 -21.501   0.463  1.00  7.30           C
ATOM    873 1HD  PRO A  59      38.123 -20.435   0.653  1.00  7.30           H
ATOM    874 2HD  PRO A  59      38.873 -21.852  -0.141  1.00  7.30           H
ATOM    875  N   GLU A  60      34.313 -20.421   0.645  1.00-12.64           N
ATOM    876  H   GLU A  60      35.141 -19.843   0.525  1.00-12.64           H
ATOM    877  CA  GLU A  60      32.994 -19.781   0.627  1.00-12.64           C
ATOM    878  HA  GLU A  60      32.458 -20.077   1.529  1.00-12.64           H
ATOM    879  C   GLU A  60      32.140 -20.195  -0.581  1.00-12.64           C
ATOM    880  O   GLU A  60      30.929 -20.344  -0.468  1.00-12.64           O
ATOM    881  CB  GLU A  60      33.152 -18.261   0.647  1.00-12.64           C
ATOM    882 1HB  GLU A  60      33.859 -17.998   1.433  1.00-12.64           H
ATOM    883 2HB  GLU A  60      33.561 -17.942  -0.310  1.00-12.64           H
ATOM    884  CG  GLU A  60      31.853 -17.515   0.906  1.00-12.64           C
ATOM    885 1HG  GLU A  60      31.123 -17.786   0.144  1.00-12.64           H
ATOM    886 2HG  GLU A  60      31.465 -17.810   1.883  1.00-12.64           H
ATOM    887  CD  GLU A  60      32.041 -16.014   0.877  1.00-12.64           C
ATOM    888  OE1 GLU A  60      31.692 -15.326   1.867  1.00-12.64           O
ATOM    889  OE2 GLU A  60      32.535 -15.487  -0.142  1.00-12.64           O
ATOM    890  N   ALA A  61      32.747 -20.420  -1.739  1.00  3.81           N
ATOM    891  H   ALA A  61      33.743 -20.231  -1.835  1.00  3.81           H
ATOM    892  CA  ALA A  61      32.016 -20.921  -2.903  1.00  3.81           C
ATOM    893  HA  ALA A  61      31.103 -20.342  -3.030  1.00  3.81           H
ATOM    894  C   ALA A  61      31.627 -22.381  -2.669  1.00  3.81           C
ATOM    895  O   ALA A  61      30.611 -22.859  -3.156  1.00  3.81           O
ATOM    896  CB  ALA A  61      32.869 -20.776  -4.160  1.00  3.81           C
ATOM    897 1HB  ALA A  61      33.118 -19.726  -4.310  1.00  3.81           H
ATOM    898 2HB  ALA A  61      32.316 -21.143  -5.024  1.00  3.81           H
ATOM    899 3HB  ALA A  61      33.791 -21.343  -4.048  1.00  3.81           H
ATOM    900  N   ALA A  62      32.425 -23.068  -1.865  1.00 27.92           N
ATOM    901  H   ALA A  62      33.265 -22.619  -1.519  1.00 27.92           H
ATOM    902  CA  ALA A  62      32.151 -24.439  -1.448  1.00 27.92           C
ATOM    903  HA  ALA A  62      31.665 -24.955  -2.275  1.00 27.92           H
ATOM    904  C   ALA A  62      31.217 -24.510  -0.229  1.00 27.92           C
ATOM    905  O   ALA A  62      31.283 -25.474   0.548  1.00 27.92           O
ATOM    906  CB  ALA A  62      33.477 -25.149  -1.150  1.00 27.92           C
ATOM    907 1HB  ALA A  62      34.165 -25.026  -1.986  1.00 27.92           H
ATOM    908 2HB  ALA A  62      33.288 -26.211  -0.997  1.00 27.92           H
ATOM    909 3HB  ALA A  62      33.928 -24.733  -0.250  1.00 27.92           H
ATOM    910  N   ALA A  63      30.397 -23.486  -0.018  1.00 39.45           N
ATOM    911  H   ALA A  63      30.414 -22.705  -0.661  1.00 39.45           H
ATOM    912  CA  ALA A  63      29.465 -23.437   1.113  1.00 39.45           C
ATOM    913  HA  ALA A  63      29.594 -24.361   1.675  1.00 39.45           H
ATOM    914  C   ALA A  63      27.954 -23.367   0.807  1.00 39.45           C
ATOM    915  O   ALA A  63      27.192 -24.073   1.473  1.00 39.45           O
ATOM    916  CB  ALA A  63      29.873 -22.295   2.060  1.00 39.45           C
ATOM    917 1HB  ALA A  63      30.938 -22.362   2.280  1.00 39.45           H
ATOM    918 2HB  ALA A  63      29.311 -22.374   2.991  1.00 39.45           H
ATOM    919 3HB  ALA A  63      29.668 -21.329   1.597  1.00 39.45           H
ATOM    920  N   PRO A  64      27.478 -22.516  -0.125  1.00 14.21           N
ATOM    921  CA  PRO A  64      26.011 -22.515  -0.228  1.00 14.21           C
ATOM    922  HA  PRO A  64      25.558 -22.444   0.759  1.00 14.21           H
ATOM    923  C   PRO A  64      25.410 -23.701  -0.978  1.00 14.21           C
ATOM    924  O   PRO A  64      25.996 -24.230  -1.917  1.00 14.21           O
ATOM    925  CB  PRO A  64      25.735 -21.222  -0.996  1.00 14.21           C
ATOM    926 1HB  PRO A  64      24.809 -21.296  -1.567  1.00 14.21           H
ATOM    927 2HB  PRO A  64      25.693 -20.378  -0.308  1.00 14.21           H
ATOM    928  CG  PRO A  64      26.902 -21.090  -1.888  1.00 14.21           C
ATOM    929 1HG  PRO A  64      26.802 -21.760  -2.742  1.00 14.21           H
ATOM    930 2HG  PRO A  64      27.022 -20.060  -2.224  1.00 14.21           H
ATOM    931  CD  PRO A  64      28.058 -21.512  -1.038  1.00 14.21           C
ATOM    932 1HD  PRO A  64      28.842 -21.944  -1.657  1.00 14.21           H
ATOM    933 2HD  PRO A  64      28.435 -20.662  -0.469  1.00 14.21           H
ATOM    934  N   GLY A  65      24.197 -24.075  -0.600  1.00 12.26           N
ATOM    935  H   GLY A  65      23.772 -23.669   0.227  1.00 12.26           H
ATOM    936  CA  GLY A  65      23.387 -24.955  -1.425  1.00 12.26           C
ATOM    937 1HA  GLY A  65      24.012 -25.632  -2.008  1.00 12.26           H
ATOM    938 2HA  GLY A  65      22.688 -25.518  -0.808  1.00 12.26           H
ATOM    939  C   GLY A  65      22.617 -24.034  -2.344  1.00 12.26           C
ATOM    940  O   GLY A  65      21.593 -23.474  -1.948  1.00 12.26           O
ATOM    941  N   LEU A  66      23.141 -23.801  -3.534  1.00  4.87           N
ATOM    942  H   LEU A  66      23.971 -24.313  -3.822  1.00  4.87           H
ATOM    943  CA  LEU A  66      22.535 -22.865  -4.471  1.00  4.87           C
ATOM    944  HA  LEU A  66      22.279 -21.952  -3.937  1.00  4.87           H
ATOM    945  C   LEU A  66      21.264 -23.471  -5.072  1.00  4.87           C
ATOM    946  O   LEU A  66      21.185 -24.694  -5.240  1.00  4.87           O
ATOM    947  CB  LEU A  66      23.526 -22.539  -5.595  1.00  4.87           C
ATOM    948 1HB  LEU A  66      23.810 -23.477  -6.071  1.00  4.87           H
ATOM    949 2HB  LEU A  66      23.000 -21.936  -6.333  1.00  4.87           H
ATOM    950  CG  LEU A  66      24.813 -21.788  -5.224  1.00  4.87           C
ATOM    951  HG  LEU A  66      25.342 -22.352  -4.458  1.00  4.87           H
ATOM    952  CD1 LEU A  66      25.716 -21.670  -6.444  1.00  4.87           C
ATOM    953 1HD1 LEU A  66      26.647 -21.180  -6.163  1.00  4.87           H
ATOM    954 2HD1 LEU A  66      25.227 -21.087  -7.225  1.00  4.87           H
ATOM    955 3HD1 LEU A  66      25.946 -22.666  -6.826  1.00  4.87           H
ATOM    956  CD2 LEU A  66      24.519 -20.386  -4.689  1.00  4.87           C
ATOM    957 1HD2 LEU A  66      25.454 -19.867  -4.482  1.00  4.87           H
ATOM    958 2HD2 LEU A  66      23.945 -20.449  -3.766  1.00  4.87           H
ATOM    959 3HD2 LEU A  66      23.952 -19.815  -5.425  1.00  4.87           H
ATOM    960  N   PRO A  67      20.259 -22.638  -5.398  1.00 -2.88           N
ATOM    961  CA  PRO A  67      19.079 -23.201  -6.063  1.00 -2.88           C
ATOM    962  HA  PRO A  67      18.746 -24.111  -5.564  1.00 -2.88           H
ATOM    963  C   PRO A  67      19.337 -23.481  -7.543  1.00 -2.88           C
ATOM    964  O   PRO A  67      20.369 -23.108  -8.103  1.00 -2.88           O
ATOM    965  CB  PRO A  67      18.039 -22.092  -5.880  1.00 -2.88           C
ATOM    966 1HB  PRO A  67      17.282 -22.119  -6.664  1.00 -2.88           H
ATOM    967 2HB  PRO A  67      17.574 -22.174  -4.898  1.00 -2.88           H
ATOM    968  CG  PRO A  67      18.842 -20.859  -5.965  1.00 -2.88           C
ATOM    969 1HG  PRO A  67      19.068 -20.636  -7.007  1.00 -2.88           H
ATOM    970 2HG  PRO A  67      18.319 -20.023  -5.501  1.00 -2.88           H
ATOM    971  CD  PRO A  67      20.111 -21.180  -5.216  1.00 -2.88           C
ATOM    972 1HD  PRO A  67      20.954 -20.641  -5.649  1.00 -2.88           H
ATOM    973 2HD  PRO A  67      20.001 -20.945  -4.157  1.00 -2.88           H
ATOM    974  N   GLU A  68      18.387 -24.118  -8.207  1.00 15.17           N
ATOM    975  H   GLU A  68      17.538 -24.401  -7.721  1.00 15.17           H
ATOM    976  CA  GLU A  68      18.504 -24.396  -9.635  1.00 15.17           C
ATOM    977  HA  GLU A  68      19.536 -24.684  -9.836  1.00 15.17           H
ATOM    978  C   GLU A  68      18.189 -23.164 -10.492  1.00 15.17           C
ATOM    979  O   GLU A  68      17.075 -22.972 -10.992  1.00 15.17           O
ATOM    980  CB  GLU A  68      17.615 -25.585  -9.998  1.00 15.17           C
ATOM    981 1HB  GLU A  68      17.828 -26.375  -9.281  1.00 15.17           H
ATOM    982 2HB  GLU A  68      16.566 -25.303  -9.901  1.00 15.17           H
ATOM    983  CG  GLU A  68      17.869 -26.130 -11.392  1.00 15.17           C
ATOM    984 1HG  GLU A  68      17.641 -25.363 -12.131  1.00 15.17           H
ATOM    985 2HG  GLU A  68      18.924 -26.388 -11.470  1.00 15.17           H
ATOM    986  CD  GLU A  68      17.058 -27.370 -11.687  1.00 15.17           C
ATOM    987  OE1 GLU A  68      17.174 -28.349 -10.911  1.00 15.17           O
ATOM    988  OE2 GLU A  68      16.349 -27.422 -12.712  1.00 15.17           O
ATOM    989  N   LEU A  69      19.190 -22.308 -10.647  1.00  6.33           N
ATOM    990  H   LEU A  69      20.041 -22.454 -10.113  1.00  6.33           H
ATOM    991  CA  LEU A  69      19.082 -21.145 -11.530  1.00  6.33           C
ATOM    992  HA  LEU A  69      18.122 -20.656 -11.365  1.00  6.33           H
ATOM    993  C   LEU A  69      19.142 -21.578 -12.992  1.00  6.33           C
ATOM    994  O   LEU A  69      18.615 -20.912 -13.873  1.00  6.33           O
ATOM    995  CB  LEU A  69      20.212 -20.145 -11.250  1.00  6.33           C
ATOM    996 1HB  LEU A  69      21.160 -20.639 -11.453  1.00  6.33           H
ATOM    997 2HB  LEU A  69      20.110 -19.326 -11.962  1.00  6.33           H
ATOM    998  CG  LEU A  69      20.285 -19.532  -9.842  1.00  6.33           C
ATOM    999  HG  LEU A  69      20.392 -20.335  -9.114  1.00  6.33           H
ATOM   1000  CD1 LEU A  69      21.511 -18.627  -9.737  1.00  6.33           C
ATOM   1001 1HD1 LEU A  69      21.580 -18.236  -8.720  1.00  6.33           H
ATOM   1002 2HD1 LEU A  69      21.422 -17.793 -10.437  1.00  6.33           H
ATOM   1003 3HD1 LEU A  69      22.412 -19.200  -9.952  1.00  6.33           H
ATOM   1004  CD2 LEU A  69      19.029 -18.732  -9.496  1.00  6.33           C
ATOM   1005 1HD2 LEU A  69      19.162 -18.239  -8.533  1.00  6.33           H
ATOM   1006 2HD2 LEU A  69      18.173 -19.401  -9.423  1.00  6.33           H
ATOM   1007 3HD2 LEU A  69      18.839 -17.976 -10.257  1.00  6.33           H
ATOM   1008  N   ARG A  70      19.776 -22.719 -13.230  1.00  2.97           N
ATOM   1009  H   ARG A  70      20.178 -23.224 -12.453  1.00  2.97           H
ATOM   1010  CA  ARG A  70      19.868 -23.346 -14.550  1.00  2.97           C
ATOM   1011  HA  ARG A  70      19.001 -23.094 -15.164  1.00  2.97           H
ATOM   1012  C   ARG A  70      19.910 -24.826 -14.239  1.00  2.97           C
ATOM   1013  O   ARG A  70      20.398 -25.170 -13.170  1.00  2.97           O
ATOM   1014  CB  ARG A  70      21.179 -23.000 -15.266  1.00  2.97           C
ATOM   1015 1HB  ARG A  70      22.012 -23.357 -14.662  1.00  2.97           H
ATOM   1016 2HB  ARG A  70      21.185 -23.549 -16.202  1.00  2.97           H
ATOM   1017  CG  ARG A  70      21.417 -21.530 -15.566  1.00  2.97           C
ATOM   1018 1HG  ARG A  70      20.527 -21.110 -16.035  1.00  2.97           H
ATOM   1019 2HG  ARG A  70      21.609 -21.001 -14.634  1.00  2.97           H
ATOM   1020  CD  ARG A  70      22.609 -21.351 -16.507  1.00  2.97           C
ATOM   1021 1HD  ARG A  70      22.847 -20.291 -16.581  1.00  2.97           H
ATOM   1022 2HD  ARG A  70      23.473 -21.877 -16.099  1.00  2.97           H
ATOM   1023  NE  ARG A  70      22.291 -21.885 -17.840  1.00  2.97           N
ATOM   1024  HE  ARG A  70      22.590 -22.830 -18.049  1.00  2.97           H
ATOM   1025  CZ  ARG A  70      21.592 -21.279 -18.788  1.00  2.97           C
ATOM   1026  NH1 ARG A  70      21.177 -22.003 -19.775  1.00  2.97           N
ATOM   1027 1HH1 ARG A  70      21.434 -22.981 -19.812  1.00  2.97           H
ATOM   1028 2HH1 ARG A  70      20.613 -21.587 -20.506  1.00  2.97           H
ATOM   1029  NH2 ARG A  70      21.273 -20.016 -18.780  1.00  2.97           N
ATOM   1030 1HH2 ARG A  70      21.674 -19.404 -18.085  1.00  2.97           H
ATOM   1031 2HH2 ARG A  70      20.635 -19.656 -19.476  1.00  2.97           H
ATOM   1032  N   ALA A  71      19.535 -25.699 -15.160  1.00 -2.80           N
ATOM   1033  H   ALA A  71      19.096 -25.376 -16.013  1.00 -2.80           H
ATOM   1034  CA  ALA A  71      19.736 -27.134 -14.965  1.00 -2.80           C
ATOM   1035  HA  ALA A  71      19.260 -27.431 -14.029  1.00 -2.80           H
ATOM   1036  C   ALA A  71      21.232 -27.462 -14.870  1.00 -2.80           C
ATOM   1037  O   ALA A  71      21.643 -28.402 -14.196  1.00 -2.80           O
ATOM   1038  CB  ALA A  71      19.090 -27.909 -16.116  1.00 -2.80           C
ATOM   1039 1HB  ALA A  71      18.027 -27.669 -16.167  1.00 -2.80           H
ATOM   1040 2HB  ALA A  71      19.199 -28.980 -15.941  1.00 -2.80           H
ATOM   1041 3HB  ALA A  71      19.569 -27.651 -17.062  1.00 -2.80           H
ATOM   1042  N   GLU A  72      22.045 -26.666 -15.546  1.00  6.03           N
ATOM   1043  H   GLU A  72      21.634 -25.963 -16.157  1.00  6.03           H
ATOM   1044  CA  GLU A  72      23.506 -26.792 -15.535  1.00  6.03           C
ATOM   1045  HA  GLU A  72      23.777 -27.834 -15.709  1.00  6.03           H
ATOM   1046  C   GLU A  72      24.186 -26.320 -14.252  1.00  6.03           C
ATOM   1047  O   GLU A  72      25.388 -26.523 -14.077  1.00  6.03           O
ATOM   1048  CB  GLU A  72      24.096 -25.938 -16.664  1.00  6.03           C
ATOM   1049 1HB  GLU A  72      23.901 -24.888 -16.445  1.00  6.03           H
ATOM   1050 2HB  GLU A  72      25.175 -26.088 -16.678  1.00  6.03           H
ATOM   1051  CG  GLU A  72      23.554 -26.247 -18.053  1.00  6.03           C
ATOM   1052 1HG  GLU A  72      24.375 -26.174 -18.768  1.00  6.03           H
ATOM   1053 2HG  GLU A  72      23.169 -27.267 -18.077  1.00  6.03           H
ATOM   1054  CD  GLU A  72      22.466 -25.276 -18.478  1.00  6.03           C
ATOM   1055  OE1 GLU A  72      21.331 -25.328 -17.945  1.00  6.03           O
ATOM   1056  OE2 GLU A  72      22.722 -24.421 -19.350  1.00  6.03           O
ATOM   1057  N   LEU A  73      23.448 -25.631 -13.392  1.00 38.19           N
ATOM   1058  H   LEU A  73      22.450 -25.556 -13.544  1.00 38.19           H
ATOM   1059  CA  LEU A  73      24.017 -24.962 -12.222  1.00 38.19           C
ATOM   1060  HA  LEU A  73      24.817 -24.301 -12.557  1.00 38.19           H
ATOM   1061  C   LEU A  73      24.593 -25.970 -11.226  1.00 38.19           C
ATOM   1062  O   LEU A  73      23.990 -27.010 -10.955  1.00 38.19           O
ATOM   1063  CB  LEU A  73      22.907 -24.114 -11.581  1.00 38.19           C
ATOM   1064 1HB  LEU A  73      22.402 -23.639 -12.418  1.00 38.19           H
ATOM   1065 2HB  LEU A  73      22.189 -24.805 -11.138  1.00 38.19           H
ATOM   1066  CG  LEU A  73      23.121 -22.976 -10.572  1.00 38.19           C
ATOM   1067  HG  LEU A  73      22.161 -22.476 -10.468  1.00 38.19           H
ATOM   1068  CD1 LEU A  73      23.522 -23.417  -9.193  1.00 38.19           C
ATOM   1069 1HD1 LEU A  73      23.433 -22.570  -8.515  1.00 38.19           H
ATOM   1070 2HD1 LEU A  73      24.550 -23.770  -9.175  1.00 38.19           H
ATOM   1071 3HD1 LEU A  73      22.853 -24.201  -8.841  1.00 38.19           H
ATOM   1072  CD2 LEU A  73      24.111 -21.947 -11.093  1.00 38.19           C
ATOM   1073 1HD2 LEU A  73      24.147 -21.097 -10.411  1.00 38.19           H
ATOM   1074 2HD2 LEU A  73      23.798 -21.591 -12.075  1.00 38.19           H
ATOM   1075 3HD2 LEU A  73      25.111 -22.375 -11.171  1.00 38.19           H
ATOM   1076  N   GLY A  74      25.748 -25.653 -10.660  1.00 46.52           N
ATOM   1077  H   GLY A  74      26.227 -24.808 -10.928  1.00 46.52           H
ATOM   1078  CA  GLY A  74      26.318 -26.468  -9.599  1.00 46.52           C
ATOM   1079 1HA  GLY A  74      26.223 -27.523  -9.858  1.00 46.52           H
ATOM   1080 2HA  GLY A  74      27.373 -26.223  -9.477  1.00 46.52           H
ATOM   1081  C   GLY A  74      25.594 -26.206  -8.291  1.00 46.52           C
ATOM   1082  O   GLY A  74      25.968 -25.317  -7.544  1.00 46.52           O
ATOM   1083  N   ARG A  75      24.497 -26.916  -8.064  1.00 11.25           N
ATOM   1084  H   ARG A  75      24.244 -27.631  -8.731  1.00 11.25           H
ATOM   1085  CA  ARG A  75      23.598 -26.633  -6.937  1.00 11.25           C
ATOM   1086  HA  ARG A  75      23.366 -25.567  -6.929  1.00 11.25           H
ATOM   1087  C   ARG A  75      24.234 -26.976  -5.590  1.00 11.25           C
ATOM   1088  O   ARG A  75      24.205 -26.187  -4.653  1.00 11.25           O
ATOM   1089  CB  ARG A  75      22.300 -27.438  -7.096  1.00 11.25           C
ATOM   1090 1HB  ARG A  75      22.567 -28.491  -7.051  1.00 11.25           H
ATOM   1091 2HB  ARG A  75      21.648 -27.228  -6.252  1.00 11.25           H
ATOM   1092  CG  ARG A  75      21.498 -27.217  -8.384  1.00 11.25           C
ATOM   1093 1HG  ARG A  75      20.877 -26.325  -8.300  1.00 11.25           H
ATOM   1094 2HG  ARG A  75      22.173 -27.110  -9.226  1.00 11.25           H
ATOM   1095  CD  ARG A  75      20.639 -28.464  -8.603  1.00 11.25           C
ATOM   1096 1HD  ARG A  75      21.285 -29.334  -8.499  1.00 11.25           H
ATOM   1097 2HD  ARG A  75      19.890 -28.511  -7.811  1.00 11.25           H
ATOM   1098  NE  ARG A  75      19.965 -28.578  -9.905  1.00 11.25           N
ATOM   1099  HE  ARG A  75      18.967 -28.399  -9.921  1.00 11.25           H
ATOM   1100  CZ  ARG A  75      20.508 -28.992 -11.043  1.00 11.25           C
ATOM   1101  NH1 ARG A  75      19.721 -29.349 -12.013  1.00 11.25           N
ATOM   1102 1HH1 ARG A  75      18.719 -29.310 -11.882  1.00 11.25           H
ATOM   1103 2HH1 ARG A  75      20.121 -29.651 -12.888  1.00 11.25           H
ATOM   1104  NH2 ARG A  75      21.790 -29.037 -11.279  1.00 11.25           N
ATOM   1105 1HH2 ARG A  75      22.449 -28.717 -10.594  1.00 11.25           H
ATOM   1106 2HH2 ARG A  75      22.111 -29.334 -12.185  1.00 11.25           H
ATOM   1107  N   ALA A  76      24.804 -28.168  -5.482  1.00  0.74           N
ATOM   1108  H   ALA A  76      24.774 -28.803  -6.267  1.00  0.74           H
ATOM   1109  CA  ALA A  76      25.462 -28.583  -4.246  1.00  0.74           C
ATOM   1110  HA  ALA A  76      24.804 -28.348  -3.408  1.00  0.74           H
ATOM   1111  C   ALA A  76      26.772 -27.782  -4.092  1.00  0.74           C
ATOM   1112  O   ALA A  76      27.343 -27.349  -5.095  1.00  0.74           O
ATOM   1113  CB  ALA A  76      25.707 -30.106  -4.275  1.00  0.74           C
ATOM   1114 1HB  ALA A  76      24.745 -30.620  -4.285  1.00  0.74           H
ATOM   1115 2HB  ALA A  76      26.261 -30.414  -3.388  1.00  0.74           H
ATOM   1116 3HB  ALA A  76      26.264 -30.380  -5.168  1.00  0.74           H
ATOM   1117  N   PRO A  77      27.273 -27.590  -2.857  1.00 15.65           N
ATOM   1118  CA  PRO A  77      28.450 -26.720  -2.712  1.00 15.65           C
ATOM   1119  HA  PRO A  77      28.189 -25.718  -3.055  1.00 15.65           H
ATOM   1120  C   PRO A  77      29.737 -27.163  -3.410  1.00 15.65           C
ATOM   1121  O   PRO A  77      30.510 -26.339  -3.894  1.00 15.65           O
ATOM   1122  CB  PRO A  77      28.680 -26.705  -1.201  1.00 15.65           C
ATOM   1123 1HB  PRO A  77      29.440 -27.435  -0.931  1.00 15.65           H
ATOM   1124 2HB  PRO A  77      28.970 -25.711  -0.875  1.00 15.65           H
ATOM   1125  CG  PRO A  77      27.403 -27.075  -0.604  1.00 15.65           C
ATOM   1126 1HG  PRO A  77      27.550 -27.509   0.385  1.00 15.65           H
ATOM   1127 2HG  PRO A  77      26.760 -26.201  -0.538  1.00 15.65           H
ATOM   1128  CD  PRO A  77      26.812 -28.068  -1.541  1.00 15.65           C
ATOM   1129 1HD  PRO A  77      27.207 -29.065  -1.342  1.00 15.65           H
ATOM   1130 2HD  PRO A  77      25.725 -28.057  -1.469  1.00 15.65           H
ATOM   1131  N   SER A  78      29.991 -28.460  -3.489  1.00 30.37           N
ATOM   1132  H   SER A  78      29.383 -29.141  -3.060  1.00 30.37           H
ATOM   1133  CA  SER A  78      31.185 -28.940  -4.177  1.00 30.37           C
ATOM   1134  HA  SER A  78      32.042 -28.409  -3.763  1.00 30.37           H
ATOM   1135  C   SER A  78      31.147 -28.634  -5.687  1.00 30.37           C
ATOM   1136  O   SER A  78      32.072 -27.982  -6.193  1.00 30.37           O
ATOM   1137  CB  SER A  78      31.359 -30.428  -3.869  1.00 30.37           C
ATOM   1138 1HB  SER A  78      31.617 -30.964  -4.782  1.00 30.37           H
ATOM   1139 2HB  SER A  78      32.155 -30.556  -3.134  1.00 30.37           H
ATOM   1140  OG  SER A  78      30.138 -30.928  -3.335  1.00 30.37           O
ATOM   1141  HG  SER A  78      30.126 -31.893  -3.440  1.00 30.37           H
ATOM   1142  N   PRO A  79      30.068 -29.000  -6.416  1.00 21.16           N
ATOM   1143  CA  PRO A  79      29.925 -28.374  -7.737  1.00 21.16           C
ATOM   1144  HA  PRO A  79      30.732 -28.714  -8.385  1.00 21.16           H
ATOM   1145  C   PRO A  79      29.880 -26.846  -7.794  1.00 21.16           C
ATOM   1146  O   PRO A  79      30.364 -26.300  -8.773  1.00 21.16           O
ATOM   1147  CB  PRO A  79      28.593 -28.934  -8.239  1.00 21.16           C
ATOM   1148 1HB  PRO A  79      27.779 -28.270  -7.952  1.00 21.16           H
ATOM   1149 2HB  PRO A  79      28.614 -29.073  -9.320  1.00 21.16           H
ATOM   1150  CG  PRO A  79      28.452 -30.207  -7.570  1.00 21.16           C
ATOM   1151 1HG  PRO A  79      27.408 -30.516  -7.537  1.00 21.16           H
ATOM   1152 2HG  PRO A  79      29.058 -30.958  -8.077  1.00 21.16           H
ATOM   1153  CD  PRO A  79      28.978 -29.972  -6.200  1.00 21.16           C
ATOM   1154 1HD  PRO A  79      28.213 -29.546  -5.558  1.00 21.16           H
ATOM   1155 2HD  PRO A  79      29.358 -30.904  -5.785  1.00 21.16           H
ATOM   1156  N   ALA A  80      29.346 -26.137  -6.806  1.00  4.84           N
ATOM   1157  H   ALA A  80      28.899 -26.600  -6.020  1.00  4.84           H
ATOM   1158  CA  ALA A  80      29.331 -24.670  -6.844  1.00  4.84           C
ATOM   1159  HA  ALA A  80      28.824 -24.362  -7.760  1.00  4.84           H
ATOM   1160  C   ALA A  80      30.751 -24.087  -6.876  1.00  4.84           C
ATOM   1161  O   ALA A  80      31.059 -23.179  -7.660  1.00  4.84           O
ATOM   1162  CB  ALA A  80      28.548 -24.118  -5.643  1.00  4.84           C
ATOM   1163 1HB  ALA A  80      27.545 -24.548  -5.623  1.00  4.84           H
ATOM   1164 2HB  ALA A  80      28.467 -23.035  -5.727  1.00  4.84           H
ATOM   1165 3HB  ALA A  80      29.060 -24.359  -4.713  1.00  4.84           H
ATOM   1166  N   LYS A  81      31.652 -24.652  -6.081  1.00  8.67           N
ATOM   1167  H   LYS A  81      31.350 -25.330  -5.381  1.00  8.67           H
ATOM   1168  CA  LYS A  81      33.066 -24.293  -6.202  1.00  8.67           C
ATOM   1169  HA  LYS A  81      33.141 -23.207  -6.161  1.00  8.67           H
ATOM   1170  C   LYS A  81      33.624 -24.717  -7.554  1.00  8.67           C
ATOM   1171  O   LYS A  81      34.317 -23.931  -8.176  1.00  8.67           O
ATOM   1172  CB  LYS A  81      33.899 -24.861  -5.049  1.00  8.67           C
ATOM   1173 1HB  LYS A  81      33.544 -24.395  -4.133  1.00  8.67           H
ATOM   1174 2HB  LYS A  81      33.720 -25.933  -4.978  1.00  8.67           H
ATOM   1175  CG  LYS A  81      35.421 -24.636  -5.156  1.00  8.67           C
ATOM   1176 1HG  LYS A  81      35.896 -25.073  -4.278  1.00  8.67           H
ATOM   1177 2HG  LYS A  81      35.783 -25.163  -6.036  1.00  8.67           H
ATOM   1178  CD  LYS A  81      35.858 -23.170  -5.279  1.00  8.67           C
ATOM   1179 1HD  LYS A  81      35.389 -22.720  -6.152  1.00  8.67           H
ATOM   1180 2HD  LYS A  81      35.551 -22.624  -4.391  1.00  8.67           H
ATOM   1181  CE  LYS A  81      37.369 -23.069  -5.442  1.00  8.67           C
ATOM   1182 1HE  LYS A  81      37.849 -23.410  -4.522  1.00  8.67           H
ATOM   1183 2HE  LYS A  81      37.677 -23.729  -6.254  1.00  8.67           H
ATOM   1184  NZ  LYS A  81      37.822 -21.668  -5.760  1.00  8.67           N
ATOM   1185 1HZ  LYS A  81      38.836 -21.620  -5.785  1.00  8.67           H
ATOM   1186 2HZ  LYS A  81      37.474 -21.020  -5.069  1.00  8.67           H
ATOM   1187 3HZ  LYS A  81      37.467 -21.380  -6.664  1.00  8.67           H
ATOM   1188  N   CYS A  82      33.302 -25.890  -8.075  1.00-14.86           N
ATOM   1189  H   CYS A  82      32.695 -26.525  -7.569  1.00-14.86           H
ATOM   1190  CA  CYS A  82      33.830 -26.275  -9.389  1.00-14.86           C
ATOM   1191  HA  CYS A  82      34.920 -26.262  -9.346  1.00-14.86           H
ATOM   1192  C   CYS A  82      33.392 -25.303 -10.492  1.00-14.86           C
ATOM   1193  O   CYS A  82      34.192 -24.923 -11.356  1.00-14.86           O
ATOM   1194  CB  CYS A  82      33.363 -27.683  -9.758  1.00-14.86           C
ATOM   1195 1HB  CYS A  82      32.272 -27.701  -9.773  1.00-14.86           H
ATOM   1196 2HB  CYS A  82      33.720 -27.916 -10.762  1.00-14.86           H
ATOM   1197  SG  CYS A  82      33.951 -28.957  -8.626  1.00-14.86           S
ATOM   1198  HG  CYS A  82      33.306 -29.979  -9.211  1.00-14.86           H
ATOM   1199  N   ALA A  83      32.138 -24.877 -10.428  1.00 -4.64           N
ATOM   1200  H   ALA A  83      31.535 -25.234  -9.686  1.00 -4.64           H
ATOM   1201  CA  ALA A  83      31.544 -23.951 -11.386  1.00 -4.64           C
ATOM   1202  HA  ALA A  83      31.662 -24.368 -12.386  1.00 -4.64           H
ATOM   1203  C   ALA A  83      32.199 -22.572 -11.372  1.00 -4.64           C
ATOM   1204  O   ALA A  83      32.226 -21.891 -12.395  1.00 -4.64           O
ATOM   1205  CB  ALA A  83      30.048 -23.817 -11.083  1.00 -4.64           C
ATOM   1206 1HB  ALA A  83      29.589 -24.805 -11.049  1.00 -4.64           H
ATOM   1207 2HB  ALA A  83      29.566 -23.227 -11.863  1.00 -4.64           H
ATOM   1208 3HB  ALA A  83      29.901 -23.324 -10.120  1.00 -4.64           H
ATOM   1209  N   SER A  84      32.714 -22.161 -10.223  1.00  8.77           N
ATOM   1210  H   SER A  84      32.615 -22.742  -9.398  1.00  8.77           H
ATOM   1211  CA  SER A  84      33.387 -20.869 -10.091  1.00  8.77           C
ATOM   1212  HA  SER A  84      33.062 -20.214 -10.898  1.00  8.77           H
ATOM   1213  C   SER A  84      34.912 -20.969 -10.183  1.00  8.77           C
ATOM   1214  O   SER A  84      35.592 -19.971 -10.422  1.00  8.77           O
ATOM   1215  CB  SER A  84      32.961 -20.223  -8.773  1.00  8.77           C
ATOM   1216 1HB  SER A  84      33.511 -19.293  -8.627  1.00  8.77           H
ATOM   1217 2HB  SER A  84      31.894 -20.000  -8.820  1.00  8.77           H
ATOM   1218  OG  SER A  84      33.185 -21.101  -7.683  1.00  8.77           O
ATOM   1219  HG  SER A  84      32.390 -21.642  -7.561  1.00  8.77           H
ATOM   1220  N   ALA A  85      35.469 -22.162 -10.010  1.00 12.51           N
ATOM   1221  H   ALA A  85      34.887 -22.934  -9.699  1.00 12.51           H
ATOM   1222  CA  ALA A  85      36.905 -22.399 -10.173  1.00 12.51           C
ATOM   1223  HA  ALA A  85      37.454 -21.550  -9.765  1.00 12.51           H
ATOM   1224  C   ALA A  85      37.300 -22.555 -11.635  1.00 12.51           C
ATOM   1225  O   ALA A  85      38.368 -22.112 -12.051  1.00 12.51           O
ATOM   1226  CB  ALA A  85      37.308 -23.660  -9.409  1.00 12.51           C
ATOM   1227 1HB  ALA A  85      37.044 -23.556  -8.359  1.00 12.51           H
ATOM   1228 2HB  ALA A  85      38.386 -23.808  -9.492  1.00 12.51           H
ATOM   1229 3HB  ALA A  85      36.795 -24.532  -9.817  1.00 12.51           H
ATOM   1230  N   PHE A  86      36.445 -23.199 -12.417  1.00 -5.68           N
ATOM   1231  H   PHE A  86      35.565 -23.534 -12.042  1.00 -5.68           H
ATOM   1232  CA  PHE A  86      36.774 -23.455 -13.818  1.00 -5.68           C
ATOM   1233  HA  PHE A  86      37.698 -24.034 -13.828  1.00 -5.68           H
ATOM   1234  C   PHE A  86      37.045 -22.198 -14.663  1.00 -5.68           C
ATOM   1235  O   PHE A  86      38.018 -22.184 -15.419  1.00 -5.68           O
ATOM   1236  CB  PHE A  86      35.691 -24.308 -14.487  1.00 -5.68           C
ATOM   1237 1HB  PHE A  86      35.503 -25.186 -13.873  1.00 -5.68           H
ATOM   1238 2HB  PHE A  86      34.770 -23.734 -14.553  1.00 -5.68           H
ATOM   1239  CG  PHE A  86      36.077 -24.767 -15.860  1.00 -5.68           C
ATOM   1240  CD1 PHE A  86      36.920 -25.880 -16.019  1.00 -5.68           C
ATOM   1241  HD1 PHE A  86      37.214 -26.460 -15.156  1.00 -5.68           H
ATOM   1242  CD2 PHE A  86      35.660 -24.053 -16.997  1.00 -5.68           C
ATOM   1243  HD2 PHE A  86      34.974 -23.224 -16.893  1.00 -5.68           H
ATOM   1244  CE1 PHE A  86      37.418 -26.236 -17.292  1.00 -5.68           C
ATOM   1245  HE1 PHE A  86      38.095 -27.072 -17.393  1.00 -5.68           H
ATOM   1246  CE2 PHE A  86      36.149 -24.395 -18.278  1.00 -5.68           C
ATOM   1247  HE2 PHE A  86      35.849 -23.820 -19.142  1.00 -5.68           H
ATOM   1248  CZ  PHE A  86      37.044 -25.479 -18.424  1.00 -5.68           C
ATOM   1249  HZ  PHE A  86      37.446 -25.722 -19.396  1.00 -5.68           H
ATOM   1250  N   PRO A  87      36.228 -21.130 -14.558  1.00 30.78           N
ATOM   1251  CA  PRO A  87      36.603 -19.984 -15.396  1.00 30.78           C
ATOM   1252  HA  PRO A  87      36.663 -20.287 -16.440  1.00 30.78           H
ATOM   1253  C   PRO A  87      37.903 -19.277 -14.997  1.00 30.78           C
ATOM   1254  O   PRO A  87      38.508 -18.591 -15.815  1.00 30.78           O
ATOM   1255  CB  PRO A  87      35.416 -19.030 -15.201  1.00 30.78           C
ATOM   1256 1HB  PRO A  87      35.653 -18.297 -14.435  1.00 30.78           H
ATOM   1257 2HB  PRO A  87      35.150 -18.539 -16.136  1.00 30.78           H
ATOM   1258  CG  PRO A  87      34.310 -19.872 -14.728  1.00 30.78           C
ATOM   1259 1HG  PRO A  87      33.562 -19.280 -14.199  1.00 30.78           H
ATOM   1260 2HG  PRO A  87      33.862 -20.415 -15.560  1.00 30.78           H
ATOM   1261  CD  PRO A  87      34.997 -20.812 -13.812  1.00 30.78           C
ATOM   1262 1HD  PRO A  87      35.237 -20.325 -12.868  1.00 30.78           H
ATOM   1263 2HD  PRO A  87      34.390 -21.700 -13.650  1.00 30.78           H
ATOM   1264  N   ALA A  88      38.340 -19.427 -13.751  1.00 17.22           N
ATOM   1265  H   ALA A  88      37.869 -20.055 -13.118  1.00 17.22           H
ATOM   1266  CA  ALA A  88      39.466 -18.645 -13.247  1.00 17.22           C
ATOM   1267  HA  ALA A  88      39.237 -17.593 -13.426  1.00 17.22           H
ATOM   1268  C   ALA A  88      40.805 -18.931 -13.940  1.00 17.22           C
ATOM   1269  O   ALA A  88      41.602 -18.013 -14.129  1.00 17.22           O
ATOM   1270  CB  ALA A  88      39.590 -18.851 -11.734  1.00 17.22           C
ATOM   1271 1HB  ALA A  88      38.657 -18.564 -11.247  1.00 17.22           H
ATOM   1272 2HB  ALA A  88      40.398 -18.230 -11.345  1.00 17.22           H
ATOM   1273 3HB  ALA A  88      39.806 -19.897 -11.512  1.00 17.22           H
ATOM   1274  N   ALA A  89      41.079 -20.168 -14.337  1.00 22.66           N
ATOM   1275  H   ALA A  89      40.417 -20.913 -14.174  1.00 22.66           H
ATOM   1276  CA  ALA A  89      42.350 -20.446 -15.017  1.00 22.66           C
ATOM   1277  HA  ALA A  89      43.133 -20.042 -14.377  1.00 22.66           H
ATOM   1278  C   ALA A  89      42.514 -19.730 -16.380  1.00 22.66           C
ATOM   1279  O   ALA A  89      43.536 -19.062 -16.579  1.00 22.66           O
ATOM   1280  CB  ALA A  89      42.607 -21.957 -15.121  1.00 22.66           C
ATOM   1281 1HB  ALA A  89      42.541 -22.412 -14.131  1.00 22.66           H
ATOM   1282 2HB  ALA A  89      43.610 -22.129 -15.515  1.00 22.66           H
ATOM   1283 3HB  ALA A  89      41.880 -22.426 -15.780  1.00 22.66           H
ATOM   1284  N   PRO A  90      41.517 -19.767 -17.291  1.00 24.32           N
ATOM   1285  CA  PRO A  90      41.586 -18.835 -18.429  1.00 24.32           C
ATOM   1286  HA  PRO A  90      42.596 -18.821 -18.837  1.00 24.32           H
ATOM   1287  C   PRO A  90      41.163 -17.379 -18.140  1.00 24.32           C
ATOM   1288  O   PRO A  90      40.825 -16.651 -19.071  1.00 24.32           O
ATOM   1289  CB  PRO A  90      40.657 -19.504 -19.447  1.00 24.32           C
ATOM   1290 1HB  PRO A  90      40.245 -18.787 -20.155  1.00 24.32           H
ATOM   1291 2HB  PRO A  90      41.189 -20.291 -19.980  1.00 24.32           H
ATOM   1292  CG  PRO A  90      39.605 -20.087 -18.621  1.00 24.32           C
ATOM   1293 1HG  PRO A  90      38.912 -19.311 -18.300  1.00 24.32           H
ATOM   1294 2HG  PRO A  90      39.074 -20.871 -19.161  1.00 24.32           H
ATOM   1295  CD  PRO A  90      40.346 -20.656 -17.443  1.00 24.32           C
ATOM   1296 1HD  PRO A  90      39.718 -20.644 -16.556  1.00 24.32           H
ATOM   1297 2HD  PRO A  90      40.676 -21.672 -17.663  1.00 24.32           H
ATOM   1298  N   ALA A  91      41.219 -16.947 -16.883  1.00 33.75           N
ATOM   1299  H   ALA A  91      41.463 -17.601 -16.152  1.00 33.75           H
ATOM   1300  CA  ALA A  91      40.979 -15.561 -16.459  1.00 33.75           C
ATOM   1301  HA  ALA A  91      41.048 -15.560 -15.371  1.00 33.75           H
ATOM   1302  C   ALA A  91      39.592 -14.997 -16.789  1.00 33.75           C
ATOM   1303  O   ALA A  91      39.434 -13.820 -17.120  1.00 33.75           O
ATOM   1304  CB  ALA A  91      42.098 -14.640 -16.972  1.00 33.75           C
ATOM   1305 1HB  ALA A  91      43.069 -15.056 -16.705  1.00 33.75           H
ATOM   1306 2HB  ALA A  91      41.997 -13.653 -16.518  1.00 33.75           H
ATOM   1307 3HB  ALA A  91      42.029 -14.539 -18.056  1.00 33.75           H
ATOM   1308  N   PHE A  92      38.581 -15.832 -16.636  1.00 -1.31           N
ATOM   1309  H   PHE A  92      38.757 -16.787 -16.334  1.00 -1.31           H
ATOM   1310  CA  PHE A  92      37.188 -15.430 -16.792  1.00 -1.31           C
ATOM   1311  HA  PHE A  92      37.113 -14.387 -17.096  1.00 -1.31           H
ATOM   1312  C   PHE A  92      36.577 -15.610 -15.414  1.00 -1.31           C
ATOM   1313  O   PHE A  92      37.136 -16.340 -14.603  1.00 -1.31           O
ATOM   1314  CB  PHE A  92      36.480 -16.332 -17.801  1.00 -1.31           C
ATOM   1315 1HB  PHE A  92      36.497 -17.350 -17.421  1.00 -1.31           H
ATOM   1316 2HB  PHE A  92      35.445 -16.011 -17.886  1.00 -1.31           H
ATOM   1317  CG  PHE A  92      37.103 -16.341 -19.170  1.00 -1.31           C
ATOM   1318  CD1 PHE A  92      37.234 -17.557 -19.865  1.00 -1.31           C
ATOM   1319  HD1 PHE A  92      36.905 -18.478 -19.406  1.00 -1.31           H
ATOM   1320  CD2 PHE A  92      37.544 -15.155 -19.785  1.00 -1.31           C
ATOM   1321  HD2 PHE A  92      37.453 -14.211 -19.269  1.00 -1.31           H
ATOM   1322  CE1 PHE A  92      37.787 -17.593 -21.169  1.00 -1.31           C
ATOM   1323  HE1 PHE A  92      37.874 -18.533 -21.695  1.00 -1.31           H
ATOM   1324  CE2 PHE A  92      38.115 -15.177 -21.080  1.00 -1.31           C
ATOM   1325  HE2 PHE A  92      38.457 -14.259 -21.535  1.00 -1.31           H
ATOM   1326  CZ  PHE A  92      38.228 -16.400 -21.777  1.00 -1.31           C
ATOM   1327  HZ  PHE A  92      38.642 -16.420 -22.774  1.00 -1.31           H
ATOM   1328  N   TYR A  93      35.461 -14.959 -15.121  1.00 13.06           N
ATOM   1329  H   TYR A  93      35.013 -14.385 -15.825  1.00 13.06           H
ATOM   1330  CA  TYR A  93      34.854 -15.037 -13.788  1.00 13.06           C
ATOM   1331  HA  TYR A  93      35.159 -15.964 -13.304  1.00 13.06           H
ATOM   1332  C   TYR A  93      33.332 -14.995 -13.916  1.00 13.06           C
ATOM   1333  O   TYR A  93      32.834 -14.445 -14.901  1.00 13.06           O
ATOM   1334  CB  TYR A  93      35.329 -13.847 -12.939  1.00 13.06           C
ATOM   1335 1HB  TYR A  93      34.930 -12.929 -13.368  1.00 13.06           H
ATOM   1336 2HB  TYR A  93      34.939 -13.954 -11.928  1.00 13.06           H
ATOM   1337  CG  TYR A  93      36.842 -13.726 -12.875  1.00 13.06           C
ATOM   1338  CD1 TYR A  93      37.518 -12.703 -13.575  1.00 13.06           C
ATOM   1339  HD1 TYR A  93      36.953 -11.950 -14.107  1.00 13.06           H
ATOM   1340  CD2 TYR A  93      37.612 -14.680 -12.176  1.00 13.06           C
ATOM   1341  HD2 TYR A  93      37.119 -15.478 -11.640  1.00 13.06           H
ATOM   1342  CE1 TYR A  93      38.940 -12.661 -13.609  1.00 13.06           C
ATOM   1343  HE1 TYR A  93      39.448 -11.886 -14.163  1.00 13.06           H
ATOM   1344  CE2 TYR A  93      39.030 -14.642 -12.212  1.00 13.06           C
ATOM   1345  HE2 TYR A  93      39.606 -15.390 -11.689  1.00 13.06           H
ATOM   1346  CZ  TYR A  93      39.677 -13.640 -12.935  1.00 13.06           C
ATOM   1347  OH  TYR A  93      41.045 -13.601 -12.973  1.00 13.06           O
ATOM   1348  HH  TYR A  93      41.447 -14.360 -12.535  1.00 13.06           H
ATOM   1349  N   PRO A  94      32.573 -15.546 -12.949  1.00 24.12           N
ATOM   1350  CA  PRO A  94      31.141 -15.207 -12.959  1.00 24.12           C
ATOM   1351  HA  PRO A  94      30.687 -15.523 -13.898  1.00 24.12           H
ATOM   1352  C   PRO A  94      30.917 -13.708 -12.727  1.00 24.12           C
ATOM   1353  O   PRO A  94      31.394 -13.148 -11.737  1.00 24.12           O
ATOM   1354  CB  PRO A  94      30.582 -16.023 -11.785  1.00 24.12           C
ATOM   1355 1HB  PRO A  94      30.534 -15.410 -10.885  1.00 24.12           H
ATOM   1356 2HB  PRO A  94      29.597 -16.425 -12.025  1.00 24.12           H
ATOM   1357  CG  PRO A  94      31.573 -17.121 -11.588  1.00 24.12           C
ATOM   1358 1HG  PRO A  94      31.510 -17.530 -10.580  1.00 24.12           H
ATOM   1359 2HG  PRO A  94      31.417 -17.902 -12.334  1.00 24.12           H
ATOM   1360  CD  PRO A  94      32.890 -16.437 -11.819  1.00 24.12           C
ATOM   1361 1HD  PRO A  94      33.185 -15.854 -10.944  1.00 24.12           H
ATOM   1362 2HD  PRO A  94      33.657 -17.165 -12.086  1.00 24.12           H
ATOM   1363  N   ARG A  95      30.275 -13.035 -13.674  1.00  9.24           N
ATOM   1364  H   ARG A  95      29.956 -13.535 -14.501  1.00  9.24           H
ATOM   1365  CA  ARG A  95      30.102 -11.574 -13.651  1.00  9.24           C
ATOM   1366  HA  ARG A  95      30.339 -11.190 -12.661  1.00  9.24           H
ATOM   1367  C   ARG A  95      28.675 -11.137 -13.971  1.00  9.24           C
ATOM   1368  O   ARG A  95      28.423  -9.962 -14.223  1.00  9.24           O
ATOM   1369  CB  ARG A  95      31.078 -10.951 -14.659  1.00  9.24           C
ATOM   1370 1HB  ARG A  95      30.913 -11.424 -15.623  1.00  9.24           H
ATOM   1371 2HB  ARG A  95      30.864  -9.894 -14.756  1.00  9.24           H
ATOM   1372  CG  ARG A  95      32.544 -11.096 -14.277  1.00  9.24           C
ATOM   1373 1HG  ARG A  95      32.757 -10.470 -13.411  1.00  9.24           H
ATOM   1374 2HG  ARG A  95      32.739 -12.127 -14.008  1.00  9.24           H
ATOM   1375  CD  ARG A  95      33.480 -10.736 -15.419  1.00  9.24           C
ATOM   1376 1HD  ARG A  95      34.481 -11.088 -15.168  1.00  9.24           H
ATOM   1377 2HD  ARG A  95      33.154 -11.266 -16.315  1.00  9.24           H
ATOM   1378  NE  ARG A  95      33.545  -9.298 -15.713  1.00  9.24           N
ATOM   1379  HE  ARG A  95      32.922  -8.952 -16.431  1.00  9.24           H
ATOM   1380  CZ  ARG A  95      34.393  -8.430 -15.178  1.00  9.24           C
ATOM   1381  NH1 ARG A  95      34.453  -7.229 -15.664  1.00  9.24           N
ATOM   1382 1HH1 ARG A  95      33.800  -6.939 -16.384  1.00  9.24           H
ATOM   1383 2HH1 ARG A  95      35.146  -6.584 -15.307  1.00  9.24           H
ATOM   1384  NH2 ARG A  95      35.194  -8.702 -14.182  1.00  9.24           N
ATOM   1385 1HH2 ARG A  95      35.122  -9.582 -13.693  1.00  9.24           H
ATOM   1386 2HH2 ARG A  95      35.888  -8.028 -13.892  1.00  9.24           H
ATOM   1387  N   ALA A  96      27.738 -12.074 -13.978  1.00  0.82           N
ATOM   1388  H   ALA A  96      27.979 -13.022 -13.741  1.00  0.82           H
ATOM   1389  CA  ALA A  96      26.343 -11.748 -14.270  1.00  0.82           C
ATOM   1390  HA  ALA A  96      26.289 -11.259 -15.244  1.00  0.82           H
ATOM   1391  C   ALA A  96      25.837 -10.772 -13.203  1.00  0.82           C
ATOM   1392  O   ALA A  96      26.194 -10.911 -12.030  1.00  0.82           O
ATOM   1393  CB  ALA A  96      25.498 -13.018 -14.294  1.00  0.82           C
ATOM   1394 1HB  ALA A  96      25.849 -13.676 -15.089  1.00  0.82           H
ATOM   1395 2HB  ALA A  96      24.455 -12.762 -14.488  1.00  0.82           H
ATOM   1396 3HB  ALA A  96      25.572 -13.532 -13.335  1.00  0.82           H
ATOM   1397  N   TYR A  97      25.070  -9.786 -13.656  1.00 26.69           N
ATOM   1398  H   TYR A  97      24.780  -9.841 -14.626  1.00 26.69           H
ATOM   1399  CA  TYR A  97      24.593  -8.606 -12.913  1.00 26.69           C
ATOM   1400  HA  TYR A  97      24.039  -8.005 -13.634  1.00 26.69           H
ATOM   1401  C   TYR A  97      25.650  -7.653 -12.340  1.00 26.69           C
ATOM   1402  O   TYR A  97      25.419  -6.452 -12.279  1.00 26.69           O
ATOM   1403  CB  TYR A  97      23.568  -8.993 -11.845  1.00 26.69           C
ATOM   1404 1HB  TYR A  97      24.045  -9.629 -11.105  1.00 26.69           H
ATOM   1405 2HB  TYR A  97      23.224  -8.085 -11.349  1.00 26.69           H
ATOM   1406  CG  TYR A  97      22.365  -9.712 -12.424  1.00 26.69           C
ATOM   1407  CD1 TYR A  97      22.316 -11.120 -12.470  1.00 26.69           C
ATOM   1408  HD1 TYR A  97      23.143 -11.690 -12.080  1.00 26.69           H
ATOM   1409  CD2 TYR A  97      21.277  -8.988 -12.952  1.00 26.69           C
ATOM   1410  HD2 TYR A  97      21.287  -7.906 -12.924  1.00 26.69           H
ATOM   1411  CE1 TYR A  97      21.197 -11.796 -13.032  1.00 26.69           C
ATOM   1412  HE1 TYR A  97      21.167 -12.875 -13.055  1.00 26.69           H
ATOM   1413  CE2 TYR A  97      20.159  -9.661 -13.521  1.00 26.69           C
ATOM   1414  HE2 TYR A  97      19.332  -9.097 -13.926  1.00 26.69           H
ATOM   1415  CZ  TYR A  97      20.131 -11.056 -13.551  1.00 26.69           C
ATOM   1416  OH  TYR A  97      19.054 -11.693 -14.107  1.00 26.69           O
ATOM   1417  HH  TYR A  97      19.135 -12.652 -14.064  1.00 26.69           H
ATOM   1418  N   SER A  98      26.822  -8.143 -11.972  1.00 11.59           N
ATOM   1419  H   SER A  98      26.980  -9.144 -12.016  1.00 11.59           H
ATOM   1420  CA  SER A  98      27.872  -7.292 -11.426  1.00 11.59           C
ATOM   1421  HA  SER A  98      27.412  -6.569 -10.759  1.00 11.59           H
ATOM   1422  C   SER A  98      28.654  -6.524 -12.487  1.00 11.59           C
ATOM   1423  O   SER A  98      29.349  -5.555 -12.171  1.00 11.59           O
ATOM   1424  CB  SER A  98      28.826  -8.150 -10.606  1.00 11.59           C
ATOM   1425 1HB  SER A  98      29.529  -7.504 -10.082  1.00 11.59           H
ATOM   1426 2HB  SER A  98      28.244  -8.711  -9.875  1.00 11.59           H
ATOM   1427  OG  SER A  98      29.542  -9.058 -11.424  1.00 11.59           O
ATOM   1428  HG  SER A  98      29.990  -9.702 -10.852  1.00 11.59           H
ATOM   1429  N   ASP A  99      28.563  -6.965 -13.733  1.00 32.96           N
ATOM   1430  H   ASP A  99      28.047  -7.819 -13.901  1.00 32.96           H
ATOM   1431  CA  ASP A  99      29.211  -6.309 -14.875  1.00 32.96           C
ATOM   1432  HA  ASP A  99      29.699  -5.412 -14.503  1.00 32.96           H
ATOM   1433  C   ASP A  99      28.302  -5.841 -16.028  1.00 32.96           C
ATOM   1434  O   ASP A  99      28.579  -4.799 -16.639  1.00 32.96           O
ATOM   1435  CB  ASP A  99      30.303  -7.240 -15.404  1.00 32.96           C
ATOM   1436 1HB  ASP A  99      30.789  -7.716 -14.554  1.00 32.96           H
ATOM   1437 2HB  ASP A  99      29.853  -8.011 -16.029  1.00 32.96           H
ATOM   1438  CG  ASP A  99      31.360  -6.515 -16.196  1.00 32.96           C
ATOM   1439  OD1 ASP A  99      31.790  -5.429 -15.766  1.00 32.96           O
ATOM   1440  OD2 ASP A  99      31.842  -7.048 -17.222  1.00 32.96           O
ATOM   1441  N   PRO A 100      27.193  -6.547 -16.331  1.00 37.16           N
ATOM   1442  CA  PRO A 100      26.082  -5.829 -16.975  1.00 37.16           C
ATOM   1443  HA  PRO A 100      26.357  -5.494 -17.974  1.00 37.16           H
ATOM   1444  C   PRO A 100      25.542  -4.654 -16.167  1.00 37.16           C
ATOM   1445  O   PRO A 100      25.838  -4.504 -14.985  1.00 37.16           O
ATOM   1446  CB  PRO A 100      24.990  -6.901 -17.053  1.00 37.16           C
ATOM   1447 1HB  PRO A 100      24.365  -6.871 -16.160  1.00 37.16           H
ATOM   1448 2HB  PRO A 100      24.382  -6.773 -17.946  1.00 37.16           H
ATOM   1449  CG  PRO A 100      25.727  -8.155 -17.115  1.00 37.16           C
ATOM   1450 1HG  PRO A 100      25.096  -8.997 -16.838  1.00 37.16           H
ATOM   1451 2HG  PRO A 100      26.140  -8.296 -18.115  1.00 37.16           H
ATOM   1452  CD  PRO A 100      26.820  -7.959 -16.129  1.00 37.16           C
ATOM   1453 1HD  PRO A 100      26.457  -8.109 -15.114  1.00 37.16           H
ATOM   1454 2HD  PRO A 100      27.655  -8.624 -16.349  1.00 37.16           H
ATOM   1455  N   ASP A 101      24.697  -3.846 -16.791  1.00  1.35           N
ATOM   1456  H   ASP A 101      24.530  -3.963 -17.780  1.00  1.35           H
ATOM   1457  CA  ASP A 101      23.911  -2.858 -16.048  1.00  1.35           C
ATOM   1458  HA  ASP A 101      24.575  -2.258 -15.431  1.00  1.35           H
ATOM   1459  C   ASP A 101      22.928  -3.662 -15.173  1.00  1.35           C
ATOM   1460  O   ASP A 101      22.147  -4.456 -15.710  1.00  1.35           O
ATOM   1461  CB  ASP A 101      23.162  -1.934 -17.018  1.00  1.35           C
ATOM   1462 1HB  ASP A 101      23.881  -1.520 -17.726  1.00  1.35           H
ATOM   1463 2HB  ASP A 101      22.428  -2.514 -17.575  1.00  1.35           H
ATOM   1464  CG  ASP A 101      22.456  -0.784 -16.314  1.00  1.35           C
ATOM   1465  OD1 ASP A 101      21.905  -0.974 -15.203  1.00  1.35           O
ATOM   1466  OD2 ASP A 101      22.487   0.347 -16.848  1.00  1.35           O
ATOM   1467  N   PRO A 102      22.969  -3.512 -13.835  1.00 17.93           N
ATOM   1468  CA  PRO A 102      22.119  -4.377 -13.004  1.00 17.93           C
ATOM   1469  HA  PRO A 102      22.198  -5.412 -13.335  1.00 17.93           H
ATOM   1470  C   PRO A 102      20.640  -3.991 -12.916  1.00 17.93           C
ATOM   1471  O   PRO A 102      19.868  -4.653 -12.211  1.00 17.93           O
ATOM   1472  CB  PRO A 102      22.760  -4.221 -11.624  1.00 17.93           C
ATOM   1473 1HB  PRO A 102      22.042  -4.402 -10.829  1.00 17.93           H
ATOM   1474 2HB  PRO A 102      23.610  -4.889 -11.515  1.00 17.93           H
ATOM   1475  CG  PRO A 102      23.215  -2.809 -11.620  1.00 17.93           C
ATOM   1476 1HG  PRO A 102      22.366  -2.140 -11.475  1.00 17.93           H
ATOM   1477 2HG  PRO A 102      23.966  -2.641 -10.851  1.00 17.93           H
ATOM   1478  CD  PRO A 102      23.809  -2.640 -12.989  1.00 17.93           C
ATOM   1479 1HD  PRO A 102      23.750  -1.601 -13.310  1.00 17.93           H
ATOM   1480 2HD  PRO A 102      24.842  -2.994 -13.001  1.00 17.93           H
ATOM   1481  N   ALA A 103      20.237  -2.895 -13.542  1.00 16.45           N
ATOM   1482  H   ALA A 103      20.869  -2.375 -14.144  1.00 16.45           H
ATOM   1483  CA  ALA A 103      18.876  -2.400 -13.366  1.00 16.45           C
ATOM   1484  HA  ALA A 103      18.669  -2.353 -12.296  1.00 16.45           H
ATOM   1485  C   ALA A 103      17.809  -3.293 -14.022  1.00 16.45           C
ATOM   1486  O   ALA A 103      17.880  -3.584 -15.217  1.00 16.45           O
ATOM   1487  CB  ALA A 103      18.768  -0.978 -13.948  1.00 16.45           C
ATOM   1488 1HB  ALA A 103      19.503  -0.322 -13.487  1.00 16.45           H
ATOM   1489 2HB  ALA A 103      17.765  -0.584 -13.774  1.00 16.45           H
ATOM   1490 3HB  ALA A 103      18.947  -1.011 -15.025  1.00 16.45           H
ATOM   1491  N   LYS A 104      16.792  -3.672 -13.256  1.00 20.31           N
ATOM   1492  H   LYS A 104      16.838  -3.549 -12.247  1.00 20.31           H
ATOM   1493  CA  LYS A 104      15.546  -4.135 -13.864  1.00 20.31           C
ATOM   1494  HA  LYS A 104      15.736  -4.865 -14.658  1.00 20.31           H
ATOM   1495  C   LYS A 104      14.981  -2.848 -14.455  1.00 20.31           C
ATOM   1496  O   LYS A 104      15.078  -1.789 -13.836  1.00 20.31           O
ATOM   1497  CB  LYS A 104      14.586  -4.708 -12.811  1.00 20.31           C
ATOM   1498 1HB  LYS A 104      15.078  -5.539 -12.306  1.00 20.31           H
ATOM   1499 2HB  LYS A 104      14.398  -3.933 -12.074  1.00 20.31           H
ATOM   1500  CG  LYS A 104      13.229  -5.186 -13.331  1.00 20.31           C
ATOM   1501 1HG  LYS A 104      12.743  -4.376 -13.874  1.00 20.31           H
ATOM   1502 2HG  LYS A 104      13.375  -6.032 -13.998  1.00 20.31           H
ATOM   1503  CD  LYS A 104      12.341  -5.587 -12.157  1.00 20.31           C
ATOM   1504 1HD  LYS A 104      12.837  -6.380 -11.596  1.00 20.31           H
ATOM   1505 2HD  LYS A 104      12.230  -4.720 -11.505  1.00 20.31           H
ATOM   1506  CE  LYS A 104      10.946  -6.065 -12.568  1.00 20.31           C
ATOM   1507 1HE  LYS A 104      10.456  -5.290 -13.160  1.00 20.31           H
ATOM   1508 2HE  LYS A 104      11.037  -6.973 -13.170  1.00 20.31           H
ATOM   1509  NZ  LYS A 104      10.134  -6.354 -11.331  1.00 20.31           N
ATOM   1510 1HZ  LYS A 104       9.206  -6.679 -11.572  1.00 20.31           H
ATOM   1511 2HZ  LYS A 104      10.062  -5.522 -10.764  1.00 20.31           H
ATOM   1512 3HZ  LYS A 104      10.603  -7.073 -10.785  1.00 20.31           H
ATOM   1513  N   ASP A 105      14.381  -2.913 -15.626  1.00 11.90           N
ATOM   1514  H   ASP A 105      14.343  -3.796 -16.131  1.00 11.90           H
ATOM   1515  CA  ASP A 105      13.685  -1.759 -16.169  1.00 11.90           C
ATOM   1516  HA  ASP A 105      13.471  -1.064 -15.364  1.00 11.90           H
ATOM   1517  C   ASP A 105      12.385  -2.288 -16.765  1.00 11.90           C
ATOM   1518  O   ASP A 105      12.430  -3.218 -17.576  1.00 11.90           O
ATOM   1519  CB  ASP A 105      14.534  -1.026 -17.198  1.00 11.90           C
ATOM   1520 1HB  ASP A 105      15.526  -0.853 -16.782  1.00 11.90           H
ATOM   1521 2HB  ASP A 105      14.632  -1.640 -18.093  1.00 11.90           H
ATOM   1522  CG  ASP A 105      13.931   0.302 -17.561  1.00 11.90           C
ATOM   1523  OD1 ASP A 105      13.699   1.131 -16.647  1.00 11.90           O
ATOM   1524  OD2 ASP A 105      13.637   0.520 -18.753  1.00 11.90           O
ATOM   1525  N   PRO A 106      11.221  -1.794 -16.308  1.00  2.23           N
ATOM   1526  CA  PRO A 106       9.967  -2.443 -16.710  1.00  2.23           C
ATOM   1527  HA  PRO A 106       9.953  -3.472 -16.352  1.00  2.23           H
ATOM   1528  C   PRO A 106       9.729  -2.419 -18.209  1.00  2.23           C
ATOM   1529  O   PRO A 106      10.137  -1.492 -18.902  1.00  2.23           O
ATOM   1530  CB  PRO A 106       8.910  -1.611 -15.986  1.00  2.23           C
ATOM   1531 1HB  PRO A 106       8.535  -0.828 -16.641  1.00  2.23           H
ATOM   1532 2HB  PRO A 106       8.099  -2.239 -15.630  1.00  2.23           H
ATOM   1533  CG  PRO A 106       9.608  -1.043 -14.873  1.00  2.23           C
ATOM   1534 1HG  PRO A 106       9.086  -0.172 -14.487  1.00  2.23           H
ATOM   1535 2HG  PRO A 106       9.719  -1.799 -14.097  1.00  2.23           H
ATOM   1536  CD  PRO A 106      10.937  -0.674 -15.396  1.00  2.23           C
ATOM   1537 1HD  PRO A 106      10.895   0.267 -15.949  1.00  2.23           H
ATOM   1538 2HD  PRO A 106      11.655  -0.631 -14.581  1.00  2.23           H
ATOM   1539  N   ARG A 107       9.103  -3.457 -18.739  1.00 10.36           N
ATOM   1540  H   ARG A 107       8.731  -4.189 -18.135  1.00 10.36           H
ATOM   1541  CA  ARG A 107       8.956  -3.591 -20.186  1.00 10.36           C
ATOM   1542  HA  ARG A 107       9.837  -3.175 -20.670  1.00 10.36           H
ATOM   1543  C   ARG A 107       7.750  -2.824 -20.702  1.00 10.36           C
ATOM   1544  O   ARG A 107       7.837  -2.244 -21.779  1.00 10.36           O
ATOM   1545  CB  ARG A 107       8.859  -5.073 -20.570  1.00 10.36           C
ATOM   1546 1HB  ARG A 107       8.000  -5.502 -20.058  1.00 10.36           H
ATOM   1547 2HB  ARG A 107       8.679  -5.152 -21.643  1.00 10.36           H
ATOM   1548  CG  ARG A 107      10.126  -5.880 -20.230  1.00 10.36           C
ATOM   1549 1HG  ARG A 107      10.796  -5.861 -21.089  1.00 10.36           H
ATOM   1550 2HG  ARG A 107      10.641  -5.421 -19.387  1.00 10.36           H
ATOM   1551  CD  ARG A 107       9.825  -7.326 -19.856  1.00 10.36           C
ATOM   1552 1HD  ARG A 107       9.238  -7.794 -20.648  1.00 10.36           H
ATOM   1553 2HD  ARG A 107      10.769  -7.862 -19.752  1.00 10.36           H
ATOM   1554  NE  ARG A 107       9.079  -7.379 -18.593  1.00 10.36           N
ATOM   1555  HE  ARG A 107       8.326  -6.704 -18.476  1.00 10.36           H
ATOM   1556  CZ  ARG A 107       9.293  -8.175 -17.558  1.00 10.36           C
ATOM   1557  NH1 ARG A 107       8.537  -8.024 -16.510  1.00 10.36           N
ATOM   1558 1HH1 ARG A 107       7.838  -7.293 -16.509  1.00 10.36           H
ATOM   1559 2HH1 ARG A 107       8.670  -8.627 -15.710  1.00 10.36           H
ATOM   1560  NH2 ARG A 107      10.231  -9.075 -17.504  1.00 10.36           N
ATOM   1561 1HH2 ARG A 107      10.846  -9.217 -18.288  1.00 10.36           H
ATOM   1562 2HH2 ARG A 107      10.340  -9.624 -16.666  1.00 10.36           H
ATOM   1563  N   ALA A 108       6.660  -2.776 -19.949  1.00  4.53           N
ATOM   1564  H   ALA A 108       6.643  -3.232 -19.041  1.00  4.53           H
ATOM   1565  CA  ALA A 108       5.453  -2.085 -20.397  1.00  4.53           C
ATOM   1566  HA  ALA A 108       5.267  -2.345 -21.438  1.00  4.53           H
ATOM   1567  C   ALA A 108       5.651  -0.580 -20.311  1.00  4.53           C
ATOM   1568  O   ALA A 108       5.298   0.157 -21.222  1.00  4.53           O
ATOM   1569  CB  ALA A 108       4.249  -2.510 -19.551  1.00  4.53           C
ATOM   1570 1HB  ALA A 108       4.146  -3.594 -19.585  1.00  4.53           H
ATOM   1571 2HB  ALA A 108       3.342  -2.055 -19.953  1.00  4.53           H
ATOM   1572 3HB  ALA A 108       4.379  -2.199 -18.514  1.00  4.53           H
ATOM   1573  N   GLU A 109       6.248  -0.120 -19.223  1.00  0.19           N
ATOM   1574  H   GLU A 109       6.484  -0.749 -18.466  1.00  0.19           H
ATOM   1575  CA  GLU A 109       6.531   1.307 -19.108  1.00  0.19           C
ATOM   1576  HA  GLU A 109       5.621   1.864 -19.333  1.00  0.19           H
ATOM   1577  C   GLU A 109       7.569   1.710 -20.151  1.00  0.19           C
ATOM   1578  O   GLU A 109       7.421   2.738 -20.798  1.00  0.19           O
ATOM   1579  CB  GLU A 109       6.964   1.671 -17.688  1.00  0.19           C
ATOM   1580 1HB  GLU A 109       6.133   1.445 -17.022  1.00  0.19           H
ATOM   1581 2HB  GLU A 109       7.800   1.045 -17.390  1.00  0.19           H
ATOM   1582  CG  GLU A 109       7.330   3.145 -17.521  1.00  0.19           C
ATOM   1583 1HG  GLU A 109       6.679   3.743 -18.160  1.00  0.19           H
ATOM   1584 2HG  GLU A 109       7.140   3.430 -16.487  1.00  0.19           H
ATOM   1585  CD  GLU A 109       8.791   3.451 -17.852  1.00  0.19           C
ATOM   1586  OE1 GLU A 109       9.597   2.507 -17.974  1.00  0.19           O
ATOM   1587  OE2 GLU A 109       9.158   4.644 -17.940  1.00  0.19           O
ATOM   1588  N   LYS A 110       8.572   0.880 -20.404  1.00  1.76           N
ATOM   1589  H   LYS A 110       8.710   0.060 -19.825  1.00  1.76           H
ATOM   1590  CA  LYS A 110       9.517   1.172 -21.483  1.00  1.76           C
ATOM   1591  HA  LYS A 110       9.955   2.152 -21.299  1.00  1.76           H
ATOM   1592  C   LYS A 110       8.840   1.229 -22.839  1.00  1.76           C
ATOM   1593  O   LYS A 110       9.143   2.113 -23.629  1.00  1.76           O
ATOM   1594  CB  LYS A 110      10.621   0.122 -21.482  1.00  1.76           C
ATOM   1595 1HB  LYS A 110      11.148   0.213 -20.533  1.00  1.76           H
ATOM   1596 2HB  LYS A 110      10.149  -0.858 -21.518  1.00  1.76           H
ATOM   1597  CG  LYS A 110      11.638   0.195 -22.613  1.00  1.76           C
ATOM   1598 1HG  LYS A 110      11.200  -0.250 -23.507  1.00  1.76           H
ATOM   1599 2HG  LYS A 110      11.880   1.237 -22.820  1.00  1.76           H
ATOM   1600  CD  LYS A 110      12.931  -0.546 -22.258  1.00  1.76           C
ATOM   1601 1HD  LYS A 110      13.589  -0.531 -23.127  1.00  1.76           H
ATOM   1602 2HD  LYS A 110      13.428  -0.008 -21.451  1.00  1.76           H
ATOM   1603  CE  LYS A 110      12.731  -2.001 -21.805  1.00  1.76           C
ATOM   1604 1HE  LYS A 110      11.732  -2.347 -22.077  1.00  1.76           H
ATOM   1605 2HE  LYS A 110      13.469  -2.631 -22.304  1.00  1.76           H
ATOM   1606  NZ  LYS A 110      12.935  -2.103 -20.315  1.00  1.76           N
ATOM   1607 1HZ  LYS A 110      12.792  -3.050 -19.993  1.00  1.76           H
ATOM   1608 2HZ  LYS A 110      12.290  -1.492 -19.827  1.00  1.76           H
ATOM   1609 3HZ  LYS A 110      13.884  -1.821 -20.090  1.00  1.76           H
ATOM   1610  N   LYS A 111       7.914   0.320 -23.100  1.00-14.02           N
ATOM   1611  H   LYS A 111       7.716  -0.393 -22.405  1.00-14.02           H
ATOM   1612  CA  LYS A 111       7.155   0.297 -24.352  1.00-14.02           C
ATOM   1613  HA  LYS A 111       7.836   0.215 -25.200  1.00-14.02           H
ATOM   1614  C   LYS A 111       6.353   1.584 -24.510  1.00-14.02           C
ATOM   1615  O   LYS A 111       6.335   2.180 -25.588  1.00-14.02           O
ATOM   1616  CB  LYS A 111       6.234  -0.925 -24.298  1.00-14.02           C
ATOM   1617 1HB  LYS A 111       6.854  -1.811 -24.164  1.00-14.02           H
ATOM   1618 2HB  LYS A 111       5.616  -0.822 -23.416  1.00-14.02           H
ATOM   1619  CG  LYS A 111       5.319  -1.168 -25.481  1.00-14.02           C
ATOM   1620 1HG  LYS A 111       4.726  -0.276 -25.682  1.00-14.02           H
ATOM   1621 2HG  LYS A 111       5.928  -1.397 -26.353  1.00-14.02           H
ATOM   1622  CD  LYS A 111       4.381  -2.344 -25.195  1.00-14.02           C
ATOM   1623 1HD  LYS A 111       3.937  -2.668 -26.135  1.00-14.02           H
ATOM   1624 2HD  LYS A 111       4.965  -3.168 -24.785  1.00-14.02           H
ATOM   1625  CE  LYS A 111       3.253  -1.979 -24.215  1.00-14.02           C
ATOM   1626 1HE  LYS A 111       3.682  -1.617 -23.278  1.00-14.02           H
ATOM   1627 2HE  LYS A 111       2.661  -1.175 -24.655  1.00-14.02           H
ATOM   1628  NZ  LYS A 111       2.345  -3.131 -23.907  1.00-14.02           N
ATOM   1629 1HZ  LYS A 111       1.558  -2.817 -23.350  1.00-14.02           H
ATOM   1630 2HZ  LYS A 111       2.852  -3.835 -23.382  1.00-14.02           H
ATOM   1631 3HZ  LYS A 111       1.993  -3.545 -24.759  1.00-14.02           H
ATOM   1632  N   GLU A 112       5.729   2.031 -23.432  1.00  3.83           N
ATOM   1633  H   GLU A 112       5.742   1.483 -22.576  1.00  3.83           H
ATOM   1634  CA  GLU A 112       4.980   3.282 -23.445  1.00  3.83           C
ATOM   1635  HA  GLU A 112       4.280   3.259 -24.280  1.00  3.83           H
ATOM   1636  C   GLU A 112       5.900   4.478 -23.634  1.00  3.83           C
ATOM   1637  O   GLU A 112       5.639   5.339 -24.462  1.00  3.83           O
ATOM   1638  CB  GLU A 112       4.194   3.443 -22.138  1.00  3.83           C
ATOM   1639 1HB  GLU A 112       3.536   2.582 -22.027  1.00  3.83           H
ATOM   1640 2HB  GLU A 112       4.890   3.443 -21.300  1.00  3.83           H
ATOM   1641  CG  GLU A 112       3.355   4.719 -22.063  1.00  3.83           C
ATOM   1642 1HG  GLU A 112       2.875   4.771 -21.085  1.00  3.83           H
ATOM   1643 2HG  GLU A 112       4.015   5.581 -22.157  1.00  3.83           H
ATOM   1644  CD  GLU A 112       2.295   4.798 -23.154  1.00  3.83           C
ATOM   1645  OE1 GLU A 112       1.760   3.745 -23.577  1.00  3.83           O
ATOM   1646  OE2 GLU A 112       1.965   5.915 -23.603  1.00  3.83           O
ATOM   1647  N   LEU A 113       6.994   4.543 -22.892  1.00 11.01           N
ATOM   1648  H   LEU A 113       7.189   3.816 -22.202  1.00 11.01           H
ATOM   1649  CA  LEU A 113       7.888   5.687 -23.001  1.00 11.01           C
ATOM   1650  HA  LEU A 113       7.289   6.590 -22.906  1.00 11.01           H
ATOM   1651  C   LEU A 113       8.551   5.738 -24.363  1.00 11.01           C
ATOM   1652  O   LEU A 113       8.721   6.819 -24.910  1.00 11.01           O
ATOM   1653  CB  LEU A 113       8.953   5.686 -21.903  1.00 11.01           C
ATOM   1654 1HB  LEU A 113       8.923   4.727 -21.391  1.00 11.01           H
ATOM   1655 2HB  LEU A 113       9.924   5.770 -22.389  1.00 11.01           H
ATOM   1656  CG  LEU A 113       8.869   6.805 -20.851  1.00 11.01           C
ATOM   1657  HG  LEU A 113       9.698   6.660 -20.161  1.00 11.01           H
ATOM   1658  CD1 LEU A 113       9.048   8.185 -21.492  1.00 11.01           C
ATOM   1659 1HD1 LEU A 113       9.195   8.928 -20.711  1.00 11.01           H
ATOM   1660 2HD1 LEU A 113       8.171   8.455 -22.082  1.00 11.01           H
ATOM   1661 3HD1 LEU A 113       9.924   8.181 -22.136  1.00 11.01           H
ATOM   1662  CD2 LEU A 113       7.582   6.757 -20.035  1.00 11.01           C
ATOM   1663 1HD2 LEU A 113       7.645   7.460 -19.205  1.00 11.01           H
ATOM   1664 2HD2 LEU A 113       7.456   5.757 -19.617  1.00 11.01           H
ATOM   1665 3HD2 LEU A 113       6.715   6.994 -20.648  1.00 11.01           H
ATOM   1666  N   CYS A 114       8.869   4.593 -24.950  1.00 -2.09           N
ATOM   1667  H   CYS A 114       8.739   3.712 -24.459  1.00 -2.09           H
ATOM   1668  CA  CYS A 114       9.373   4.587 -26.317  1.00 -2.09           C
ATOM   1669  HA  CYS A 114      10.241   5.244 -26.383  1.00 -2.09           H
ATOM   1670  C   CYS A 114       8.293   5.145 -27.232  1.00 -2.09           C
ATOM   1671  O   CYS A 114       8.585   5.998 -28.051  1.00 -2.09           O
ATOM   1672  CB  CYS A 114       9.769   3.184 -26.787  1.00 -2.09           C
ATOM   1673 1HB  CYS A 114       8.915   2.516 -26.667  1.00 -2.09           H
ATOM   1674 2HB  CYS A 114      10.008   3.241 -27.850  1.00 -2.09           H
ATOM   1675  SG  CYS A 114      11.197   2.474 -25.928  1.00 -2.09           S
ATOM   1676  HG  CYS A 114      10.565   2.295 -24.759  1.00 -2.09           H
ATOM   1677  N   ALA A 115       7.042   4.728 -27.084  1.00-18.48           N
ATOM   1678  H   ALA A 115       6.810   4.033 -26.382  1.00-18.48           H
ATOM   1679  CA  ALA A 115       5.979   5.262 -27.933  1.00-18.48           C
ATOM   1680  HA  ALA A 115       6.250   5.072 -28.972  1.00-18.48           H
ATOM   1681  C   ALA A 115       5.825   6.782 -27.769  1.00-18.48           C
ATOM   1682  O   ALA A 115       5.683   7.495 -28.765  1.00-18.48           O
ATOM   1683  CB  ALA A 115       4.651   4.546 -27.638  1.00-18.48           C
ATOM   1684 1HB  ALA A 115       4.769   3.471 -27.779  1.00-18.48           H
ATOM   1685 2HB  ALA A 115       3.879   4.913 -28.316  1.00-18.48           H
ATOM   1686 3HB  ALA A 115       4.337   4.740 -26.611  1.00-18.48           H
ATOM   1687  N   LEU A 116       5.878   7.282 -26.541  1.00  5.82           N
ATOM   1688  H   LEU A 116       5.978   6.643 -25.751  1.00  5.82           H
ATOM   1689  CA  LEU A 116       5.752   8.719 -26.281  1.00  5.82           C
ATOM   1690  HA  LEU A 116       4.830   9.074 -26.742  1.00  5.82           H
ATOM   1691  C   LEU A 116       6.911   9.506 -26.885  1.00  5.82           C
ATOM   1692  O   LEU A 116       6.714  10.555 -27.496  1.00  5.82           O
ATOM   1693  CB  LEU A 116       5.704   8.989 -24.770  1.00  5.82           C
ATOM   1694 1HB  LEU A 116       6.594   8.544 -24.328  1.00  5.82           H
ATOM   1695 2HB  LEU A 116       5.765  10.067 -24.618  1.00  5.82           H
ATOM   1696  CG  LEU A 116       4.479   8.473 -23.995  1.00  5.82           C
ATOM   1697  HG  LEU A 116       4.324   7.427 -24.235  1.00  5.82           H
ATOM   1698  CD1 LEU A 116       4.742   8.585 -22.511  1.00  5.82           C
ATOM   1699 1HD1 LEU A 116       3.907   8.160 -21.955  1.00  5.82           H
ATOM   1700 2HD1 LEU A 116       4.876   9.628 -22.230  1.00  5.82           H
ATOM   1701 3HD1 LEU A 116       5.638   8.025 -22.257  1.00  5.82           H
ATOM   1702  CD2 LEU A 116       3.203   9.230 -24.325  1.00  5.82           C
ATOM   1703 1HD2 LEU A 116       2.371   8.791 -23.773  1.00  5.82           H
ATOM   1704 2HD2 LEU A 116       2.988   9.146 -25.389  1.00  5.82           H
ATOM   1705 3HD2 LEU A 116       3.315  10.273 -24.052  1.00  5.82           H
ATOM   1706  N   GLN A 117       8.122   8.994 -26.751  1.00 -4.88           N
ATOM   1707  H   GLN A 117       8.245   8.126 -26.232  1.00 -4.88           H
ATOM   1708  CA  GLN A 117       9.301   9.672 -27.285  1.00 -4.88           C
ATOM   1709  HA  GLN A 117       9.279  10.726 -27.007  1.00 -4.88           H
ATOM   1710  C   GLN A 117       9.367   9.588 -28.799  1.00 -4.88           C
ATOM   1711  O   GLN A 117       9.842  10.498 -29.469  1.00 -4.88           O
ATOM   1712  CB  GLN A 117      10.552   9.026 -26.703  1.00 -4.88           C
ATOM   1713 1HB  GLN A 117      10.479   7.949 -26.857  1.00 -4.88           H
ATOM   1714 2HB  GLN A 117      11.421   9.397 -27.241  1.00 -4.88           H
ATOM   1715  CG  GLN A 117      10.753   9.315 -25.228  1.00 -4.88           C
ATOM   1716 1HG  GLN A 117      10.926  10.378 -25.106  1.00 -4.88           H
ATOM   1717 2HG  GLN A 117       9.861   9.045 -24.668  1.00 -4.88           H
ATOM   1718  CD  GLN A 117      11.924   8.569 -24.659  1.00 -4.88           C
ATOM   1719  OE1 GLN A 117      12.524   7.727 -25.311  1.00 -4.88           O
ATOM   1720  NE2 GLN A 117      12.288   8.887 -23.451  1.00 -4.88           N
ATOM   1721 1HE2 GLN A 117      13.114   8.448 -23.066  1.00 -4.88           H
ATOM   1722 2HE2 GLN A 117      11.760   9.562 -22.923  1.00 -4.88           H
ATOM   1723  N   LYS A 118       8.868   8.500 -29.366  1.00  7.77           N
ATOM   1724  H   LYS A 118       8.516   7.747 -28.773  1.00  7.77           H
ATOM   1725  CA  LYS A 118       8.868   8.313 -30.815  1.00  7.77           C
ATOM   1726  HA  LYS A 118       9.735   8.820 -31.233  1.00  7.77           H
ATOM   1727  C   LYS A 118       7.640   8.919 -31.474  1.00  7.77           C
ATOM   1728  O   LYS A 118       7.564   8.968 -32.697  1.00  7.77           O
ATOM   1729  CB  LYS A 118       9.015   6.833 -31.142  1.00  7.77           C
ATOM   1730 1HB  LYS A 118       8.233   6.279 -30.622  1.00  7.77           H
ATOM   1731 2HB  LYS A 118       8.901   6.682 -32.213  1.00  7.77           H
ATOM   1732  CG  LYS A 118      10.381   6.293 -30.741  1.00  7.77           C
ATOM   1733 1HG  LYS A 118      11.133   6.724 -31.399  1.00  7.77           H
ATOM   1734 2HG  LYS A 118      10.609   6.579 -29.715  1.00  7.77           H
ATOM   1735  CD  LYS A 118      10.412   4.787 -30.838  1.00  7.77           C
ATOM   1736 1HD  LYS A 118       9.699   4.379 -30.120  1.00  7.77           H
ATOM   1737 2HD  LYS A 118      10.116   4.480 -31.841  1.00  7.77           H
ATOM   1738  CE  LYS A 118      11.802   4.244 -30.532  1.00  7.77           C
ATOM   1739 1HE  LYS A 118      12.188   4.719 -29.628  1.00  7.77           H
ATOM   1740 2HE  LYS A 118      11.728   3.170 -30.362  1.00  7.77           H
ATOM   1741  NZ  LYS A 118      12.725   4.497 -31.691  1.00  7.77           N
ATOM   1742 1HZ  LYS A 118      13.582   3.980 -31.580  1.00  7.77           H
ATOM   1743 2HZ  LYS A 118      12.929   5.490 -31.759  1.00  7.77           H
ATOM   1744 3HZ  LYS A 118      12.278   4.200 -32.552  1.00  7.77           H
ATOM   1745  N   ALA A 119       6.756   9.522 -30.686  1.00 11.82           N
ATOM   1746  H   ALA A 119       6.775   9.344 -29.688  1.00 11.82           H
ATOM   1747  CA  ALA A 119       5.793  10.485 -31.216  1.00 11.82           C
ATOM   1748  HA  ALA A 119       5.315  10.076 -32.112  1.00 11.82           H
ATOM   1749  C   ALA A 119       6.559  11.760 -31.597  1.00 11.82           C
ATOM   1750  O   ALA A 119       6.069  12.596 -32.349  1.00 11.82           O
ATOM   1751  CB  ALA A 119       4.714  10.798 -30.177  1.00 11.82           C
ATOM   1752 1HB  ALA A 119       4.276   9.873 -29.802  1.00 11.82           H
ATOM   1753 2HB  ALA A 119       3.930  11.403 -30.635  1.00 11.82           H
ATOM   1754 3HB  ALA A 119       5.148  11.358 -29.350  1.00 11.82           H
ATOM   1755  N   VAL A 120       7.768  11.900 -31.067  1.00 63.10           N
ATOM   1756  H   VAL A 120       8.109  11.197 -30.422  1.00 63.10           H
ATOM   1757  CA  VAL A 120       8.663  13.026 -31.336  1.00 63.10           C
ATOM   1758  HA  VAL A 120       8.206  13.657 -32.098  1.00 63.10           H
ATOM   1759  C   VAL A 120       9.972  12.469 -31.906  1.00 63.10           C
ATOM   1760  O   VAL A 120      11.077  12.919 -31.610  1.00 63.10           O
ATOM   1761  CB  VAL A 120       8.926  13.915 -30.070  1.00 63.10           C
ATOM   1762  HB  VAL A 120       9.877  13.636 -29.620  1.00 63.10           H
ATOM   1763  CG1 VAL A 120       8.989  15.388 -30.487  1.00 63.10           C
ATOM   1764 1HG1 VAL A 120       9.231  16.005 -29.624  1.00 63.10           H
ATOM   1765 2HG1 VAL A 120       8.031  15.709 -30.896  1.00 63.10           H
ATOM   1766 3HG1 VAL A 120       9.765  15.530 -31.239  1.00 63.10           H
ATOM   1767  CG2 VAL A 120       7.842  13.730 -28.992  1.00 63.10           C
ATOM   1768 1HG2 VAL A 120       8.029  14.419 -28.169  1.00 63.10           H
ATOM   1769 2HG2 VAL A 120       7.891  12.718 -28.586  1.00 63.10           H
ATOM   1770 3HG2 VAL A 120       6.852  13.922 -29.401  1.00 63.10           H
ATOM   1771  N   GLU A 121       9.865  11.503 -32.812  1.00 40.30           N
ATOM   1772  H   GLU A 121       8.952  11.163 -33.091  1.00 40.30           H
ATOM   1773  CA  GLU A 121      11.066  10.925 -33.433  1.00 40.30           C
ATOM   1774  HA  GLU A 121      11.809  10.798 -32.646  1.00 40.30           H
ATOM   1775  C   GLU A 121      11.670  11.864 -34.483  1.00 40.30           C
ATOM   1776  O   GLU A 121      12.626  11.535 -35.175  1.00 40.30           O
ATOM   1777  CB  GLU A 121      10.811   9.543 -34.039  1.00 40.30           C
ATOM   1778 1HB  GLU A 121       9.930   9.107 -33.578  1.00 40.30           H
ATOM   1779 2HB  GLU A 121      10.619   9.660 -35.104  1.00 40.30           H
ATOM   1780  CG  GLU A 121      11.982   8.586 -33.824  1.00 40.30           C
ATOM   1781 1HG  GLU A 121      12.903   9.085 -34.121  1.00 40.30           H
ATOM   1782 2HG  GLU A 121      12.046   8.346 -32.765  1.00 40.30           H
ATOM   1783  CD  GLU A 121      11.858   7.305 -34.623  1.00 40.30           C
ATOM   1784  OE1 GLU A 121      11.871   7.388 -35.873  1.00 40.30           O
ATOM   1785  OE2 GLU A 121      11.764   6.201 -34.045  1.00 40.30           O
ATOM   1786  N   LEU A 122      11.173  13.090 -34.515  1.00-13.53           N
ATOM   1787  H   LEU A 122      10.344  13.288 -33.977  1.00-13.53           H
ATOM   1788  CA  LEU A 122      11.836  14.206 -35.178  1.00-13.53           C
ATOM   1789  HA  LEU A 122      12.029  13.967 -36.225  1.00-13.53           H
ATOM   1790  C   LEU A 122      13.169  14.475 -34.481  1.00-13.53           C
ATOM   1791  O   LEU A 122      14.129  14.917 -35.103  1.00-13.53           O
ATOM   1792  CB  LEU A 122      10.948  15.450 -35.073  1.00-13.53           C
ATOM   1793 1HB  LEU A 122      10.757  15.632 -34.015  1.00-13.53           H
ATOM   1794 2HB  LEU A 122      11.511  16.299 -35.459  1.00-13.53           H
ATOM   1795  CG  LEU A 122       9.595  15.412 -35.801  1.00-13.53           C
ATOM   1796  HG  LEU A 122       9.045  14.529 -35.476  1.00-13.53           H
ATOM   1797  CD1 LEU A 122       8.776  16.643 -35.439  1.00-13.53           C
ATOM   1798 1HD1 LEU A 122       7.800  16.589 -35.924  1.00-13.53           H
ATOM   1799 2HD1 LEU A 122       9.291  17.549 -35.764  1.00-13.53           H
ATOM   1800 3HD1 LEU A 122       8.623  16.681 -34.360  1.00-13.53           H
ATOM   1801  CD2 LEU A 122       9.767  15.353 -37.316  1.00-13.53           C
ATOM   1802 1HD2 LEU A 122       8.789  15.345 -37.795  1.00-13.53           H
ATOM   1803 2HD2 LEU A 122      10.295  14.443 -37.598  1.00-13.53           H
ATOM   1804 3HD2 LEU A 122      10.331  16.218 -37.667  1.00-13.53           H
ATOM   1805  N   GLU A 123      13.248  14.149 -33.196  1.00 31.06           N
ATOM   1806  H   GLU A 123      12.423  13.806 -32.708  1.00 31.06           H
ATOM   1807  CA  GLU A 123      14.489  14.285 -32.428  1.00 31.06           C
ATOM   1808  HA  GLU A 123      15.058  15.105 -32.854  1.00 31.06           H
ATOM   1809  C   GLU A 123      15.343  13.011 -32.527  1.00 31.06           C
ATOM   1810  O   GLU A 123      16.394  12.880 -31.895  1.00 31.06           O
ATOM   1811  CB  GLU A 123      14.192  14.621 -30.955  1.00 31.06           C
ATOM   1812 1HB  GLU A 123      13.883  13.698 -30.470  1.00 31.06           H
ATOM   1813 2HB  GLU A 123      15.117  14.949 -30.481  1.00 31.06           H
ATOM   1814  CG  GLU A 123      13.087  15.663 -30.657  1.00 31.06           C
ATOM   1815 1HG  GLU A 123      12.158  15.340 -31.125  1.00 31.06           H
ATOM   1816 2HG  GLU A 123      12.920  15.666 -29.579  1.00 31.06           H
ATOM   1817  CD  GLU A 123      13.365  17.097 -31.092  1.00 31.06           C
ATOM   1818  OE1 GLU A 123      14.199  17.365 -31.985  1.00 31.06           O
ATOM   1819  OE2 GLU A 123      12.673  18.001 -30.569  1.00 31.06           O
ATOM   1820  N   LYS A 124      14.861  12.083 -33.352  1.00 34.05           N
ATOM   1821  H   LYS A 124      13.998  12.301 -33.837  1.00 34.05           H
ATOM   1822  CA  LYS A 124      15.463  10.770 -33.657  1.00 34.05           C
ATOM   1823  HA  LYS A 124      14.772  10.260 -34.328  1.00 34.05           H
ATOM   1824  C   LYS A 124      15.620   9.878 -32.432  1.00 34.05           C
ATOM   1825  O   LYS A 124      16.581   9.126 -32.312  1.00 34.05           O
ATOM   1826  CB  LYS A 124      16.794  10.879 -34.416  1.00 34.05           C
ATOM   1827 1HB  LYS A 124      17.583  11.087 -33.695  1.00 34.05           H
ATOM   1828 2HB  LYS A 124      17.006   9.912 -34.875  1.00 34.05           H
ATOM   1829  CG  LYS A 124      16.873  11.959 -35.488  1.00 34.05           C
ATOM   1830 1HG  LYS A 124      16.791  12.925 -34.991  1.00 34.05           H
ATOM   1831 2HG  LYS A 124      17.861  11.897 -35.941  1.00 34.05           H
ATOM   1832  CD  LYS A 124      15.836  11.911 -36.607  1.00 34.05           C
ATOM   1833 1HD  LYS A 124      15.856  10.930 -37.082  1.00 34.05           H
ATOM   1834 2HD  LYS A 124      14.845  12.090 -36.198  1.00 34.05           H
ATOM   1835  CE  LYS A 124      16.138  12.989 -37.647  1.00 34.05           C
ATOM   1836 1HE  LYS A 124      17.121  12.801 -38.080  1.00 34.05           H
ATOM   1837 2HE  LYS A 124      15.390  12.934 -38.442  1.00 34.05           H
ATOM   1838  NZ  LYS A 124      16.122  14.369 -37.058  1.00 34.05           N
ATOM   1839 1HZ  LYS A 124      16.324  15.058 -37.769  1.00 34.05           H
ATOM   1840 2HZ  LYS A 124      16.823  14.447 -36.331  1.00 34.05           H
ATOM   1841 3HZ  LYS A 124      15.213  14.569 -36.650  1.00 34.05           H
ATOM   1842  N   THR A 125      14.654   9.970 -31.534  1.00 40.00           N
ATOM   1843  H   THR A 125      13.862  10.562 -31.714  1.00 40.00           H
ATOM   1844  CA  THR A 125      14.655   9.230 -30.278  1.00 40.00           C
ATOM   1845  HA  THR A 125      15.506   9.552 -29.679  1.00 40.00           H
ATOM   1846  C   THR A 125      14.780   7.718 -30.493  1.00 40.00           C
ATOM   1847  O   THR A 125      14.052   7.092 -31.267  1.00 40.00           O
ATOM   1848  CB  THR A 125      13.353   9.565 -29.529  1.00 40.00           C
ATOM   1849  HB  THR A 125      13.135   8.805 -28.779  1.00 40.00           H
ATOM   1850  OG1 THR A 125      12.300   9.660 -30.491  1.00 40.00           O
ATOM   1851  HG1 THR A 125      11.519  10.027 -30.049  1.00 40.00           H
ATOM   1852  CG2 THR A 125      13.422  10.940 -28.882  1.00 40.00           C
ATOM   1853 1HG2 THR A 125      12.475  11.157 -28.387  1.00 40.00           H
ATOM   1854 2HG2 THR A 125      13.600  11.703 -29.637  1.00 40.00           H
ATOM   1855 3HG2 THR A 125      14.221  10.969 -28.145  1.00 40.00           H
ATOM   1856  N   GLU A 126      15.774   7.143 -29.835  1.00  2.66           N
ATOM   1857  H   GLU A 126      16.343   7.711 -29.213  1.00  2.66           H
ATOM   1858  CA  GLU A 126      16.120   5.726 -29.930  1.00  2.66           C
ATOM   1859  HA  GLU A 126      15.708   5.279 -30.834  1.00  2.66           H
ATOM   1860  C   GLU A 126      15.538   5.054 -28.684  1.00  2.66           C
ATOM   1861  O   GLU A 126      15.143   5.761 -27.766  1.00  2.66           O
ATOM   1862  CB  GLU A 126      17.649   5.592 -29.934  1.00  2.66           C
ATOM   1863 1HB  GLU A 126      18.030   6.023 -29.008  1.00  2.66           H
ATOM   1864 2HB  GLU A 126      17.905   4.533 -29.955  1.00  2.66           H
ATOM   1865  CG  GLU A 126      18.340   6.288 -31.118  1.00  2.66           C
ATOM   1866 1HG  GLU A 126      17.964   5.857 -32.046  1.00  2.66           H
ATOM   1867 2HG  GLU A 126      18.090   7.347 -31.099  1.00  2.66           H
ATOM   1868  CD  GLU A 126      19.858   6.163 -31.094  1.00  2.66           C
ATOM   1869  OE1 GLU A 126      20.404   5.479 -30.198  1.00  2.66           O
ATOM   1870  OE2 GLU A 126      20.546   6.757 -31.957  1.00  2.66           O
ATOM   1871  N   ALA A 127      15.506   3.731 -28.580  1.00 -0.62           N
ATOM   1872  H   ALA A 127      15.843   3.152 -29.344  1.00 -0.62           H
ATOM   1873  CA  ALA A 127      15.003   3.081 -27.360  1.00 -0.62           C
ATOM   1874  HA  ALA A 127      14.006   3.470 -27.140  1.00 -0.62           H
ATOM   1875  C   ALA A 127      15.905   3.388 -26.156  1.00 -0.62           C
ATOM   1876  O   ALA A 127      15.475   3.398 -25.004  1.00 -0.62           O
ATOM   1877  CB  ALA A 127      14.894   1.580 -27.571  1.00 -0.62           C
ATOM   1878 1HB  ALA A 127      14.262   1.369 -28.435  1.00 -0.62           H
ATOM   1879 2HB  ALA A 127      14.442   1.122 -26.689  1.00 -0.62           H
ATOM   1880 3HB  ALA A 127      15.882   1.148 -27.724  1.00 -0.62           H
ATOM   1881  N   ASP A 128      17.155   3.718 -26.449  1.00  2.42           N
ATOM   1882  H   ASP A 128      17.464   3.646 -27.409  1.00  2.42           H
ATOM   1883  CA  ASP A 128      18.110   4.179 -25.443  1.00  2.42           C
ATOM   1884  HA  ASP A 128      18.177   3.439 -24.646  1.00  2.42           H
ATOM   1885  C   ASP A 128      17.679   5.497 -24.800  1.00  2.42           C
ATOM   1886  O   ASP A 128      18.016   5.762 -23.647  1.00  2.42           O
ATOM   1887  CB  ASP A 128      19.501   4.354 -26.059  1.00  2.42           C
ATOM   1888 1HB  ASP A 128      19.408   4.684 -27.094  1.00  2.42           H
ATOM   1889 2HB  ASP A 128      20.022   5.126 -25.496  1.00  2.42           H
ATOM   1890  CG  ASP A 128      20.340   3.088 -25.981  1.00  2.42           C
ATOM   1891  OD1 ASP A 128      19.832   1.971 -26.215  1.00  2.42           O
ATOM   1892  OD2 ASP A 128      21.526   3.188 -25.606  1.00  2.42           O
ATOM   1893  N   ASN A 129      16.879   6.297 -25.493  1.00 -8.55           N
ATOM   1894  H   ASN A 129      16.590   6.044 -26.435  1.00 -8.55           H
ATOM   1895  CA  ASN A 129      16.343   7.527 -24.910  1.00 -8.55           C
ATOM   1896  HA  ASN A 129      17.157   8.098 -24.466  1.00 -8.55           H
ATOM   1897  C   ASN A 129      15.354   7.184 -23.795  1.00 -8.55           C
ATOM   1898  O   ASN A 129      15.153   7.978 -22.887  1.00 -8.55           O
ATOM   1899  CB  ASN A 129      15.640   8.415 -25.951  1.00 -8.55           C
ATOM   1900 1HB  ASN A 129      14.912   7.833 -26.508  1.00 -8.55           H
ATOM   1901 2HB  ASN A 129      15.100   9.197 -25.432  1.00 -8.55           H
ATOM   1902  CG  ASN A 129      16.590   9.076 -26.911  1.00 -8.55           C
ATOM   1903  OD1 ASN A 129      17.300   8.423 -27.664  1.00 -8.55           O
ATOM   1904  ND2 ASN A 129      16.585  10.378 -26.924  1.00 -8.55           N
ATOM   1905 1HD2 ASN A 129      17.136  10.861 -27.626  1.00 -8.55           H
ATOM   1906 2HD2 ASN A 129      16.022  10.892 -26.269  1.00 -8.55           H
ATOM   1907  N   ALA A 130      14.757   6.002 -23.824  1.00 19.41           N
ATOM   1908  H   ALA A 130      14.927   5.363 -24.590  1.00 19.41           H
ATOM   1909  CA  ALA A 130      13.873   5.586 -22.742  1.00 19.41           C
ATOM   1910  HA  ALA A 130      13.431   6.472 -22.287  1.00 19.41           H
ATOM   1911  C   ALA A 130      14.657   4.843 -21.654  1.00 19.41           C
ATOM   1912  O   ALA A 130      14.574   5.178 -20.474  1.00 19.41           O
ATOM   1913  CB  ALA A 130      12.734   4.713 -23.307  1.00 19.41           C
ATOM   1914 1HB  ALA A 130      12.178   5.280 -24.057  1.00 19.41           H
ATOM   1915 2HB  ALA A 130      12.053   4.427 -22.509  1.00 19.41           H
ATOM   1916 3HB  ALA A 130      13.139   3.815 -23.776  1.00 19.41           H
ATOM   1917  N   GLU A 131      15.377   3.797 -22.035  1.00 -3.70           N
ATOM   1918  H   GLU A 131      15.440   3.557 -23.022  1.00 -3.70           H
ATOM   1919  CA  GLU A 131      15.976   2.915 -21.030  1.00 -3.70           C
ATOM   1920  HA  GLU A 131      15.212   2.710 -20.280  1.00 -3.70           H
ATOM   1921  C   GLU A 131      17.171   3.508 -20.283  1.00 -3.70           C
ATOM   1922  O   GLU A 131      17.269   3.387 -19.060  1.00 -3.70           O
ATOM   1923  CB  GLU A 131      16.352   1.572 -21.669  1.00 -3.70           C
ATOM   1924 1HB  GLU A 131      15.501   1.240 -22.264  1.00 -3.70           H
ATOM   1925 2HB  GLU A 131      17.204   1.708 -22.334  1.00 -3.70           H
ATOM   1926  CG  GLU A 131      16.667   0.480 -20.647  1.00 -3.70           C
ATOM   1927 1HG  GLU A 131      17.624   0.696 -20.170  1.00 -3.70           H
ATOM   1928 2HG  GLU A 131      15.894   0.492 -19.883  1.00 -3.70           H
ATOM   1929  CD  GLU A 131      16.705  -0.909 -21.267  1.00 -3.70           C
ATOM   1930  OE1 GLU A 131      15.820  -1.737 -20.968  1.00 -3.70           O
ATOM   1931  OE2 GLU A 131      17.616  -1.193 -22.078  1.00 -3.70           O
ATOM   1932  N   ARG A 132      18.089   4.169 -20.978  1.00 24.57           N
ATOM   1933  H   ARG A 132      17.953   4.352 -21.967  1.00 24.57           H
ATOM   1934  CA  ARG A 132      19.307   4.644 -20.306  1.00 24.57           C
ATOM   1935  HA  ARG A 132      19.733   3.788 -19.784  1.00 24.57           H
ATOM   1936  C   ARG A 132      19.063   5.698 -19.228  1.00 24.57           C
ATOM   1937  O   ARG A 132      19.604   5.545 -18.134  1.00 24.57           O
ATOM   1938  CB  ARG A 132      20.358   5.162 -21.297  1.00 24.57           C
ATOM   1939 1HB  ARG A 132      19.976   6.070 -21.760  1.00 24.57           H
ATOM   1940 2HB  ARG A 132      21.254   5.426 -20.742  1.00 24.57           H
ATOM   1941  CG  ARG A 132      20.739   4.203 -22.416  1.00 24.57           C
ATOM   1942 1HG  ARG A 132      19.842   3.990 -22.992  1.00 24.57           H
ATOM   1943 2HG  ARG A 132      21.446   4.700 -23.081  1.00 24.57           H
ATOM   1944  CD  ARG A 132      21.332   2.867 -21.990  1.00 24.57           C
ATOM   1945 1HD  ARG A 132      22.415   2.947 -21.916  1.00 24.57           H
ATOM   1946 2HD  ARG A 132      20.923   2.565 -21.027  1.00 24.57           H
ATOM   1947  NE  ARG A 132      20.959   1.886 -23.015  1.00 24.57           N
ATOM   1948  HE  ARG A 132      21.226   2.105 -23.970  1.00 24.57           H
ATOM   1949  CZ  ARG A 132      20.219   0.802 -22.832  1.00 24.57           C
ATOM   1950  NH1 ARG A 132      19.562   0.310 -23.838  1.00 24.57           N
ATOM   1951 1HH1 ARG A 132      19.636   0.739 -24.756  1.00 24.57           H
ATOM   1952 2HH1 ARG A 132      18.968  -0.493 -23.691  1.00 24.57           H
ATOM   1953  NH2 ARG A 132      20.063   0.219 -21.677  1.00 24.57           N
ATOM   1954 1HH2 ARG A 132      20.626   0.492 -20.891  1.00 24.57           H
ATOM   1955 2HH2 ARG A 132      19.380  -0.526 -21.593  1.00 24.57           H
ATOM   1956  N   PRO A 133      18.237   6.737 -19.474  1.00  3.72           N
ATOM   1957  CA  PRO A 133      18.112   7.661 -18.340  1.00  3.72           C
ATOM   1958  HA  PRO A 133      19.098   7.972 -17.995  1.00  3.72           H
ATOM   1959  C   PRO A 133      17.329   7.118 -17.153  1.00  3.72           C
ATOM   1960  O   PRO A 133      17.439   7.661 -16.063  1.00  3.72           O
ATOM   1961  CB  PRO A 133      17.395   8.857 -18.958  1.00  3.72           C
ATOM   1962 1HB  PRO A 133      16.795   9.384 -18.216  1.00  3.72           H
ATOM   1963 2HB  PRO A 133      18.119   9.528 -19.413  1.00  3.72           H
ATOM   1964  CG  PRO A 133      16.566   8.275 -19.987  1.00  3.72           C
ATOM   1965 1HG  PRO A 133      15.683   7.815 -19.545  1.00  3.72           H
ATOM   1966 2HG  PRO A 133      16.280   9.028 -20.720  1.00  3.72           H
ATOM   1967  CD  PRO A 133      17.438   7.234 -20.613  1.00  3.72           C
ATOM   1968 1HD  PRO A 133      16.829   6.445 -21.051  1.00  3.72           H
ATOM   1969 2HD  PRO A 133      18.087   7.682 -21.364  1.00  3.72           H
ATOM   1970  N   ARG A 134      16.565   6.043 -17.309  1.00 -7.16           N
ATOM   1971  H   ARG A 134      16.409   5.643 -18.229  1.00 -7.16           H
ATOM   1972  CA  ARG A 134      16.003   5.387 -16.131  1.00 -7.16           C
ATOM   1973  HA  ARG A 134      15.684   6.144 -15.422  1.00 -7.16           H
ATOM   1974  C   ARG A 134      17.057   4.543 -15.435  1.00 -7.16           C
ATOM   1975  O   ARG A 134      17.218   4.637 -14.221  1.00 -7.16           O
ATOM   1976  CB  ARG A 134      14.803   4.513 -16.489  1.00 -7.16           C
ATOM   1977 1HB  ARG A 134      15.072   3.853 -17.315  1.00 -7.16           H
ATOM   1978 2HB  ARG A 134      14.574   3.896 -15.625  1.00 -7.16           H
ATOM   1979  CG  ARG A 134      13.550   5.303 -16.847  1.00 -7.16           C
ATOM   1980 1HG  ARG A 134      13.357   6.040 -16.070  1.00 -7.16           H
ATOM   1981 2HG  ARG A 134      13.700   5.815 -17.797  1.00 -7.16           H
ATOM   1982  CD  ARG A 134      12.346   4.385 -16.948  1.00 -7.16           C
ATOM   1983 1HD  ARG A 134      12.225   3.852 -16.006  1.00 -7.16           H
ATOM   1984 2HD  ARG A 134      11.451   4.980 -17.125  1.00 -7.16           H
ATOM   1985  NE  ARG A 134      12.515   3.402 -18.023  1.00 -7.16           N
ATOM   1986  HE  ARG A 134      12.929   2.510 -17.766  1.00 -7.16           H
ATOM   1987  CZ  ARG A 134      12.153   3.553 -19.286  1.00 -7.16           C
ATOM   1988  NH1 ARG A 134      12.529   2.659 -20.145  1.00 -7.16           N
ATOM   1989 1HH1 ARG A 134      13.036   1.852 -19.794  1.00 -7.16           H
ATOM   1990 2HH1 ARG A 134      12.281   2.743 -21.110  1.00 -7.16           H
ATOM   1991  NH2 ARG A 134      11.388   4.516 -19.716  1.00 -7.16           N
ATOM   1992 1HH2 ARG A 134      10.826   5.007 -19.030  1.00 -7.16           H
ATOM   1993 2HH2 ARG A 134      11.271   4.687 -20.692  1.00 -7.16           H
ATOM   1994  N   ALA A 135      17.759   3.710 -16.187  1.00  9.27           N
ATOM   1995  H   ALA A 135      17.593   3.674 -17.189  1.00  9.27           H
ATOM   1996  CA  ALA A 135      18.712   2.769 -15.606  1.00  9.27           C
ATOM   1997  HA  ALA A 135      18.189   2.186 -14.846  1.00  9.27           H
ATOM   1998  C   ALA A 135      19.906   3.440 -14.921  1.00  9.27           C
ATOM   1999  O   ALA A 135      20.318   3.028 -13.846  1.00  9.27           O
ATOM   2000  CB  ALA A 135      19.197   1.808 -16.700  1.00  9.27           C
ATOM   2001 1HB  ALA A 135      18.347   1.266 -17.120  1.00  9.27           H
ATOM   2002 2HB  ALA A 135      19.900   1.090 -16.272  1.00  9.27           H
ATOM   2003 3HB  ALA A 135      19.698   2.363 -17.494  1.00  9.27           H
ATOM   2004  N   ARG A 136      20.468   4.466 -15.549  1.00  1.34           N
ATOM   2005  H   ARG A 136      20.049   4.798 -16.416  1.00  1.34           H
ATOM   2006  CA  ARG A 136      21.730   5.079 -15.100  1.00  1.34           C
ATOM   2007  HA  ARG A 136      22.421   4.271 -14.855  1.00  1.34           H
ATOM   2008  C   ARG A 136      21.666   5.958 -13.854  1.00  1.34           C
ATOM   2009  O   ARG A 136      22.703   6.422 -13.373  1.00  1.34           O
ATOM   2010  CB  ARG A 136      22.345   5.870 -16.261  1.00  1.34           C
ATOM   2011 1HB  ARG A 136      21.616   6.597 -16.620  1.00  1.34           H
ATOM   2012 2HB  ARG A 136      23.225   6.406 -15.904  1.00  1.34           H
ATOM   2013  CG  ARG A 136      22.781   4.969 -17.413  1.00  1.34           C
ATOM   2014 1HG  ARG A 136      23.566   4.308 -17.051  1.00  1.34           H
ATOM   2015 2HG  ARG A 136      21.942   4.361 -17.748  1.00  1.34           H
ATOM   2016  CD  ARG A 136      23.302   5.762 -18.597  1.00  1.34           C
ATOM   2017 1HD  ARG A 136      22.503   6.405 -18.970  1.00  1.34           H
ATOM   2018 2HD  ARG A 136      24.137   6.384 -18.271  1.00  1.34           H
ATOM   2019  NE  ARG A 136      23.760   4.862 -19.668  1.00  1.34           N
ATOM   2020  HE  ARG A 136      23.765   3.873 -19.456  1.00  1.34           H
ATOM   2021  CZ  ARG A 136      24.188   5.229 -20.870  1.00  1.34           C
ATOM   2022  NH1 ARG A 136      24.710   4.344 -21.667  1.00  1.34           N
ATOM   2023 1HH1 ARG A 136      24.771   3.373 -21.397  1.00  1.34           H
ATOM   2024 2HH1 ARG A 136      25.054   4.639 -22.573  1.00  1.34           H
ATOM   2025  NH2 ARG A 136      24.048   6.435 -21.347  1.00  1.34           N
ATOM   2026 1HH2 ARG A 136      23.589   7.144 -20.800  1.00  1.34           H
ATOM   2027 2HH2 ARG A 136      24.410   6.661 -22.261  1.00  1.34           H
ATOM   2028  N   ARG A 137      20.482   6.177 -13.303  1.00 14.47           N
ATOM   2029  H   ARG A 137      19.663   5.769 -13.731  1.00 14.47           H
ATOM   2030  CA  ARG A 137      20.343   6.904 -12.034  1.00 14.47           C
ATOM   2031  HA  ARG A 137      20.984   7.787 -12.029  1.00 14.47           H
ATOM   2032  C   ARG A 137      20.794   5.993 -10.892  1.00 14.47           C
ATOM   2033  O   ARG A 137      21.266   4.869 -11.124  1.00 14.47           O
ATOM   2034  CB  ARG A 137      18.884   7.326 -11.814  1.00 14.47           C
ATOM   2035 1HB  ARG A 137      18.266   6.428 -11.785  1.00 14.47           H
ATOM   2036 2HB  ARG A 137      18.806   7.826 -10.849  1.00 14.47           H
ATOM   2037  CG  ARG A 137      18.304   8.265 -12.857  1.00 14.47           C
ATOM   2038 1HG  ARG A 137      18.266   7.751 -13.810  1.00 14.47           H
ATOM   2039 2HG  ARG A 137      17.291   8.524 -12.555  1.00 14.47           H
ATOM   2040  CD  ARG A 137      19.120   9.541 -13.019  1.00 14.47           C
ATOM   2041 1HD  ARG A 137      19.344   9.940 -12.030  1.00 14.47           H
ATOM   2042 2HD  ARG A 137      20.056   9.299 -13.524  1.00 14.47           H
ATOM   2043  NE  ARG A 137      18.405  10.568 -13.786  1.00 14.47           N
ATOM   2044  HE  ARG A 137      17.409  10.419 -13.928  1.00 14.47           H
ATOM   2045  CZ  ARG A 137      18.917  11.687 -14.277  1.00 14.47           C
ATOM   2046  NH1 ARG A 137      18.136  12.530 -14.890  1.00 14.47           N
ATOM   2047 1HH1 ARG A 137      17.139  12.354 -14.956  1.00 14.47           H
ATOM   2048 2HH1 ARG A 137      18.517  13.380 -15.267  1.00 14.47           H
ATOM   2049  NH2 ARG A 137      20.181  12.000 -14.164  1.00 14.47           N
ATOM   2050 1HH2 ARG A 137      20.797  11.383 -13.668  1.00 14.47           H
ATOM   2051 2HH2 ARG A 137      20.533  12.860 -14.555  1.00 14.47           H
ATOM   2052  N   ARG A 138      20.570   6.415  -9.654  1.00  6.94           N
ATOM   2053  H   ARG A 138      20.298   7.380  -9.493  1.00  6.94           H
ATOM   2054  CA  ARG A 138      20.559   5.464  -8.542  1.00  6.94           C
ATOM   2055  HA  ARG A 138      21.526   4.971  -8.450  1.00  6.94           H
ATOM   2056  C   ARG A 138      19.499   4.457  -8.960  1.00  6.94           C
ATOM   2057  O   ARG A 138      18.458   4.860  -9.481  1.00  6.94           O
ATOM   2058  CB  ARG A 138      20.156   6.122  -7.218  1.00  6.94           C
ATOM   2059 1HB  ARG A 138      20.800   6.982  -7.032  1.00  6.94           H
ATOM   2060 2HB  ARG A 138      19.126   6.471  -7.300  1.00  6.94           H
ATOM   2061  CG  ARG A 138      20.260   5.164  -6.036  1.00  6.94           C
ATOM   2062 1HG  ARG A 138      20.442   4.159  -6.409  1.00  6.94           H
ATOM   2063 2HG  ARG A 138      21.111   5.450  -5.420  1.00  6.94           H
ATOM   2064  CD  ARG A 138      19.020   5.113  -5.160  1.00  6.94           C
ATOM   2065 1HD  ARG A 138      18.882   6.073  -4.661  1.00  6.94           H
ATOM   2066 2HD  ARG A 138      18.143   4.880  -5.768  1.00  6.94           H
ATOM   2067  NE  ARG A 138      19.226   4.051  -4.171  1.00  6.94           N
ATOM   2068  HE  ARG A 138      20.076   3.508  -4.263  1.00  6.94           H
ATOM   2069  CZ  ARG A 138      18.432   3.714  -3.169  1.00  6.94           C
ATOM   2070  NH1 ARG A 138      18.790   2.697  -2.448  1.00  6.94           N
ATOM   2071 1HH1 ARG A 138      19.586   2.145  -2.715  1.00  6.94           H
ATOM   2072 2HH1 ARG A 138      18.275   2.500  -1.599  1.00  6.94           H
ATOM   2073  NH2 ARG A 138      17.355   4.360  -2.821  1.00  6.94           N
ATOM   2074 1HH2 ARG A 138      17.098   5.210  -3.299  1.00  6.94           H
ATOM   2075 2HH2 ARG A 138      16.784   4.018  -2.053  1.00  6.94           H
ATOM   2076  N   ARG A 139      19.766   3.169  -8.783  1.00 23.62           N
ATOM   2077  H   ARG A 139      20.622   2.886  -8.337  1.00 23.62           H
ATOM   2078  CA  ARG A 139      18.809   2.148  -9.215  1.00 23.62           C
ATOM   2079  HA  ARG A 139      18.518   2.354 -10.243  1.00 23.62           H
ATOM   2080  C   ARG A 139      17.580   2.361  -8.349  1.00 23.62           C
ATOM   2081  O   ARG A 139      17.658   2.427  -7.126  1.00 23.62           O
ATOM   2082  CB  ARG A 139      19.399   0.733  -9.153  1.00 23.62           C
ATOM   2083 1HB  ARG A 139      20.120   0.684  -8.336  1.00 23.62           H
ATOM   2084 2HB  ARG A 139      18.595   0.028  -8.943  1.00 23.62           H
ATOM   2085  CG  ARG A 139      20.075   0.311 -10.473  1.00 23.62           C
ATOM   2086 1HG  ARG A 139      20.382  -0.733 -10.403  1.00 23.62           H
ATOM   2087 2HG  ARG A 139      19.339   0.404 -11.271  1.00 23.62           H
ATOM   2088  CD  ARG A 139      21.287   1.177 -10.842  1.00 23.62           C
ATOM   2089 1HD  ARG A 139      20.974   2.220 -10.856  1.00 23.62           H
ATOM   2090 2HD  ARG A 139      22.058   1.056 -10.080  1.00 23.62           H
ATOM   2091  NE  ARG A 139      21.861   0.885 -12.162  1.00 23.62           N
ATOM   2092  HE  ARG A 139      21.543   0.059 -12.644  1.00 23.62           H
ATOM   2093  CZ  ARG A 139      22.764   1.627 -12.792  1.00 23.62           C
ATOM   2094  NH1 ARG A 139      23.251   1.180 -13.904  1.00 23.62           N
ATOM   2095 1HH1 ARG A 139      22.818   0.382 -14.356  1.00 23.62           H
ATOM   2096 2HH1 ARG A 139      24.040   1.628 -14.350  1.00 23.62           H
ATOM   2097  NH2 ARG A 139      23.182   2.796 -12.376  1.00 23.62           N
ATOM   2098 1HH2 ARG A 139      22.677   3.268 -11.642  1.00 23.62           H
ATOM   2099 2HH2 ARG A 139      23.968   3.240 -12.823  1.00 23.62           H
ATOM   2100  N   LYS A 140      16.487   2.644  -9.040  1.00 36.77           N
ATOM   2101  H   LYS A 140      16.527   2.602 -10.052  1.00 36.77           H
ATOM   2102  CA  LYS A 140      15.254   3.120  -8.424  1.00 36.77           C
ATOM   2103  HA  LYS A 140      15.515   3.981  -7.815  1.00 36.77           H
ATOM   2104  C   LYS A 140      14.689   2.046  -7.495  1.00 36.77           C
ATOM   2105  O   LYS A 140      14.629   0.876  -7.870  1.00 36.77           O
ATOM   2106  CB  LYS A 140      14.299   3.610  -9.526  1.00 36.77           C
ATOM   2107 1HB  LYS A 140      13.332   3.846  -9.085  1.00 36.77           H
ATOM   2108 2HB  LYS A 140      14.726   4.539  -9.903  1.00 36.77           H
ATOM   2109  CG  LYS A 140      14.105   2.697 -10.744  1.00 36.77           C
ATOM   2110 1HG  LYS A 140      15.069   2.335 -11.081  1.00 36.77           H
ATOM   2111 2HG  LYS A 140      13.483   1.851 -10.476  1.00 36.77           H
ATOM   2112  CD  LYS A 140      13.483   3.448 -11.908  1.00 36.77           C
ATOM   2113 1HD  LYS A 140      12.450   3.687 -11.669  1.00 36.77           H
ATOM   2114 2HD  LYS A 140      14.027   4.382 -12.038  1.00 36.77           H
ATOM   2115  CE  LYS A 140      13.574   2.675 -13.235  1.00 36.77           C
ATOM   2116 1HE  LYS A 140      13.220   3.340 -14.024  1.00 36.77           H
ATOM   2117 2HE  LYS A 140      14.629   2.474 -13.433  1.00 36.77           H
ATOM   2118  NZ  LYS A 140      12.826   1.381 -13.374  1.00 36.77           N
ATOM   2119 1HZ  LYS A 140      12.990   0.995 -14.297  1.00 36.77           H
ATOM   2120 2HZ  LYS A 140      11.835   1.534 -13.255  1.00 36.77           H
ATOM   2121 3HZ  LYS A 140      13.132   0.705 -12.681  1.00 36.77           H
ATOM   2122  N   PRO A 141      14.433   2.395  -6.223  1.00 29.31           N
ATOM   2123  CA  PRO A 141      14.156   1.271  -5.326  1.00 29.31           C
ATOM   2124  HA  PRO A 141      14.841   0.456  -5.531  1.00 29.31           H
ATOM   2125  C   PRO A 141      12.723   0.744  -5.290  1.00 29.31           C
ATOM   2126  O   PRO A 141      11.758   1.508  -5.274  1.00 29.31           O
ATOM   2127  CB  PRO A 141      14.502   1.866  -3.959  1.00 29.31           C
ATOM   2128 1HB  PRO A 141      13.942   1.373  -3.166  1.00 29.31           H
ATOM   2129 2HB  PRO A 141      15.576   1.793  -3.784  1.00 29.31           H
ATOM   2130  CG  PRO A 141      14.100   3.287  -4.084  1.00 29.31           C
ATOM   2131 1HG  PRO A 141      13.020   3.379  -3.968  1.00 29.31           H
ATOM   2132 2HG  PRO A 141      14.616   3.906  -3.352  1.00 29.31           H
ATOM   2133  CD  PRO A 141      14.501   3.668  -5.479  1.00 29.31           C
ATOM   2134 1HD  PRO A 141      13.801   4.395  -5.889  1.00 29.31           H
ATOM   2135 2HD  PRO A 141      15.519   4.060  -5.491  1.00 29.31           H
ATOM   2136  N   ARG A 142      12.585  -0.571  -5.188  1.00 42.32           N
ATOM   2137  H   ARG A 142      13.391  -1.169  -5.373  1.00 42.32           H
ATOM   2138  CA  ARG A 142      11.331  -1.162  -4.721  1.00 42.32           C
ATOM   2139  HA  ARG A 142      10.472  -0.653  -5.138  1.00 42.32           H
ATOM   2140  C   ARG A 142      11.453  -0.834  -3.246  1.00 42.32           C
ATOM   2141  O   ARG A 142      12.475  -1.148  -2.621  1.00 42.32           O
ATOM   2142  CB  ARG A 142      11.251  -2.679  -4.944  1.00 42.32           C
ATOM   2143 1HB  ARG A 142      10.857  -2.852  -5.944  1.00 42.32           H
ATOM   2144 2HB  ARG A 142      12.254  -3.100  -4.899  1.00 42.32           H
ATOM   2145  CG  ARG A 142      10.376  -3.423  -3.927  1.00 42.32           C
ATOM   2146 1HG  ARG A 142      10.908  -3.492  -2.978  1.00 42.32           H
ATOM   2147 2HG  ARG A 142       9.444  -2.879  -3.774  1.00 42.32           H
ATOM   2148  CD  ARG A 142      10.052  -4.819  -4.420  1.00 42.32           C
ATOM   2149 1HD  ARG A 142       9.434  -4.730  -5.314  1.00 42.32           H
ATOM   2150 2HD  ARG A 142      10.979  -5.329  -4.685  1.00 42.32           H
ATOM   2151  NE  ARG A 142       9.334  -5.625  -3.423  1.00 42.32           N
ATOM   2152  HE  ARG A 142       9.253  -5.239  -2.486  1.00 42.32           H
ATOM   2153  CZ  ARG A 142       8.789  -6.816  -3.630  1.00 42.32           C
ATOM   2154  NH1 ARG A 142       8.282  -7.469  -2.627  1.00 42.32           N
ATOM   2155 1HH1 ARG A 142       8.244  -7.049  -1.705  1.00 42.32           H
ATOM   2156 2HH1 ARG A 142       7.935  -8.403  -2.769  1.00 42.32           H
ATOM   2157  NH2 ARG A 142       8.747  -7.401  -4.798  1.00 42.32           N
ATOM   2158 1HH2 ARG A 142       9.121  -6.930  -5.614  1.00 42.32           H
ATOM   2159 2HH2 ARG A 142       8.309  -8.300  -4.894  1.00 42.32           H
ATOM   2160  N   VAL A 143      10.470  -0.151  -2.696  1.00  5.86           N
ATOM   2161  H   VAL A 143       9.630   0.073  -3.239  1.00  5.86           H
ATOM   2162  CA  VAL A 143      10.556   0.270  -1.309  1.00  5.86           C
ATOM   2163  HA  VAL A 143      11.535   0.708  -1.128  1.00  5.86           H
ATOM   2164  C   VAL A 143      10.417  -0.987  -0.464  1.00  5.86           C
ATOM   2165  O   VAL A 143       9.513  -1.802  -0.646  1.00  5.86           O
ATOM   2166  CB  VAL A 143       9.470   1.325  -0.968  1.00  5.86           C
ATOM   2167  HB  VAL A 143       8.498   0.911  -1.210  1.00  5.86           H
ATOM   2168  CG1 VAL A 143       9.494   1.697   0.523  1.00  5.86           C
ATOM   2169 1HG1 VAL A 143       8.781   2.493   0.715  1.00  5.86           H
ATOM   2170 2HG1 VAL A 143      10.490   2.021   0.821  1.00  5.86           H
ATOM   2171 3HG1 VAL A 143       9.199   0.835   1.117  1.00  5.86           H
ATOM   2172  CG2 VAL A 143       9.678   2.590  -1.811  1.00  5.86           C
ATOM   2173 1HG2 VAL A 143       8.856   3.281  -1.633  1.00  5.86           H
ATOM   2174 2HG2 VAL A 143       9.679   2.330  -2.869  1.00  5.86           H
ATOM   2175 3HG2 VAL A 143      10.623   3.065  -1.554  1.00  5.86           H
ATOM   2176  N   LEU A 144      11.337  -1.152   0.471  1.00 35.47           N
ATOM   2177  H   LEU A 144      12.123  -0.526   0.520  1.00 35.47           H
ATOM   2178  CA  LEU A 144      11.166  -2.134   1.530  1.00 35.47           C
ATOM   2179  HA  LEU A 144      10.619  -3.005   1.172  1.00 35.47           H
ATOM   2180  C   LEU A 144      10.323  -1.356   2.530  1.00 35.47           C
ATOM   2181  O   LEU A 144      10.814  -0.416   3.157  1.00 35.47           O
ATOM   2182  CB  LEU A 144      12.518  -2.553   2.111  1.00 35.47           C
ATOM   2183 1HB  LEU A 144      13.014  -1.661   2.494  1.00 35.47           H
ATOM   2184 2HB  LEU A 144      12.332  -3.221   2.950  1.00 35.47           H
ATOM   2185  CG  LEU A 144      13.491  -3.249   1.145  1.00 35.47           C
ATOM   2186  HG  LEU A 144      13.678  -2.582   0.305  1.00 35.47           H
ATOM   2187  CD1 LEU A 144      14.818  -3.487   1.846  1.00 35.47           C
ATOM   2188 1HD1 LEU A 144      15.538  -3.872   1.130  1.00 35.47           H
ATOM   2189 2HD1 LEU A 144      14.697  -4.201   2.661  1.00 35.47           H
ATOM   2190 3HD1 LEU A 144      15.203  -2.548   2.244  1.00 35.47           H
ATOM   2191  CD2 LEU A 144      12.965  -4.561   0.578  1.00 35.47           C
ATOM   2192 1HD2 LEU A 144      13.726  -5.017  -0.054  1.00 35.47           H
ATOM   2193 2HD2 LEU A 144      12.079  -4.376  -0.029  1.00 35.47           H
ATOM   2194 3HD2 LEU A 144      12.710  -5.246   1.388  1.00 35.47           H
ATOM   2195  N   PHE A 145       9.036  -1.652   2.602  1.00 17.05           N
ATOM   2196  H   PHE A 145       8.662  -2.419   2.062  1.00 17.05           H
ATOM   2197  CA  PHE A 145       8.141  -0.870   3.450  1.00 17.05           C
ATOM   2198  HA  PHE A 145       8.353   0.192   3.333  1.00 17.05           H
ATOM   2199  C   PHE A 145       8.437  -1.258   4.891  1.00 17.05           C
ATOM   2200  O   PHE A 145       8.270  -2.412   5.289  1.00 17.05           O
ATOM   2201  CB  PHE A 145       6.671  -1.126   3.107  1.00 17.05           C
ATOM   2202 1HB  PHE A 145       6.514  -2.197   2.988  1.00 17.05           H
ATOM   2203 2HB  PHE A 145       6.066  -0.778   3.940  1.00 17.05           H
ATOM   2204  CG  PHE A 145       6.189  -0.409   1.871  1.00 17.05           C
ATOM   2205  CD1 PHE A 145       6.637  -0.770   0.590  1.00 17.05           C
ATOM   2206  HD1 PHE A 145       7.343  -1.576   0.470  1.00 17.05           H
ATOM   2207  CD2 PHE A 145       5.252   0.631   1.989  1.00 17.05           C
ATOM   2208  HD2 PHE A 145       4.899   0.926   2.965  1.00 17.05           H
ATOM   2209  CE1 PHE A 145       6.166  -0.093  -0.557  1.00 17.05           C
ATOM   2210  HE1 PHE A 145       6.549  -0.352  -1.529  1.00 17.05           H
ATOM   2211  CE2 PHE A 145       4.741   1.283   0.834  1.00 17.05           C
ATOM   2212  HE2 PHE A 145       3.992   2.052   0.927  1.00 17.05           H
ATOM   2213  CZ  PHE A 145       5.205   0.919  -0.439  1.00 17.05           C
ATOM   2214  HZ  PHE A 145       4.824   1.410  -1.324  1.00 17.05           H
ATOM   2215  N   SER A 146       8.913  -0.299   5.666  1.00-15.76           N
ATOM   2216  H   SER A 146       9.061   0.624   5.271  1.00-15.76           H
ATOM   2217  CA  SER A 146       9.209  -0.526   7.077  1.00-15.76           C
ATOM   2218  HA  SER A 146       9.806  -1.431   7.192  1.00-15.76           H
ATOM   2219  C   SER A 146       7.886  -0.699   7.808  1.00-15.76           C
ATOM   2220  O   SER A 146       6.857  -0.210   7.341  1.00-15.76           O
ATOM   2221  CB  SER A 146       9.973   0.666   7.650  1.00-15.76           C
ATOM   2222 1HB  SER A 146      10.177   0.491   8.706  1.00-15.76           H
ATOM   2223 2HB  SER A 146      10.920   0.774   7.118  1.00-15.76           H
ATOM   2224  OG  SER A 146       9.220   1.860   7.502  1.00-15.76           O
ATOM   2225  HG  SER A 146       9.132   2.038   6.551  1.00-15.76           H
ATOM   2226  N   GLN A 147       7.894  -1.363   8.955  1.00 -7.41           N
ATOM   2227  H   GLN A 147       8.765  -1.750   9.305  1.00 -7.41           H
ATOM   2228  CA  GLN A 147       6.664  -1.638   9.696  1.00 -7.41           C
ATOM   2229  HA  GLN A 147       6.039  -2.279   9.072  1.00 -7.41           H
ATOM   2230  C   GLN A 147       5.843  -0.387  10.014  1.00 -7.41           C
ATOM   2231  O   GLN A 147       4.621  -0.434   9.954  1.00 -7.41           O
ATOM   2232  CB  GLN A 147       7.002  -2.401  10.983  1.00 -7.41           C
ATOM   2233 1HB  GLN A 147       7.644  -3.242  10.722  1.00 -7.41           H
ATOM   2234 2HB  GLN A 147       7.558  -1.740  11.646  1.00 -7.41           H
ATOM   2235  CG  GLN A 147       5.794  -2.943  11.745  1.00 -7.41           C
ATOM   2236 1HG  GLN A 147       6.137  -3.442  12.651  1.00 -7.41           H
ATOM   2237 2HG  GLN A 147       5.152  -2.113  12.035  1.00 -7.41           H
ATOM   2238  CD  GLN A 147       4.980  -3.920  10.923  1.00 -7.41           C
ATOM   2239  OE1 GLN A 147       5.472  -4.952  10.494  1.00 -7.41           O
ATOM   2240  NE2 GLN A 147       3.740  -3.592  10.679  1.00 -7.41           N
ATOM   2241 1HE2 GLN A 147       3.169  -4.238  10.161  1.00 -7.41           H
ATOM   2242 2HE2 GLN A 147       3.381  -2.708  10.997  1.00 -7.41           H
ATOM   2243  N   ALA A 148       6.475   0.747  10.294  1.00-13.66           N
ATOM   2244  H   ALA A 148       7.484   0.771  10.350  1.00-13.66           H
ATOM   2245  CA  ALA A 148       5.706   1.965  10.539  1.00-13.66           C
ATOM   2246  HA  ALA A 148       4.931   1.734  11.271  1.00-13.66           H
ATOM   2247  C   ALA A 148       5.003   2.482   9.275  1.00-13.66           C
ATOM   2248  O   ALA A 148       3.885   2.995   9.349  1.00-13.66           O
ATOM   2249  CB  ALA A 148       6.603   3.041  11.130  1.00-13.66           C
ATOM   2250 1HB  ALA A 148       7.051   2.681  12.056  1.00-13.66           H
ATOM   2251 2HB  ALA A 148       6.010   3.929  11.352  1.00-13.66           H
ATOM   2252 3HB  ALA A 148       7.385   3.304  10.418  1.00-13.66           H
ATOM   2253  N   GLN A 149       5.628   2.337   8.114  1.00 -9.11           N
ATOM   2254  H   GLN A 149       6.536   1.892   8.077  1.00 -9.11           H
ATOM   2255  CA  GLN A 149       4.978   2.747   6.870  1.00 -9.11           C
ATOM   2256  HA  GLN A 149       4.583   3.756   6.982  1.00 -9.11           H
ATOM   2257  C   GLN A 149       3.805   1.806   6.633  1.00 -9.11           C
ATOM   2258  O   GLN A 149       2.706   2.272   6.373  1.00 -9.11           O
ATOM   2259  CB  GLN A 149       5.930   2.696   5.668  1.00 -9.11           C
ATOM   2260 1HB  GLN A 149       6.395   1.711   5.645  1.00 -9.11           H
ATOM   2261 2HB  GLN A 149       5.351   2.816   4.752  1.00 -9.11           H
ATOM   2262  CG  GLN A 149       7.026   3.759   5.676  1.00 -9.11           C
ATOM   2263 1HG  GLN A 149       6.590   4.728   5.441  1.00 -9.11           H
ATOM   2264 2HG  GLN A 149       7.470   3.810   6.669  1.00 -9.11           H
ATOM   2265  CD  GLN A 149       8.124   3.443   4.685  1.00 -9.11           C
ATOM   2266  OE1 GLN A 149       8.777   2.416   4.803  1.00 -9.11           O
ATOM   2267  NE2 GLN A 149       8.354   4.297   3.726  1.00 -9.11           N
ATOM   2268 1HE2 GLN A 149       9.059   4.074   3.043  1.00 -9.11           H
ATOM   2269 2HE2 GLN A 149       7.843   5.172   3.669  1.00 -9.11           H
ATOM   2270  N   VAL A 150       4.022   0.503   6.778  1.00 -4.44           N
ATOM   2271  H   VAL A 150       4.949   0.177   7.036  1.00 -4.44           H
ATOM   2272  CA  VAL A 150       2.960  -0.489   6.568  1.00 -4.44           C
ATOM   2273  HA  VAL A 150       2.595  -0.413   5.545  1.00 -4.44           H
ATOM   2274  C   VAL A 150       1.797  -0.202   7.506  1.00 -4.44           C
ATOM   2275  O   VAL A 150       0.647  -0.171   7.084  1.00 -4.44           O
ATOM   2276  CB  VAL A 150       3.466  -1.946   6.830  1.00 -4.44           C
ATOM   2277  HB  VAL A 150       3.888  -1.990   7.833  1.00 -4.44           H
ATOM   2278  CG1 VAL A 150       2.335  -2.971   6.747  1.00 -4.44           C
ATOM   2279 1HG1 VAL A 150       2.729  -3.965   6.956  1.00 -4.44           H
ATOM   2280 2HG1 VAL A 150       1.890  -2.964   5.752  1.00 -4.44           H
ATOM   2281 3HG1 VAL A 150       1.562  -2.755   7.484  1.00 -4.44           H
ATOM   2282  CG2 VAL A 150       4.557  -2.342   5.836  1.00 -4.44           C
ATOM   2283 1HG2 VAL A 150       4.878  -3.367   6.030  1.00 -4.44           H
ATOM   2284 2HG2 VAL A 150       5.422  -1.694   5.947  1.00 -4.44           H
ATOM   2285 3HG2 VAL A 150       4.183  -2.274   4.813  1.00 -4.44           H
ATOM   2286  N   TYR A 151       2.095   0.048   8.772  1.00-13.63           N
ATOM   2287  H   TYR A 151       3.065   0.030   9.075  1.00-13.63           H
ATOM   2288  CA  TYR A 151       1.062   0.326   9.756  1.00-13.63           C
ATOM   2289  HA  TYR A 151       0.358  -0.507   9.776  1.00-13.63           H
ATOM   2290  C   TYR A 151       0.265   1.577   9.419  1.00-13.63           C
ATOM   2291  O   TYR A 151      -0.949   1.533   9.468  1.00-13.63           O
ATOM   2292  CB  TYR A 151       1.677   0.481  11.147  1.00-13.63           C
ATOM   2293 1HB  TYR A 151       2.100  -0.474  11.460  1.00-13.63           H
ATOM   2294 2HB  TYR A 151       2.477   1.218  11.097  1.00-13.63           H
ATOM   2295  CG  TYR A 151       0.667   0.949  12.170  1.00-13.63           C
ATOM   2296  CD1 TYR A 151      -0.305   0.070  12.692  1.00-13.63           C
ATOM   2297  HD1 TYR A 151      -0.293  -0.975  12.417  1.00-13.63           H
ATOM   2298  CD2 TYR A 151       0.639   2.298  12.576  1.00-13.63           C
ATOM   2299  HD2 TYR A 151       1.375   2.988  12.198  1.00-13.63           H
ATOM   2300  CE1 TYR A 151      -1.326   0.552  13.559  1.00-13.63           C
ATOM   2301  HE1 TYR A 151      -2.082  -0.118  13.940  1.00-13.63           H
ATOM   2302  CE2 TYR A 151      -0.364   2.772  13.449  1.00-13.63           C
ATOM   2303  HE2 TYR A 151      -0.382   3.803  13.753  1.00-13.63           H
ATOM   2304  CZ  TYR A 151      -1.349   1.906  13.907  1.00-13.63           C
ATOM   2305  OH  TYR A 151      -2.354   2.414  14.680  1.00-13.63           O
ATOM   2306  HH  TYR A 151      -3.059   1.767  14.819  1.00-13.63           H
ATOM   2307  N   GLU A 152       0.893   2.688   9.066  1.00 -7.76           N
ATOM   2308  H   GLU A 152       1.905   2.716   9.010  1.00 -7.76           H
ATOM   2309  CA  GLU A 152       0.112   3.896   8.785  1.00 -7.76           C
ATOM   2310  HA  GLU A 152      -0.580   4.059   9.611  1.00 -7.76           H
ATOM   2311  C   GLU A 152      -0.729   3.743   7.517  1.00 -7.76           C
ATOM   2312  O   GLU A 152      -1.877   4.200   7.466  1.00 -7.76           O
ATOM   2313  CB  GLU A 152       1.038   5.115   8.693  1.00 -7.76           C
ATOM   2314 1HB  GLU A 152       1.553   5.222   9.647  1.00 -7.76           H
ATOM   2315 2HB  GLU A 152       1.790   4.915   7.931  1.00 -7.76           H
ATOM   2316  CG  GLU A 152       0.362   6.451   8.345  1.00 -7.76           C
ATOM   2317 1HG  GLU A 152       1.138   7.209   8.233  1.00 -7.76           H
ATOM   2318 2HG  GLU A 152      -0.135   6.343   7.383  1.00 -7.76           H
ATOM   2319  CD  GLU A 152      -0.669   6.943   9.359  1.00 -7.76           C
ATOM   2320  OE1 GLU A 152      -0.783   6.417  10.488  1.00 -7.76           O
ATOM   2321  OE2 GLU A 152      -1.392   7.910   9.028  1.00 -7.76           O
ATOM   2322  N   LEU A 153      -0.189   3.064   6.512  1.00-31.63           N
ATOM   2323  H   LEU A 153       0.755   2.694   6.596  1.00-31.63           H
ATOM   2324  CA  LEU A 153      -0.935   2.827   5.278  1.00-31.63           C
ATOM   2325  HA  LEU A 153      -1.302   3.777   4.891  1.00-31.63           H
ATOM   2326  C   LEU A 153      -2.136   1.942   5.593  1.00-31.63           C
ATOM   2327  O   LEU A 153      -3.240   2.224   5.148  1.00-31.63           O
ATOM   2328  CB  LEU A 153      -0.053   2.145   4.226  1.00-31.63           C
ATOM   2329 1HB  LEU A 153       0.338   1.233   4.676  1.00-31.63           H
ATOM   2330 2HB  LEU A 153      -0.685   1.854   3.392  1.00-31.63           H
ATOM   2331  CG  LEU A 153       1.134   2.937   3.658  1.00-31.63           C
ATOM   2332  HG  LEU A 153       1.553   3.526   4.465  1.00-31.63           H
ATOM   2333  CD1 LEU A 153       2.223   2.016   3.166  1.00-31.63           C
ATOM   2334 1HD1 LEU A 153       3.120   2.595   2.968  1.00-31.63           H
ATOM   2335 2HD1 LEU A 153       1.908   1.510   2.258  1.00-31.63           H
ATOM   2336 3HD1 LEU A 153       2.452   1.270   3.925  1.00-31.63           H
ATOM   2337  CD2 LEU A 153       0.760   3.888   2.528  1.00-31.63           C
ATOM   2338 1HD2 LEU A 153       1.650   4.400   2.165  1.00-31.63           H
ATOM   2339 2HD2 LEU A 153       0.062   4.630   2.903  1.00-31.63           H
ATOM   2340 3HD2 LEU A 153       0.302   3.332   1.709  1.00-31.63           H
ATOM   2341  N   GLU A 154      -1.939   0.901   6.391  1.00-13.35           N
ATOM   2342  H   GLU A 154      -0.999   0.695   6.726  1.00-13.35           H
ATOM   2343  CA  GLU A 154      -3.023  -0.005   6.772  1.00-13.35           C
ATOM   2344  HA  GLU A 154      -3.532  -0.343   5.870  1.00-13.35           H
ATOM   2345  C   GLU A 154      -4.055   0.679   7.661  1.00-13.35           C
ATOM   2346  O   GLU A 154      -5.261   0.508   7.489  1.00-13.35           O
ATOM   2347  CB  GLU A 154      -2.439  -1.223   7.502  1.00-13.35           C
ATOM   2348 1HB  GLU A 154      -1.705  -1.694   6.849  1.00-13.35           H
ATOM   2349 2HB  GLU A 154      -1.924  -0.881   8.399  1.00-13.35           H
ATOM   2350  CG  GLU A 154      -3.459  -2.268   7.915  1.00-13.35           C
ATOM   2351 1HG  GLU A 154      -2.961  -3.042   8.500  1.00-13.35           H
ATOM   2352 2HG  GLU A 154      -4.205  -1.794   8.551  1.00-13.35           H
ATOM   2353  CD  GLU A 154      -4.170  -2.915   6.737  1.00-13.35           C
ATOM   2354  OE1 GLU A 154      -3.544  -3.661   5.954  1.00-13.35           O
ATOM   2355  OE2 GLU A 154      -5.405  -2.755   6.640  1.00-13.35           O
ATOM   2356  N   ARG A 155      -3.587   1.488   8.600  1.00-18.04           N
ATOM   2357  H   ARG A 155      -2.578   1.614   8.690  1.00-18.04           H
ATOM   2358  CA  ARG A 155      -4.468   2.181   9.538  1.00-18.04           C
ATOM   2359  HA  ARG A 155      -5.043   1.446  10.101  1.00-18.04           H
ATOM   2360  C   ARG A 155      -5.434   3.042   8.749  1.00-18.04           C
ATOM   2361  O   ARG A 155      -6.644   3.012   8.992  1.00-18.04           O
ATOM   2362  CB  ARG A 155      -3.640   3.045  10.496  1.00-18.04           C
ATOM   2363 1HB  ARG A 155      -2.857   2.431  10.942  1.00-18.04           H
ATOM   2364 2HB  ARG A 155      -3.167   3.837   9.917  1.00-18.04           H
ATOM   2365  CG  ARG A 155      -4.451   3.663  11.618  1.00-18.04           C
ATOM   2366 1HG  ARG A 155      -5.351   4.112  11.202  1.00-18.04           H
ATOM   2367 2HG  ARG A 155      -4.740   2.877  12.314  1.00-18.04           H
ATOM   2368  CD  ARG A 155      -3.681   4.744  12.365  1.00-18.04           C
ATOM   2369 1HD  ARG A 155      -4.257   5.049  13.240  1.00-18.04           H
ATOM   2370 2HD  ARG A 155      -2.727   4.335  12.700  1.00-18.04           H
ATOM   2371  NE  ARG A 155      -3.433   5.916  11.511  1.00-18.04           N
ATOM   2372  HE  ARG A 155      -2.511   5.983  11.085  1.00-18.04           H
ATOM   2373  CZ  ARG A 155      -4.280   6.902  11.245  1.00-18.04           C
ATOM   2374  NH1 ARG A 155      -3.899   7.825  10.416  1.00-18.04           N
ATOM   2375 1HH1 ARG A 155      -2.978   7.769   9.987  1.00-18.04           H
ATOM   2376 2HH1 ARG A 155      -4.519   8.586  10.181  1.00-18.04           H
ATOM   2377  NH2 ARG A 155      -5.490   6.996  11.732  1.00-18.04           N
ATOM   2378 1HH2 ARG A 155      -5.853   6.265  12.321  1.00-18.04           H
ATOM   2379 2HH2 ARG A 155      -6.066   7.790  11.486  1.00-18.04           H
ATOM   2380  N   ARG A 156      -4.911   3.770   7.772  1.00 -8.75           N
ATOM   2381  H   ARG A 156      -3.906   3.752   7.613  1.00 -8.75           H
ATOM   2382  CA  ARG A 156      -5.765   4.601   6.928  1.00 -8.75           C
ATOM   2383  HA  ARG A 156      -6.478   5.114   7.573  1.00 -8.75           H
ATOM   2384  C   ARG A 156      -6.587   3.777   5.952  1.00 -8.75           C
ATOM   2385  O   ARG A 156      -7.750   4.080   5.757  1.00 -8.75           O
ATOM   2386  CB  ARG A 156      -4.937   5.663   6.209  1.00 -8.75           C
ATOM   2387 1HB  ARG A 156      -4.348   6.186   6.962  1.00 -8.75           H
ATOM   2388 2HB  ARG A 156      -4.255   5.190   5.503  1.00 -8.75           H
ATOM   2389  CG  ARG A 156      -5.800   6.679   5.479  1.00 -8.75           C
ATOM   2390 1HG  ARG A 156      -6.182   6.250   4.552  1.00 -8.75           H
ATOM   2391 2HG  ARG A 156      -6.640   6.947   6.118  1.00 -8.75           H
ATOM   2392  CD  ARG A 156      -5.012   7.927   5.188  1.00 -8.75           C
ATOM   2393 1HD  ARG A 156      -4.578   8.286   6.120  1.00 -8.75           H
ATOM   2394 2HD  ARG A 156      -4.211   7.692   4.491  1.00 -8.75           H
ATOM   2395  NE  ARG A 156      -5.863   8.982   4.628  1.00 -8.75           N
ATOM   2396  HE  ARG A 156      -6.824   8.735   4.398  1.00 -8.75           H
ATOM   2397  CZ  ARG A 156      -5.510  10.236   4.400  1.00 -8.75           C
ATOM   2398  NH1 ARG A 156      -6.378  11.047   3.875  1.00 -8.75           N
ATOM   2399 1HH1 ARG A 156      -7.302  10.714   3.625  1.00 -8.75           H
ATOM   2400 2HH1 ARG A 156      -6.125  12.013   3.730  1.00 -8.75           H
ATOM   2401  NH2 ARG A 156      -4.340  10.727   4.713  1.00 -8.75           N
ATOM   2402 1HH2 ARG A 156      -3.668  10.158   5.200  1.00 -8.75           H
ATOM   2403 2HH2 ARG A 156      -4.138  11.692   4.479  1.00 -8.75           H
ATOM   2404  N   PHE A 157      -6.041   2.703   5.404  1.00  1.39           N
ATOM   2405  H   PHE A 157      -5.067   2.476   5.594  1.00  1.39           H
ATOM   2406  CA  PHE A 157      -6.787   1.828   4.497  1.00  1.39           C
ATOM   2407  HA  PHE A 157      -7.053   2.386   3.600  1.00  1.39           H
ATOM   2408  C   PHE A 157      -8.086   1.303   5.100  1.00  1.39           C
ATOM   2409  O   PHE A 157      -9.123   1.317   4.441  1.00  1.39           O
ATOM   2410  CB  PHE A 157      -5.893   0.653   4.104  1.00  1.39           C
ATOM   2411 1HB  PHE A 157      -5.018   1.038   3.582  1.00  1.39           H
ATOM   2412 2HB  PHE A 157      -5.562   0.146   5.005  1.00  1.39           H
ATOM   2413  CG  PHE A 157      -6.571  -0.359   3.240  1.00  1.39           C
ATOM   2414  CD1 PHE A 157      -6.613  -0.198   1.849  1.00  1.39           C
ATOM   2415  HD1 PHE A 157      -6.158   0.667   1.391  1.00  1.39           H
ATOM   2416  CD2 PHE A 157      -7.163  -1.496   3.820  1.00  1.39           C
ATOM   2417  HD2 PHE A 157      -7.125  -1.635   4.891  1.00  1.39           H
ATOM   2418  CE1 PHE A 157      -7.234  -1.168   1.039  1.00  1.39           C
ATOM   2419  HE1 PHE A 157      -7.220  -1.055  -0.027  1.00  1.39           H
ATOM   2420  CE2 PHE A 157      -7.800  -2.467   3.019  1.00  1.39           C
ATOM   2421  HE2 PHE A 157      -8.247  -3.338   3.475  1.00  1.39           H
ATOM   2422  CZ  PHE A 157      -7.837  -2.301   1.624  1.00  1.39           C
ATOM   2423  HZ  PHE A 157      -8.316  -3.044   1.003  1.00  1.39           H
ATOM   2424  N   LYS A 158      -8.077   0.895   6.364  1.00 -0.07           N
ATOM   2425  H   LYS A 158      -7.202   0.894   6.886  1.00 -0.07           H
ATOM   2426  CA  LYS A 158      -9.314   0.408   6.986  1.00 -0.07           C
ATOM   2427  HA  LYS A 158      -9.709  -0.411   6.382  1.00 -0.07           H
ATOM   2428  C   LYS A 158     -10.386   1.486   7.063  1.00 -0.07           C
ATOM   2429  O   LYS A 158     -11.581   1.205   6.952  1.00 -0.07           O
ATOM   2430  CB  LYS A 158      -9.058  -0.095   8.406  1.00 -0.07           C
ATOM   2431 1HB  LYS A 158      -8.690   0.733   9.012  1.00 -0.07           H
ATOM   2432 2HB  LYS A 158     -10.006  -0.432   8.823  1.00 -0.07           H
ATOM   2433  CG  LYS A 158      -8.064  -1.230   8.491  1.00 -0.07           C
ATOM   2434 1HG  LYS A 158      -8.362  -2.032   7.817  1.00 -0.07           H
ATOM   2435 2HG  LYS A 158      -7.087  -0.865   8.197  1.00 -0.07           H
ATOM   2436  CD  LYS A 158      -7.976  -1.761   9.909  1.00 -0.07           C
ATOM   2437 1HD  LYS A 158      -7.945  -0.923  10.606  1.00 -0.07           H
ATOM   2438 2HD  LYS A 158      -8.859  -2.364  10.122  1.00 -0.07           H
ATOM   2439  CE  LYS A 158      -6.716  -2.589  10.103  1.00 -0.07           C
ATOM   2440 1HE  LYS A 158      -5.854  -1.921  10.035  1.00 -0.07           H
ATOM   2441 2HE  LYS A 158      -6.726  -3.020  11.107  1.00 -0.07           H
ATOM   2442  NZ  LYS A 158      -6.541  -3.680   9.097  1.00 -0.07           N
ATOM   2443 1HZ  LYS A 158      -6.340  -3.278   8.183  1.00 -0.07           H
ATOM   2444 2HZ  LYS A 158      -7.387  -4.232   9.030  1.00 -0.07           H
ATOM   2445 3HZ  LYS A 158      -5.771  -4.281   9.358  1.00 -0.07           H
ATOM   2446  N   GLN A 159      -9.952   2.718   7.274  1.00-12.85           N
ATOM   2447  H   GLN A 159      -8.957   2.885   7.347  1.00-12.85           H
ATOM   2448  CA  GLN A 159     -10.863   3.850   7.387  1.00-12.85           C
ATOM   2449  HA  GLN A 159     -11.713   3.573   8.010  1.00-12.85           H
ATOM   2450  C   GLN A 159     -11.368   4.297   6.019  1.00-12.85           C
ATOM   2451  O   GLN A 159     -12.512   4.727   5.872  1.00-12.85           O
ATOM   2452  CB  GLN A 159     -10.128   5.040   8.013  1.00-12.85           C
ATOM   2453 1HB  GLN A 159      -9.277   5.291   7.384  1.00-12.85           H
ATOM   2454 2HB  GLN A 159     -10.800   5.898   8.032  1.00-12.85           H
ATOM   2455  CG  GLN A 159      -9.624   4.796   9.421  1.00-12.85           C
ATOM   2456 1HG  GLN A 159     -10.475   4.635  10.080  1.00-12.85           H
ATOM   2457 2HG  GLN A 159      -8.999   3.908   9.440  1.00-12.85           H
ATOM   2458  CD  GLN A 159      -8.812   5.960   9.930  1.00-12.85           C
ATOM   2459  OE1 GLN A 159      -7.700   6.203   9.480  1.00-12.85           O
ATOM   2460  NE2 GLN A 159      -9.367   6.713  10.837  1.00-12.85           N
ATOM   2461 1HE2 GLN A 159      -8.839   7.476  11.221  1.00-12.85           H
ATOM   2462 2HE2 GLN A 159     -10.322   6.537  11.120  1.00-12.85           H
ATOM   2463  N   GLN A 160     -10.468   4.269   5.049  1.00 11.11           N
ATOM   2464  H   GLN A 160      -9.555   3.857   5.238  1.00 11.11           H
ATOM   2465  CA  GLN A 160     -10.608   4.948   3.766  1.00 11.11           C
ATOM   2466  HA  GLN A 160     -11.652   4.984   3.453  1.00 11.11           H
ATOM   2467  C   GLN A 160      -9.765   4.186   2.732  1.00 11.11           C
ATOM   2468  O   GLN A 160      -8.549   4.342   2.684  1.00 11.11           O
ATOM   2469  CB  GLN A 160     -10.060   6.370   3.970  1.00 11.11           C
ATOM   2470 1HB  GLN A 160     -10.616   6.840   4.779  1.00 11.11           H
ATOM   2471 2HB  GLN A 160      -9.020   6.288   4.289  1.00 11.11           H
ATOM   2472  CG  GLN A 160     -10.117   7.282   2.764  1.00 11.11           C
ATOM   2473 1HG  GLN A 160      -9.555   6.820   1.958  1.00 11.11           H
ATOM   2474 2HG  GLN A 160     -11.151   7.399   2.447  1.00 11.11           H
ATOM   2475  CD  GLN A 160      -9.521   8.652   3.027  1.00 11.11           C
ATOM   2476  OE1 GLN A 160      -8.555   8.807   3.770  1.00 11.11           O
ATOM   2477  NE2 GLN A 160     -10.078   9.654   2.414  1.00 11.11           N
ATOM   2478 1HE2 GLN A 160      -9.656  10.575   2.482  1.00 11.11           H
ATOM   2479 2HE2 GLN A 160     -10.918   9.525   1.869  1.00 11.11           H
ATOM   2480  N   ARG A 161     -10.375   3.328   1.924  1.00 -2.15           N
ATOM   2481  H   ARG A 161     -11.380   3.204   1.972  1.00 -2.15           H
ATOM   2482  CA  ARG A 161      -9.597   2.521   0.976  1.00 -2.15           C
ATOM   2483  HA  ARG A 161      -8.666   2.224   1.461  1.00 -2.15           H
ATOM   2484  C   ARG A 161      -9.204   3.241  -0.307  1.00 -2.15           C
ATOM   2485  O   ARG A 161      -8.354   2.756  -1.048  1.00 -2.15           O
ATOM   2486  CB  ARG A 161     -10.350   1.245   0.591  1.00 -2.15           C
ATOM   2487 1HB  ARG A 161     -11.334   1.509   0.205  1.00 -2.15           H
ATOM   2488 2HB  ARG A 161      -9.791   0.760  -0.206  1.00 -2.15           H
ATOM   2489  CG  ARG A 161     -10.504   0.233   1.713  1.00 -2.15           C
ATOM   2490 1HG  ARG A 161      -9.526   0.046   2.151  1.00 -2.15           H
ATOM   2491 2HG  ARG A 161     -11.171   0.618   2.483  1.00 -2.15           H
ATOM   2492  CD  ARG A 161     -11.045  -1.075   1.159  1.00 -2.15           C
ATOM   2493 1HD  ARG A 161     -12.047  -0.907   0.770  1.00 -2.15           H
ATOM   2494 2HD  ARG A 161     -10.402  -1.393   0.337  1.00 -2.15           H
ATOM   2495  NE  ARG A 161     -11.069  -2.147   2.166  1.00 -2.15           N
ATOM   2496  HE  ARG A 161     -10.783  -1.898   3.100  1.00 -2.15           H
ATOM   2497  CZ  ARG A 161     -11.382  -3.417   1.949  1.00 -2.15           C
ATOM   2498  NH1 ARG A 161     -11.232  -4.269   2.922  1.00 -2.15           N
ATOM   2499 1HH1 ARG A 161     -10.856  -3.958   3.813  1.00 -2.15           H
ATOM   2500 2HH1 ARG A 161     -11.477  -5.234   2.789  1.00 -2.15           H
ATOM   2501  NH2 ARG A 161     -11.807  -3.879   0.799  1.00 -2.15           N
ATOM   2502 1HH2 ARG A 161     -11.988  -3.240   0.035  1.00 -2.15           H
ATOM   2503 2HH2 ARG A 161     -11.973  -4.863   0.673  1.00 -2.15           H
ATOM   2504  N   TYR A 162      -9.811   4.381  -0.591  1.00-18.70           N
ATOM   2505  H   TYR A 162     -10.461   4.783   0.070  1.00-18.70           H
ATOM   2506  CA  TYR A 162      -9.564   5.100  -1.842  1.00-18.70           C
ATOM   2507  HA  TYR A 162      -8.760   4.627  -2.404  1.00-18.70           H
ATOM   2508  C   TYR A 162      -9.138   6.495  -1.425  1.00-18.70           C
ATOM   2509  O   TYR A 162      -9.728   7.053  -0.505  1.00-18.70           O
ATOM   2510  CB  TYR A 162     -10.834   5.156  -2.700  1.00-18.70           C
ATOM   2511 1HB  TYR A 162     -11.593   5.716  -2.156  1.00-18.70           H
ATOM   2512 2HB  TYR A 162     -10.609   5.691  -3.621  1.00-18.70           H
ATOM   2513  CG  TYR A 162     -11.416   3.800  -3.041  1.00-18.70           C
ATOM   2514  CD1 TYR A 162     -12.244   3.127  -2.119  1.00-18.70           C
ATOM   2515  HD1 TYR A 162     -12.466   3.587  -1.168  1.00-18.70           H
ATOM   2516  CD2 TYR A 162     -11.167   3.186  -4.287  1.00-18.70           C
ATOM   2517  HD2 TYR A 162     -10.530   3.675  -5.010  1.00-18.70           H
ATOM   2518  CE1 TYR A 162     -12.790   1.858  -2.417  1.00-18.70           C
ATOM   2519  HE1 TYR A 162     -13.396   1.340  -1.690  1.00-18.70           H
ATOM   2520  CE2 TYR A 162     -11.755   1.926  -4.606  1.00-18.70           C
ATOM   2521  HE2 TYR A 162     -11.577   1.467  -5.567  1.00-18.70           H
ATOM   2522  CZ  TYR A 162     -12.553   1.273  -3.657  1.00-18.70           C
ATOM   2523  OH  TYR A 162     -13.127   0.056  -3.900  1.00-18.70           O
ATOM   2524  HH  TYR A 162     -12.775  -0.367  -4.700  1.00-18.70           H
ATOM   2525  N   LEU A 163      -8.113   7.051  -2.051  1.00  0.49           N
ATOM   2526  H   LEU A 163      -7.700   6.589  -2.850  1.00  0.49           H
ATOM   2527  CA  LEU A 163      -7.562   8.339  -1.631  1.00  0.49           C
ATOM   2528  HA  LEU A 163      -8.151   8.768  -0.821  1.00  0.49           H
ATOM   2529  C   LEU A 163      -7.621   9.264  -2.825  1.00  0.49           C
ATOM   2530  O   LEU A 163      -7.263   8.848  -3.932  1.00  0.49           O
ATOM   2531  CB  LEU A 163      -6.099   8.192  -1.188  1.00  0.49           C
ATOM   2532 1HB  LEU A 163      -5.539   7.798  -2.036  1.00  0.49           H
ATOM   2533 2HB  LEU A 163      -5.717   9.191  -0.975  1.00  0.49           H
ATOM   2534  CG  LEU A 163      -5.789   7.303   0.025  1.00  0.49           C
ATOM   2535  HG  LEU A 163      -6.188   6.307  -0.159  1.00  0.49           H
ATOM   2536  CD1 LEU A 163      -4.282   7.186   0.202  1.00  0.49           C
ATOM   2537 1HD1 LEU A 163      -4.068   6.521   1.038  1.00  0.49           H
ATOM   2538 2HD1 LEU A 163      -3.845   8.165   0.399  1.00  0.49           H
ATOM   2539 3HD1 LEU A 163      -3.842   6.756  -0.696  1.00  0.49           H
ATOM   2540  CD2 LEU A 163      -6.403   7.842   1.307  1.00  0.49           C
ATOM   2541 1HD2 LEU A 163      -6.177   7.168   2.133  1.00  0.49           H
ATOM   2542 2HD2 LEU A 163      -7.486   7.891   1.201  1.00  0.49           H
ATOM   2543 3HD2 LEU A 163      -6.019   8.838   1.528  1.00  0.49           H
ATOM   2544  N   SER A 164      -8.047  10.500  -2.616  1.00-17.18           N
ATOM   2545  H   SER A 164      -8.364  10.794  -1.696  1.00-17.18           H
ATOM   2546  CA  SER A 164      -7.992  11.485  -3.691  1.00-17.18           C
ATOM   2547  HA  SER A 164      -8.417  11.065  -4.599  1.00-17.18           H
ATOM   2548  C   SER A 164      -6.516  11.790  -3.909  1.00-17.18           C
ATOM   2549  O   SER A 164      -5.708  11.592  -3.000  1.00-17.18           O
ATOM   2550  CB  SER A 164      -8.751  12.752  -3.314  1.00-17.18           C
ATOM   2551 1HB  SER A 164      -8.708  13.445  -4.151  1.00-17.18           H
ATOM   2552 2HB  SER A 164      -9.793  12.504  -3.110  1.00-17.18           H
ATOM   2553  OG  SER A 164      -8.177  13.360  -2.175  1.00-17.18           O
ATOM   2554  HG  SER A 164      -8.491  12.882  -1.389  1.00-17.18           H
ATOM   2555  N   ALA A 165      -6.135  12.280  -5.079  1.00 17.98           N
ATOM   2556  H   ALA A 165      -6.825  12.474  -5.798  1.00 17.98           H
ATOM   2557  CA  ALA A 165      -4.724  12.548  -5.344  1.00 17.98           C
ATOM   2558  HA  ALA A 165      -4.204  11.593  -5.264  1.00 17.98           H
ATOM   2559  C   ALA A 165      -4.041  13.488  -4.328  1.00 17.98           C
ATOM   2560  O   ALA A 165      -2.953  13.149  -3.863  1.00 17.98           O
ATOM   2561  CB  ALA A 165      -4.543  13.042  -6.782  1.00 17.98           C
ATOM   2562 1HB  ALA A 165      -4.941  12.301  -7.478  1.00 17.98           H
ATOM   2563 2HB  ALA A 165      -3.481  13.183  -6.988  1.00 17.98           H
ATOM   2564 3HB  ALA A 165      -5.065  13.988  -6.927  1.00 17.98           H
ATOM   2565  N   PRO A 166      -4.662  14.620  -3.918  1.00 -2.12           N
ATOM   2566  CA  PRO A 166      -3.936  15.352  -2.870  1.00 -2.12           C
ATOM   2567  HA  PRO A 166      -2.953  15.638  -3.241  1.00 -2.12           H
ATOM   2568  C   PRO A 166      -3.778  14.621  -1.539  1.00 -2.12           C
ATOM   2569  O   PRO A 166      -2.757  14.762  -0.882  1.00 -2.12           O
ATOM   2570  CB  PRO A 166      -4.796  16.601  -2.657  1.00 -2.12           C
ATOM   2571 1HB  PRO A 166      -5.485  16.444  -1.827  1.00 -2.12           H
ATOM   2572 2HB  PRO A 166      -4.169  17.473  -2.474  1.00 -2.12           H
ATOM   2573  CG  PRO A 166      -5.549  16.752  -3.912  1.00 -2.12           C
ATOM   2574 1HG  PRO A 166      -6.446  17.353  -3.761  1.00 -2.12           H
ATOM   2575 2HG  PRO A 166      -4.911  17.192  -4.680  1.00 -2.12           H
ATOM   2576  CD  PRO A 166      -5.897  15.344  -4.272  1.00 -2.12           C
ATOM   2577 1HD  PRO A 166      -6.735  14.988  -3.670  1.00 -2.12           H
ATOM   2578 2HD  PRO A 166      -6.117  15.264  -5.336  1.00 -2.12           H
ATOM   2579  N   GLU A 167      -4.745  13.811  -1.129  1.00-24.44           N
ATOM   2580  H   GLU A 167      -5.585  13.695  -1.682  1.00-24.44           H
ATOM   2581  CA  GLU A 167      -4.607  13.055   0.121  1.00-24.44           C
ATOM   2582  HA  GLU A 167      -4.342  13.721   0.942  1.00-24.44           H
ATOM   2583  C   GLU A 167      -3.525  11.997  -0.031  1.00-24.44           C
ATOM   2584  O   GLU A 167      -2.759  11.703   0.887  1.00-24.44           O
ATOM   2585  CB  GLU A 167      -5.903  12.323   0.445  1.00-24.44           C
ATOM   2586 1HB  GLU A 167      -6.215  11.770  -0.439  1.00-24.44           H
ATOM   2587 2HB  GLU A 167      -5.706  11.605   1.239  1.00-24.44           H
ATOM   2588  CG  GLU A 167      -7.034  13.213   0.884  1.00-24.44           C
ATOM   2589 1HG  GLU A 167      -6.769  13.684   1.832  1.00-24.44           H
ATOM   2590 2HG  GLU A 167      -7.202  13.990   0.139  1.00-24.44           H
ATOM   2591  CD  GLU A 167      -8.297  12.403   1.053  1.00-24.44           C
ATOM   2592  OE1 GLU A 167      -8.859  11.927   0.037  1.00-24.44           O
ATOM   2593  OE2 GLU A 167      -8.734  12.209   2.208  1.00-24.44           O
ATOM   2594  N   ARG A 168      -3.457  11.430  -1.224  1.00 10.33           N
ATOM   2595  H   ARG A 168      -4.140  11.693  -1.936  1.00 10.33           H
ATOM   2596  CA  ARG A 168      -2.460  10.421  -1.547  1.00 10.33           C
ATOM   2597  HA  ARG A 168      -2.495   9.637  -0.792  1.00 10.33           H
ATOM   2598  C   ARG A 168      -1.070  11.032  -1.538  1.00 10.33           C
ATOM   2599  O   ARG A 168      -0.126  10.407  -1.075  1.00 10.33           O
ATOM   2600  CB  ARG A 168      -2.799   9.833  -2.914  1.00 10.33           C
ATOM   2601 1HB  ARG A 168      -3.881   9.729  -2.981  1.00 10.33           H
ATOM   2602 2HB  ARG A 168      -2.475  10.528  -3.688  1.00 10.33           H
ATOM   2603  CG  ARG A 168      -2.193   8.481  -3.166  1.00 10.33           C
ATOM   2604 1HG  ARG A 168      -1.109   8.549  -3.102  1.00 10.33           H
ATOM   2605 2HG  ARG A 168      -2.555   7.784  -2.412  1.00 10.33           H
ATOM   2606  CD  ARG A 168      -2.586   7.979  -4.529  1.00 10.33           C
ATOM   2607 1HD  ARG A 168      -2.330   6.921  -4.600  1.00 10.33           H
ATOM   2608 2HD  ARG A 168      -3.665   8.088  -4.654  1.00 10.33           H
ATOM   2609  NE  ARG A 168      -1.891   8.711  -5.595  1.00 10.33           N
ATOM   2610  HE  ARG A 168      -1.250   9.431  -5.314  1.00 10.33           H
ATOM   2611  CZ  ARG A 168      -2.002   8.483  -6.893  1.00 10.33           C
ATOM   2612  NH1 ARG A 168      -1.185   9.085  -7.708  1.00 10.33           N
ATOM   2613 1HH1 ARG A 168      -0.470   9.705  -7.364  1.00 10.33           H
ATOM   2614 2HH1 ARG A 168      -1.289   8.935  -8.700  1.00 10.33           H
ATOM   2615  NH2 ARG A 168      -2.878   7.660  -7.403  1.00 10.33           N
ATOM   2616 1HH2 ARG A 168      -3.557   7.203  -6.807  1.00 10.33           H
ATOM   2617 2HH2 ARG A 168      -2.901   7.512  -8.402  1.00 10.33           H
ATOM   2618  N   ASP A 169      -0.952  12.265  -2.006  1.00-12.41           N
ATOM   2619  H   ASP A 169      -1.762  12.711  -2.434  1.00-12.41           H
ATOM   2620  CA  ASP A 169       0.306  13.009  -1.951  1.00-12.41           C
ATOM   2621  HA  ASP A 169       1.114  12.383  -2.323  1.00-12.41           H
ATOM   2622  C   ASP A 169       0.655  13.440  -0.528  1.00-12.41           C
ATOM   2623  O   ASP A 169       1.825  13.529  -0.174  1.00-12.41           O
ATOM   2624  CB  ASP A 169       0.239  14.284  -2.792  1.00-12.41           C
ATOM   2625 1HB  ASP A 169      -0.664  14.838  -2.543  1.00-12.41           H
ATOM   2626 2HB  ASP A 169       1.104  14.893  -2.542  1.00-12.41           H
ATOM   2627  CG  ASP A 169       0.288  14.029  -4.285  1.00-12.41           C
ATOM   2628  OD1 ASP A 169       1.152  13.256  -4.754  1.00-12.41           O
ATOM   2629  OD2 ASP A 169      -0.461  14.692  -5.027  1.00-12.41           O
ATOM   2630  N   GLN A 170      -0.335  13.704   0.311  1.00-13.01           N
ATOM   2631  H   GLN A 170      -1.295  13.708  -0.026  1.00-13.01           H
ATOM   2632  CA  GLN A 170      -0.067  14.023   1.714  1.00-13.01           C
ATOM   2633  HA  GLN A 170       0.716  14.778   1.773  1.00-13.01           H
ATOM   2634  C   GLN A 170       0.429  12.777   2.438  1.00-13.01           C
ATOM   2635  O   GLN A 170       1.385  12.831   3.199  1.00-13.01           O
ATOM   2636  CB  GLN A 170      -1.328  14.562   2.387  1.00-13.01           C
ATOM   2637 1HB  GLN A 170      -2.155  13.893   2.153  1.00-13.01           H
ATOM   2638 2HB  GLN A 170      -1.185  14.571   3.468  1.00-13.01           H
ATOM   2639  CG  GLN A 170      -1.682  15.971   1.936  1.00-13.01           C
ATOM   2640 1HG  GLN A 170      -1.086  16.686   2.501  1.00-13.01           H
ATOM   2641 2HG  GLN A 170      -1.440  16.084   0.881  1.00-13.01           H
ATOM   2642  CD  GLN A 170      -3.147  16.279   2.117  1.00-13.01           C
ATOM   2643  OE1 GLN A 170      -3.774  15.856   3.081  1.00-13.01           O
ATOM   2644  NE2 GLN A 170      -3.711  16.996   1.192  1.00-13.01           N
ATOM   2645 1HE2 GLN A 170      -4.705  17.167   1.234  1.00-13.01           H
ATOM   2646 2HE2 GLN A 170      -3.158  17.360   0.435  1.00-13.01           H
ATOM   2647  N   LEU A 171      -0.167  11.624   2.176  1.00 -9.38           N
ATOM   2648  H   LEU A 171      -0.988  11.598   1.575  1.00 -9.38           H
ATOM   2649  CA  LEU A 171       0.329  10.389   2.780  1.00 -9.38           C
ATOM   2650  HA  LEU A 171       0.414  10.550   3.854  1.00 -9.38           H
ATOM   2651  C   LEU A 171       1.724  10.062   2.238  1.00 -9.38           C
ATOM   2652  O   LEU A 171       2.605   9.598   2.961  1.00 -9.38           O
ATOM   2653  CB  LEU A 171      -0.671   9.255   2.530  1.00 -9.38           C
ATOM   2654 1HB  LEU A 171      -1.657   9.636   2.796  1.00 -9.38           H
ATOM   2655 2HB  LEU A 171      -0.681   9.031   1.463  1.00 -9.38           H
ATOM   2656  CG  LEU A 171      -0.470   7.937   3.299  1.00 -9.38           C
ATOM   2657  HG  LEU A 171       0.451   7.467   2.954  1.00 -9.38           H
ATOM   2658  CD1 LEU A 171      -0.377   8.127   4.811  1.00 -9.38           C
ATOM   2659 1HD1 LEU A 171      -0.328   7.155   5.302  1.00 -9.38           H
ATOM   2660 2HD1 LEU A 171      -1.247   8.669   5.180  1.00 -9.38           H
ATOM   2661 3HD1 LEU A 171       0.527   8.679   5.065  1.00 -9.38           H
ATOM   2662  CD2 LEU A 171      -1.636   7.001   3.002  1.00 -9.38           C
ATOM   2663 1HD2 LEU A 171      -1.554   6.095   3.605  1.00 -9.38           H
ATOM   2664 2HD2 LEU A 171      -1.626   6.722   1.952  1.00 -9.38           H
ATOM   2665 3HD2 LEU A 171      -2.580   7.492   3.227  1.00 -9.38           H
ATOM   2666  N   ALA A 172       1.956  10.380   0.973  1.00 -3.66           N
ATOM   2667  H   ALA A 172       1.196  10.728   0.399  1.00 -3.66           H
ATOM   2668  CA  ALA A 172       3.274  10.233   0.369  1.00 -3.66           C
ATOM   2669  HA  ALA A 172       3.600   9.202   0.512  1.00 -3.66           H
ATOM   2670  C   ALA A 172       4.322  11.150   1.005  1.00 -3.66           C
ATOM   2671  O   ALA A 172       5.467  10.740   1.166  1.00 -3.66           O
ATOM   2672  CB  ALA A 172       3.176  10.509  -1.126  1.00 -3.66           C
ATOM   2673 1HB  ALA A 172       2.405   9.881  -1.562  1.00 -3.66           H
ATOM   2674 2HB  ALA A 172       4.124  10.290  -1.606  1.00 -3.66           H
ATOM   2675 3HB  ALA A 172       2.933  11.555  -1.302  1.00 -3.66           H
ATOM   2676  N   SER A 173       3.972  12.378   1.362  1.00-13.60           N
ATOM   2677  H   SER A 173       3.030  12.717   1.176  1.00-13.60           H
ATOM   2678  CA  SER A 173       4.932  13.296   1.978  1.00-13.60           C
ATOM   2679  HA  SER A 173       5.871  13.235   1.429  1.00-13.60           H
ATOM   2680  C   SER A 173       5.216  12.895   3.426  1.00-13.60           C
ATOM   2681  O   SER A 173       6.340  13.048   3.903  1.00-13.60           O
ATOM   2682  CB  SER A 173       4.432  14.742   1.885  1.00-13.60           C
ATOM   2683 1HB  SER A 173       5.183  15.410   2.307  1.00-13.60           H
ATOM   2684 2HB  SER A 173       4.287  14.996   0.834  1.00-13.60           H
ATOM   2685  OG  SER A 173       3.205  14.915   2.569  1.00-13.60           O
ATOM   2686  HG  SER A 173       2.827  15.781   2.342  1.00-13.60           H
ATOM   2687  N   VAL A 174       4.234  12.315   4.105  1.00-15.58           N
ATOM   2688  H   VAL A 174       3.305  12.264   3.694  1.00-15.58           H
ATOM   2689  CA  VAL A 174       4.443  11.768   5.451  1.00-15.58           C
ATOM   2690  HA  VAL A 174       4.936  12.523   6.062  1.00-15.58           H
ATOM   2691  C   VAL A 174       5.361  10.541   5.398  1.00-15.58           C
ATOM   2692  O   VAL A 174       6.289  10.419   6.202  1.00-15.58           O
ATOM   2693  CB  VAL A 174       3.078  11.392   6.126  1.00-15.58           C
ATOM   2694  HB  VAL A 174       2.526  10.739   5.452  1.00-15.58           H
ATOM   2695  CG1 VAL A 174       3.259  10.655   7.465  1.00-15.58           C
ATOM   2696 1HG1 VAL A 174       2.281  10.465   7.912  1.00-15.58           H
ATOM   2697 2HG1 VAL A 174       3.853  11.258   8.152  1.00-15.58           H
ATOM   2698 3HG1 VAL A 174       3.749   9.698   7.306  1.00-15.58           H
ATOM   2699  CG2 VAL A 174       2.238  12.650   6.395  1.00-15.58           C
ATOM   2700 1HG2 VAL A 174       1.249  12.360   6.753  1.00-15.58           H
ATOM   2701 2HG2 VAL A 174       2.117  13.234   5.488  1.00-15.58           H
ATOM   2702 3HG2 VAL A 174       2.720  13.270   7.152  1.00-15.58           H
ATOM   2703  N   LEU A 175       5.125   9.621   4.471  1.00  7.93           N
ATOM   2704  H   LEU A 175       4.368   9.766   3.806  1.00  7.93           H
ATOM   2705  CA  LEU A 175       5.821   8.325   4.475  1.00  7.93           C
ATOM   2706  HA  LEU A 175       6.277   8.186   5.453  1.00  7.93           H
ATOM   2707  C   LEU A 175       6.958   8.178   3.473  1.00  7.93           C
ATOM   2708  O   LEU A 175       7.569   7.114   3.370  1.00  7.93           O
ATOM   2709  CB  LEU A 175       4.798   7.200   4.285  1.00  7.93           C
ATOM   2710 1HB  LEU A 175       4.307   7.342   3.323  1.00  7.93           H
ATOM   2711 2HB  LEU A 175       5.332   6.252   4.250  1.00  7.93           H
ATOM   2712  CG  LEU A 175       3.718   7.083   5.373  1.00  7.93           C
ATOM   2713  HG  LEU A 175       3.155   8.013   5.418  1.00  7.93           H
ATOM   2714  CD1 LEU A 175       2.769   5.974   4.987  1.00  7.93           C
ATOM   2715 1HD1 LEU A 175       1.966   5.906   5.720  1.00  7.93           H
ATOM   2716 2HD1 LEU A 175       3.292   5.018   4.943  1.00  7.93           H
ATOM   2717 3HD1 LEU A 175       2.325   6.191   4.016  1.00  7.93           H
ATOM   2718  CD2 LEU A 175       4.293   6.798   6.767  1.00  7.93           C
ATOM   2719 1HD2 LEU A 175       3.479   6.677   7.481  1.00  7.93           H
ATOM   2720 2HD2 LEU A 175       4.908   7.635   7.094  1.00  7.93           H
ATOM   2721 3HD2 LEU A 175       4.896   5.893   6.753  1.00  7.93           H
ATOM   2722  N   LYS A 176       7.255   9.264   2.773  1.00 -6.30           N
ATOM   2723  H   LYS A 176       6.644  10.067   2.869  1.00 -6.30           H
ATOM   2724  CA  LYS A 176       8.406   9.393   1.859  1.00 -6.30           C
ATOM   2725  HA  LYS A 176       8.341  10.378   1.398  1.00 -6.30           H
ATOM   2726  C   LYS A 176       8.364   8.391   0.710  1.00 -6.30           C
ATOM   2727  O   LYS A 176       9.372   7.838   0.277  1.00 -6.30           O
ATOM   2728  CB  LYS A 176       9.732   9.348   2.633  1.00 -6.30           C
ATOM   2729 1HB  LYS A 176       9.914   8.325   2.960  1.00 -6.30           H
ATOM   2730 2HB  LYS A 176      10.534   9.637   1.955  1.00 -6.30           H
ATOM   2731  CG  LYS A 176       9.787  10.245   3.873  1.00 -6.30           C
ATOM   2732 1HG  LYS A 176       9.036   9.906   4.583  1.00 -6.30           H
ATOM   2733 2HG  LYS A 176      10.768  10.137   4.337  1.00 -6.30           H
ATOM   2734  CD  LYS A 176       9.544  11.719   3.579  1.00 -6.30           C
ATOM   2735 1HD  LYS A 176      10.306  12.076   2.886  1.00 -6.30           H
ATOM   2736 2HD  LYS A 176       8.562  11.850   3.126  1.00 -6.30           H
ATOM   2737  CE  LYS A 176       9.589  12.535   4.856  1.00 -6.30           C
ATOM   2738 1HE  LYS A 176       8.859  12.140   5.566  1.00 -6.30           H
ATOM   2739 2HE  LYS A 176      10.587  12.476   5.294  1.00 -6.30           H
ATOM   2740  NZ  LYS A 176       9.258  13.955   4.543  1.00 -6.30           N
ATOM   2741 1HZ  LYS A 176       9.320  14.518   5.379  1.00 -6.30           H
ATOM   2742 2HZ  LYS A 176       8.320  14.017   4.160  1.00 -6.30           H
ATOM   2743 3HZ  LYS A 176       9.917  14.315   3.860  1.00 -6.30           H
ATOM   2744  N   LEU A 177       7.160   8.190   0.209  1.00  6.72           N
ATOM   2745  H   LEU A 177       6.389   8.717   0.593  1.00  6.72           H
ATOM   2746  CA  LEU A 177       6.894   7.320  -0.935  1.00  6.72           C
ATOM   2747  HA  LEU A 177       7.750   6.688  -1.171  1.00  6.72           H
ATOM   2748  C   LEU A 177       6.616   8.281  -2.081  1.00  6.72           C
ATOM   2749  O   LEU A 177       6.356   9.453  -1.817  1.00  6.72           O
ATOM   2750  CB  LEU A 177       5.652   6.469  -0.639  1.00  6.72           C
ATOM   2751 1HB  LEU A 177       4.833   7.156  -0.431  1.00  6.72           H
ATOM   2752 2HB  LEU A 177       5.394   5.904  -1.533  1.00  6.72           H
ATOM   2753  CG  LEU A 177       5.752   5.484   0.536  1.00  6.72           C
ATOM   2754  HG  LEU A 177       6.141   6.011   1.403  1.00  6.72           H
ATOM   2755  CD1 LEU A 177       4.382   4.946   0.909  1.00  6.72           C
ATOM   2756 1HD1 LEU A 177       4.476   4.254   1.745  1.00  6.72           H
ATOM   2757 2HD1 LEU A 177       3.933   4.426   0.060  1.00  6.72           H
ATOM   2758 3HD1 LEU A 177       3.739   5.769   1.217  1.00  6.72           H
ATOM   2759  CD2 LEU A 177       6.686   4.329   0.219  1.00  6.72           C
ATOM   2760 1HD2 LEU A 177       6.702   3.631   1.056  1.00  6.72           H
ATOM   2761 2HD2 LEU A 177       7.697   4.700   0.061  1.00  6.72           H
ATOM   2762 3HD2 LEU A 177       6.349   3.798  -0.673  1.00  6.72           H
ATOM   2763  N   THR A 178       6.586   7.829  -3.324  1.00 -3.19           N
ATOM   2764  H   THR A 178       6.911   6.897  -3.551  1.00 -3.19           H
ATOM   2765  CA  THR A 178       5.910   8.624  -4.351  1.00 -3.19           C
ATOM   2766  HA  THR A 178       6.114   9.685  -4.206  1.00 -3.19           H
ATOM   2767  C   THR A 178       4.431   8.343  -4.118  1.00 -3.19           C
ATOM   2768  O   THR A 178       4.086   7.289  -3.580  1.00 -3.19           O
ATOM   2769  CB  THR A 178       6.281   8.219  -5.790  1.00 -3.19           C
ATOM   2770  HB  THR A 178       5.688   8.809  -6.489  1.00 -3.19           H
ATOM   2771  OG1 THR A 178       6.004   6.833  -5.993  1.00 -3.19           O
ATOM   2772  HG1 THR A 178       6.751   6.328  -5.643  1.00 -3.19           H
ATOM   2773  CG2 THR A 178       7.746   8.441  -6.069  1.00 -3.19           C
ATOM   2774 1HG2 THR A 178       7.937   8.221  -7.117  1.00 -3.19           H
ATOM   2775 2HG2 THR A 178       8.361   7.785  -5.451  1.00 -3.19           H
ATOM   2776 3HG2 THR A 178       8.011   9.480  -5.873  1.00 -3.19           H
ATOM   2777  N   SER A 179       3.522   9.215  -4.530  1.00-15.92           N
ATOM   2778  H   SER A 179       3.781  10.091  -4.962  1.00-15.92           H
ATOM   2779  CA  SER A 179       2.105   8.904  -4.341  1.00-15.92           C
ATOM   2780  HA  SER A 179       1.960   8.551  -3.322  1.00-15.92           H
ATOM   2781  C   SER A 179       1.675   7.783  -5.276  1.00-15.92           C
ATOM   2782  O   SER A 179       0.714   7.076  -5.003  1.00-15.92           O
ATOM   2783  CB  SER A 179       1.247  10.145  -4.526  1.00-15.92           C
ATOM   2784 1HB  SER A 179       0.208   9.907  -4.312  1.00-15.92           H
ATOM   2785 2HB  SER A 179       1.585  10.903  -3.821  1.00-15.92           H
ATOM   2786  OG  SER A 179       1.358  10.661  -5.838  1.00-15.92           O
ATOM   2787  HG  SER A 179       1.221  11.625  -5.781  1.00-15.92           H
ATOM   2788  N   THR A 180       2.444   7.544  -6.326  1.00 10.32           N
ATOM   2789  H   THR A 180       3.184   8.182  -6.572  1.00 10.32           H
ATOM   2790  CA  THR A 180       2.245   6.367  -7.160  1.00 10.32           C
ATOM   2791  HA  THR A 180       1.208   6.362  -7.496  1.00 10.32           H
ATOM   2792  C   THR A 180       2.511   5.075  -6.377  1.00 10.32           C
ATOM   2793  O   THR A 180       1.780   4.110  -6.508  1.00 10.32           O
ATOM   2794  CB  THR A 180       3.158   6.457  -8.394  1.00 10.32           C
ATOM   2795  HB  THR A 180       4.174   6.184  -8.113  1.00 10.32           H
ATOM   2796  OG1 THR A 180       3.157   7.813  -8.858  1.00 10.32           O
ATOM   2797  HG1 THR A 180       3.409   7.806  -9.795  1.00 10.32           H
ATOM   2798  CG2 THR A 180       2.673   5.570  -9.520  1.00 10.32           C
ATOM   2799 1HG2 THR A 180       3.352   5.659 -10.366  1.00 10.32           H
ATOM   2800 2HG2 THR A 180       1.671   5.869  -9.833  1.00 10.32           H
ATOM   2801 3HG2 THR A 180       2.659   4.528  -9.197  1.00 10.32           H
ATOM   2802  N   GLN A 181       3.491   5.061  -5.485  1.00 -8.53           N
ATOM   2803  H   GLN A 181       4.092   5.868  -5.376  1.00 -8.53           H
ATOM   2804  CA  GLN A 181       3.728   3.892  -4.629  1.00 -8.53           C
ATOM   2805  HA  GLN A 181       3.615   2.988  -5.226  1.00 -8.53           H
ATOM   2806  C   GLN A 181       2.707   3.803  -3.490  1.00 -8.53           C
ATOM   2807  O   GLN A 181       2.362   2.715  -3.040  1.00 -8.53           O
ATOM   2808  CB  GLN A 181       5.167   3.918  -4.111  1.00 -8.53           C
ATOM   2809 1HB  GLN A 181       5.364   4.903  -3.692  1.00 -8.53           H
ATOM   2810 2HB  GLN A 181       5.288   3.168  -3.328  1.00 -8.53           H
ATOM   2811  CG  GLN A 181       6.168   3.620  -5.232  1.00 -8.53           C
ATOM   2812 1HG  GLN A 181       6.137   2.554  -5.460  1.00 -8.53           H
ATOM   2813 2HG  GLN A 181       5.879   4.162  -6.130  1.00 -8.53           H
ATOM   2814  CD  GLN A 181       7.584   4.018  -4.900  1.00 -8.53           C
ATOM   2815  OE1 GLN A 181       7.845   5.159  -4.492  1.00 -8.53           O
ATOM   2816  NE2 GLN A 181       8.510   3.125  -5.107  1.00 -8.53           N
ATOM   2817 1HE2 GLN A 181       9.481   3.373  -5.032  1.00 -8.53           H
ATOM   2818 2HE2 GLN A 181       8.248   2.171  -5.328  1.00 -8.53           H
ATOM   2819  N   VAL A 182       2.121   4.923  -3.084  1.00-18.63           N
ATOM   2820  H   VAL A 182       2.448   5.818  -3.425  1.00-18.63           H
ATOM   2821  CA  VAL A 182       0.977   4.860  -2.165  1.00-18.63           C
ATOM   2822  HA  VAL A 182       1.240   4.225  -1.319  1.00-18.63           H
ATOM   2823  C   VAL A 182      -0.188   4.200  -2.907  1.00-18.63           C
ATOM   2824  O   VAL A 182      -0.877   3.345  -2.347  1.00-18.63           O
ATOM   2825  CB  VAL A 182       0.540   6.257  -1.631  1.00-18.63           C
ATOM   2826  HB  VAL A 182       0.275   6.884  -2.477  1.00-18.63           H
ATOM   2827  CG1 VAL A 182      -0.675   6.156  -0.701  1.00-18.63           C
ATOM   2828 1HG1 VAL A 182      -0.945   7.149  -0.340  1.00-18.63           H
ATOM   2829 2HG1 VAL A 182      -0.446   5.512   0.149  1.00-18.63           H
ATOM   2830 3HG1 VAL A 182      -1.528   5.741  -1.236  1.00-18.63           H
ATOM   2831  CG2 VAL A 182       1.672   6.937  -0.870  1.00-18.63           C
ATOM   2832 1HG2 VAL A 182       1.347   7.927  -0.549  1.00-18.63           H
ATOM   2833 2HG2 VAL A 182       2.548   7.049  -1.507  1.00-18.63           H
ATOM   2834 3HG2 VAL A 182       1.935   6.349   0.008  1.00-18.63           H
ATOM   2835  N   LYS A 183      -0.378   4.545  -4.179  1.00 18.60           N
ATOM   2836  H   LYS A 183       0.205   5.267  -4.593  1.00 18.60           H
ATOM   2837  CA  LYS A 183      -1.411   3.909  -5.002  1.00 18.60           C
ATOM   2838  HA  LYS A 183      -2.374   4.033  -4.508  1.00 18.60           H
ATOM   2839  C   LYS A 183      -1.121   2.426  -5.069  1.00 18.60           C
ATOM   2840  O   LYS A 183      -2.029   1.657  -4.845  1.00 18.60           O
ATOM   2841  CB  LYS A 183      -1.490   4.516  -6.415  1.00 18.60           C
ATOM   2842 1HB  LYS A 183      -1.582   5.592  -6.292  1.00 18.60           H
ATOM   2843 2HB  LYS A 183      -0.559   4.337  -6.939  1.00 18.60           H
ATOM   2844  CG  LYS A 183      -2.659   4.046  -7.318  1.00 18.60           C
ATOM   2845 1HG  LYS A 183      -3.553   3.957  -6.701  1.00 18.60           H
ATOM   2846 2HG  LYS A 183      -2.843   4.830  -8.052  1.00 18.60           H
ATOM   2847  CD  LYS A 183      -2.465   2.721  -8.104  1.00 18.60           C
ATOM   2848 1HD  LYS A 183      -2.287   1.905  -7.407  1.00 18.60           H
ATOM   2849 2HD  LYS A 183      -3.392   2.510  -8.637  1.00 18.60           H
ATOM   2850  CE  LYS A 183      -1.319   2.753  -9.127  1.00 18.60           C
ATOM   2851 1HE  LYS A 183      -1.467   3.604  -9.794  1.00 18.60           H
ATOM   2852 2HE  LYS A 183      -0.372   2.890  -8.601  1.00 18.60           H
ATOM   2853  NZ  LYS A 183      -1.244   1.496  -9.957  1.00 18.60           N
ATOM   2854 1HZ  LYS A 183      -0.474   1.549 -10.609  1.00 18.60           H
ATOM   2855 2HZ  LYS A 183      -2.089   1.380 -10.501  1.00 18.60           H
ATOM   2856 3HZ  LYS A 183      -1.141   0.676  -9.364  1.00 18.60           H
ATOM   2857  N   ILE A 184       0.114   2.025  -5.332  1.00 11.76           N
ATOM   2858  H   ILE A 184       0.835   2.719  -5.502  1.00 11.76           H
ATOM   2859  CA  ILE A 184       0.472   0.605  -5.429  1.00 11.76           C
ATOM   2860  HA  ILE A 184      -0.127   0.147  -6.216  1.00 11.76           H
ATOM   2861  C   ILE A 184       0.136  -0.139  -4.136  1.00 11.76           C
ATOM   2862  O   ILE A 184      -0.504  -1.190  -4.181  1.00 11.76           O
ATOM   2863  CB  ILE A 184       1.981   0.441  -5.796  1.00 11.76           C
ATOM   2864  HB  ILE A 184       2.568   1.069  -5.128  1.00 11.76           H
ATOM   2865  CG1 ILE A 184       2.212   0.895  -7.252  1.00 11.76           C
ATOM   2866 1HG1 ILE A 184       1.772   0.150  -7.913  1.00 11.76           H
ATOM   2867 2HG1 ILE A 184       1.680   1.826  -7.423  1.00 11.76           H
ATOM   2868  CG2 ILE A 184       2.458  -1.008  -5.616  1.00 11.76           C
ATOM   2869 1HG2 ILE A 184       3.513  -1.082  -5.882  1.00 11.76           H
ATOM   2870 2HG2 ILE A 184       1.865  -1.685  -6.236  1.00 11.76           H
ATOM   2871 3HG2 ILE A 184       2.371  -1.307  -4.571  1.00 11.76           H
ATOM   2872  CD1 ILE A 184       3.681   1.111  -7.671  1.00 11.76           C
ATOM   2873 1HD1 ILE A 184       3.716   1.475  -8.698  1.00 11.76           H
ATOM   2874 2HD1 ILE A 184       4.237   0.175  -7.611  1.00 11.76           H
ATOM   2875 3HD1 ILE A 184       4.152   1.845  -7.019  1.00 11.76           H
ATOM   2876  N   TRP A 185       0.494   0.400  -2.980  1.00 11.65           N
ATOM   2877  H   TRP A 185       1.026   1.265  -2.963  1.00 11.65           H
ATOM   2878  CA  TRP A 185       0.188  -0.282  -1.723  1.00 11.65           C
ATOM   2879  HA  TRP A 185       0.604  -1.291  -1.765  1.00 11.65           H
ATOM   2880  C   TRP A 185      -1.320  -0.396  -1.485  1.00 11.65           C
ATOM   2881  O   TRP A 185      -1.846  -1.463  -1.167  1.00 11.65           O
ATOM   2882  CB  TRP A 185       0.846   0.467  -0.564  1.00 11.65           C
ATOM   2883 1HB  TRP A 185       1.868   0.718  -0.852  1.00 11.65           H
ATOM   2884 2HB  TRP A 185       0.304   1.392  -0.371  1.00 11.65           H
ATOM   2885  CG  TRP A 185       0.907  -0.349   0.688  1.00 11.65           C
ATOM   2886  CD1 TRP A 185       1.960  -1.087   1.117  1.00 11.65           C
ATOM   2887  HD1 TRP A 185       2.898  -1.179   0.579  1.00 11.65           H
ATOM   2888  CD2 TRP A 185      -0.128  -0.552   1.672  1.00 11.65           C
ATOM   2889  NE1 TRP A 185       1.686  -1.719   2.295  1.00 11.65           N
ATOM   2890  HE1 TRP A 185       2.324  -2.368   2.743  1.00 11.65           H
ATOM   2891  CE2 TRP A 185       0.416  -1.394   2.684  1.00 11.65           C
ATOM   2892  CE3 TRP A 185      -1.468  -0.129   1.793  1.00 11.65           C
ATOM   2893  HE3 TRP A 185      -1.902   0.529   1.060  1.00 11.65           H
ATOM   2894  CZ2 TRP A 185      -0.346  -1.838   3.782  1.00 11.65           C
ATOM   2895  HZ2 TRP A 185       0.081  -2.488   4.531  1.00 11.65           H
ATOM   2896  CZ3 TRP A 185      -2.241  -0.588   2.885  1.00 11.65           C
ATOM   2897  HZ3 TRP A 185      -3.274  -0.284   2.979  1.00 11.65           H
ATOM   2898  CH2 TRP A 185      -1.669  -1.448   3.861  1.00 11.65           C
ATOM   2899  HH2 TRP A 185      -2.281  -1.816   4.668  1.00 11.65           H
ATOM   2900  N   PHE A 186      -2.043   0.700  -1.677  1.00 -8.68           N
ATOM   2901  H   PHE A 186      -1.587   1.559  -1.973  1.00 -8.68           H
ATOM   2902  CA  PHE A 186      -3.490   0.696  -1.450  1.00 -8.68           C
ATOM   2903  HA  PHE A 186      -3.703   0.268  -0.470  1.00 -8.68           H
ATOM   2904  C   PHE A 186      -4.203  -0.173  -2.475  1.00 -8.68           C
ATOM   2905  O   PHE A 186      -5.201  -0.797  -2.162  1.00 -8.68           O
ATOM   2906  CB  PHE A 186      -4.056   2.116  -1.492  1.00 -8.68           C
ATOM   2907 1HB  PHE A 186      -3.505   2.703  -2.226  1.00 -8.68           H
ATOM   2908 2HB  PHE A 186      -5.096   2.055  -1.814  1.00 -8.68           H
ATOM   2909  CG  PHE A 186      -4.041   2.809  -0.156  1.00 -8.68           C
ATOM   2910  CD1 PHE A 186      -2.836   3.131   0.493  1.00 -8.68           C
ATOM   2911  HD1 PHE A 186      -1.890   2.922   0.016  1.00 -8.68           H
ATOM   2912  CD2 PHE A 186      -5.257   3.114   0.483  1.00 -8.68           C
ATOM   2913  HD2 PHE A 186      -6.190   2.877   0.001  1.00 -8.68           H
ATOM   2914  CE1 PHE A 186      -2.849   3.712   1.783  1.00 -8.68           C
ATOM   2915  HE1 PHE A 186      -1.927   3.924   2.290  1.00 -8.68           H
ATOM   2916  CE2 PHE A 186      -5.277   3.720   1.760  1.00 -8.68           C
ATOM   2917  HE2 PHE A 186      -6.216   3.952   2.235  1.00 -8.68           H
ATOM   2918  CZ  PHE A 186      -4.069   4.005   2.416  1.00 -8.68           C
ATOM   2919  HZ  PHE A 186      -4.077   4.438   3.405  1.00 -8.68           H
ATOM   2920  N   GLN A 187      -3.670  -0.253  -3.682  1.00 -2.09           N
ATOM   2921  H   GLN A 187      -2.853   0.313  -3.903  1.00 -2.09           H
ATOM   2922  CA  GLN A 187      -4.190  -1.130  -4.723  1.00 -2.09           C
ATOM   2923  HA  GLN A 187      -5.256  -0.951  -4.856  1.00 -2.09           H
ATOM   2924  C   GLN A 187      -3.991  -2.591  -4.343  1.00 -2.09           C
ATOM   2925  O   GLN A 187      -4.921  -3.375  -4.464  1.00 -2.09           O
ATOM   2926  CB  GLN A 187      -3.436  -0.821  -6.015  1.00 -2.09           C
ATOM   2927 1HB  GLN A 187      -3.591   0.224  -6.274  1.00 -2.09           H
ATOM   2928 2HB  GLN A 187      -2.379  -0.959  -5.810  1.00 -2.09           H
ATOM   2929  CG  GLN A 187      -3.747  -1.651  -7.218  1.00 -2.09           C
ATOM   2930 1HG  GLN A 187      -4.125  -2.626  -6.919  1.00 -2.09           H
ATOM   2931 2HG  GLN A 187      -4.493  -1.138  -7.816  1.00 -2.09           H
ATOM   2932  CD  GLN A 187      -2.501  -1.850  -8.027  1.00 -2.09           C
ATOM   2933  OE1 GLN A 187      -1.949  -0.912  -8.588  1.00 -2.09           O
ATOM   2934  NE2 GLN A 187      -2.016  -3.055  -8.046  1.00 -2.09           N
ATOM   2935 1HE2 GLN A 187      -1.211  -3.254  -8.630  1.00 -2.09           H
ATOM   2936 2HE2 GLN A 187      -2.432  -3.787  -7.497  1.00 -2.09           H
ATOM   2937  N   ASN A 188      -2.805  -2.952  -3.869  1.00-16.79           N
ATOM   2938  H   ASN A 188      -2.056  -2.265  -3.804  1.00-16.79           H
ATOM   2939  CA  ASN A 188      -2.523  -4.330  -3.462  1.00-16.79           C
ATOM   2940  HA  ASN A 188      -2.709  -5.007  -4.297  1.00-16.79           H
ATOM   2941  C   ASN A 188      -3.424  -4.753  -2.321  1.00-16.79           C
ATOM   2942  O   ASN A 188      -3.807  -5.911  -2.220  1.00-16.79           O
ATOM   2943  CB  ASN A 188      -1.072  -4.496  -2.997  1.00-16.79           C
ATOM   2944 1HB  ASN A 188      -0.768  -3.627  -2.417  1.00-16.79           H
ATOM   2945 2HB  ASN A 188      -1.010  -5.376  -2.357  1.00-16.79           H
ATOM   2946  CG  ASN A 188      -0.122  -4.708  -4.136  1.00-16.79           C
ATOM   2947  OD1 ASN A 188      -0.417  -5.443  -5.072  1.00-16.79           O
ATOM   2948  ND2 ASN A 188       1.023  -4.098  -4.068  1.00-16.79           N
ATOM   2949 1HD2 ASN A 188       1.658  -4.193  -4.847  1.00-16.79           H
ATOM   2950 2HD2 ASN A 188       1.257  -3.565  -3.244  1.00-16.79           H
ATOM   2951  N   ARG A 189      -3.760  -3.810  -1.453  1.00 21.13           N
ATOM   2952  H   ARG A 189      -3.357  -2.883  -1.549  1.00 21.13           H
ATOM   2953  CA  ARG A 189      -4.647  -4.098  -0.329  1.00 21.13           C
ATOM   2954  HA  ARG A 189      -4.423  -5.107   0.012  1.00 21.13           H
ATOM   2955  C   ARG A 189      -6.132  -4.079  -0.697  1.00 21.13           C
ATOM   2956  O   ARG A 189      -6.928  -4.805  -0.107  1.00 21.13           O
ATOM   2957  CB  ARG A 189      -4.318  -3.109   0.794  1.00 21.13           C
ATOM   2958 1HB  ARG A 189      -3.277  -2.816   0.679  1.00 21.13           H
ATOM   2959 2HB  ARG A 189      -4.907  -2.209   0.650  1.00 21.13           H
ATOM   2960  CG  ARG A 189      -4.516  -3.630   2.224  1.00 21.13           C
ATOM   2961 1HG  ARG A 189      -4.370  -2.803   2.919  1.00 21.13           H
ATOM   2962 2HG  ARG A 189      -5.531  -4.009   2.339  1.00 21.13           H
ATOM   2963  CD  ARG A 189      -3.536  -4.743   2.564  1.00 21.13           C
ATOM   2964 1HD  ARG A 189      -3.684  -5.044   3.602  1.00 21.13           H
ATOM   2965 2HD  ARG A 189      -3.736  -5.601   1.921  1.00 21.13           H
ATOM   2966  NE  ARG A 189      -2.147  -4.311   2.370  1.00 21.13           N
ATOM   2967  HE  ARG A 189      -1.985  -3.318   2.309  1.00 21.13           H
ATOM   2968  CZ  ARG A 189      -1.088  -5.095   2.259  1.00 21.13           C
ATOM   2969  NH1 ARG A 189       0.056  -4.543   2.006  1.00 21.13           N
ATOM   2970 1HH1 ARG A 189       0.115  -3.556   1.816  1.00 21.13           H
ATOM   2971 2HH1 ARG A 189       0.900  -5.087   1.963  1.00 21.13           H
ATOM   2972  NH2 ARG A 189      -1.138  -6.394   2.361  1.00 21.13           N
ATOM   2973 1HH2 ARG A 189      -2.014  -6.843   2.576  1.00 21.13           H
ATOM   2974 2HH2 ARG A 189      -0.306  -6.951   2.255  1.00 21.13           H
ATOM   2975  N   ARG A 190      -6.507  -3.262  -1.675  1.00  7.09           N
ATOM   2976  H   ARG A 190      -5.820  -2.639  -2.085  1.00  7.09           H
ATOM   2977  CA  ARG A 190      -7.887  -3.218  -2.181  1.00  7.09           C
ATOM   2978  HA  ARG A 190      -8.586  -3.176  -1.347  1.00  7.09           H
ATOM   2979  C   ARG A 190      -8.210  -4.468  -2.969  1.00  7.09           C
ATOM   2980  O   ARG A 190      -9.300  -5.021  -2.833  1.00  7.09           O
ATOM   2981  CB  ARG A 190      -8.117  -2.024  -3.111  1.00  7.09           C
ATOM   2982 1HB  ARG A 190      -7.180  -1.744  -3.590  1.00  7.09           H
ATOM   2983 2HB  ARG A 190      -8.814  -2.333  -3.891  1.00  7.09           H
ATOM   2984  CG  ARG A 190      -8.718  -0.832  -2.403  1.00  7.09           C
ATOM   2985 1HG  ARG A 190      -9.608  -1.164  -1.871  1.00  7.09           H
ATOM   2986 2HG  ARG A 190      -8.007  -0.430  -1.689  1.00  7.09           H
ATOM   2987  CD  ARG A 190      -9.114   0.273  -3.334  1.00  7.09           C
ATOM   2988 1HD  ARG A 190      -9.365  -0.128  -4.311  1.00  7.09           H
ATOM   2989 2HD  ARG A 190     -10.004   0.743  -2.919  1.00  7.09           H
ATOM   2990  NE  ARG A 190      -8.077   1.304  -3.428  1.00  7.09           N
ATOM   2991  HE  ARG A 190      -8.008   1.916  -2.621  1.00  7.09           H
ATOM   2992  CZ  ARG A 190      -7.269   1.554  -4.444  1.00  7.09           C
ATOM   2993  NH1 ARG A 190      -6.525   2.617  -4.362  1.00  7.09           N
ATOM   2994 1HH1 ARG A 190      -6.482   3.127  -3.501  1.00  7.09           H
ATOM   2995 2HH1 ARG A 190      -6.056   2.962  -5.187  1.00  7.09           H
ATOM   2996  NH2 ARG A 190      -7.229   0.873  -5.556  1.00  7.09           N
ATOM   2997 1HH2 ARG A 190      -7.870   0.091  -5.693  1.00  7.09           H
ATOM   2998 2HH2 ARG A 190      -6.599   1.141  -6.286  1.00  7.09           H
ATOM   2999  N   TYR A 191      -7.247  -4.894  -3.769  1.00 13.17           N
ATOM   3000  H   TYR A 191      -6.391  -4.357  -3.855  1.00 13.17           H
ATOM   3001  CA  TYR A 191      -7.334  -6.154  -4.492  1.00 13.17           C
ATOM   3002  HA  TYR A 191      -8.217  -6.163  -5.130  1.00 13.17           H
ATOM   3003  C   TYR A 191      -7.471  -7.221  -3.416  1.00 13.17           C
ATOM   3004  O   TYR A 191      -6.772  -7.189  -2.401  1.00 13.17           O
ATOM   3005  CB  TYR A 191      -6.073  -6.370  -5.332  1.00 13.17           C
ATOM   3006 1HB  TYR A 191      -6.047  -5.625  -6.127  1.00 13.17           H
ATOM   3007 2HB  TYR A 191      -5.199  -6.227  -4.696  1.00 13.17           H
ATOM   3008  CG  TYR A 191      -5.990  -7.748  -5.945  1.00 13.17           C
ATOM   3009  CD1 TYR A 191      -6.759  -8.082  -7.077  1.00 13.17           C
ATOM   3010  HD1 TYR A 191      -7.387  -7.332  -7.540  1.00 13.17           H
ATOM   3011  CD2 TYR A 191      -5.153  -8.734  -5.385  1.00 13.17           C
ATOM   3012  HD2 TYR A 191      -4.552  -8.498  -4.516  1.00 13.17           H
ATOM   3013  CE1 TYR A 191      -6.723  -9.393  -7.617  1.00 13.17           C
ATOM   3014  HE1 TYR A 191      -7.309  -9.636  -8.484  1.00 13.17           H
ATOM   3015  CE2 TYR A 191      -5.102 -10.042  -5.937  1.00 13.17           C
ATOM   3016  HE2 TYR A 191      -4.458 -10.793  -5.507  1.00 13.17           H
ATOM   3017  CZ  TYR A 191      -5.902 -10.364  -7.033  1.00 13.17           C
ATOM   3018  OH  TYR A 191      -5.885 -11.650  -7.517  1.00 13.17           O
ATOM   3019  HH  TYR A 191      -6.533 -11.779  -8.229  1.00 13.17           H
ATOM   3020  N   LYS A 192      -8.418  -8.130  -3.595  1.00 14.55           N
ATOM   3021  H   LYS A 192      -8.964  -8.109  -4.443  1.00 14.55           H
ATOM   3022  CA  LYS A 192      -8.702  -9.129  -2.564  1.00 14.55           C
ATOM   3023  HA  LYS A 192      -8.914  -8.579  -1.646  1.00 14.55           H
ATOM   3024  C   LYS A 192      -7.499 -10.019  -2.274  1.00 14.55           C
ATOM   3025  O   LYS A 192      -6.755 -10.418  -3.168  1.00 14.55           O
ATOM   3026  CB  LYS A 192      -9.947  -9.964  -2.897  1.00 14.55           C
ATOM   3027 1HB  LYS A 192     -10.216 -10.507  -1.993  1.00 14.55           H
ATOM   3028 2HB  LYS A 192     -10.761  -9.279  -3.123  1.00 14.55           H
ATOM   3029  CG  LYS A 192      -9.861 -10.996  -4.037  1.00 14.55           C
ATOM   3030 1HG  LYS A 192      -9.002 -11.648  -3.883  1.00 14.55           H
ATOM   3031 2HG  LYS A 192     -10.760 -11.608  -3.984  1.00 14.55           H
ATOM   3032  CD  LYS A 192      -9.797 -10.396  -5.436  1.00 14.55           C
ATOM   3033 1HD  LYS A 192     -10.587  -9.652  -5.529  1.00 14.55           H
ATOM   3034 2HD  LYS A 192      -8.829  -9.921  -5.595  1.00 14.55           H
ATOM   3035  CE  LYS A 192     -10.010 -11.472  -6.483  1.00 14.55           C
ATOM   3036 1HE  LYS A 192      -9.189 -12.192  -6.450  1.00 14.55           H
ATOM   3037 2HE  LYS A 192     -10.941 -11.993  -6.256  1.00 14.55           H
ATOM   3038  NZ  LYS A 192     -10.119 -10.892  -7.845  1.00 14.55           N
ATOM   3039 1HZ  LYS A 192     -10.452 -11.598  -8.489  1.00 14.55           H
ATOM   3040 2HZ  LYS A 192      -9.210 -10.575  -8.158  1.00 14.55           H
ATOM   3041 3HZ  LYS A 192     -10.765 -10.111  -7.841  1.00 14.55           H
ATOM   3042  N   CYS A 193      -7.301 -10.318  -1.002  1.00 27.41           N
ATOM   3043  H   CYS A 193      -7.938  -9.980  -0.296  1.00 27.41           H
ATOM   3044  CA  CYS A 193      -6.169 -11.139  -0.612  1.00 27.41           C
ATOM   3045  HA  CYS A 193      -5.276 -10.765  -1.113  1.00 27.41           H
ATOM   3046  C   CYS A 193      -6.432 -12.577  -1.064  1.00 27.41           C
ATOM   3047  O   CYS A 193      -7.589 -13.019  -1.158  1.00 27.41           O
ATOM   3048  CB  CYS A 193      -5.950 -11.058   0.905  1.00 27.41           C
ATOM   3049 1HB  CYS A 193      -5.023 -11.579   1.156  1.00 27.41           H
ATOM   3050 2HB  CYS A 193      -5.829 -10.010   1.182  1.00 27.41           H
ATOM   3051  SG  CYS A 193      -7.293 -11.776   1.891  1.00 27.41           S
ATOM   3052  HG  CYS A 193      -7.021 -13.045   1.546  1.00 27.41           H
ATOM   3053  N   LYS A 194      -5.360 -13.323  -1.288  1.00 19.12           N
ATOM   3054  H   LYS A 194      -4.457 -12.873  -1.356  1.00 19.12           H
ATOM   3055  CA  LYS A 194      -5.432 -14.786  -1.338  1.00 19.12           C
ATOM   3056  HA  LYS A 194      -6.226 -15.101  -2.015  1.00 19.12           H
ATOM   3057  C   LYS A 194      -5.807 -15.175   0.089  1.00 19.12           C
ATOM   3058  O   LYS A 194      -5.480 -14.450   1.029  1.00 19.12           O
ATOM   3059  CB  LYS A 194      -4.092 -15.373  -1.795  1.00 19.12           C
ATOM   3060 1HB  LYS A 194      -3.307 -14.998  -1.138  1.00 19.12           H
ATOM   3061 2HB  LYS A 194      -4.127 -16.460  -1.717  1.00 19.12           H
ATOM   3062  CG  LYS A 194      -3.769 -14.983  -3.239  1.00 19.12           C
ATOM   3063 1HG  LYS A 194      -4.525 -15.409  -3.901  1.00 19.12           H
ATOM   3064 2HG  LYS A 194      -3.809 -13.899  -3.325  1.00 19.12           H
ATOM   3065  CD  LYS A 194      -2.389 -15.428  -3.701  1.00 19.12           C
ATOM   3066 1HD  LYS A 194      -1.640 -15.047  -3.009  1.00 19.12           H
ATOM   3067 2HD  LYS A 194      -2.332 -16.516  -3.726  1.00 19.12           H
ATOM   3068  CE  LYS A 194      -2.131 -14.848  -5.092  1.00 19.12           C
ATOM   3069 1HE  LYS A 194      -2.844 -15.287  -5.794  1.00 19.12           H
ATOM   3070 2HE  LYS A 194      -2.311 -13.770  -5.060  1.00 19.12           H
ATOM   3071  NZ  LYS A 194      -0.739 -15.077  -5.591  1.00 19.12           N
ATOM   3072 1HZ  LYS A 194      -0.650 -14.728  -6.533  1.00 19.12           H
ATOM   3073 2HZ  LYS A 194      -0.518 -16.064  -5.574  1.00 19.12           H
ATOM   3074 3HZ  LYS A 194      -0.078 -14.586  -4.994  1.00 19.12           H
ATOM   3075  N   ARG A 195      -6.630 -16.197   0.267  1.00 11.44           N
ATOM   3076  H   ARG A 195      -6.841 -16.830  -0.501  1.00 11.44           H
ATOM   3077  CA  ARG A 195      -7.308 -16.334   1.557  1.00 11.44           C
ATOM   3078  HA  ARG A 195      -7.686 -15.347   1.820  1.00 11.44           H
ATOM   3079  C   ARG A 195      -6.365 -16.778   2.666  1.00 11.44           C
ATOM   3080  O   ARG A 195      -5.731 -17.825   2.574  1.00 11.44           O
ATOM   3081  CB  ARG A 195      -8.501 -17.292   1.497  1.00 11.44           C
ATOM   3082 1HB  ARG A 195      -8.977 -17.215   0.518  1.00 11.44           H
ATOM   3083 2HB  ARG A 195      -8.143 -18.313   1.634  1.00 11.44           H
ATOM   3084  CG  ARG A 195      -9.544 -16.962   2.568  1.00 11.44           C
ATOM   3085 1HG  ARG A 195      -9.037 -16.668   3.483  1.00 11.44           H
ATOM   3086 2HG  ARG A 195     -10.139 -16.117   2.225  1.00 11.44           H
ATOM   3087  CD  ARG A 195     -10.464 -18.123   2.888  1.00 11.44           C
ATOM   3088 1HD  ARG A 195     -10.892 -18.494   1.955  1.00 11.44           H
ATOM   3089 2HD  ARG A 195      -9.890 -18.924   3.357  1.00 11.44           H
ATOM   3090  NE  ARG A 195     -11.560 -17.703   3.775  1.00 11.44           N
ATOM   3091  HE  ARG A 195     -12.425 -17.439   3.316  1.00 11.44           H
ATOM   3092  CZ  ARG A 195     -11.534 -17.622   5.099  1.00 11.44           C
ATOM   3093  NH1 ARG A 195     -12.609 -17.242   5.724  1.00 11.44           N
ATOM   3094 1HH1 ARG A 195     -13.465 -17.088   5.214  1.00 11.44           H
ATOM   3095 2HH1 ARG A 195     -12.587 -17.093   6.716  1.00 11.44           H
ATOM   3096  NH2 ARG A 195     -10.478 -17.830   5.841  1.00 11.44           N
ATOM   3097 1HH2 ARG A 195      -9.580 -18.012   5.408  1.00 11.44           H
ATOM   3098 2HH2 ARG A 195     -10.552 -17.790   6.841  1.00 11.44           H
ATOM   3099  N   GLN A 196      -6.344 -16.005   3.737  1.00 31.19           N
ATOM   3100  H   GLN A 196      -6.816 -15.119   3.720  1.00 31.19           H
ATOM   3101  CA  GLN A 196      -5.661 -16.419   4.955  1.00 31.19           C
ATOM   3102  HA  GLN A 196      -4.635 -16.695   4.711  1.00 31.19           H
ATOM   3103  C   GLN A 196      -6.408 -17.637   5.507  1.00 31.19           C
ATOM   3104  O   GLN A 196      -7.631 -17.731   5.336  1.00 31.19           O
ATOM   3105  CB  GLN A 196      -5.654 -15.270   5.962  1.00 31.19           C
ATOM   3106 1HB  GLN A 196      -6.665 -15.116   6.338  1.00 31.19           H
ATOM   3107 2HB  GLN A 196      -5.015 -15.573   6.789  1.00 31.19           H
ATOM   3108  CG  GLN A 196      -5.144 -13.939   5.387  1.00 31.19           C
ATOM   3109 1HG  GLN A 196      -4.365 -14.143   4.653  1.00 31.19           H
ATOM   3110 2HG  GLN A 196      -5.963 -13.427   4.883  1.00 31.19           H
ATOM   3111  CD  GLN A 196      -4.558 -13.032   6.446  1.00 31.19           C
ATOM   3112  OE1 GLN A 196      -4.846 -13.169   7.635  1.00 31.19           O
ATOM   3113  NE2 GLN A 196      -3.719 -12.122   6.047  1.00 31.19           N
ATOM   3114 1HE2 GLN A 196      -3.224 -11.578   6.734  1.00 31.19           H
ATOM   3115 2HE2 GLN A 196      -3.563 -11.975   5.057  1.00 31.19           H
ATOM   3116  N   ARG A 197      -5.725 -18.581   6.142  1.00 23.59           N
ATOM   3117  H   ARG A 197      -4.749 -18.439   6.367  1.00 23.59           H
ATOM   3118  CA  ARG A 197      -6.339 -19.884   6.454  1.00 23.59           C
ATOM   3119  HA  ARG A 197      -7.375 -19.867   6.113  1.00 23.59           H
ATOM   3120  C   ARG A 197      -6.382 -20.319   7.903  1.00 23.59           C
ATOM   3121  O   ARG A 197      -5.581 -19.895   8.725  1.00 23.59           O
ATOM   3122  CB  ARG A 197      -5.597 -20.997   5.701  1.00 23.59           C
ATOM   3123 1HB  ARG A 197      -4.564 -21.032   6.045  1.00 23.59           H
ATOM   3124 2HB  ARG A 197      -6.066 -21.949   5.952  1.00 23.59           H
ATOM   3125  CG  ARG A 197      -5.610 -20.871   4.190  1.00 23.59           C
ATOM   3126 1HG  ARG A 197      -6.609 -20.579   3.863  1.00 23.59           H
ATOM   3127 2HG  ARG A 197      -4.890 -20.119   3.869  1.00 23.59           H
ATOM   3128  CD  ARG A 197      -5.265 -22.220   3.566  1.00 23.59           C
ATOM   3129 1HD  ARG A 197      -5.980 -22.956   3.928  1.00 23.59           H
ATOM   3130 2HD  ARG A 197      -5.374 -22.155   2.485  1.00 23.59           H
ATOM   3131  NE  ARG A 197      -3.911 -22.687   3.890  1.00 23.59           N
ATOM   3132  HE  ARG A 197      -3.796 -23.242   4.733  1.00 23.59           H
ATOM   3133  CZ  ARG A 197      -2.817 -22.493   3.171  1.00 23.59           C
ATOM   3134  NH1 ARG A 197      -1.690 -22.948   3.627  1.00 23.59           N
ATOM   3135 1HH1 ARG A 197      -1.614 -23.319   4.568  1.00 23.59           H
ATOM   3136 2HH1 ARG A 197      -0.866 -22.898   3.043  1.00 23.59           H
ATOM   3137  NH2 ARG A 197      -2.798 -21.898   2.009  1.00 23.59           N
ATOM   3138 1HH2 ARG A 197      -3.654 -21.544   1.602  1.00 23.59           H
ATOM   3139 2HH2 ARG A 197      -1.919 -21.811   1.520  1.00 23.59           H
ATOM   3140  N   GLN A 198      -7.273 -21.262   8.164  1.00 29.36           N
ATOM   3141  H   GLN A 198      -7.950 -21.492   7.452  1.00 29.36           H
ATOM   3142  CA  GLN A 198      -7.227 -22.118   9.341  1.00 29.36           C
ATOM   3143  HA  GLN A 198      -6.311 -21.965   9.906  1.00 29.36           H
ATOM   3144  C   GLN A 198      -7.260 -23.484   8.676  1.00 29.36           C
ATOM   3145  O   GLN A 198      -8.048 -23.662   7.741  1.00 29.36           O
ATOM   3146  CB  GLN A 198      -8.457 -21.982  10.247  1.00 29.36           C
ATOM   3147 1HB  GLN A 198      -8.617 -20.936  10.493  1.00 29.36           H
ATOM   3148 2HB  GLN A 198      -9.327 -22.342   9.703  1.00 29.36           H
ATOM   3149  CG  GLN A 198      -8.338 -22.791  11.545  1.00 29.36           C
ATOM   3150 1HG  GLN A 198      -7.874 -23.745  11.319  1.00 29.36           H
ATOM   3151 2HG  GLN A 198      -7.695 -22.264  12.244  1.00 29.36           H
ATOM   3152  CD  GLN A 198      -9.662 -23.090  12.214  1.00 29.36           C
ATOM   3153  OE1 GLN A 198     -10.198 -24.182  12.091  1.00 29.36           O
ATOM   3154  NE2 GLN A 198     -10.173 -22.160  12.964  1.00 29.36           N
ATOM   3155 1HE2 GLN A 198     -11.054 -22.333  13.417  1.00 29.36           H
ATOM   3156 2HE2 GLN A 198      -9.691 -21.277  13.082  1.00 29.36           H
ATOM   3157  N   ASP A 199      -6.478 -24.446   9.134  1.00 33.61           N
ATOM   3158  H   ASP A 199      -5.783 -24.232   9.845  1.00 33.61           H
ATOM   3159  CA  ASP A 199      -6.665 -25.838   8.722  1.00 33.61           C
ATOM   3160  HA  ASP A 199      -7.483 -25.905   8.006  1.00 33.61           H
ATOM   3161  C   ASP A 199      -7.039 -26.632   9.964  1.00 33.61           C
ATOM   3162  O   ASP A 199      -7.043 -26.083  11.066  1.00 33.61           O
ATOM   3163  CB  ASP A 199      -5.413 -26.420   8.074  1.00 33.61           C
ATOM   3164 1HB  ASP A 199      -4.801 -25.603   7.697  1.00 33.61           H
ATOM   3165 2HB  ASP A 199      -4.851 -26.967   8.825  1.00 33.61           H
ATOM   3166  CG  ASP A 199      -5.739 -27.353   6.933  1.00 33.61           C
ATOM   3167  OD1 ASP A 199      -6.670 -28.181   7.055  1.00 33.61           O
ATOM   3168  OD2 ASP A 199      -5.073 -27.242   5.877  1.00 33.61           O
ATOM   3169  N   GLN A 200      -7.366 -27.904   9.811  1.00 19.72           N
ATOM   3170  H   GLN A 200      -7.273 -28.330   8.888  1.00 19.72           H
ATOM   3171  CA  GLN A 200      -7.888 -28.691  10.923  1.00 19.72           C
ATOM   3172  HA  GLN A 200      -8.632 -28.072  11.426  1.00 19.72           H
ATOM   3173  C   GLN A 200      -6.855 -29.071  11.975  1.00 19.72           C
ATOM   3174  O   GLN A 200      -6.328 -30.181  12.000  1.00 19.72           O
ATOM   3175  CB  GLN A 200      -8.604 -29.940  10.418  1.00 19.72           C
ATOM   3176 1HB  GLN A 200      -7.905 -30.576   9.875  1.00 19.72           H
ATOM   3177 2HB  GLN A 200      -8.990 -30.486  11.280  1.00 19.72           H
ATOM   3178  CG  GLN A 200      -9.761 -29.581   9.519  1.00 19.72           C
ATOM   3179 1HG  GLN A 200     -10.322 -28.776   9.990  1.00 19.72           H
ATOM   3180 2HG  GLN A 200      -9.384 -29.227   8.562  1.00 19.72           H
ATOM   3181  CD  GLN A 200     -10.701 -30.730   9.283  1.00 19.72           C
ATOM   3182  OE1 GLN A 200     -10.284 -31.876   9.116  1.00 19.72           O
ATOM   3183  NE2 GLN A 200     -11.974 -30.447   9.278  1.00 19.72           N
ATOM   3184 1HE2 GLN A 200     -12.645 -31.185   9.153  1.00 19.72           H
ATOM   3185 2HE2 GLN A 200     -12.272 -29.486   9.382  1.00 19.72           H
ATOM   3186  N   THR A 201      -6.648 -28.157  12.911  1.00 36.04           N
ATOM   3187  H   THR A 201      -7.080 -27.244  12.801  1.00 36.04           H
ATOM   3188  CA  THR A 201      -5.783 -28.395  14.063  1.00 36.04           C
ATOM   3189  HA  THR A 201      -4.783 -28.639  13.705  1.00 36.04           H
ATOM   3190  C   THR A 201      -6.324 -29.577  14.851  1.00 36.04           C
ATOM   3191  O   THR A 201      -5.582 -30.359  15.428  1.00 36.04           O
ATOM   3192  CB  THR A 201      -5.708 -27.172  15.019  1.00 36.04           C
ATOM   3193  HB  THR A 201      -4.849 -27.291  15.678  1.00 36.04           H
ATOM   3194  OG1 THR A 201      -6.890 -27.079  15.816  1.00 36.04           O
ATOM   3195  HG1 THR A 201      -6.660 -26.521  16.576  1.00 36.04           H
ATOM   3196  CG2 THR A 201      -5.623 -25.847  14.284  1.00 36.04           C
ATOM   3197 1HG2 THR A 201      -5.472 -25.049  15.009  1.00 36.04           H
ATOM   3198 2HG2 THR A 201      -6.539 -25.645  13.729  1.00 36.04           H
ATOM   3199 3HG2 THR A 201      -4.778 -25.848  13.607  1.00 36.04           H
ATOM   3200  N   LEU A 202      -7.637 -29.744  14.807  1.00 -5.72           N
ATOM   3201  H   LEU A 202      -8.184 -29.081  14.282  1.00 -5.72           H
ATOM   3202  CA  LEU A 202      -8.332 -30.805  15.517  1.00 -5.72           C
ATOM   3203  HA  LEU A 202      -8.082 -30.740  16.576  1.00 -5.72           H
ATOM   3204  C   LEU A 202      -7.930 -32.187  15.021  1.00 -5.72           C
ATOM   3205  O   LEU A 202      -7.893 -33.127  15.807  1.00 -5.72           O
ATOM   3206  CB  LEU A 202      -9.840 -30.615  15.345  1.00 -5.72           C
ATOM   3207 1HB  LEU A 202     -10.069 -30.743  14.287  1.00 -5.72           H
ATOM   3208 2HB  LEU A 202     -10.355 -31.401  15.896  1.00 -5.72           H
ATOM   3209  CG  LEU A 202     -10.407 -29.254  15.785  1.00 -5.72           C
ATOM   3210  HG  LEU A 202      -9.853 -28.468  15.273  1.00 -5.72           H
ATOM   3211  CD1 LEU A 202     -11.852 -29.143  15.350  1.00 -5.72           C
ATOM   3212 1HD1 LEU A 202     -12.185 -28.116  15.474  1.00 -5.72           H
ATOM   3213 2HD1 LEU A 202     -12.484 -29.817  15.931  1.00 -5.72           H
ATOM   3214 3HD1 LEU A 202     -11.945 -29.393  14.291  1.00 -5.72           H
ATOM   3215  CD2 LEU A 202     -10.300 -29.003  17.293  1.00 -5.72           C
ATOM   3216 1HD2 LEU A 202     -10.721 -28.026  17.534  1.00 -5.72           H
ATOM   3217 2HD2 LEU A 202      -9.254 -29.009  17.597  1.00 -5.72           H
ATOM   3218 3HD2 LEU A 202     -10.842 -29.773  17.843  1.00 -5.72           H
ATOM   3219  N   GLU A 203      -7.583 -32.332  13.750  1.00 -1.85           N
ATOM   3220  H   GLU A 203      -7.591 -31.544  13.114  1.00 -1.85           H
ATOM   3221  CA  GLU A 203      -7.144 -33.634  13.252  1.00 -1.85           C
ATOM   3222  HA  GLU A 203      -7.859 -34.396  13.562  1.00 -1.85           H
ATOM   3223  C   GLU A 203      -5.788 -33.969  13.866  1.00 -1.85           C
ATOM   3224  O   GLU A 203      -5.510 -35.117  14.195  1.00 -1.85           O
ATOM   3225  CB  GLU A 203      -7.054 -33.644  11.723  1.00 -1.85           C
ATOM   3226 1HB  GLU A 203      -8.004 -33.293  11.319  1.00 -1.85           H
ATOM   3227 2HB  GLU A 203      -6.265 -32.963  11.406  1.00 -1.85           H
ATOM   3228  CG  GLU A 203      -6.774 -35.035  11.168  1.00 -1.85           C
ATOM   3229 1HG  GLU A 203      -5.810 -35.384  11.539  1.00 -1.85           H
ATOM   3230 2HG  GLU A 203      -7.550 -35.712  11.528  1.00 -1.85           H
ATOM   3231  CD  GLU A 203      -6.753 -35.081   9.656  1.00 -1.85           C
ATOM   3232  OE1 GLU A 203      -7.580 -35.814   9.063  1.00 -1.85           O
ATOM   3233  OE2 GLU A 203      -5.896 -34.427   9.030  1.00 -1.85           O
ATOM   3234  N   LEU A 204      -4.960 -32.956  14.082  1.00 29.16           N
ATOM   3235  H   LEU A 204      -5.225 -32.015  13.816  1.00 29.16           H
ATOM   3236  CA  LEU A 204      -3.669 -33.190  14.717  1.00 29.16           C
ATOM   3237  HA  LEU A 204      -3.266 -34.118  14.319  1.00 29.16           H
ATOM   3238  C   LEU A 204      -3.803 -33.359  16.234  1.00 29.16           C
ATOM   3239  O   LEU A 204      -2.996 -34.034  16.861  1.00 29.16           O
ATOM   3240  CB  LEU A 204      -2.667 -32.077  14.409  1.00 29.16           C
ATOM   3241 1HB  LEU A 204      -3.058 -31.158  14.837  1.00 29.16           H
ATOM   3242 2HB  LEU A 204      -1.767 -32.335  14.958  1.00 29.16           H
ATOM   3243  CG  LEU A 204      -2.216 -31.747  12.977  1.00 29.16           C
ATOM   3244  HG  LEU A 204      -3.055 -31.303  12.442  1.00 29.16           H
ATOM   3245  CD1 LEU A 204      -1.078 -30.723  13.055  1.00 29.16           C
ATOM   3246 1HD1 LEU A 204      -0.845 -30.363  12.052  1.00 29.16           H
ATOM   3247 2HD1 LEU A 204      -0.180 -31.168  13.485  1.00 29.16           H
ATOM   3248 3HD1 LEU A 204      -1.374 -29.869  13.665  1.00 29.16           H
ATOM   3249  CD2 LEU A 204      -1.732 -32.965  12.190  1.00 29.16           C
ATOM   3250 1HD2 LEU A 204      -1.406 -32.647  11.200  1.00 29.16           H
ATOM   3251 2HD2 LEU A 204      -2.553 -33.671  12.070  1.00 29.16           H
ATOM   3252 3HD2 LEU A 204      -0.904 -33.446  12.709  1.00 29.16           H
ATOM   3253  N   VAL A 205      -4.823 -32.776  16.850  1.00 15.40           N
ATOM   3254  H   VAL A 205      -5.425 -32.151  16.322  1.00 15.40           H
ATOM   3255  CA  VAL A 205      -5.110 -33.029  18.271  1.00 15.40           C
ATOM   3256  HA  VAL A 205      -4.212 -32.861  18.858  1.00 15.40           H
ATOM   3257  C   VAL A 205      -5.512 -34.503  18.411  1.00 15.40           C
ATOM   3258  O   VAL A 205      -5.119 -35.207  19.355  1.00 15.40           O
ATOM   3259  CB  VAL A 205      -6.248 -32.100  18.815  1.00 15.40           C
ATOM   3260  HB  VAL A 205      -7.125 -32.213  18.183  1.00 15.40           H
ATOM   3261  CG1 VAL A 205      -6.642 -32.457  20.241  1.00 15.40           C
ATOM   3262 1HG1 VAL A 205      -7.385 -31.747  20.609  1.00 15.40           H
ATOM   3263 2HG1 VAL A 205      -5.770 -32.441  20.898  1.00 15.40           H
ATOM   3264 3HG1 VAL A 205      -7.092 -33.446  20.256  1.00 15.40           H
ATOM   3265  CG2 VAL A 205      -5.824 -30.628  18.809  1.00 15.40           C
ATOM   3266 1HG2 VAL A 205      -6.652 -30.008  19.151  1.00 15.40           H
ATOM   3267 2HG2 VAL A 205      -5.567 -30.314  17.805  1.00 15.40           H
ATOM   3268 3HG2 VAL A 205      -4.965 -30.474  19.462  1.00 15.40           H
ATOM   3269  N   GLY A 206      -6.262 -34.973  17.426  1.00  6.10           N
ATOM   3270  H   GLY A 206      -6.545 -34.351  16.675  1.00  6.10           H
ATOM   3271  CA  GLY A 206      -6.727 -36.347  17.376  1.00  6.10           C
ATOM   3272 1HA  GLY A 206      -6.797 -36.735  18.391  1.00  6.10           H
ATOM   3273 2HA  GLY A 206      -7.731 -36.346  16.954  1.00  6.10           H
ATOM   3274  C   GLY A 206      -5.891 -37.308  16.553  1.00  6.10           C
ATOM   3275  O   GLY A 206      -6.463 -38.251  16.007  1.00  6.10           O
ATOM   3276  N   LEU A 207      -4.581 -37.111  16.436  1.00 14.35           N
ATOM   3277  H   LEU A 207      -4.146 -36.317  16.883  1.00 14.35           H
ATOM   3278  CA  LEU A 207      -3.755 -38.036  15.650  1.00 14.35           C
ATOM   3279  HA  LEU A 207      -4.105 -38.011  14.620  1.00 14.35           H
ATOM   3280  C   LEU A 207      -3.888 -39.472  16.173  1.00 14.35           C
ATOM   3281  O   LEU A 207      -3.950 -39.681  17.390  1.00 14.35           O
ATOM   3282  CB  LEU A 207      -2.266 -37.658  15.698  1.00 14.35           C
ATOM   3283 1HB  LEU A 207      -2.027 -37.409  16.731  1.00 14.35           H
ATOM   3284 2HB  LEU A 207      -1.714 -38.566  15.453  1.00 14.35           H
ATOM   3285  CG  LEU A 207      -1.682 -36.557  14.807  1.00 14.35           C
ATOM   3286  HG  LEU A 207      -2.138 -35.616  15.085  1.00 14.35           H
ATOM   3287  CD1 LEU A 207      -0.176 -36.444  15.042  1.00 14.35           C
ATOM   3288 1HD1 LEU A 207       0.232 -35.644  14.425  1.00 14.35           H
ATOM   3289 2HD1 LEU A 207       0.321 -37.383  14.791  1.00 14.35           H
ATOM   3290 3HD1 LEU A 207       0.009 -36.198  16.085  1.00 14.35           H
ATOM   3291  CD2 LEU A 207      -1.951 -36.798  13.325  1.00 14.35           C
ATOM   3292 1HD2 LEU A 207      -1.445 -36.037  12.734  1.00 14.35           H
ATOM   3293 2HD2 LEU A 207      -3.023 -36.731  13.135  1.00 14.35           H
ATOM   3294 3HD2 LEU A 207      -1.588 -37.784  13.030  1.00 14.35           H
ATOM   3295  N   PRO A 208      -3.939 -40.475  15.275  1.00-13.18           N
ATOM   3296  CA  PRO A 208      -4.074 -41.839  15.805  1.00-13.18           C
ATOM   3297  HA  PRO A 208      -4.915 -41.888  16.495  1.00-13.18           H
ATOM   3298  C   PRO A 208      -2.796 -42.339  16.492  1.00-13.18           C
ATOM   3299  O   PRO A 208      -1.700 -41.857  16.189  1.00-13.18           O
ATOM   3300  CB  PRO A 208      -4.376 -42.656  14.545  1.00-13.18           C
ATOM   3301 1HB  PRO A 208      -4.012 -43.679  14.642  1.00-13.18           H
ATOM   3302 2HB  PRO A 208      -5.445 -42.649  14.339  1.00-13.18           H
ATOM   3303  CG  PRO A 208      -3.654 -41.933  13.473  1.00-13.18           C
ATOM   3304 1HG  PRO A 208      -2.588 -42.161  13.519  1.00-13.18           H
ATOM   3305 2HG  PRO A 208      -4.058 -42.182  12.492  1.00-13.18           H
ATOM   3306  CD  PRO A 208      -3.899 -40.485  13.799  1.00-13.18           C
ATOM   3307 1HD  PRO A 208      -3.087 -39.864  13.419  1.00-13.18           H
ATOM   3308 2HD  PRO A 208      -4.861 -40.160  13.396  1.00-13.18           H
ATOM   3309  N   PRO A 209      -2.908 -43.303  17.429  1.00-10.42           N
ATOM   3310  CA  PRO A 209      -1.680 -43.797  18.070  1.00-10.42           C
ATOM   3311  HA  PRO A 209      -1.213 -42.981  18.616  1.00-10.42           H
ATOM   3312  C   PRO A 209      -0.686 -44.408  17.073  1.00-10.42           C
ATOM   3313  O   PRO A 209      -1.097 -44.956  16.042  1.00-10.42           O
ATOM   3314  CB  PRO A 209      -2.200 -44.858  19.046  1.00-10.42           C
ATOM   3315 1HB  PRO A 209      -2.185 -45.842  18.578  1.00-10.42           H
ATOM   3316 2HB  PRO A 209      -1.613 -44.860  19.965  1.00-10.42           H
ATOM   3317  CG  PRO A 209      -3.593 -44.438  19.315  1.00-10.42           C
ATOM   3318 1HG  PRO A 209      -4.188 -45.264  19.698  1.00-10.42           H
ATOM   3319 2HG  PRO A 209      -3.601 -43.601  20.015  1.00-10.42           H
ATOM   3320  CD  PRO A 209      -4.088 -43.997  17.976  1.00-10.42           C
ATOM   3321 1HD  PRO A 209      -4.350 -44.856  17.355  1.00-10.42           H
ATOM   3322 2HD  PRO A 209      -4.936 -43.320  18.089  1.00-10.42           H
ATOM   3323  N   PRO A 210       0.628 -44.288  17.337  1.00 38.19           N
ATOM   3324  CA  PRO A 210       1.602 -44.643  16.298  1.00 38.19           C
ATOM   3325  HA  PRO A 210       1.275 -44.237  15.344  1.00 38.19           H
ATOM   3326  C   PRO A 210       1.904 -46.144  16.163  1.00 38.19           C
ATOM   3327  O   PRO A 210       2.369 -46.773  17.116  1.00 38.19           O
ATOM   3328  CB  PRO A 210       2.841 -43.871  16.749  1.00 38.19           C
ATOM   3329 1HB  PRO A 210       3.754 -44.361  16.416  1.00 38.19           H
ATOM   3330 2HB  PRO A 210       2.791 -42.852  16.367  1.00 38.19           H
ATOM   3331  CG  PRO A 210       2.751 -43.853  18.218  1.00 38.19           C
ATOM   3332 1HG  PRO A 210       3.152 -44.780  18.626  1.00 38.19           H
ATOM   3333 2HG  PRO A 210       3.295 -42.999  18.617  1.00 38.19           H
ATOM   3334  CD  PRO A 210       1.295 -43.753  18.540  1.00 38.19           C
ATOM   3335 1HD  PRO A 210       1.059 -44.361  19.414  1.00 38.19           H
ATOM   3336 2HD  PRO A 210       1.011 -42.719  18.705  1.00 38.19           H
ATOM   3337  N   PRO A 211       1.642 -46.752  14.990  1.00 49.21           N
ATOM   3338  CA  PRO A 211       1.984 -48.177  14.890  1.00 49.21           C
ATOM   3339  HA  PRO A 211       1.708 -48.655  15.830  1.00 49.21           H
ATOM   3340  C   PRO A 211       3.475 -48.538  14.664  1.00 49.21           C
ATOM   3341  O   PRO A 211       4.097 -48.990  15.631  1.00 49.21           O
ATOM   3342  CB  PRO A 211       0.984 -48.702  13.856  1.00 49.21           C
ATOM   3343 1HB  PRO A 211       1.446 -49.428  13.189  1.00 49.21           H
ATOM   3344 2HB  PRO A 211       0.149 -49.160  14.381  1.00 49.21           H
ATOM   3345  CG  PRO A 211       0.476 -47.493  13.100  1.00 49.21           C
ATOM   3346 1HG  PRO A 211       0.782 -47.544  12.056  1.00 49.21           H
ATOM   3347 2HG  PRO A 211      -0.610 -47.469  13.151  1.00 49.21           H
ATOM   3348  CD  PRO A 211       1.042 -46.255  13.739  1.00 49.21           C
ATOM   3349 1HD  PRO A 211       1.810 -45.814  13.102  1.00 49.21           H
ATOM   3350 2HD  PRO A 211       0.246 -45.537  13.937  1.00 49.21           H
ATOM   3351  N   PRO A 212       4.086 -48.398  13.458  1.00 22.39           N
ATOM   3352  CA  PRO A 212       5.504 -48.799  13.512  1.00 22.39           C
ATOM   3353  HA  PRO A 212       5.596 -49.813  13.902  1.00 22.39           H
ATOM   3354  C   PRO A 212       6.400 -47.829  14.300  1.00 22.39           C
ATOM   3355  O   PRO A 212       6.040 -46.663  14.476  1.00 22.39           O
ATOM   3356  CB  PRO A 212       5.917 -48.780  12.033  1.00 22.39           C
ATOM   3357 1HB  PRO A 212       6.406 -47.838  11.796  1.00 22.39           H
ATOM   3358 2HB  PRO A 212       6.570 -49.622  11.799  1.00 22.39           H
ATOM   3359  CG  PRO A 212       4.673 -48.866  11.283  1.00 22.39           C
ATOM   3360 1HG  PRO A 212       4.802 -48.495  10.267  1.00 22.39           H
ATOM   3361 2HG  PRO A 212       4.297 -49.890  11.282  1.00 22.39           H
ATOM   3362  CD  PRO A 212       3.781 -47.975  12.076  1.00 22.39           C
ATOM   3363 1HD  PRO A 212       4.035 -46.924  11.925  1.00 22.39           H
ATOM   3364 2HD  PRO A 212       2.750 -48.170  11.805  1.00 22.39           H
ATOM   3365  N   PRO A 213       7.600 -48.260  14.736  1.00 13.49           N
ATOM   3366  CA  PRO A 213       8.415 -47.316  15.517  1.00 13.49           C
ATOM   3367  HA  PRO A 213       7.842 -47.041  16.400  1.00 13.49           H
ATOM   3368  C   PRO A 213       8.925 -45.983  14.926  1.00 13.49           C
ATOM   3369  O   PRO A 213       9.187 -45.080  15.712  1.00 13.49           O
ATOM   3370  CB  PRO A 213       9.581 -48.189  15.987  1.00 13.49           C
ATOM   3371 1HB  PRO A 213      10.496 -47.605  16.085  1.00 13.49           H
ATOM   3372 2HB  PRO A 213       9.328 -48.658  16.937  1.00 13.49           H
ATOM   3373  CG  PRO A 213       9.712 -49.228  14.958  1.00 13.49           C
ATOM   3374 1HG  PRO A 213      10.229 -48.832  14.084  1.00 13.49           H
ATOM   3375 2HG  PRO A 213      10.237 -50.098  15.351  1.00 13.49           H
ATOM   3376  CD  PRO A 213       8.281 -49.565  14.622  1.00 13.49           C
ATOM   3377 1HD  PRO A 213       8.211 -49.964  13.609  1.00 13.49           H
ATOM   3378 2HD  PRO A 213       7.871 -50.270  15.348  1.00 13.49           H
ATOM   3379  N   PRO A 214       9.060 -45.792  13.592  1.00  7.62           N
ATOM   3380  CA  PRO A 214       9.303 -44.390  13.209  1.00  7.62           C
ATOM   3381  HA  PRO A 214      10.112 -43.966  13.804  1.00  7.62           H
ATOM   3382  C   PRO A 214       8.102 -43.432  13.268  1.00  7.62           C
ATOM   3383  O   PRO A 214       8.282 -42.225  13.088  1.00  7.62           O
ATOM   3384  CB  PRO A 214       9.777 -44.521  11.761  1.00  7.62           C
ATOM   3385 1HB  PRO A 214       9.542 -43.625  11.186  1.00  7.62           H
ATOM   3386 2HB  PRO A 214      10.847 -44.720  11.730  1.00  7.62           H
ATOM   3387  CG  PRO A 214       9.049 -45.675  11.258  1.00  7.62           C
ATOM   3388 1HG  PRO A 214       8.015 -45.403  11.043  1.00  7.62           H
ATOM   3389 2HG  PRO A 214       9.531 -46.083  10.370  1.00  7.62           H
ATOM   3390  CD  PRO A 214       9.118 -46.651  12.393  1.00  7.62           C
ATOM   3391 1HD  PRO A 214       8.284 -47.341  12.354  1.00  7.62           H
ATOM   3392 2HD  PRO A 214      10.063 -47.191  12.370  1.00  7.62           H
ATOM   3393  N   ALA A 215       6.886 -43.916  13.494  1.00  1.69           N
ATOM   3394  H   ALA A 215       6.751 -44.906  13.659  1.00  1.69           H
ATOM   3395  CA  ALA A 215       5.716 -43.040  13.575  1.00  1.69           C
ATOM   3396  HA  ALA A 215       5.756 -42.307  12.770  1.00  1.69           H
ATOM   3397  C   ALA A 215       5.740 -42.302  14.924  1.00  1.69           C
ATOM   3398  O   ALA A 215       6.404 -42.745  15.853  1.00  1.69           O
ATOM   3399  CB  ALA A 215       4.435 -43.872  13.415  1.00  1.69           C
ATOM   3400 1HB  ALA A 215       4.436 -44.354  12.436  1.00  1.69           H
ATOM   3401 2HB  ALA A 215       3.560 -43.225  13.488  1.00  1.69           H
ATOM   3402 3HB  ALA A 215       4.389 -44.638  14.190  1.00  1.69           H
ATOM   3403  N   ARG A 216       5.029 -41.190  15.055  1.00 -4.02           N
ATOM   3404  H   ARG A 216       4.477 -40.852  14.275  1.00 -4.02           H
ATOM   3405  CA  ARG A 216       4.971 -40.422  16.309  1.00 -4.02           C
ATOM   3406  HA  ARG A 216       5.291 -41.034  17.154  1.00 -4.02           H
ATOM   3407  C   ARG A 216       3.519 -40.024  16.497  1.00 -4.02           C
ATOM   3408  O   ARG A 216       2.779 -40.006  15.519  1.00 -4.02           O
ATOM   3409  CB  ARG A 216       5.826 -39.145  16.209  1.00 -4.02           C
ATOM   3410 1HB  ARG A 216       5.485 -38.579  15.341  1.00 -4.02           H
ATOM   3411 2HB  ARG A 216       5.649 -38.536  17.096  1.00 -4.02           H
ATOM   3412  CG  ARG A 216       7.336 -39.357  16.077  1.00 -4.02           C
ATOM   3413 1HG  ARG A 216       7.536 -40.022  15.238  1.00 -4.02           H
ATOM   3414 2HG  ARG A 216       7.813 -38.397  15.882  1.00 -4.02           H
ATOM   3415  CD  ARG A 216       7.942 -39.953  17.343  1.00 -4.02           C
ATOM   3416 1HD  ARG A 216       7.777 -39.265  18.174  1.00 -4.02           H
ATOM   3417 2HD  ARG A 216       7.448 -40.897  17.574  1.00 -4.02           H
ATOM   3418  NE  ARG A 216       9.384 -40.193  17.191  1.00 -4.02           N
ATOM   3419  HE  ARG A 216      10.000 -39.458  17.505  1.00 -4.02           H
ATOM   3420  CZ  ARG A 216       9.947 -41.295  16.712  1.00 -4.02           C
ATOM   3421  NH1 ARG A 216      11.244 -41.387  16.688  1.00 -4.02           N
ATOM   3422 1HH1 ARG A 216      11.817 -40.645  17.053  1.00 -4.02           H
ATOM   3423 2HH1 ARG A 216      11.687 -42.214  16.312  1.00 -4.02           H
ATOM   3424  NH2 ARG A 216       9.265 -42.318  16.284  1.00 -4.02           N
ATOM   3425 1HH2 ARG A 216       8.252 -42.281  16.261  1.00 -4.02           H
ATOM   3426 2HH2 ARG A 216       9.724 -43.170  15.995  1.00 -4.02           H
ATOM   3427  N   ARG A 217       3.133 -39.657  17.711  1.00 37.36           N
ATOM   3428  H   ARG A 217       3.775 -39.752  18.487  1.00 37.36           H
ATOM   3429  CA  ARG A 217       1.832 -39.034  17.970  1.00 37.36           C
ATOM   3430  HA  ARG A 217       1.524 -38.453  17.099  1.00 37.36           H
ATOM   3431  C   ARG A 217       1.995 -38.123  19.170  1.00 37.36           C
ATOM   3432  O   ARG A 217       2.532 -38.557  20.183  1.00 37.36           O
ATOM   3433  CB  ARG A 217       0.758 -40.076  18.303  1.00 37.36           C
ATOM   3434 1HB  ARG A 217       0.762 -40.842  17.528  1.00 37.36           H
ATOM   3435 2HB  ARG A 217       1.022 -40.545  19.251  1.00 37.36           H
ATOM   3436  CG  ARG A 217      -0.658 -39.508  18.404  1.00 37.36           C
ATOM   3437 1HG  ARG A 217      -0.614 -38.421  18.414  1.00 37.36           H
ATOM   3438 2HG  ARG A 217      -1.207 -39.802  17.515  1.00 37.36           H
ATOM   3439  CD  ARG A 217      -1.441 -39.965  19.635  1.00 37.36           C
ATOM   3440 1HD  ARG A 217      -2.413 -40.346  19.317  1.00 37.36           H
ATOM   3441 2HD  ARG A 217      -0.904 -40.775  20.130  1.00 37.36           H
ATOM   3442  NE  ARG A 217      -1.639 -38.855  20.584  1.00 37.36           N
ATOM   3443  HE  ARG A 217      -0.998 -38.811  21.359  1.00 37.36           H
ATOM   3444  CZ  ARG A 217      -2.592 -37.930  20.534  1.00 37.36           C
ATOM   3445  NH1 ARG A 217      -2.596 -36.982  21.426  1.00 37.36           N
ATOM   3446 1HH1 ARG A 217      -1.874 -36.928  22.128  1.00 37.36           H
ATOM   3447 2HH1 ARG A 217      -3.337 -36.305  21.412  1.00 37.36           H
ATOM   3448  NH2 ARG A 217      -3.525 -37.871  19.619  1.00 37.36           N
ATOM   3449 1HH2 ARG A 217      -3.593 -38.601  18.916  1.00 37.36           H
ATOM   3450 2HH2 ARG A 217      -4.186 -37.109  19.620  1.00 37.36           H
ATOM   3451  N   ILE A 218       1.493 -36.908  19.064  1.00 35.42           N
ATOM   3452  H   ILE A 218       1.092 -36.605  18.183  1.00 35.42           H
ATOM   3453  CA  ILE A 218       1.364 -35.962  20.166  1.00 35.42           C
ATOM   3454  HA  ILE A 218       1.088 -36.465  21.092  1.00 35.42           H
ATOM   3455  C   ILE A 218       0.185 -35.168  19.625  1.00 35.42           C
ATOM   3456  O   ILE A 218      -0.050 -35.217  18.417  1.00 35.42           O
ATOM   3457  CB  ILE A 218       2.649 -35.089  20.379  1.00 35.42           C
ATOM   3458  HB  ILE A 218       3.485 -35.769  20.545  1.00 35.42           H
ATOM   3459  CG1 ILE A 218       2.493 -34.212  21.638  1.00 35.42           C
ATOM   3460 1HG1 ILE A 218       1.710 -33.477  21.458  1.00 35.42           H
ATOM   3461 2HG1 ILE A 218       2.172 -34.850  22.460  1.00 35.42           H
ATOM   3462  CG2 ILE A 218       2.981 -34.250  19.126  1.00 35.42           C
ATOM   3463 1HG2 ILE A 218       3.946 -33.763  19.255  1.00 35.42           H
ATOM   3464 2HG2 ILE A 218       2.221 -33.481  18.966  1.00 35.42           H
ATOM   3465 3HG2 ILE A 218       3.041 -34.889  18.246  1.00 35.42           H
ATOM   3466  CD1 ILE A 218       3.741 -33.458  22.078  1.00 35.42           C
ATOM   3467 1HD1 ILE A 218       3.557 -32.993  23.048  1.00 35.42           H
ATOM   3468 2HD1 ILE A 218       3.979 -32.678  21.355  1.00 35.42           H
ATOM   3469 3HD1 ILE A 218       4.583 -34.145  22.161  1.00 35.42           H
ATOM   3470  N   ALA A 219      -0.568 -34.481  20.467  1.00 28.91           N
ATOM   3471  H   ALA A 219      -0.399 -34.539  21.461  1.00 28.91           H
ATOM   3472  CA  ALA A 219      -1.568 -33.554  19.966  1.00 28.91           C
ATOM   3473  HA  ALA A 219      -2.187 -34.054  19.220  1.00 28.91           H
ATOM   3474  C   ALA A 219      -0.808 -32.393  19.311  1.00 28.91           C
ATOM   3475  O   ALA A 219       0.198 -31.936  19.856  1.00 28.91           O
ATOM   3476  CB  ALA A 219      -2.440 -33.055  21.121  1.00 28.91           C
ATOM   3477 1HB  ALA A 219      -3.002 -33.884  21.550  1.00 28.91           H
ATOM   3478 2HB  ALA A 219      -3.136 -32.298  20.758  1.00 28.91           H
ATOM   3479 3HB  ALA A 219      -1.805 -32.608  21.889  1.00 28.91           H
ATOM   3480  N   VAL A 220      -1.322 -31.921  18.181  1.00 76.15           N
ATOM   3481  H   VAL A 220      -2.104 -32.422  17.782  1.00 76.15           H
ATOM   3482  CA  VAL A 220      -0.808 -30.752  17.441  1.00 76.15           C
ATOM   3483  HA  VAL A 220      -1.061 -30.926  16.401  1.00 76.15           H
ATOM   3484  C   VAL A 220       0.716 -30.535  17.416  1.00 76.15           C
ATOM   3485  O   VAL A 220       1.241 -29.588  18.019  1.00 76.15           O
ATOM   3486  CB  VAL A 220      -1.559 -29.425  17.813  1.00 76.15           C
ATOM   3487  HB  VAL A 220      -0.921 -28.579  17.574  1.00 76.15           H
ATOM   3488  CG1 VAL A 220      -2.812 -29.273  16.961  1.00 76.15           C
ATOM   3489 1HG1 VAL A 220      -3.362 -28.383  17.267  1.00 76.15           H
ATOM   3490 2HG1 VAL A 220      -3.450 -30.148  17.065  1.00 76.15           H
ATOM   3491 3HG1 VAL A 220      -2.526 -29.152  15.915  1.00 76.15           H
ATOM   3492  CG2 VAL A 220      -1.943 -29.340  19.303  1.00 76.15           C
ATOM   3493 1HG2 VAL A 220      -2.381 -28.363  19.507  1.00 76.15           H
ATOM   3494 2HG2 VAL A 220      -1.049 -29.453  19.918  1.00 76.15           H
ATOM   3495 3HG2 VAL A 220      -2.663 -30.112  19.564  1.00 76.15           H
ATOM   3496  N   PRO A 221       1.461 -31.416  16.717  1.00 11.09           N
ATOM   3497  CA  PRO A 221       2.883 -31.097  16.537  1.00 11.09           C
ATOM   3498  HA  PRO A 221       3.369 -30.936  17.499  1.00 11.09           H
ATOM   3499  C   PRO A 221       3.074 -29.872  15.644  1.00 11.09           C
ATOM   3500  O   PRO A 221       2.294 -29.631  14.722  1.00 11.09           O
ATOM   3501  CB  PRO A 221       3.433 -32.356  15.866  1.00 11.09           C
ATOM   3502 1HB  PRO A 221       4.259 -32.114  15.196  1.00 11.09           H
ATOM   3503 2HB  PRO A 221       3.753 -33.070  16.621  1.00 11.09           H
ATOM   3504  CG  PRO A 221       2.280 -32.901  15.113  1.00 11.09           C
ATOM   3505 1HG  PRO A 221       2.145 -32.348  14.183  1.00 11.09           H
ATOM   3506 2HG  PRO A 221       2.410 -33.963  14.911  1.00 11.09           H
ATOM   3507  CD  PRO A 221       1.111 -32.673  16.024  1.00 11.09           C
ATOM   3508 1HD  PRO A 221       0.199 -32.566  15.444  1.00 11.09           H
ATOM   3509 2HD  PRO A 221       1.020 -33.487  16.745  1.00 11.09           H
ATOM   3510  N   VAL A 222       4.114 -29.098  15.912  1.00 14.29           N
ATOM   3511  H   VAL A 222       4.747 -29.354  16.659  1.00 14.29           H
ATOM   3512  CA  VAL A 222       4.372 -27.846  15.193  1.00 14.29           C
ATOM   3513  HA  VAL A 222       3.770 -27.810  14.289  1.00 14.29           H
ATOM   3514  C   VAL A 222       5.852 -27.803  14.816  1.00 14.29           C
ATOM   3515  O   VAL A 222       6.687 -28.290  15.586  1.00 14.29           O
ATOM   3516  CB  VAL A 222       3.992 -26.615  16.090  1.00 14.29           C
ATOM   3517  HB  VAL A 222       4.601 -26.643  16.988  1.00 14.29           H
ATOM   3518  CG1 VAL A 222       4.224 -25.268  15.383  1.00 14.29           C
ATOM   3519 1HG1 VAL A 222       3.842 -24.452  15.998  1.00 14.29           H
ATOM   3520 2HG1 VAL A 222       3.713 -25.257  14.422  1.00 14.29           H
ATOM   3521 3HG1 VAL A 222       5.288 -25.108  15.226  1.00 14.29           H
ATOM   3522  CG2 VAL A 222       2.535 -26.683  16.524  1.00 14.29           C
ATOM   3523 1HG2 VAL A 222       2.259 -25.779  17.068  1.00 14.29           H
ATOM   3524 2HG2 VAL A 222       2.391 -27.531  17.187  1.00 14.29           H
ATOM   3525 3HG2 VAL A 222       1.884 -26.795  15.658  1.00 14.29           H
ATOM   3526  N   LEU A 223       6.186 -27.182  13.691  1.00 20.04           N
ATOM   3527  H   LEU A 223       5.442 -26.925  13.044  1.00 20.04           H
ATOM   3528  CA  LEU A 223       7.559 -26.777  13.367  1.00 20.04           C
ATOM   3529  HA  LEU A 223       8.219 -27.629  13.512  1.00 20.04           H
ATOM   3530  C   LEU A 223       8.045 -25.643  14.283  1.00 20.04           C
ATOM   3531  O   LEU A 223       8.163 -24.485  13.866  1.00 20.04           O
ATOM   3532  CB  LEU A 223       7.662 -26.302  11.909  1.00 20.04           C
ATOM   3533 1HB  LEU A 223       6.960 -25.478  11.784  1.00 20.04           H
ATOM   3534 2HB  LEU A 223       8.665 -25.901  11.769  1.00 20.04           H
ATOM   3535  CG  LEU A 223       7.416 -27.279  10.754  1.00 20.04           C
ATOM   3536  HG  LEU A 223       6.422 -27.710  10.855  1.00 20.04           H
ATOM   3537  CD1 LEU A 223       7.486 -26.508   9.436  1.00 20.04           C
ATOM   3538 1HD1 LEU A 223       7.255 -27.182   8.611  1.00 20.04           H
ATOM   3539 2HD1 LEU A 223       8.479 -26.087   9.290  1.00 20.04           H
ATOM   3540 3HD1 LEU A 223       6.745 -25.707   9.441  1.00 20.04           H
ATOM   3541  CD2 LEU A 223       8.437 -28.403  10.754  1.00 20.04           C
ATOM   3542 1HD2 LEU A 223       8.318 -29.014   9.860  1.00 20.04           H
ATOM   3543 2HD2 LEU A 223       8.282 -29.034  11.626  1.00 20.04           H
ATOM   3544 3HD2 LEU A 223       9.446 -27.999  10.783  1.00 20.04           H
ATOM   3545  N   VAL A 224       8.312 -25.950  15.543  1.00 31.78           N
ATOM   3546  H   VAL A 224       8.167 -26.906  15.854  1.00 31.78           H
ATOM   3547  CA  VAL A 224       8.794 -24.951  16.498  1.00 31.78           C
ATOM   3548  HA  VAL A 224       8.313 -24.004  16.264  1.00 31.78           H
ATOM   3549  C   VAL A 224      10.298 -24.787  16.297  1.00 31.78           C
ATOM   3550  O   VAL A 224      11.122 -25.418  16.949  1.00 31.78           O
ATOM   3551  CB  VAL A 224       8.452 -25.304  17.971  1.00 31.78           C
ATOM   3552  HB  VAL A 224       9.049 -26.158  18.285  1.00 31.78           H
ATOM   3553  CG1 VAL A 224       8.739 -24.122  18.886  1.00 31.78           C
ATOM   3554 1HG1 VAL A 224       8.421 -24.361  19.902  1.00 31.78           H
ATOM   3555 2HG1 VAL A 224       8.196 -23.239  18.549  1.00 31.78           H
ATOM   3556 3HG1 VAL A 224       9.808 -23.910  18.901  1.00 31.78           H
ATOM   3557  CG2 VAL A 224       6.978 -25.677  18.116  1.00 31.78           C
ATOM   3558 1HG2 VAL A 224       6.731 -25.804  19.171  1.00 31.78           H
ATOM   3559 2HG2 VAL A 224       6.781 -26.622  17.614  1.00 31.78           H
ATOM   3560 3HG2 VAL A 224       6.341 -24.898  17.697  1.00 31.78           H
ATOM   3561  N   ARG A 225      10.647 -23.954  15.330  1.00  8.83           N
ATOM   3562  H   ARG A 225       9.905 -23.517  14.793  1.00  8.83           H
ATOM   3563  CA  ARG A 225      12.041 -23.695  14.951  1.00  8.83           C
ATOM   3564  HA  ARG A 225      12.676 -24.523  15.274  1.00  8.83           H
ATOM   3565  C   ARG A 225      12.558 -22.421  15.612  1.00  8.83           C
ATOM   3566  O   ARG A 225      13.551 -21.841  15.177  1.00  8.83           O
ATOM   3567  CB  ARG A 225      12.120 -23.581  13.423  1.00  8.83           C
ATOM   3568 1HB  ARG A 225      11.453 -22.786  13.103  1.00  8.83           H
ATOM   3569 2HB  ARG A 225      13.137 -23.315  13.138  1.00  8.83           H
ATOM   3570  CG  ARG A 225      11.743 -24.866  12.689  1.00  8.83           C
ATOM   3571 1HG  ARG A 225      12.421 -25.659  12.999  1.00  8.83           H
ATOM   3572 2HG  ARG A 225      10.724 -25.152  12.943  1.00  8.83           H
ATOM   3573  CD  ARG A 225      11.839 -24.696  11.184  1.00  8.83           C
ATOM   3574 1HD  ARG A 225      11.069 -24.000  10.857  1.00  8.83           H
ATOM   3575 2HD  ARG A 225      12.819 -24.286  10.933  1.00  8.83           H
ATOM   3576  NE  ARG A 225      11.663 -25.979  10.488  1.00  8.83           N
ATOM   3577  HE  ARG A 225      11.733 -26.823  11.048  1.00  8.83           H
ATOM   3578  CZ  ARG A 225      11.433 -26.152   9.195  1.00  8.83           C
ATOM   3579  NH1 ARG A 225      11.239 -27.358   8.756  1.00  8.83           N
ATOM   3580 1HH1 ARG A 225      11.313 -28.141   9.388  1.00  8.83           H
ATOM   3581 2HH1 ARG A 225      11.025 -27.502   7.780  1.00  8.83           H
ATOM   3582  NH2 ARG A 225      11.363 -25.185   8.326  1.00  8.83           N
ATOM   3583 1HH2 ARG A 225      11.654 -24.247   8.580  1.00  8.83           H
ATOM   3584 2HH2 ARG A 225      11.039 -25.389   7.387  1.00  8.83           H
ATOM   3585  N   ASP A 226      11.791 -21.971  16.593  1.00 35.46           N
ATOM   3586  H   ASP A 226      11.025 -22.555  16.881  1.00 35.46           H
ATOM   3587  CA  ASP A 226      11.910 -20.673  17.263  1.00 35.46           C
ATOM   3588  HA  ASP A 226      10.975 -20.558  17.793  1.00 35.46           H
ATOM   3589  C   ASP A 226      11.963 -19.482  16.312  1.00 35.46           C
ATOM   3590  O   ASP A 226      13.013 -18.909  16.014  1.00 35.46           O
ATOM   3591  CB  ASP A 226      12.962 -20.628  18.371  1.00 35.46           C
ATOM   3592 1HB  ASP A 226      13.079 -21.634  18.768  1.00 35.46           H
ATOM   3593 2HB  ASP A 226      13.919 -20.306  17.970  1.00 35.46           H
ATOM   3594  CG  ASP A 226      12.542 -19.707  19.516  1.00 35.46           C
ATOM   3595  OD1 ASP A 226      11.828 -20.180  20.436  1.00 35.46           O
ATOM   3596  OD2 ASP A 226      12.851 -18.501  19.490  1.00 35.46           O
ATOM   3597  N   GLY A 227      10.785 -19.163  15.794  1.00 13.83           N
ATOM   3598  H   GLY A 227       9.970 -19.716  16.050  1.00 13.83           H
ATOM   3599  CA  GLY A 227      10.599 -17.997  14.944  1.00 13.83           C
ATOM   3600 1HA  GLY A 227      10.080 -17.229  15.518  1.00 13.83           H
ATOM   3601 2HA  GLY A 227      11.571 -17.599  14.655  1.00 13.83           H
ATOM   3602  C   GLY A 227       9.807 -18.259  13.681  1.00 13.83           C
ATOM   3603  O   GLY A 227       9.100 -17.372  13.220  1.00 13.83           O
ATOM   3604  N   LYS A 228       9.890 -19.470  13.141  1.00 33.34           N
ATOM   3605  H   LYS A 228      10.459 -20.166  13.593  1.00 33.34           H
ATOM   3606  CA  LYS A 228       9.200 -19.813  11.886  1.00 33.34           C
ATOM   3607  HA  LYS A 228       9.550 -19.116  11.128  1.00 33.34           H
ATOM   3608  C   LYS A 228       7.681 -19.652  12.070  1.00 33.34           C
ATOM   3609  O   LYS A 228       7.109 -20.310  12.945  1.00 33.34           O
ATOM   3610  CB  LYS A 228       9.594 -21.235  11.446  1.00 33.34           C
ATOM   3611 1HB  LYS A 228      10.663 -21.328  11.627  1.00 33.34           H
ATOM   3612 2HB  LYS A 228       9.085 -21.963  12.077  1.00 33.34           H
ATOM   3613  CG  LYS A 228       9.375 -21.608   9.965  1.00 33.34           C
ATOM   3614 1HG  LYS A 228       9.776 -20.811   9.342  1.00 33.34           H
ATOM   3615 2HG  LYS A 228       9.932 -22.520   9.758  1.00 33.34           H
ATOM   3616  CD  LYS A 228       7.931 -21.845   9.580  1.00 33.34           C
ATOM   3617 1HD  LYS A 228       7.504 -22.584  10.255  1.00 33.34           H
ATOM   3618 2HD  LYS A 228       7.393 -20.910   9.686  1.00 33.34           H
ATOM   3619  CE  LYS A 228       7.746 -22.321   8.151  1.00 33.34           C
ATOM   3620 1HE  LYS A 228       8.184 -21.593   7.466  1.00 33.34           H
ATOM   3621 2HE  LYS A 228       8.239 -23.285   8.015  1.00 33.34           H
ATOM   3622  NZ  LYS A 228       6.276 -22.451   7.876  1.00 33.34           N
ATOM   3623 1HZ  LYS A 228       6.112 -22.816   6.943  1.00 33.34           H
ATOM   3624 2HZ  LYS A 228       5.821 -21.543   7.945  1.00 33.34           H
ATOM   3625 3HZ  LYS A 228       5.843 -23.067   8.552  1.00 33.34           H
ATOM   3626  N   PRO A 229       7.020 -18.763  11.302  1.00 20.66           N
ATOM   3627  CA  PRO A 229       5.573 -18.578  11.485  1.00 20.66           C
ATOM   3628  HA  PRO A 229       5.357 -18.248  12.496  1.00 20.66           H
ATOM   3629  C   PRO A 229       4.690 -19.772  11.145  1.00 20.66           C
ATOM   3630  O   PRO A 229       5.121 -20.758  10.554  1.00 20.66           O
ATOM   3631  CB  PRO A 229       5.247 -17.457  10.496  1.00 20.66           C
ATOM   3632 1HB  PRO A 229       4.913 -17.885   9.554  1.00 20.66           H
ATOM   3633 2HB  PRO A 229       4.493 -16.786  10.905  1.00 20.66           H
ATOM   3634  CG  PRO A 229       6.491 -16.758  10.293  1.00 20.66           C
ATOM   3635 1HG  PRO A 229       6.471 -16.204   9.356  1.00 20.66           H
ATOM   3636 2HG  PRO A 229       6.687 -16.092  11.132  1.00 20.66           H
ATOM   3637  CD  PRO A 229       7.506 -17.849  10.252  1.00 20.66           C
ATOM   3638 1HD  PRO A 229       7.502 -18.347   9.282  1.00 20.66           H
ATOM   3639 2HD  PRO A 229       8.494 -17.451  10.485  1.00 20.66           H
ATOM   3640  N   CYS A 230       3.409 -19.634  11.438  1.00 29.41           N
ATOM   3641  H   CYS A 230       3.098 -18.821  11.965  1.00 29.41           H
ATOM   3642  CA  CYS A 230       2.406 -20.580  10.963  1.00 29.41           C
ATOM   3643  HA  CYS A 230       2.848 -21.576  10.906  1.00 29.41           H
ATOM   3644  C   CYS A 230       1.940 -20.188   9.555  1.00 29.41           C
ATOM   3645  O   CYS A 230       1.142 -20.876   8.939  1.00 29.41           O
ATOM   3646  CB  CYS A 230       1.253 -20.631  11.957  1.00 29.41           C
ATOM   3647 1HB  CYS A 230       0.783 -19.650  12.016  1.00 29.41           H
ATOM   3648 2HB  CYS A 230       0.521 -21.358  11.605  1.00 29.41           H
ATOM   3649  SG  CYS A 230       1.832 -21.107  13.603  1.00 29.41           S
ATOM   3650  HG  CYS A 230       2.608 -20.026  13.809  1.00 29.41           H
ATOM   3651  N   LEU A 231       2.481 -19.097   9.034  1.00 18.24           N
ATOM   3652  H   LEU A 231       2.979 -18.462   9.639  1.00 18.24           H
ATOM   3653  CA  LEU A 231       2.477 -18.833   7.596  1.00 18.24           C
ATOM   3654  HA  LEU A 231       1.481 -19.014   7.190  1.00 18.24           H
ATOM   3655  C   LEU A 231       3.477 -19.776   6.937  1.00 18.24           C
ATOM   3656  O   LEU A 231       4.446 -20.217   7.568  1.00 18.24           O
ATOM   3657  CB  LEU A 231       2.915 -17.400   7.284  1.00 18.24           C
ATOM   3658 1HB  LEU A 231       3.936 -17.276   7.639  1.00 18.24           H
ATOM   3659 2HB  LEU A 231       2.933 -17.295   6.199  1.00 18.24           H
ATOM   3660  CG  LEU A 231       2.090 -16.236   7.839  1.00 18.24           C
ATOM   3661  HG  LEU A 231       2.099 -16.286   8.921  1.00 18.24           H
ATOM   3662  CD1 LEU A 231       2.715 -14.917   7.426  1.00 18.24           C
ATOM   3663 1HD1 LEU A 231       2.132 -14.092   7.836  1.00 18.24           H
ATOM   3664 2HD1 LEU A 231       2.746 -14.834   6.339  1.00 18.24           H
ATOM   3665 3HD1 LEU A 231       3.728 -14.858   7.821  1.00 18.24           H
ATOM   3666  CD2 LEU A 231       0.659 -16.311   7.363  1.00 18.24           C
ATOM   3667 1HD2 LEU A 231       0.094 -15.453   7.726  1.00 18.24           H
ATOM   3668 2HD2 LEU A 231       0.181 -17.219   7.719  1.00 18.24           H
ATOM   3669 3HD2 LEU A 231       0.634 -16.320   6.278  1.00 18.24           H
ATOM   3670  N   GLY A 232       3.259 -20.078   5.667  1.00 14.88           N
ATOM   3671  H   GLY A 232       2.496 -19.646   5.162  1.00 14.88           H
ATOM   3672  CA  GLY A 232       4.118 -21.014   4.964  1.00 14.88           C
ATOM   3673 1HA  GLY A 232       3.888 -20.975   3.900  1.00 14.88           H
ATOM   3674 2HA  GLY A 232       5.160 -20.731   5.112  1.00 14.88           H
ATOM   3675  C   GLY A 232       3.917 -22.433   5.462  1.00 14.88           C
ATOM   3676  O   GLY A 232       4.857 -23.229   5.493  1.00 14.88           O
ATOM   3677  N   ASP A 233       2.721 -22.743   5.940  1.00 37.08           N
ATOM   3678  H   ASP A 233       1.962 -22.076   5.902  1.00 37.08           H
ATOM   3679  CA  ASP A 233       2.439 -24.061   6.499  1.00 37.08           C
ATOM   3680  HA  ASP A 233       3.350 -24.450   6.946  1.00 37.08           H
ATOM   3681  C   ASP A 233       1.949 -25.027   5.428  1.00 37.08           C
ATOM   3682  O   ASP A 233       1.779 -24.701   4.260  1.00 37.08           O
ATOM   3683  CB  ASP A 233       1.364 -24.006   7.591  1.00 37.08           C
ATOM   3684 1HB  ASP A 233       1.420 -24.925   8.176  1.00 37.08           H
ATOM   3685 2HB  ASP A 233       1.573 -23.179   8.261  1.00 37.08           H
ATOM   3686  CG  ASP A 233      -0.048 -23.897   7.026  1.00 37.08           C
ATOM   3687  OD1 ASP A 233      -0.326 -23.023   6.186  1.00 37.08           O
ATOM   3688  OD2 ASP A 233      -0.906 -24.722   7.424  1.00 37.08           O
ATOM   3689  N   SER A 234       1.661 -26.232   5.874  1.00 18.70           N
ATOM   3690  H   SER A 234       1.911 -26.486   6.821  1.00 18.70           H
ATOM   3691  CA  SER A 234       0.813 -27.173   5.174  1.00 18.70           C
ATOM   3692  HA  SER A 234       0.098 -26.666   4.526  1.00 18.70           H
ATOM   3693  C   SER A 234       0.129 -27.795   6.370  1.00 18.70           C
ATOM   3694  O   SER A 234       0.664 -27.670   7.479  1.00 18.70           O
ATOM   3695  CB  SER A 234       1.647 -28.180   4.397  1.00 18.70           C
ATOM   3696 1HB  SER A 234       2.375 -28.637   5.066  1.00 18.70           H
ATOM   3697 2HB  SER A 234       1.004 -28.953   3.979  1.00 18.70           H
ATOM   3698  OG  SER A 234       2.316 -27.496   3.355  1.00 18.70           O
ATOM   3699  HG  SER A 234       2.431 -26.573   3.628  1.00 18.70           H
ATOM   3700  N   ALA A 235      -0.990 -28.477   6.181  1.00 37.85           N
ATOM   3701  H   ALA A 235      -1.373 -28.561   5.250  1.00 37.85           H
ATOM   3702  CA  ALA A 235      -1.713 -29.070   7.305  1.00 37.85           C
ATOM   3703  HA  ALA A 235      -2.153 -28.237   7.850  1.00 37.85           H
ATOM   3704  C   ALA A 235      -0.872 -29.853   8.343  1.00 37.85           C
ATOM   3705  O   ALA A 235      -1.075 -29.663   9.541  1.00 37.85           O
ATOM   3706  CB  ALA A 235      -2.871 -29.919   6.775  1.00 37.85           C
ATOM   3707 1HB  ALA A 235      -3.520 -29.305   6.150  1.00 37.85           H
ATOM   3708 2HB  ALA A 235      -3.457 -30.306   7.611  1.00 37.85           H
ATOM   3709 3HB  ALA A 235      -2.487 -30.752   6.188  1.00 37.85           H
ATOM   3710  N   PRO A 236       0.097 -30.700   7.930  1.00 14.28           N
ATOM   3711  CA  PRO A 236       0.850 -31.327   9.028  1.00 14.28           C
ATOM   3712  HA  PRO A 236       0.165 -31.859   9.687  1.00 14.28           H
ATOM   3713  C   PRO A 236       1.783 -30.450   9.869  1.00 14.28           C
ATOM   3714  O   PRO A 236       2.327 -30.929  10.863  1.00 14.28           O
ATOM   3715  CB  PRO A 236       1.743 -32.335   8.297  1.00 14.28           C
ATOM   3716 1HB  PRO A 236       2.742 -31.920   8.166  1.00 14.28           H
ATOM   3717 2HB  PRO A 236       1.790 -33.271   8.850  1.00 14.28           H
ATOM   3718  CG  PRO A 236       1.118 -32.542   6.988  1.00 14.28           C
ATOM   3719 1HG  PRO A 236       1.846 -32.892   6.256  1.00 14.28           H
ATOM   3720 2HG  PRO A 236       0.294 -33.248   7.081  1.00 14.28           H
ATOM   3721  CD  PRO A 236       0.598 -31.193   6.631  1.00 14.28           C
ATOM   3722 1HD  PRO A 236       1.402 -30.553   6.263  1.00 14.28           H
ATOM   3723 2HD  PRO A 236      -0.206 -31.275   5.900  1.00 14.28           H
ATOM   3724  N   TYR A 237       2.079 -29.229   9.438  1.00 31.40           N
ATOM   3725  H   TYR A 237       1.554 -28.821   8.668  1.00 31.40           H
ATOM   3726  CA  TYR A 237       3.235 -28.488   9.963  1.00 31.40           C
ATOM   3727  HA  TYR A 237       4.030 -29.196  10.196  1.00 31.40           H
ATOM   3728  C   TYR A 237       2.973 -27.665  11.213  1.00 31.40           C
ATOM   3729  O   TYR A 237       3.906 -27.336  11.941  1.00 31.40           O
ATOM   3730  CB  TYR A 237       3.764 -27.495   8.925  1.00 31.40           C
ATOM   3731 1HB  TYR A 237       2.964 -26.794   8.689  1.00 31.40           H
ATOM   3732 2HB  TYR A 237       4.564 -26.921   9.388  1.00 31.40           H
ATOM   3733  CG  TYR A 237       4.292 -28.056   7.615  1.00 31.40           C
ATOM   3734  CD1 TYR A 237       4.431 -29.446   7.370  1.00 31.40           C
ATOM   3735  HD1 TYR A 237       4.220 -30.171   8.140  1.00 31.40           H
ATOM   3736  CD2 TYR A 237       4.662 -27.162   6.590  1.00 31.40           C
ATOM   3737  HD2 TYR A 237       4.621 -26.097   6.760  1.00 31.40           H
ATOM   3738  CE1 TYR A 237       4.855 -29.917   6.100  1.00 31.40           C
ATOM   3739  HE1 TYR A 237       4.945 -30.977   5.915  1.00 31.40           H
ATOM   3740  CE2 TYR A 237       5.075 -27.632   5.330  1.00 31.40           C
ATOM   3741  HE2 TYR A 237       5.322 -26.928   4.548  1.00 31.40           H
ATOM   3742  CZ  TYR A 237       5.148 -29.001   5.088  1.00 31.40           C
ATOM   3743  OH  TYR A 237       5.519 -29.432   3.843  1.00 31.40           O
ATOM   3744  HH  TYR A 237       5.592 -28.687   3.218  1.00 31.40           H
ATOM   3745  N   ALA A 238       1.722 -27.289  11.431  1.00 78.69           N
ATOM   3746  H   ALA A 238       1.000 -27.585  10.791  1.00 78.69           H
ATOM   3747  CA  ALA A 238       1.356 -26.480  12.593  1.00 78.69           C
ATOM   3748  HA  ALA A 238       1.965 -26.823  13.428  1.00 78.69           H
ATOM   3749  C   ALA A 238      -0.110 -26.671  13.033  1.00 78.69           C
ATOM   3750  O   ALA A 238      -0.354 -26.956  14.213  1.00 78.69           O
ATOM   3751  CB  ALA A 238       1.714 -24.981  12.342  1.00 78.69           C
ATOM   3752 1HB  ALA A 238       2.796 -24.870  12.260  1.00 78.69           H
ATOM   3753 2HB  ALA A 238       1.359 -24.373  13.177  1.00 78.69           H
ATOM   3754 3HB  ALA A 238       1.264 -24.625  11.417  1.00 78.69           H
ATOM   3755  N   PRO A 239      -1.094 -26.587  12.111  1.00 42.32           N
ATOM   3756  CA  PRO A 239      -1.214 -25.906  10.810  1.00 42.32           C
ATOM   3757  HA  PRO A 239      -0.364 -26.102  10.158  1.00 42.32           H
ATOM   3758  C   PRO A 239      -1.406 -24.405  11.015  1.00 42.32           C
ATOM   3759  O   PRO A 239      -1.386 -23.926  12.160  1.00 42.32           O
ATOM   3760  CB  PRO A 239      -2.478 -26.530  10.229  1.00 42.32           C
ATOM   3761 1HB  PRO A 239      -2.959 -25.859   9.520  1.00 42.32           H
ATOM   3762 2HB  PRO A 239      -2.250 -27.477   9.756  1.00 42.32           H
ATOM   3763  CG  PRO A 239      -3.314 -26.742  11.386  1.00 42.32           C
ATOM   3764 1HG  PRO A 239      -3.760 -25.796  11.689  1.00 42.32           H
ATOM   3765 2HG  PRO A 239      -4.090 -27.478  11.175  1.00 42.32           H
ATOM   3766  CD  PRO A 239      -2.372 -27.248  12.445  1.00 42.32           C
ATOM   3767 1HD  PRO A 239      -2.722 -26.964  13.437  1.00 42.32           H
ATOM   3768 2HD  PRO A 239      -2.268 -28.328  12.363  1.00 42.32           H
ATOM   3769  N   ALA A 240      -1.639 -23.663   9.942  1.00 15.94           N
ATOM   3770  H   ALA A 240      -1.573 -24.070   9.007  1.00 15.94           H
ATOM   3771  CA  ALA A 240      -2.081 -22.284  10.074  1.00 15.94           C
ATOM   3772  HA  ALA A 240      -1.324 -21.712  10.606  1.00 15.94           H
ATOM   3773  C   ALA A 240      -3.363 -22.309  10.906  1.00 15.94           C
ATOM   3774  O   ALA A 240      -4.250 -23.155  10.719  1.00 15.94           O
ATOM   3775  CB  ALA A 240      -2.333 -21.648   8.702  1.00 15.94           C
ATOM   3776 1HB  ALA A 240      -1.395 -21.583   8.149  1.00 15.94           H
ATOM   3777 2HB  ALA A 240      -2.739 -20.644   8.830  1.00 15.94           H
ATOM   3778 3HB  ALA A 240      -3.044 -22.251   8.134  1.00 15.94           H
ATOM   3779  N   TYR A 241      -3.440 -21.374  11.835  1.00 34.85           N
ATOM   3780  H   TYR A 241      -2.704 -20.692  11.921  1.00 34.85           H
ATOM   3781  CA  TYR A 241      -4.620 -21.209  12.660  1.00 34.85           C
ATOM   3782  HA  TYR A 241      -5.319 -22.026  12.497  1.00 34.85           H
ATOM   3783  C   TYR A 241      -5.197 -19.929  12.095  1.00 34.85           C
ATOM   3784  O   TYR A 241      -4.478 -19.146  11.484  1.00 34.85           O
ATOM   3785  CB  TYR A 241      -4.286 -21.107  14.150  1.00 34.85           C
ATOM   3786 1HB  TYR A 241      -3.754 -22.010  14.444  1.00 34.85           H
ATOM   3787 2HB  TYR A 241      -3.640 -20.248  14.324  1.00 34.85           H
ATOM   3788  CG  TYR A 241      -5.534 -20.991  15.001  1.00 34.85           C
ATOM   3789  CD1 TYR A 241      -6.501 -22.017  14.990  1.00 34.85           C
ATOM   3790  HD1 TYR A 241      -6.328 -22.915  14.415  1.00 34.85           H
ATOM   3791  CD2 TYR A 241      -5.783 -19.841  15.778  1.00 34.85           C
ATOM   3792  HD2 TYR A 241      -5.049 -19.050  15.820  1.00 34.85           H
ATOM   3793  CE1 TYR A 241      -7.711 -21.881  15.712  1.00 34.85           C
ATOM   3794  HE1 TYR A 241      -8.456 -22.658  15.672  1.00 34.85           H
ATOM   3795  CE2 TYR A 241      -6.991 -19.709  16.516  1.00 34.85           C
ATOM   3796  HE2 TYR A 241      -7.175 -18.827  17.111  1.00 34.85           H
ATOM   3797  CZ  TYR A 241      -7.940 -20.733  16.476  1.00 34.85           C
ATOM   3798  OH  TYR A 241      -9.099 -20.622  17.200  1.00 34.85           O
ATOM   3799  HH  TYR A 241      -9.625 -21.432  17.166  1.00 34.85           H
ATOM   3800  N   GLY A 242      -6.488 -19.737  12.265  1.00 16.32           N
ATOM   3801  H   GLY A 242      -7.021 -20.360  12.861  1.00 16.32           H
ATOM   3802  CA  GLY A 242      -7.219 -18.668  11.621  1.00 16.32           C
ATOM   3803 1HA  GLY A 242      -6.784 -17.697  11.824  1.00 16.32           H
ATOM   3804 2HA  GLY A 242      -7.306 -18.846  10.548  1.00 16.32           H
ATOM   3805  C   GLY A 242      -8.557 -18.811  12.294  1.00 16.32           C
ATOM   3806  O   GLY A 242      -8.692 -19.740  13.095  1.00 16.32           O
ATOM   3807  N   VAL A 243      -9.528 -17.969  11.996  1.00 20.70           N
ATOM   3808  H   VAL A 243      -9.356 -17.212  11.335  1.00 20.70           H
ATOM   3809  CA  VAL A 243     -10.857 -18.096  12.582  1.00 20.70           C
ATOM   3810  HA  VAL A 243     -10.955 -19.071  13.056  1.00 20.70           H
ATOM   3811  C   VAL A 243     -11.900 -18.015  11.479  1.00 20.70           C
ATOM   3812  O   VAL A 243     -11.638 -17.495  10.401  1.00 20.70           O
ATOM   3813  CB  VAL A 243     -11.116 -17.005  13.661  1.00 20.70           C
ATOM   3814  HB  VAL A 243     -12.153 -17.085  13.982  1.00 20.70           H
ATOM   3815  CG1 VAL A 243     -10.238 -17.250  14.881  1.00 20.70           C
ATOM   3816 1HG1 VAL A 243     -10.522 -16.557  15.672  1.00 20.70           H
ATOM   3817 2HG1 VAL A 243      -9.186 -17.098  14.634  1.00 20.70           H
ATOM   3818 3HG1 VAL A 243     -10.374 -18.270  15.241  1.00 20.70           H
ATOM   3819  CG2 VAL A 243     -10.873 -15.582  13.125  1.00 20.70           C
ATOM   3820 1HG2 VAL A 243     -11.148 -14.853  13.888  1.00 20.70           H
ATOM   3821 2HG2 VAL A 243     -11.483 -15.401  12.240  1.00 20.70           H
ATOM   3822 3HG2 VAL A 243      -9.822 -15.442  12.867  1.00 20.70           H
ATOM   3823  N   GLY A 244     -13.091 -18.517  11.776  1.00  8.48           N
ATOM   3824  H   GLY A 244     -13.214 -19.026  12.639  1.00  8.48           H
ATOM   3825  CA  GLY A 244     -14.248 -18.325  10.914  1.00  8.48           C
ATOM   3826 1HA  GLY A 244     -13.937 -17.944   9.940  1.00  8.48           H
ATOM   3827 2HA  GLY A 244     -14.768 -19.273  10.783  1.00  8.48           H
ATOM   3828  C   GLY A 244     -15.183 -17.328  11.572  1.00  8.48           C
ATOM   3829  O   GLY A 244     -16.340 -17.155  11.190  1.00  8.48           O
ATOM   3830  N   LEU A 245     -14.660 -16.702  12.614  1.00  2.01           N
ATOM   3831  H   LEU A 245     -13.687 -16.855  12.817  1.00  2.01           H
ATOM   3832  CA  LEU A 245     -15.366 -15.748  13.466  1.00  2.01           C
ATOM   3833  HA  LEU A 245     -16.429 -15.706  13.221  1.00  2.01           H
ATOM   3834  C   LEU A 245     -14.731 -14.393  13.201  1.00  2.01           C
ATOM   3835  O   LEU A 245     -13.877 -14.269  12.328  1.00  2.01           O
ATOM   3836  CB  LEU A 245     -15.180 -16.129  14.946  1.00  2.01           C
ATOM   3837 1HB  LEU A 245     -14.110 -16.151  15.154  1.00  2.01           H
ATOM   3838 2HB  LEU A 245     -15.622 -15.350  15.565  1.00  2.01           H
ATOM   3839  CG  LEU A 245     -15.781 -17.461  15.415  1.00  2.01           C
ATOM   3840  HG  LEU A 245     -15.411 -18.263  14.777  1.00  2.01           H
ATOM   3841  CD1 LEU A 245     -15.344 -17.744  16.846  1.00  2.01           C
ATOM   3842 1HD1 LEU A 245     -15.747 -18.702  17.174  1.00  2.01           H
ATOM   3843 2HD1 LEU A 245     -15.709 -16.962  17.515  1.00  2.01           H
ATOM   3844 3HD1 LEU A 245     -14.255 -17.792  16.903  1.00  2.01           H
ATOM   3845  CD2 LEU A 245     -17.310 -17.431  15.333  1.00  2.01           C
ATOM   3846 1HD2 LEU A 245     -17.723 -18.348  15.756  1.00  2.01           H
ATOM   3847 2HD2 LEU A 245     -17.635 -17.343  14.296  1.00  2.01           H
ATOM   3848 3HD2 LEU A 245     -17.699 -16.588  15.907  1.00  2.01           H
ATOM   3849  N   ASN A 246     -15.104 -13.386  13.972  1.00 13.58           N
ATOM   3850  H   ASN A 246     -15.813 -13.527  14.673  1.00 13.58           H
ATOM   3851  CA  ASN A 246     -14.460 -12.084  13.846  1.00 13.58           C
ATOM   3852  HA  ASN A 246     -14.515 -11.772  12.806  1.00 13.58           H
ATOM   3853  C   ASN A 246     -13.001 -12.177  14.306  1.00 13.58           C
ATOM   3854  O   ASN A 246     -12.729 -12.810  15.335  1.00 13.58           O
ATOM   3855  CB  ASN A 246     -15.168 -11.065  14.733  1.00 13.58           C
ATOM   3856 1HB  ASN A 246     -15.043 -11.357  15.771  1.00 13.58           H
ATOM   3857 2HB  ASN A 246     -14.707 -10.091  14.590  1.00 13.58           H
ATOM   3858  CG  ASN A 246     -16.636 -10.978  14.461  1.00 13.58           C
ATOM   3859  OD1 ASN A 246     -17.444 -11.241  15.341  1.00 13.58           O
ATOM   3860  ND2 ASN A 246     -17.001 -10.629  13.266  1.00 13.58           N
ATOM   3861 1HD2 ASN A 246     -17.985 -10.612  13.044  1.00 13.58           H
ATOM   3862 2HD2 ASN A 246     -16.307 -10.387  12.576  1.00 13.58           H
ATOM   3863  N   PRO A 247     -12.059 -11.537  13.594  1.00  2.27           N
ATOM   3864  CA  PRO A 247     -10.683 -11.529  14.110  1.00  2.27           C
ATOM   3865  HA  PRO A 247     -10.307 -12.547  14.206  1.00  2.27           H
ATOM   3866  C   PRO A 247     -10.557 -10.788  15.441  1.00  2.27           C
ATOM   3867  O   PRO A 247     -11.369  -9.895  15.731  1.00  2.27           O
ATOM   3868  CB  PRO A 247      -9.921 -10.777  13.018  1.00  2.27           C
ATOM   3869 1HB  PRO A 247      -9.854  -9.719  13.270  1.00  2.27           H
ATOM   3870 2HB  PRO A 247      -8.929 -11.200  12.873  1.00  2.27           H
ATOM   3871  CG  PRO A 247     -10.752 -10.953  11.807  1.00  2.27           C
ATOM   3872 1HG  PRO A 247     -10.521 -10.197  11.065  1.00  2.27           H
ATOM   3873 2HG  PRO A 247     -10.612 -11.954  11.395  1.00  2.27           H
ATOM   3874  CD  PRO A 247     -12.136 -10.792  12.324  1.00  2.27           C
ATOM   3875 1HD  PRO A 247     -12.370  -9.740  12.504  1.00  2.27           H
ATOM   3876 2HD  PRO A 247     -12.850 -11.245  11.637  1.00  2.27           H
ATOM   3877  N   TYR A 248      -9.554 -11.142  16.240  1.00 14.61           N
ATOM   3878  H   TYR A 248      -8.888 -11.835  15.912  1.00 14.61           H
ATOM   3879  CA  TYR A 248      -9.341 -10.545  17.564  1.00 14.61           C
ATOM   3880  HA  TYR A 248      -9.563  -9.482  17.484  1.00 14.61           H
ATOM   3881  C   TYR A 248      -7.903 -10.677  18.112  1.00 14.61           C
ATOM   3882  O   TYR A 248      -7.087  -9.758  17.994  1.00 14.61           O
ATOM   3883  CB  TYR A 248     -10.345 -11.163  18.556  1.00 14.61           C
ATOM   3884 1HB  TYR A 248     -11.332 -11.130  18.100  1.00 14.61           H
ATOM   3885 2HB  TYR A 248     -10.110 -12.211  18.738  1.00 14.61           H
ATOM   3886  CG  TYR A 248     -10.434 -10.423  19.875  1.00 14.61           C
ATOM   3887  CD1 TYR A 248     -11.227  -9.265  19.991  1.00 14.61           C
ATOM   3888  HD1 TYR A 248     -11.784  -8.903  19.136  1.00 14.61           H
ATOM   3889  CD2 TYR A 248      -9.740 -10.874  21.018  1.00 14.61           C
ATOM   3890  HD2 TYR A 248      -9.148 -11.773  20.973  1.00 14.61           H
ATOM   3891  CE1 TYR A 248     -11.312  -8.562  21.222  1.00 14.61           C
ATOM   3892  HE1 TYR A 248     -11.922  -7.677  21.299  1.00 14.61           H
ATOM   3893  CE2 TYR A 248      -9.811 -10.165  22.240  1.00 14.61           C
ATOM   3894  HE2 TYR A 248      -9.259 -10.511  23.099  1.00 14.61           H
ATOM   3895  CZ  TYR A 248     -10.592  -9.014  22.331  1.00 14.61           C
ATOM   3896  OH  TYR A 248     -10.639  -8.328  23.517  1.00 14.61           O
ATOM   3897  HH  TYR A 248     -11.166  -7.523  23.447  1.00 14.61           H
ATOM   3898  N   GLY A 249      -7.615 -11.812  18.735  1.00 28.96           N
ATOM   3899  H   GLY A 249      -8.306 -12.554  18.771  1.00 28.96           H
ATOM   3900  CA  GLY A 249      -6.397 -12.048  19.497  1.00 28.96           C
ATOM   3901 1HA  GLY A 249      -5.552 -12.210  18.830  1.00 28.96           H
ATOM   3902 2HA  GLY A 249      -6.201 -11.225  20.186  1.00 28.96           H
ATOM   3903  C   GLY A 249      -6.711 -13.319  20.266  1.00 28.96           C
ATOM   3904  O   GLY A 249      -7.885 -13.710  20.268  1.00 28.96           O
ATOM   3905  N   TYR A 250      -5.721 -14.012  20.813  1.00 16.56           N
ATOM   3906  H   TYR A 250      -4.795 -13.598  20.885  1.00 16.56           H
ATOM   3907  CA  TYR A 250      -5.889 -15.409  21.240  1.00 16.56           C
ATOM   3908  HA  TYR A 250      -6.943 -15.594  21.442  1.00 16.56           H
ATOM   3909  C   TYR A 250      -5.122 -15.758  22.501  1.00 16.56           C
ATOM   3910  O   TYR A 250      -4.300 -14.984  22.991  1.00 16.56           O
ATOM   3911  CB  TYR A 250      -5.466 -16.360  20.106  1.00 16.56           C
ATOM   3912 1HB  TYR A 250      -4.406 -16.240  19.900  1.00 16.56           H
ATOM   3913 2HB  TYR A 250      -5.645 -17.391  20.398  1.00 16.56           H
ATOM   3914  CG  TYR A 250      -6.257 -16.071  18.860  1.00 16.56           C
ATOM   3915  CD1 TYR A 250      -5.745 -15.197  17.889  1.00 16.56           C
ATOM   3916  HD1 TYR A 250      -4.714 -14.881  17.941  1.00 16.56           H
ATOM   3917  CD2 TYR A 250      -7.581 -16.538  18.720  1.00 16.56           C
ATOM   3918  HD2 TYR A 250      -7.979 -17.255  19.427  1.00 16.56           H
ATOM   3919  CE1 TYR A 250      -6.579 -14.670  16.900  1.00 16.56           C
ATOM   3920  HE1 TYR A 250      -6.184 -13.955  16.209  1.00 16.56           H
ATOM   3921  CE2 TYR A 250      -8.417 -16.027  17.694  1.00 16.56           C
ATOM   3922  HE2 TYR A 250      -9.440 -16.359  17.610  1.00 16.56           H
ATOM   3923  CZ  TYR A 250      -7.912 -15.067  16.813  1.00 16.56           C
ATOM   3924  OH  TYR A 250      -8.704 -14.485  15.859  1.00 16.56           O
ATOM   3925  HH  TYR A 250      -8.218 -13.839  15.332  1.00 16.56           H
ATOM   3926  N   ASN A 251      -5.405 -16.950  22.995  1.00 22.66           N
ATOM   3927  H   ASN A 251      -6.068 -17.540  22.499  1.00 22.66           H
ATOM   3928  CA  ASN A 251      -4.781 -17.527  24.180  1.00 22.66           C
ATOM   3929  HA  ASN A 251      -3.974 -16.880  24.549  1.00 22.66           H
ATOM   3930  C   ASN A 251      -4.225 -18.887  23.779  1.00 22.66           C
ATOM   3931  O   ASN A 251      -4.599 -19.430  22.734  1.00 22.66           O
ATOM   3932  CB  ASN A 251      -5.843 -17.732  25.269  1.00 22.66           C
ATOM   3933 1HB  ASN A 251      -5.357 -18.070  26.182  1.00 22.66           H
ATOM   3934 2HB  ASN A 251      -6.334 -16.782  25.466  1.00 22.66           H
ATOM   3935  CG  ASN A 251      -6.897 -18.763  24.885  1.00 22.66           C
ATOM   3936  OD1 ASN A 251      -6.639 -19.955  24.761  1.00 22.66           O
ATOM   3937  ND2 ASN A 251      -8.098 -18.309  24.702  1.00 22.66           N
ATOM   3938 1HD2 ASN A 251      -8.791 -18.944  24.329  1.00 22.66           H
ATOM   3939 2HD2 ASN A 251      -8.327 -17.348  24.905  1.00 22.66           H
ATOM   3940  N   ALA A 252      -3.436 -19.470  24.665  1.00 23.74           N
ATOM   3941  H   ALA A 252      -3.051 -18.918  25.423  1.00 23.74           H
ATOM   3942  CA  ALA A 252      -3.167 -20.893  24.664  1.00 23.74           C
ATOM   3943  HA  ALA A 252      -4.006 -21.417  24.221  1.00 23.74           H
ATOM   3944  C   ALA A 252      -3.064 -21.266  26.138  1.00 23.74           C
ATOM   3945  O   ALA A 252      -2.689 -20.433  26.963  1.00 23.74           O
ATOM   3946  CB  ALA A 252      -1.895 -21.219  23.872  1.00 23.74           C
ATOM   3947 1HB  ALA A 252      -2.065 -20.990  22.820  1.00 23.74           H
ATOM   3948 2HB  ALA A 252      -1.643 -22.275  23.977  1.00 23.74           H
ATOM   3949 3HB  ALA A 252      -1.076 -20.607  24.236  1.00 23.74           H
ATOM   3950  N   TYR A 253      -3.431 -22.488  26.480  1.00  7.77           N
ATOM   3951  H   TYR A 253      -3.738 -23.127  25.746  1.00  7.77           H
ATOM   3952  CA  TYR A 253      -3.421 -22.989  27.853  1.00  7.77           C
ATOM   3953  HA  TYR A 253      -2.727 -22.431  28.481  1.00  7.77           H
ATOM   3954  C   TYR A 253      -2.967 -24.434  27.715  1.00  7.77           C
ATOM   3955  O   TYR A 253      -2.980 -24.961  26.593  1.00  7.77           O
ATOM   3956  CB  TYR A 253      -4.829 -22.942  28.459  1.00  7.77           C
ATOM   3957 1HB  TYR A 253      -5.509 -23.491  27.818  1.00  7.77           H
ATOM   3958 2HB  TYR A 253      -4.806 -23.446  29.421  1.00  7.77           H
ATOM   3959  CG  TYR A 253      -5.371 -21.550  28.688  1.00  7.77           C
ATOM   3960  CD1 TYR A 253      -6.306 -20.977  27.802  1.00  7.77           C
ATOM   3961  HD1 TYR A 253      -6.601 -21.508  26.908  1.00  7.77           H
ATOM   3962  CD2 TYR A 253      -4.977 -20.806  29.818  1.00  7.77           C
ATOM   3963  HD2 TYR A 253      -4.260 -21.222  30.511  1.00  7.77           H
ATOM   3964  CE1 TYR A 253      -6.873 -19.701  28.070  1.00  7.77           C
ATOM   3965  HE1 TYR A 253      -7.614 -19.281  27.408  1.00  7.77           H
ATOM   3966  CE2 TYR A 253      -5.508 -19.512  30.059  1.00  7.77           C
ATOM   3967  HE2 TYR A 253      -5.193 -18.947  30.920  1.00  7.77           H
ATOM   3968  CZ  TYR A 253      -6.447 -18.971  29.181  1.00  7.77           C
ATOM   3969  OH  TYR A 253      -6.938 -17.710  29.398  1.00  7.77           O
ATOM   3970  HH  TYR A 253      -6.432 -17.235  30.067  1.00  7.77           H
ATOM   3971  N   PRO A 254      -2.585 -25.109  28.814  1.00 17.03           N
ATOM   3972  CA  PRO A 254      -2.443 -26.536  28.525  1.00 17.03           C
ATOM   3973  HA  PRO A 254      -1.768 -26.698  27.697  1.00 17.03           H
ATOM   3974  C   PRO A 254      -3.795 -27.181  28.233  1.00 17.03           C
ATOM   3975  O   PRO A 254      -4.854 -26.657  28.576  1.00 17.03           O
ATOM   3976  CB  PRO A 254      -1.807 -27.080  29.801  1.00 17.03           C
ATOM   3977 1HB  PRO A 254      -2.086 -28.122  29.952  1.00 17.03           H
ATOM   3978 2HB  PRO A 254      -0.723 -26.970  29.755  1.00 17.03           H
ATOM   3979  CG  PRO A 254      -2.360 -26.232  30.849  1.00 17.03           C
ATOM   3980 1HG  PRO A 254      -3.370 -26.566  31.078  1.00 17.03           H
ATOM   3981 2HG  PRO A 254      -1.739 -26.257  31.744  1.00 17.03           H
ATOM   3982  CD  PRO A 254      -2.402 -24.849  30.255  1.00 17.03           C
ATOM   3983 1HD  PRO A 254      -3.235 -24.282  30.666  1.00 17.03           H
ATOM   3984 2HD  PRO A 254      -1.461 -24.334  30.428  1.00 17.03           H
ATOM   3985  N   ALA A 255      -3.763 -28.342  27.607  1.00 34.23           N
ATOM   3986  H   ALA A 255      -2.870 -28.732  27.315  1.00 34.23           H
ATOM   3987  CA  ALA A 255      -4.952 -29.158  27.461  1.00 34.23           C
ATOM   3988  HA  ALA A 255      -5.838 -28.532  27.367  1.00 34.23           H
ATOM   3989  C   ALA A 255      -4.986 -29.921  28.784  1.00 34.23           C
ATOM   3990  O   ALA A 255      -4.314 -30.944  28.927  1.00 34.23           O
ATOM   3991  CB  ALA A 255      -4.814 -30.083  26.253  1.00 34.23           C
ATOM   3992 1HB  ALA A 255      -4.754 -29.489  25.341  1.00 34.23           H
ATOM   3993 2HB  ALA A 255      -5.682 -30.739  26.197  1.00 34.23           H
ATOM   3994 3HB  ALA A 255      -3.912 -30.690  26.349  1.00 34.23           H
ATOM   3995  N   TYR A 256      -5.672 -29.360  29.771  1.00-19.29           N
ATOM   3996  H   TYR A 256      -6.243 -28.549  29.572  1.00-19.29           H
ATOM   3997  CA  TYR A 256      -5.586 -29.819  31.155  1.00-19.29           C
ATOM   3998  HA  TYR A 256      -4.559 -29.677  31.477  1.00-19.29           H
ATOM   3999  C   TYR A 256      -5.968 -31.302  31.292  1.00-19.29           C
ATOM   4000  O   TYR A 256      -6.878 -31.774  30.593  1.00-19.29           O
ATOM   4001  CB  TYR A 256      -6.502 -28.976  32.050  1.00-19.29           C
ATOM   4002 1HB  TYR A 256      -7.532 -29.150  31.746  1.00-19.29           H
ATOM   4003 2HB  TYR A 256      -6.393 -29.320  33.078  1.00-19.29           H
ATOM   4004  CG  TYR A 256      -6.247 -27.482  32.006  1.00-19.29           C
ATOM   4005  CD1 TYR A 256      -6.928 -26.663  31.081  1.00-19.29           C
ATOM   4006  HD1 TYR A 256      -7.625 -27.102  30.384  1.00-19.29           H
ATOM   4007  CD2 TYR A 256      -5.357 -26.867  32.912  1.00-19.29           C
ATOM   4008  HD2 TYR A 256      -4.835 -27.466  33.644  1.00-19.29           H
ATOM   4009  CE1 TYR A 256      -6.709 -25.266  31.040  1.00-19.29           C
ATOM   4010  HE1 TYR A 256      -7.219 -24.657  30.308  1.00-19.29           H
ATOM   4011  CE2 TYR A 256      -5.148 -25.456  32.882  1.00-19.29           C
ATOM   4012  HE2 TYR A 256      -4.465 -24.991  33.577  1.00-19.29           H
ATOM   4013  CZ  TYR A 256      -5.831 -24.674  31.944  1.00-19.29           C
ATOM   4014  OH  TYR A 256      -5.666 -23.316  31.894  1.00-19.29           O
ATOM   4015  HH  TYR A 256      -4.978 -23.005  32.497  1.00-19.29           H
ATOM   4016  N   PRO A 257      -5.302 -32.064  32.180  1.00 -1.02           N
ATOM   4017  CA  PRO A 257      -4.204 -31.731  33.103  1.00 -1.02           C
ATOM   4018  HA  PRO A 257      -4.510 -30.922  33.763  1.00 -1.02           H
ATOM   4019  C   PRO A 257      -2.905 -31.334  32.405  1.00 -1.02           C
ATOM   4020  O   PRO A 257      -2.561 -31.856  31.347  1.00 -1.02           O
ATOM   4021  CB  PRO A 257      -4.032 -33.019  33.906  1.00 -1.02           C
ATOM   4022 1HB  PRO A 257      -2.990 -33.166  34.189  1.00 -1.02           H
ATOM   4023 2HB  PRO A 257      -4.666 -32.996  34.788  1.00 -1.02           H
ATOM   4024  CG  PRO A 257      -4.495 -34.075  32.993  1.00 -1.02           C
ATOM   4025 1HG  PRO A 257      -3.723 -34.292  32.257  1.00 -1.02           H
ATOM   4026 2HG  PRO A 257      -4.768 -34.975  33.545  1.00 -1.02           H
ATOM   4027  CD  PRO A 257      -5.683 -33.481  32.315  1.00 -1.02           C
ATOM   4028 1HD  PRO A 257      -5.836 -33.947  31.342  1.00 -1.02           H
ATOM   4029 2HD  PRO A 257      -6.573 -33.577  32.939  1.00 -1.02           H
ATOM   4030  N   GLY A 258      -2.217 -30.349  32.965  1.00 24.97           N
ATOM   4031  H   GLY A 258      -2.507 -29.965  33.855  1.00 24.97           H
ATOM   4032  CA  GLY A 258      -1.055 -29.789  32.294  1.00 24.97           C
ATOM   4033 1HA  GLY A 258      -1.295 -29.652  31.241  1.00 24.97           H
ATOM   4034 2HA  GLY A 258      -0.832 -28.812  32.722  1.00 24.97           H
ATOM   4035  C   GLY A 258       0.188 -30.648  32.381  1.00 24.97           C
ATOM   4036  O   GLY A 258       0.784 -30.774  33.448  1.00 24.97           O
ATOM   4037  N   TYR A 259       0.591 -31.236  31.264  1.00  1.42           N
ATOM   4038  H   TYR A 259       0.092 -31.068  30.403  1.00  1.42           H
ATOM   4039  CA  TYR A 259       1.732 -32.148  31.229  1.00  1.42           C
ATOM   4040  HA  TYR A 259       2.164 -32.241  32.223  1.00  1.42           H
ATOM   4041  C   TYR A 259       2.838 -31.693  30.293  1.00  1.42           C
ATOM   4042  O   TYR A 259       2.581 -31.081  29.255  1.00  1.42           O
ATOM   4043  CB  TYR A 259       1.279 -33.534  30.761  1.00  1.42           C
ATOM   4044 1HB  TYR A 259       0.837 -33.436  29.769  1.00  1.42           H
ATOM   4045 2HB  TYR A 259       2.163 -34.162  30.669  1.00  1.42           H
ATOM   4046  CG  TYR A 259       0.288 -34.251  31.663  1.00  1.42           C
ATOM   4047  CD1 TYR A 259      -0.646 -35.148  31.107  1.00  1.42           C
ATOM   4048  HD1 TYR A 259      -0.691 -35.279  30.034  1.00  1.42           H
ATOM   4049  CD2 TYR A 259       0.310 -34.095  33.070  1.00  1.42           C
ATOM   4050  HD2 TYR A 259       1.006 -33.416  33.539  1.00  1.42           H
ATOM   4051  CE1 TYR A 259      -1.523 -35.896  31.936  1.00  1.42           C
ATOM   4052  HE1 TYR A 259      -2.229 -36.584  31.498  1.00  1.42           H
ATOM   4053  CE2 TYR A 259      -0.576 -34.829  33.894  1.00  1.42           C
ATOM   4054  HE2 TYR A 259      -0.550 -34.696  34.965  1.00  1.42           H
ATOM   4055  CZ  TYR A 259      -1.476 -35.728  33.323  1.00  1.42           C
ATOM   4056  OH  TYR A 259      -2.327 -36.438  34.134  1.00  1.42           O
ATOM   4057  HH  TYR A 259      -2.320 -36.101  35.041  1.00  1.42           H
ATOM   4058  N   GLY A 260       4.051 -32.082  30.653  1.00  6.40           N
ATOM   4059  H   GLY A 260       4.188 -32.560  31.543  1.00  6.40           H
ATOM   4060  CA  GLY A 260       5.202 -32.021  29.772  1.00  6.40           C
ATOM   4061 1HA  GLY A 260       4.939 -31.583  28.811  1.00  6.40           H
ATOM   4062 2HA  GLY A 260       6.021 -31.472  30.235  1.00  6.40           H
ATOM   4063  C   GLY A 260       5.577 -33.475  29.604  1.00  6.40           C
ATOM   4064  O   GLY A 260       5.186 -34.313  30.424  1.00  6.40           O
ATOM   4065  N   GLY A 261       6.280 -33.816  28.541  1.00  9.42           N
ATOM   4066  H   GLY A 261       6.602 -33.112  27.881  1.00  9.42           H
ATOM   4067  CA  GLY A 261       6.541 -35.213  28.265  1.00  9.42           C
ATOM   4068 1HA  GLY A 261       6.840 -35.704  29.184  1.00  9.42           H
ATOM   4069 2HA  GLY A 261       5.618 -35.678  27.921  1.00  9.42           H
ATOM   4070  C   GLY A 261       7.615 -35.464  27.238  1.00  9.42           C
ATOM   4071  O   GLY A 261       8.402 -34.573  26.922  1.00  9.42           O
ATOM   4072  N   ALA A 262       7.647 -36.682  26.727  1.00  8.64           N
ATOM   4073  H   ALA A 262       6.951 -37.367  27.017  1.00  8.64           H
ATOM   4074  CA  ALA A 262       8.633 -37.102  25.743  1.00  8.64           C
ATOM   4075  HA  ALA A 262       8.881 -36.272  25.082  1.00  8.64           H
ATOM   4076  C   ALA A 262       7.984 -38.224  24.938  1.00  8.64           C
ATOM   4077  O   ALA A 262       6.986 -38.788  25.378  1.00  8.64           O
ATOM   4078  CB  ALA A 262       9.891 -37.598  26.460  1.00  8.64           C
ATOM   4079 1HB  ALA A 262      10.294 -36.803  27.089  1.00  8.64           H
ATOM   4080 2HB  ALA A 262      10.642 -37.883  25.728  1.00  8.64           H
ATOM   4081 3HB  ALA A 262       9.647 -38.462  27.082  1.00  8.64           H
ATOM   4082  N   ALA A 263       8.542 -38.557  23.784  1.00 11.76           N
ATOM   4083  H   ALA A 263       9.361 -38.068  23.460  1.00 11.76           H
ATOM   4084  CA  ALA A 263       8.043 -39.681  23.002  1.00 11.76           C
ATOM   4085  HA  ALA A 263       6.957 -39.725  23.073  1.00 11.76           H
ATOM   4086  C   ALA A 263       8.640 -40.960  23.601  1.00 11.76           C
ATOM   4087  O   ALA A 263       9.856 -41.031  23.800  1.00 11.76           O
ATOM   4088  CB  ALA A 263       8.453 -39.515  21.534  1.00 11.76           C
ATOM   4089 1HB  ALA A 263       7.968 -38.634  21.113  1.00 11.76           H
ATOM   4090 2HB  ALA A 263       8.146 -40.394  20.966  1.00 11.76           H
ATOM   4091 3HB  ALA A 263       9.535 -39.402  21.461  1.00 11.76           H
ATOM   4092  N   CYS A 264       7.816 -41.963  23.854  1.00 -0.16           N
ATOM   4093  H   CYS A 264       6.818 -41.851  23.661  1.00 -0.16           H
ATOM   4094  CA  CYS A 264       8.246 -43.242  24.409  1.00 -0.16           C
ATOM   4095  HA  CYS A 264       9.309 -43.388  24.221  1.00 -0.16           H
ATOM   4096  C   CYS A 264       7.449 -44.351  23.727  1.00 -0.16           C
ATOM   4097  O   CYS A 264       6.222 -44.333  23.749  1.00 -0.16           O
ATOM   4098  CB  CYS A 264       7.978 -43.259  25.917  1.00 -0.16           C
ATOM   4099 1HB  CYS A 264       8.436 -42.374  26.360  1.00 -0.16           H
ATOM   4100 2HB  CYS A 264       6.899 -43.201  26.074  1.00 -0.16           H
ATOM   4101  SG  CYS A 264       8.615 -44.730  26.770  1.00 -0.16           S
ATOM   4102  HG  CYS A 264       8.122 -44.428  27.979  1.00 -0.16           H
ATOM   4103  N   SER A 265       8.139 -45.290  23.096  1.00 17.90           N
ATOM   4104  H   SER A 265       9.145 -45.234  23.076  1.00 17.90           H
ATOM   4105  CA  SER A 265       7.502 -46.432  22.424  1.00 17.90           C
ATOM   4106  HA  SER A 265       8.263 -46.899  21.798  1.00 17.90           H
ATOM   4107  C   SER A 265       6.285 -46.168  21.517  1.00 17.90           C
ATOM   4108  O   SER A 265       5.196 -46.707  21.750  1.00 17.90           O
ATOM   4109  CB  SER A 265       7.107 -47.462  23.481  1.00 17.90           C
ATOM   4110 1HB  SER A 265       6.285 -47.065  24.079  1.00 17.90           H
ATOM   4111 2HB  SER A 265       6.790 -48.385  22.995  1.00 17.90           H
ATOM   4112  OG  SER A 265       8.213 -47.724  24.327  1.00 17.90           O
ATOM   4113  HG  SER A 265       7.865 -48.047  25.176  1.00 17.90           H
ATOM   4114  N   PRO A 266       6.456 -45.396  20.431  1.00 48.77           N
ATOM   4115  CA  PRO A 266       7.057 -44.078  20.186  1.00 48.77           C
ATOM   4116  HA  PRO A 266       7.942 -43.936  20.803  1.00 48.77           H
ATOM   4117  C   PRO A 266       6.089 -42.897  20.379  1.00 48.77           C
ATOM   4118  O   PRO A 266       6.317 -41.806  19.854  1.00 48.77           O
ATOM   4119  CB  PRO A 266       7.478 -44.202  18.724  1.00 48.77           C
ATOM   4120 1HB  PRO A 266       7.576 -43.228  18.251  1.00 48.77           H
ATOM   4121 2HB  PRO A 266       8.412 -44.759  18.645  1.00 48.77           H
ATOM   4122  CG  PRO A 266       6.369 -44.963  18.131  1.00 48.77           C
ATOM   4123 1HG  PRO A 266       5.535 -44.291  17.953  1.00 48.77           H
ATOM   4124 2HG  PRO A 266       6.672 -45.433  17.198  1.00 48.77           H
ATOM   4125  CD  PRO A 266       5.992 -45.991  19.161  1.00 48.77           C
ATOM   4126 1HD  PRO A 266       4.914 -46.155  19.167  1.00 48.77           H
ATOM   4127 2HD  PRO A 266       6.522 -46.923  18.970  1.00 48.77           H
ATOM   4128  N   GLY A 267       4.981 -43.094  21.081  1.00  3.43           N
ATOM   4129  H   GLY A 267       4.805 -43.979  21.541  1.00  3.43           H
ATOM   4130  CA  GLY A 267       4.008 -42.025  21.248  1.00  3.43           C
ATOM   4131 1HA  GLY A 267       3.964 -41.429  20.337  1.00  3.43           H
ATOM   4132 2HA  GLY A 267       3.025 -42.461  21.422  1.00  3.43           H
ATOM   4133  C   GLY A 267       4.339 -41.116  22.411  1.00  3.43           C
ATOM   4134  O   GLY A 267       5.147 -41.461  23.260  1.00  3.43           O
ATOM   4135  N   TYR A 268       3.736 -39.941  22.468  1.00 11.68           N
ATOM   4136  H   TYR A 268       3.084 -39.663  21.742  1.00 11.68           H
ATOM   4137  CA  TYR A 268       3.983 -39.017  23.569  1.00 11.68           C
ATOM   4138  HA  TYR A 268       5.051 -38.829  23.656  1.00 11.68           H
ATOM   4139  C   TYR A 268       3.474 -39.599  24.884  1.00 11.68           C
ATOM   4140  O   TYR A 268       2.360 -40.117  24.945  1.00 11.68           O
ATOM   4141  CB  TYR A 268       3.257 -37.709  23.277  1.00 11.68           C
ATOM   4142 1HB  TYR A 268       3.659 -37.299  22.352  1.00 11.68           H
ATOM   4143 2HB  TYR A 268       2.199 -37.923  23.124  1.00 11.68           H
ATOM   4144  CG  TYR A 268       3.386 -36.661  24.353  1.00 11.68           C
ATOM   4145  CD1 TYR A 268       4.556 -35.887  24.459  1.00 11.68           C
ATOM   4146  HD1 TYR A 268       5.401 -36.096  23.817  1.00 11.68           H
ATOM   4147  CD2 TYR A 268       2.319 -36.398  25.239  1.00 11.68           C
ATOM   4148  HD2 TYR A 268       1.432 -37.018  25.215  1.00 11.68           H
ATOM   4149  CE1 TYR A 268       4.630 -34.816  25.375  1.00 11.68           C
ATOM   4150  HE1 TYR A 268       5.527 -34.226  25.435  1.00 11.68           H
ATOM   4151  CE2 TYR A 268       2.390 -35.314  26.156  1.00 11.68           C
ATOM   4152  HE2 TYR A 268       1.564 -35.096  26.816  1.00 11.68           H
ATOM   4153  CZ  TYR A 268       3.536 -34.521  26.195  1.00 11.68           C
ATOM   4154  OH  TYR A 268       3.587 -33.443  27.035  1.00 11.68           O
ATOM   4155  HH  TYR A 268       4.412 -32.951  26.935  1.00 11.68           H
ATOM   4156  N   SER A 269       4.270 -39.487  25.933  1.00 -0.62           N
ATOM   4157  H   SER A 269       5.194 -39.070  25.823  1.00 -0.62           H
ATOM   4158  CA  SER A 269       3.885 -39.920  27.268  1.00 -0.62           C
ATOM   4159  HA  SER A 269       2.802 -40.022  27.327  1.00 -0.62           H
ATOM   4160  C   SER A 269       4.342 -38.823  28.221  1.00 -0.62           C
ATOM   4161  O   SER A 269       5.383 -38.204  28.004  1.00 -0.62           O
ATOM   4162  CB  SER A 269       4.553 -41.256  27.604  1.00 -0.62           C
ATOM   4163 1HB  SER A 269       4.284 -41.991  26.844  1.00 -0.62           H
ATOM   4164 2HB  SER A 269       5.636 -41.123  27.602  1.00 -0.62           H
ATOM   4165  OG  SER A 269       4.134 -41.726  28.877  1.00 -0.62           O
ATOM   4166  HG  SER A 269       4.827 -42.303  29.238  1.00 -0.62           H
ATOM   4167  N   CYS A 270       3.558 -38.558  29.254  1.00 -4.15           N
ATOM   4168  H   CYS A 270       2.702 -39.081  29.370  1.00 -4.15           H
ATOM   4169  CA  CYS A 270       3.897 -37.542  30.246  1.00 -4.15           C
ATOM   4170  HA  CYS A 270       4.075 -36.586  29.751  1.00 -4.15           H
ATOM   4171  C   CYS A 270       5.150 -37.930  31.035  1.00 -4.15           C
ATOM   4172  O   CYS A 270       5.330 -39.101  31.392  1.00 -4.15           O
ATOM   4173  CB  CYS A 270       2.720 -37.401  31.213  1.00 -4.15           C
ATOM   4174 1HB  CYS A 270       1.837 -37.113  30.640  1.00 -4.15           H
ATOM   4175 2HB  CYS A 270       2.535 -38.374  31.670  1.00 -4.15           H
ATOM   4176  SG  CYS A 270       2.984 -36.196  32.534  1.00 -4.15           S
ATOM   4177  HG  CYS A 270       1.686 -35.963  32.774  1.00 -4.15           H
ATOM   4178  N   THR A 271       5.988 -36.953  31.356  1.00 -0.50           N
ATOM   4179  H   THR A 271       5.804 -36.011  31.013  1.00 -0.50           H
ATOM   4180  CA  THR A 271       7.157 -37.167  32.215  1.00 -0.50           C
ATOM   4181  HA  THR A 271       7.248 -38.223  32.454  1.00 -0.50           H
ATOM   4182  C   THR A 271       7.023 -36.405  33.530  1.00 -0.50           C
ATOM   4183  O   THR A 271       7.397 -36.934  34.584  1.00 -0.50           O
ATOM   4184  CB  THR A 271       8.468 -36.717  31.539  1.00 -0.50           C
ATOM   4185  HB  THR A 271       9.284 -36.794  32.256  1.00 -0.50           H
ATOM   4186  OG1 THR A 271       8.325 -35.359  31.117  1.00 -0.50           O
ATOM   4187  HG1 THR A 271       9.180 -35.050  30.783  1.00 -0.50           H
ATOM   4188  CG2 THR A 271       8.803 -37.567  30.319  1.00 -0.50           C
ATOM   4189 1HG2 THR A 271       9.710 -37.185  29.852  1.00 -0.50           H
ATOM   4190 2HG2 THR A 271       7.991 -37.544  29.595  1.00 -0.50           H
ATOM   4191 3HG2 THR A 271       8.975 -38.600  30.625  1.00 -0.50           H
ATOM   4192  N   ALA A 272       6.466 -35.201  33.499  1.00  1.68           N
ATOM   4193  H   ALA A 272       6.154 -34.811  32.614  1.00  1.68           H
ATOM   4194  CA  ALA A 272       6.285 -34.376  34.690  1.00  1.68           C
ATOM   4195  HA  ALA A 272       5.995 -34.999  35.537  1.00  1.68           H
ATOM   4196  C   ALA A 272       5.152 -33.396  34.376  1.00  1.68           C
ATOM   4197  O   ALA A 272       4.828 -33.186  33.210  1.00  1.68           O
ATOM   4198  CB  ALA A 272       7.593 -33.634  35.015  1.00  1.68           C
ATOM   4199 1HB  ALA A 272       8.359 -34.349  35.316  1.00  1.68           H
ATOM   4200 2HB  ALA A 272       7.431 -32.922  35.824  1.00  1.68           H
ATOM   4201 3HB  ALA A 272       7.945 -33.101  34.135  1.00  1.68           H
ATOM   4202  N   ALA A 273       4.533 -32.824  35.396  1.00  2.69           N
ATOM   4203  H   ALA A 273       4.842 -33.023  36.341  1.00  2.69           H
ATOM   4204  CA  ALA A 273       3.423 -31.895  35.200  1.00  2.69           C
ATOM   4205  HA  ALA A 273       2.922 -32.130  34.261  1.00  2.69           H
ATOM   4206  C   ALA A 273       3.936 -30.447  35.131  1.00  2.69           C
ATOM   4207  O   ALA A 273       4.846 -30.081  35.881  1.00  2.69           O
ATOM   4208  CB  ALA A 273       2.414 -32.070  36.338  1.00  2.69           C
ATOM   4209 1HB  ALA A 273       2.098 -33.113  36.397  1.00  2.69           H
ATOM   4210 2HB  ALA A 273       1.540 -31.448  36.139  1.00  2.69           H
ATOM   4211 3HB  ALA A 273       2.865 -31.771  37.286  1.00  2.69           H
ATOM   4212  N   TYR A 274       3.356 -29.634  34.256  1.00  8.50           N
ATOM   4213  H   TYR A 274       2.586 -29.980  33.691  1.00  8.50           H
ATOM   4214  CA  TYR A 274       3.750 -28.229  34.095  1.00  8.50           C
ATOM   4215  HA  TYR A 274       4.224 -27.890  35.011  1.00  8.50           H
ATOM   4216  C   TYR A 274       2.538 -27.348  33.790  1.00  8.50           C
ATOM   4217  O   TYR A 274       1.644 -27.774  33.048  1.00  8.50           O
ATOM   4218  CB  TYR A 274       4.739 -28.055  32.936  1.00  8.50           C
ATOM   4219 1HB  TYR A 274       4.285 -28.437  32.022  1.00  8.50           H
ATOM   4220 2HB  TYR A 274       4.924 -26.989  32.803  1.00  8.50           H
ATOM   4221  CG  TYR A 274       6.075 -28.735  33.145  1.00  8.50           C
ATOM   4222  CD1 TYR A 274       6.284 -30.062  32.721  1.00  8.50           C
ATOM   4223  HD1 TYR A 274       5.478 -30.600  32.255  1.00  8.50           H
ATOM   4224  CD2 TYR A 274       7.146 -28.051  33.756  1.00  8.50           C
ATOM   4225  HD2 TYR A 274       7.021 -27.023  34.066  1.00  8.50           H
ATOM   4226  CE1 TYR A 274       7.536 -30.700  32.907  1.00  8.50           C
ATOM   4227  HE1 TYR A 274       7.692 -31.704  32.547  1.00  8.50           H
ATOM   4228  CE2 TYR A 274       8.392 -28.698  33.973  1.00  8.50           C
ATOM   4229  HE2 TYR A 274       9.200 -28.169  34.451  1.00  8.50           H
ATOM   4230  CZ  TYR A 274       8.573 -30.016  33.550  1.00  8.50           C
ATOM   4231  OH  TYR A 274       9.779 -30.626  33.788  1.00  8.50           O
ATOM   4232  HH  TYR A 274      10.368 -30.069  34.315  1.00  8.50           H
ATOM   4233  N   PRO A 275       2.466 -26.131  34.359  1.00-11.34           N
ATOM   4234  CA  PRO A 275       1.475 -25.178  33.844  1.00-11.34           C
ATOM   4235  HA  PRO A 275       0.516 -25.664  33.668  1.00-11.34           H
ATOM   4236  C   PRO A 275       1.947 -24.454  32.582  1.00-11.34           C
ATOM   4237  O   PRO A 275       3.143 -24.424  32.282  1.00-11.34           O
ATOM   4238  CB  PRO A 275       1.355 -24.186  34.998  1.00-11.34           C
ATOM   4239 1HB  PRO A 275       1.028 -23.207  34.646  1.00-11.34           H
ATOM   4240 2HB  PRO A 275       0.670 -24.575  35.746  1.00-11.34           H
ATOM   4241  CG  PRO A 275       2.717 -24.122  35.541  1.00-11.34           C
ATOM   4242 1HG  PRO A 275       3.327 -23.464  34.924  1.00-11.34           H
ATOM   4243 2HG  PRO A 275       2.705 -23.769  36.570  1.00-11.34           H
ATOM   4244  CD  PRO A 275       3.236 -25.534  35.468  1.00-11.34           C
ATOM   4245 1HD  PRO A 275       4.305 -25.536  35.247  1.00-11.34           H
ATOM   4246 2HD  PRO A 275       3.029 -26.064  36.399  1.00-11.34           H
ATOM   4247  N   ALA A 276       1.021 -23.816  31.881  1.00 31.31           N
ATOM   4248  H   ALA A 276       0.057 -23.837  32.184  1.00 31.31           H
ATOM   4249  CA  ALA A 276       1.337 -23.005  30.706  1.00 31.31           C
ATOM   4250  HA  ALA A 276       2.314 -22.538  30.837  1.00 31.31           H
ATOM   4251  C   ALA A 276       0.271 -21.909  30.592  1.00 31.31           C
ATOM   4252  O   ALA A 276      -0.820 -22.058  31.151  1.00 31.31           O
ATOM   4253  CB  ALA A 276       1.360 -23.886  29.437  1.00 31.31           C
ATOM   4254 1HB  ALA A 276       2.156 -24.627  29.525  1.00 31.31           H
ATOM   4255 2HB  ALA A 276       1.558 -23.266  28.562  1.00 31.31           H
ATOM   4256 3HB  ALA A 276       0.406 -24.393  29.308  1.00 31.31           H
ATOM   4257  N   GLY A 277       0.556 -20.849  29.849  1.00 25.97           N
ATOM   4258  H   GLY A 277       1.504 -20.721  29.513  1.00 25.97           H
ATOM   4259  CA  GLY A 277      -0.461 -19.864  29.501  1.00 25.97           C
ATOM   4260 1HA  GLY A 277      -1.340 -20.404  29.150  1.00 25.97           H
ATOM   4261 2HA  GLY A 277      -0.745 -19.335  30.411  1.00 25.97           H
ATOM   4262  C   GLY A 277      -0.123 -18.811  28.448  1.00 25.97           C
ATOM   4263  O   GLY A 277      -0.287 -17.631  28.762  1.00 25.97           O
ATOM   4264  N   PRO A 278       0.356 -19.140  27.230  1.00 23.68           N
ATOM   4265  CA  PRO A 278       0.651 -18.064  26.265  1.00 23.68           C
ATOM   4266  HA  PRO A 278       1.417 -17.403  26.670  1.00 23.68           H
ATOM   4267  C   PRO A 278      -0.527 -17.224  25.765  1.00 23.68           C
ATOM   4268  O   PRO A 278      -1.696 -17.558  25.979  1.00 23.68           O
ATOM   4269  CB  PRO A 278       1.209 -18.823  25.058  1.00 23.68           C
ATOM   4270 1HB  PRO A 278       0.425 -18.964  24.315  1.00 23.68           H
ATOM   4271 2HB  PRO A 278       2.048 -18.284  24.626  1.00 23.68           H
ATOM   4272  CG  PRO A 278       1.649 -20.113  25.578  1.00 23.68           C
ATOM   4273 1HG  PRO A 278       1.664 -20.867  24.791  1.00 23.68           H
ATOM   4274 2HG  PRO A 278       2.638 -20.007  26.024  1.00 23.68           H
ATOM   4275  CD  PRO A 278       0.651 -20.457  26.635  1.00 23.68           C
ATOM   4276 1HD  PRO A 278      -0.248 -20.892  26.201  1.00 23.68           H
ATOM   4277 2HD  PRO A 278       1.097 -21.137  27.358  1.00 23.68           H
ATOM   4278  N   SER A 279      -0.210 -16.158  25.042  1.00  8.87           N
ATOM   4279  H   SER A 279       0.766 -15.933  24.875  1.00  8.87           H
ATOM   4280  CA  SER A 279      -1.194 -15.258  24.439  1.00  8.87           C
ATOM   4281  HA  SER A 279      -2.161 -15.746  24.365  1.00  8.87           H
ATOM   4282  C   SER A 279      -0.733 -14.857  23.036  1.00  8.87           C
ATOM   4283  O   SER A 279       0.405 -15.156  22.658  1.00  8.87           O
ATOM   4284  CB  SER A 279      -1.323 -14.015  25.318  1.00  8.87           C
ATOM   4285 1HB  SER A 279      -2.048 -13.331  24.880  1.00  8.87           H
ATOM   4286 2HB  SER A 279      -1.662 -14.314  26.310  1.00  8.87           H
ATOM   4287  OG  SER A 279      -0.067 -13.366  25.435  1.00  8.87           O
ATOM   4288  HG  SER A 279      -0.135 -12.707  26.133  1.00  8.87           H
ATOM   4289  N   LEU A 280      -1.607 -14.220  22.262  1.00 41.50           N
ATOM   4290  H   LEU A 280      -2.548 -14.060  22.610  1.00 41.50           H
ATOM   4291  CA  LEU A 280      -1.288 -13.752  20.908  1.00 41.50           C
ATOM   4292  HA  LEU A 280      -0.224 -13.521  20.858  1.00 41.50           H
ATOM   4293  C   LEU A 280      -2.102 -12.501  20.555  1.00 41.50           C
ATOM   4294  O   LEU A 280      -3.308 -12.456  20.813  1.00 41.50           O
ATOM   4295  CB  LEU A 280      -1.622 -14.880  19.916  1.00 41.50           C
ATOM   4296 1HB  LEU A 280      -1.271 -15.799  20.380  1.00 41.50           H
ATOM   4297 2HB  LEU A 280      -2.705 -14.952  19.876  1.00 41.50           H
ATOM   4298  CG  LEU A 280      -1.113 -14.934  18.463  1.00 41.50           C
ATOM   4299  HG  LEU A 280      -1.388 -15.912  18.070  1.00 41.50           H
ATOM   4300  CD1 LEU A 280      -1.702 -13.899  17.522  1.00 41.50           C
ATOM   4301 1HD1 LEU A 280      -1.471 -14.177  16.490  1.00 41.50           H
ATOM   4302 2HD1 LEU A 280      -1.261 -12.923  17.704  1.00 41.50           H
ATOM   4303 3HD1 LEU A 280      -2.781 -13.848  17.639  1.00 41.50           H
ATOM   4304  CD2 LEU A 280       0.395 -14.828  18.417  1.00 41.50           C
ATOM   4305 1HD2 LEU A 280       0.732 -14.958  17.388  1.00 41.50           H
ATOM   4306 2HD2 LEU A 280       0.834 -15.615  19.029  1.00 41.50           H
ATOM   4307 3HD2 LEU A 280       0.727 -13.854  18.773  1.00 41.50           H
ATOM   4308  N   ALA A 281      -1.476 -11.504  19.947  1.00 29.21           N
ATOM   4309  H   ALA A 281      -0.469 -11.570  19.804  1.00 29.21           H
ATOM   4310  CA  ALA A 281      -2.152 -10.323  19.415  1.00 29.21           C
ATOM   4311  HA  ALA A 281      -3.195 -10.308  19.731  1.00 29.21           H
ATOM   4312  C   ALA A 281      -2.093 -10.400  17.886  1.00 29.21           C
ATOM   4313  O   ALA A 281      -1.037 -10.191  17.294  1.00 29.21           O
ATOM   4314  CB  ALA A 281      -1.456  -9.057  19.922  1.00 29.21           C
ATOM   4315 1HB  ALA A 281      -1.475  -9.039  21.011  1.00 29.21           H
ATOM   4316 2HB  ALA A 281      -1.968  -8.175  19.536  1.00 29.21           H
ATOM   4317 3HB  ALA A 281      -0.419  -9.043  19.582  1.00 29.21           H
ATOM   4318  N   GLN A 282      -3.218 -10.723  17.264  1.00 12.78           N
ATOM   4319  H   GLN A 282      -4.052 -10.862  17.809  1.00 12.78           H
ATOM   4320  CA  GLN A 282      -3.317 -10.867  15.807  1.00 12.78           C
ATOM   4321  HA  GLN A 282      -2.613 -11.622  15.451  1.00 12.78           H
ATOM   4322  C   GLN A 282      -3.015  -9.501  15.176  1.00 12.78           C
ATOM   4323  O   GLN A 282      -3.203  -8.495  15.857  1.00 12.78           O
ATOM   4324  CB  GLN A 282      -4.764 -11.271  15.492  1.00 12.78           C
ATOM   4325 1HB  GLN A 282      -5.214 -11.645  16.412  1.00 12.78           H
ATOM   4326 2HB  GLN A 282      -5.310 -10.375  15.199  1.00 12.78           H
ATOM   4327  CG  GLN A 282      -4.957 -12.336  14.414  1.00 12.78           C
ATOM   4328 1HG  GLN A 282      -4.449 -12.032  13.507  1.00 12.78           H
ATOM   4329 2HG  GLN A 282      -4.513 -13.271  14.752  1.00 12.78           H
ATOM   4330  CD  GLN A 282      -6.423 -12.566  14.080  1.00 12.78           C
ATOM   4331  OE1 GLN A 282      -7.316 -12.292  14.877  1.00 12.78           O
ATOM   4332  NE2 GLN A 282      -6.684 -13.090  12.927  1.00 12.78           N
ATOM   4333 1HE2 GLN A 282      -7.638 -13.187  12.625  1.00 12.78           H
ATOM   4334 2HE2 GLN A 282      -5.926 -13.356  12.307  1.00 12.78           H
ATOM   4335  N   PRO A 283      -2.625  -9.412  13.888  1.00  3.18           N
ATOM   4336  CA  PRO A 283      -2.526  -8.065  13.295  1.00  3.18           C
ATOM   4337  HA  PRO A 283      -1.739  -7.500  13.796  1.00  3.18           H
ATOM   4338  C   PRO A 283      -3.816  -7.233  13.316  1.00  3.18           C
ATOM   4339  O   PRO A 283      -3.772  -6.006  13.281  1.00  3.18           O
ATOM   4340  CB  PRO A 283      -2.111  -8.356  11.849  1.00  3.18           C
ATOM   4341 1HB  PRO A 283      -2.992  -8.420  11.210  1.00  3.18           H
ATOM   4342 2HB  PRO A 283      -1.427  -7.590  11.483  1.00  3.18           H
ATOM   4343  CG  PRO A 283      -1.423  -9.672  11.920  1.00  3.18           C
ATOM   4344 1HG  PRO A 283      -1.413 -10.164  10.946  1.00  3.18           H
ATOM   4345 2HG  PRO A 283      -0.407  -9.542  12.296  1.00  3.18           H
ATOM   4346  CD  PRO A 283      -2.242 -10.440  12.903  1.00  3.18           C
ATOM   4347 1HD  PRO A 283      -3.119 -10.857  12.416  1.00  3.18           H
ATOM   4348 2HD  PRO A 283      -1.652 -11.223  13.367  1.00  3.18           H
ATOM   4349  N   ALA A 284      -4.969  -7.876  13.461  1.00 21.88           N
ATOM   4350  H   ALA A 284      -4.983  -8.886  13.360  1.00 21.88           H
ATOM   4351  CA  ALA A 284      -6.232  -7.192  13.741  1.00 21.88           C
ATOM   4352  HA  ALA A 284      -6.430  -6.496  12.927  1.00 21.88           H
ATOM   4353  C   ALA A 284      -6.218  -6.372  15.040  1.00 21.88           C
ATOM   4354  O   ALA A 284      -6.995  -5.440  15.182  1.00 21.88           O
ATOM   4355  CB  ALA A 284      -7.364  -8.225  13.793  1.00 21.88           C
ATOM   4356 1HB  ALA A 284      -7.402  -8.783  12.857  1.00 21.88           H
ATOM   4357 2HB  ALA A 284      -8.317  -7.714  13.944  1.00 21.88           H
ATOM   4358 3HB  ALA A 284      -7.202  -8.921  14.618  1.00 21.88           H
ATOM   4359  N   THR A 285      -5.332  -6.714  15.966  1.00 51.04           N
ATOM   4360  H   THR A 285      -4.728  -7.512  15.793  1.00 51.04           H
ATOM   4361  CA  THR A 285      -5.078  -5.963  17.199  1.00 51.04           C
ATOM   4362  HA  THR A 285      -4.440  -6.593  17.817  1.00 51.04           H
ATOM   4363  C   THR A 285      -6.343  -5.667  18.013  1.00 51.04           C
ATOM   4364  O   THR A 285      -6.534  -4.563  18.541  1.00 51.04           O
ATOM   4365  CB  THR A 285      -4.262  -4.681  16.879  1.00 51.04           C
ATOM   4366  HB  THR A 285      -4.931  -3.880  16.568  1.00 51.04           H
ATOM   4367  OG1 THR A 285      -3.335  -4.956  15.823  1.00 51.04           O
ATOM   4368  HG1 THR A 285      -3.822  -5.293  15.063  1.00 51.04           H
ATOM   4369  CG2 THR A 285      -3.412  -4.242  18.048  1.00 51.04           C
ATOM   4370 1HG2 THR A 285      -2.854  -3.351  17.763  1.00 51.04           H
ATOM   4371 2HG2 THR A 285      -2.709  -5.034  18.306  1.00 51.04           H
ATOM   4372 3HG2 THR A 285      -4.039  -4.010  18.908  1.00 51.04           H
ATOM   4373  N   ALA A 286      -7.227  -6.658  18.063  1.00 30.64           N
ATOM   4374  H   ALA A 286      -7.006  -7.531  17.600  1.00 30.64           H
ATOM   4375  CA  ALA A 286      -8.525  -6.571  18.738  1.00 30.64           C
ATOM   4376  HA  ALA A 286      -9.113  -7.425  18.399  1.00 30.64           H
ATOM   4377  C   ALA A 286      -9.337  -5.305  18.388  1.00 30.64           C
ATOM   4378  O   ALA A 286      -9.981  -4.693  19.253  1.00 30.64           O
ATOM   4379  CB  ALA A 286      -8.326  -6.730  20.253  1.00 30.64           C
ATOM   4380 1HB  ALA A 286      -7.819  -7.674  20.459  1.00 30.64           H
ATOM   4381 2HB  ALA A 286      -9.294  -6.734  20.754  1.00 30.64           H
ATOM   4382 3HB  ALA A 286      -7.724  -5.907  20.639  1.00 30.64           H
ATOM   4383  N   ALA A 287      -9.263  -4.897  17.127  1.00 41.87           N
ATOM   4384  H   ALA A 287      -8.676  -5.414  16.482  1.00 41.87           H
ATOM   4385  CA  ALA A 287     -10.014  -3.766  16.589  1.00 41.87           C
ATOM   4386  HA  ALA A 287     -10.039  -2.957  17.319  1.00 41.87           H
ATOM   4387  C   ALA A 287     -11.451  -4.215  16.290  1.00 41.87           C
ATOM   4388  O   ALA A 287     -11.899  -5.262  16.768  1.00 41.87           O
ATOM   4389  CB  ALA A 287      -9.318  -3.259  15.312  1.00 41.87           C
ATOM   4390 1HB  ALA A 287      -8.265  -3.068  15.526  1.00 41.87           H
ATOM   4391 2HB  ALA A 287      -9.771  -2.329  14.969  1.00 41.87           H
ATOM   4392 3HB  ALA A 287      -9.384  -4.013  14.525  1.00 41.87           H
ATOM   4393  N   ALA A 288     -12.159  -3.440  15.480  1.00  7.96           N
ATOM   4394  H   ALA A 288     -11.743  -2.590  15.125  1.00  7.96           H
ATOM   4395  CA  ALA A 288     -13.521  -3.772  15.081  1.00  7.96           C
ATOM   4396  HA  ALA A 288     -14.147  -3.751  15.974  1.00  7.96           H
ATOM   4397  C   ALA A 288     -13.640  -5.173  14.467  1.00  7.96           C
ATOM   4398  O   ALA A 288     -12.759  -5.661  13.754  1.00  7.96           O
ATOM   4399  CB  ALA A 288     -14.039  -2.713  14.095  1.00  7.96           C
ATOM   4400 1HB  ALA A 288     -13.987  -1.725  14.552  1.00  7.96           H
ATOM   4401 2HB  ALA A 288     -15.078  -2.922  13.835  1.00  7.96           H
ATOM   4402 3HB  ALA A 288     -13.433  -2.721  13.187  1.00  7.96           H
ATOM   4403  N   ASN A 289     -14.799  -5.772  14.704  1.00 11.26           N
ATOM   4404  H   ASN A 289     -15.479  -5.285  15.273  1.00 11.26           H
ATOM   4405  CA  ASN A 289     -15.139  -7.121  14.240  1.00 11.26           C
ATOM   4406  HA  ASN A 289     -14.476  -7.844  14.714  1.00 11.26           H
ATOM   4407  C   ASN A 289     -15.031  -7.334  12.733  1.00 11.26           C
ATOM   4408  O   ASN A 289     -14.898  -8.455  12.251  1.00 11.26           O
ATOM   4409  CB  ASN A 289     -16.591  -7.404  14.640  1.00 11.26           C
ATOM   4410 1HB  ASN A 289     -17.196  -6.523  14.435  1.00 11.26           H
ATOM   4411 2HB  ASN A 289     -16.976  -8.215  14.034  1.00 11.26           H
ATOM   4412  CG  ASN A 289     -16.740  -7.788  16.086  1.00 11.26           C
ATOM   4413  OD1 ASN A 289     -15.856  -8.389  16.680  1.00 11.26           O
ATOM   4414  ND2 ASN A 289     -17.862  -7.459  16.661  1.00 11.26           N
ATOM   4415 1HD2 ASN A 289     -17.996  -7.697  17.630  1.00 11.26           H
ATOM   4416 2HD2 ASN A 289     -18.576  -6.976  16.141  1.00 11.26           H
ATOM   4417  N   ASN A 290     -15.118  -6.239  11.996  1.00  5.36           N
ATOM   4418  H   ASN A 290     -15.230  -5.353  12.468  1.00  5.36           H
ATOM   4419  CA  ASN A 290     -15.130  -6.237  10.540  1.00  5.36           C
ATOM   4420  HA  ASN A 290     -15.762  -7.056  10.198  1.00  5.36           H
ATOM   4421  C   ASN A 290     -13.773  -6.398   9.862  1.00  5.36           C
ATOM   4422  O   ASN A 290     -13.704  -6.369   8.636  1.00  5.36           O
ATOM   4423  CB  ASN A 290     -15.758  -4.923  10.068  1.00  5.36           C
ATOM   4424 1HB  ASN A 290     -15.178  -4.084  10.450  1.00  5.36           H
ATOM   4425 2HB  ASN A 290     -15.739  -4.892   8.980  1.00  5.36           H
ATOM   4426  CG  ASN A 290     -17.184  -4.777  10.517  1.00  5.36           C
ATOM   4427  OD1 ASN A 290     -17.469  -4.528  11.683  1.00  5.36           O
ATOM   4428  ND2 ASN A 290     -18.095  -4.969   9.611  1.00  5.36           N
ATOM   4429 1HD2 ASN A 290     -19.061  -4.865   9.873  1.00  5.36           H
ATOM   4430 2HD2 ASN A 290     -17.829  -5.194   8.666  1.00  5.36           H
ATOM   4431  N   ASN A 291     -12.687  -6.555  10.609  1.00 34.37           N
ATOM   4432  H   ASN A 291     -12.769  -6.584  11.619  1.00 34.37           H
ATOM   4433  CA  ASN A 291     -11.355  -6.653   9.995  1.00 34.37           C
ATOM   4434  HA  ASN A 291     -11.325  -5.901   9.206  1.00 34.37           H
ATOM   4435  C   ASN A 291     -11.014  -7.997   9.327  1.00 34.37           C
ATOM   4436  O   ASN A 291      -9.899  -8.497   9.431  1.00 34.37           O
ATOM   4437  CB  ASN A 291     -10.257  -6.290  10.996  1.00 34.37           C
ATOM   4438 1HB  ASN A 291     -10.594  -5.459  11.613  1.00 34.37           H
ATOM   4439 2HB  ASN A 291     -10.053  -7.144  11.642  1.00 34.37           H
ATOM   4440  CG  ASN A 291      -8.994  -5.873  10.292  1.00 34.37           C
ATOM   4441  OD1 ASN A 291      -9.039  -5.024   9.411  1.00 34.37           O
ATOM   4442  ND2 ASN A 291      -7.886  -6.477  10.620  1.00 34.37           N
ATOM   4443 1HD2 ASN A 291      -7.039  -6.288  10.098  1.00 34.37           H
ATOM   4444 2HD2 ASN A 291      -7.888  -7.159  11.358  1.00 34.37           H
ATOM   4445  N   PHE A 292     -11.977  -8.574   8.626  1.00 17.87           N
ATOM   4446  H   PHE A 292     -12.840  -8.057   8.492  1.00 17.87           H
ATOM   4447  CA  PHE A 292     -11.899  -9.915   8.047  1.00 17.87           C
ATOM   4448  HA  PHE A 292     -11.721 -10.632   8.848  1.00 17.87           H
ATOM   4449  C   PHE A 292     -10.821 -10.158   6.990  1.00 17.87           C
ATOM   4450  O   PHE A 292     -10.638 -11.285   6.555  1.00 17.87           O
ATOM   4451  CB  PHE A 292     -13.248 -10.239   7.404  1.00 17.87           C
ATOM   4452 1HB  PHE A 292     -13.446  -9.514   6.617  1.00 17.87           H
ATOM   4453 2HB  PHE A 292     -13.187 -11.225   6.949  1.00 17.87           H
ATOM   4454  CG  PHE A 292     -14.404 -10.244   8.363  1.00 17.87           C
ATOM   4455  CD1 PHE A 292     -14.494 -11.228   9.363  1.00 17.87           C
ATOM   4456  HD1 PHE A 292     -13.689 -11.936   9.494  1.00 17.87           H
ATOM   4457  CD2 PHE A 292     -15.446  -9.309   8.225  1.00 17.87           C
ATOM   4458  HD2 PHE A 292     -15.386  -8.540   7.467  1.00 17.87           H
ATOM   4459  CE1 PHE A 292     -15.636 -11.319  10.188  1.00 17.87           C
ATOM   4460  HE1 PHE A 292     -15.706 -12.100  10.931  1.00 17.87           H
ATOM   4461  CE2 PHE A 292     -16.591  -9.380   9.049  1.00 17.87           C
ATOM   4462  HE2 PHE A 292     -17.395  -8.670   8.919  1.00 17.87           H
ATOM   4463  CZ  PHE A 292     -16.691 -10.395  10.023  1.00 17.87           C
ATOM   4464  HZ  PHE A 292     -17.576 -10.472  10.634  1.00 17.87           H
ATOM   4465  N   VAL A 293     -10.085  -9.140   6.566  1.00 21.10           N
ATOM   4466  H   VAL A 293     -10.287  -8.207   6.879  1.00 21.10           H
ATOM   4467  CA  VAL A 293      -8.919  -9.372   5.704  1.00 21.10           C
ATOM   4468  HA  VAL A 293      -9.224  -9.906   4.804  1.00 21.10           H
ATOM   4469  C   VAL A 293      -7.952 -10.255   6.498  1.00 21.10           C
ATOM   4470  O   VAL A 293      -7.392 -11.230   5.999  1.00 21.10           O
ATOM   4471  CB  VAL A 293      -8.224  -8.031   5.300  1.00 21.10           C
ATOM   4472  HB  VAL A 293      -7.932  -7.506   6.209  1.00 21.10           H
ATOM   4473  CG1 VAL A 293      -6.966  -8.276   4.457  1.00 21.10           C
ATOM   4474 1HG1 VAL A 293      -6.552  -7.324   4.119  1.00 21.10           H
ATOM   4475 2HG1 VAL A 293      -7.205  -8.886   3.585  1.00 21.10           H
ATOM   4476 3HG1 VAL A 293      -6.210  -8.787   5.053  1.00 21.10           H
ATOM   4477  CG2 VAL A 293      -9.196  -7.131   4.520  1.00 21.10           C
ATOM   4478 1HG2 VAL A 293      -8.683  -6.214   4.224  1.00 21.10           H
ATOM   4479 2HG2 VAL A 293     -10.049  -6.863   5.139  1.00 21.10           H
ATOM   4480 3HG2 VAL A 293      -9.543  -7.645   3.622  1.00 21.10           H
ATOM   4481  N   ASN A 294      -7.827  -9.956   7.784  1.00 10.85           N
ATOM   4482  H   ASN A 294      -8.361  -9.191   8.175  1.00 10.85           H
ATOM   4483  CA  ASN A 294      -6.980 -10.730   8.679  1.00 10.85           C
ATOM   4484  HA  ASN A 294      -6.156 -11.139   8.098  1.00 10.85           H
ATOM   4485  C   ASN A 294      -7.756 -11.900   9.292  1.00 10.85           C
ATOM   4486  O   ASN A 294      -7.979 -11.950  10.494  1.00 10.85           O
ATOM   4487  CB  ASN A 294      -6.415  -9.813   9.770  1.00 10.85           C
ATOM   4488 1HB  ASN A 294      -5.915  -8.969   9.299  1.00 10.85           H
ATOM   4489 2HB  ASN A 294      -7.237  -9.443  10.380  1.00 10.85           H
ATOM   4490  CG  ASN A 294      -5.437 -10.515  10.681  1.00 10.85           C
ATOM   4491  OD1 ASN A 294      -5.402 -10.239  11.872  1.00 10.85           O
ATOM   4492  ND2 ASN A 294      -4.637 -11.401  10.153  1.00 10.85           N
ATOM   4493 1HD2 ASN A 294      -4.034 -11.935  10.756  1.00 10.85           H
ATOM   4494 2HD2 ASN A 294      -4.635 -11.579   9.161  1.00 10.85           H
ATOM   4495  N   PHE A 295      -8.195 -12.848   8.477  1.00 26.81           N
ATOM   4496  H   PHE A 295      -8.065 -12.747   7.476  1.00 26.81           H
ATOM   4497  CA  PHE A 295      -8.845 -14.043   9.024  1.00 26.81           C
ATOM   4498  HA  PHE A 295      -9.560 -13.748   9.792  1.00 26.81           H
ATOM   4499  C   PHE A 295      -7.835 -14.984   9.683  1.00 26.81           C
ATOM   4500  O   PHE A 295      -8.212 -15.815  10.511  1.00 26.81           O
ATOM   4501  CB  PHE A 295      -9.580 -14.839   7.937  1.00 26.81           C
ATOM   4502 1HB  PHE A 295      -9.099 -14.668   6.974  1.00 26.81           H
ATOM   4503 2HB  PHE A 295      -9.486 -15.898   8.176  1.00 26.81           H
ATOM   4504  CG  PHE A 295     -11.056 -14.539   7.839  1.00 26.81           C
ATOM   4505  CD1 PHE A 295     -11.896 -14.714   8.958  1.00 26.81           C
ATOM   4506  HD1 PHE A 295     -11.475 -15.016   9.905  1.00 26.81           H
ATOM   4507  CD2 PHE A 295     -11.629 -14.143   6.618  1.00 26.81           C
ATOM   4508  HD2 PHE A 295     -11.000 -13.990   5.751  1.00 26.81           H
ATOM   4509  CE1 PHE A 295     -13.294 -14.518   8.859  1.00 26.81           C
ATOM   4510  HE1 PHE A 295     -13.922 -14.659   9.727  1.00 26.81           H
ATOM   4511  CE2 PHE A 295     -13.029 -13.938   6.504  1.00 26.81           C
ATOM   4512  HE2 PHE A 295     -13.455 -13.630   5.561  1.00 26.81           H
ATOM   4513  CZ  PHE A 295     -13.862 -14.127   7.627  1.00 26.81           C
ATOM   4514  HZ  PHE A 295     -14.927 -13.964   7.545  1.00 26.81           H
ATOM   4515  N   GLY A 296      -6.570 -14.886   9.297  1.00  7.43           N
ATOM   4516  H   GLY A 296      -6.285 -14.153   8.656  1.00  7.43           H
ATOM   4517  CA  GLY A 296      -5.556 -15.823   9.753  1.00  7.43           C
ATOM   4518 1HA  GLY A 296      -6.025 -16.784   9.952  1.00  7.43           H
ATOM   4519 2HA  GLY A 296      -4.838 -15.974   8.949  1.00  7.43           H
ATOM   4520  C   GLY A 296      -4.781 -15.395  10.982  1.00  7.43           C
ATOM   4521  O   GLY A 296      -4.655 -14.215  11.293  1.00  7.43           O
ATOM   4522  N   VAL A 297      -4.230 -16.382  11.670  1.00 34.09           N
ATOM   4523  H   VAL A 297      -4.372 -17.342  11.352  1.00 34.09           H
ATOM   4524  CA  VAL A 297      -3.413 -16.217  12.877  1.00 34.09           C
ATOM   4525  HA  VAL A 297      -3.226 -15.158  13.055  1.00 34.09           H
ATOM   4526  C   VAL A 297      -2.104 -16.911  12.490  1.00 34.09           C
ATOM   4527  O   VAL A 297      -1.429 -17.596  13.259  1.00 34.09           O
ATOM   4528  CB  VAL A 297      -4.094 -16.848  14.135  1.00 34.09           C
ATOM   4529  HB  VAL A 297      -4.076 -17.932  14.037  1.00 34.09           H
ATOM   4530  CG1 VAL A 297      -3.383 -16.447  15.437  1.00 34.09           C
ATOM   4531 1HG1 VAL A 297      -3.889 -16.891  16.294  1.00 34.09           H
ATOM   4532 2HG1 VAL A 297      -3.377 -15.362  15.535  1.00 34.09           H
ATOM   4533 3HG1 VAL A 297      -2.353 -16.800  15.422  1.00 34.09           H
ATOM   4534  CG2 VAL A 297      -5.559 -16.405  14.250  1.00 34.09           C
ATOM   4535 1HG2 VAL A 297      -6.012 -16.852  15.135  1.00 34.09           H
ATOM   4536 2HG2 VAL A 297      -6.125 -16.723  13.387  1.00 34.09           H
ATOM   4537 3HG2 VAL A 297      -5.613 -15.323  14.322  1.00 34.09           H
ATOM   4538  N   GLY A 298      -1.759 -16.764  11.218  1.00 22.05           N
ATOM   4539  H   GLY A 298      -2.332 -16.210  10.596  1.00 22.05           H
ATOM   4540  CA  GLY A 298      -0.543 -17.370  10.705  1.00 22.05           C
ATOM   4541 1HA  GLY A 298      -0.499 -18.412  11.011  1.00 22.05           H
ATOM   4542 2HA  GLY A 298      -0.557 -17.320   9.621  1.00 22.05           H
ATOM   4543  C   GLY A 298       0.679 -16.637  11.225  1.00 22.05           C
ATOM   4544  O   GLY A 298       1.795 -17.155  11.224  1.00 22.05           O
ATOM   4545  N   ASP A 299       0.436 -15.443  11.748  1.00 30.31           N
ATOM   4546  H   ASP A 299      -0.518 -15.113  11.798  1.00 30.31           H
ATOM   4547  CA  ASP A 299       1.464 -14.575  12.317  1.00 30.31           C
ATOM   4548  HA  ASP A 299       2.297 -14.527  11.616  1.00 30.31           H
ATOM   4549  C   ASP A 299       1.984 -15.077  13.661  1.00 30.31           C
ATOM   4550  O   ASP A 299       2.880 -14.477  14.258  1.00 30.31           O
ATOM   4551  CB  ASP A 299       0.914 -13.162  12.537  1.00 30.31           C
ATOM   4552 1HB  ASP A 299       1.753 -12.495  12.739  1.00 30.31           H
ATOM   4553 2HB  ASP A 299       0.411 -12.821  11.632  1.00 30.31           H
ATOM   4554  CG  ASP A 299      -0.045 -13.085  13.718  1.00 30.31           C
ATOM   4555  OD1 ASP A 299      -1.080 -13.790  13.721  1.00 30.31           O
ATOM   4556  OD2 ASP A 299       0.222 -12.279  14.640  1.00 30.31           O
ATOM   4557  N   LEU A 300       1.442 -16.190  14.134  1.00 15.31           N
ATOM   4558  H   LEU A 300       0.667 -16.612  13.641  1.00 15.31           H
ATOM   4559  CA  LEU A 300       1.976 -16.864  15.306  1.00 15.31           C
ATOM   4560  HA  LEU A 300       2.097 -16.135  16.101  1.00 15.31           H
ATOM   4561  C   LEU A 300       3.352 -17.426  14.930  1.00 15.31           C
ATOM   4562  O   LEU A 300       3.474 -18.386  14.165  1.00 15.31           O
ATOM   4563  CB  LEU A 300       0.986 -17.939  15.771  1.00 15.31           C
ATOM   4564 1HB  LEU A 300       0.004 -17.467  15.762  1.00 15.31           H
ATOM   4565 2HB  LEU A 300       0.965 -18.730  15.024  1.00 15.31           H
ATOM   4566  CG  LEU A 300       1.142 -18.586  17.159  1.00 15.31           C
ATOM   4567  HG  LEU A 300       1.199 -17.793  17.903  1.00 15.31           H
ATOM   4568  CD1 LEU A 300      -0.115 -19.409  17.449  1.00 15.31           C
ATOM   4569 1HD1 LEU A 300      -0.050 -19.842  18.446  1.00 15.31           H
ATOM   4570 2HD1 LEU A 300      -0.229 -20.202  16.710  1.00 15.31           H
ATOM   4571 3HD1 LEU A 300      -0.990 -18.758  17.416  1.00 15.31           H
ATOM   4572  CD2 LEU A 300       2.374 -19.477  17.323  1.00 15.31           C
ATOM   4573 1HD2 LEU A 300       2.343 -19.989  18.283  1.00 15.31           H
ATOM   4574 2HD2 LEU A 300       3.267 -18.855  17.306  1.00 15.31           H
ATOM   4575 3HD2 LEU A 300       2.427 -20.206  16.515  1.00 15.31           H
ATOM   4576  N   ASN A 301       4.393 -16.796  15.450  1.00 19.67           N
ATOM   4577  H   ASN A 301       4.224 -16.016  16.067  1.00 19.67           H
ATOM   4578  CA  ASN A 301       5.772 -17.215  15.238  1.00 19.67           C
ATOM   4579  HA  ASN A 301       5.933 -17.520  14.208  1.00 19.67           H
ATOM   4580  C   ASN A 301       5.930 -18.400  16.175  1.00 19.67           C
ATOM   4581  O   ASN A 301       5.791 -18.235  17.383  1.00 19.67           O
ATOM   4582  CB  ASN A 301       6.757 -16.104  15.632  1.00 19.67           C
ATOM   4583 1HB  ASN A 301       6.516 -15.746  16.632  1.00 19.67           H
ATOM   4584 2HB  ASN A 301       7.765 -16.512  15.644  1.00 19.67           H
ATOM   4585  CG  ASN A 301       6.730 -14.930  14.686  1.00 19.67           C
ATOM   4586  OD1 ASN A 301       6.013 -13.959  14.880  1.00 19.67           O
ATOM   4587  ND2 ASN A 301       7.532 -14.989  13.668  1.00 19.67           N
ATOM   4588 1HD2 ASN A 301       7.530 -14.229  13.004  1.00 19.67           H
ATOM   4589 2HD2 ASN A 301       8.135 -15.793  13.536  1.00 19.67           H
ATOM   4590  N   ALA A 302       6.174 -19.594  15.655  1.00 29.99           N
ATOM   4591  H   ALA A 302       6.279 -19.711  14.654  1.00 29.99           H
ATOM   4592  CA  ALA A 302       6.277 -20.767  16.514  1.00 29.99           C
ATOM   4593  HA  ALA A 302       5.456 -20.746  17.233  1.00 29.99           H
ATOM   4594  C   ALA A 302       7.597 -20.713  17.285  1.00 29.99           C
ATOM   4595  O   ALA A 302       8.669 -20.998  16.733  1.00 29.99           O
ATOM   4596  CB  ALA A 302       6.171 -22.045  15.689  1.00 29.99           C
ATOM   4597 1HB  ALA A 302       5.233 -22.046  15.131  1.00 29.99           H
ATOM   4598 2HB  ALA A 302       6.192 -22.911  16.350  1.00 29.99           H
ATOM   4599 3HB  ALA A 302       7.006 -22.106  14.990  1.00 29.99           H
ATOM   4600  N   VAL A 303       7.508 -20.328  18.547  1.00 25.27           N
ATOM   4601  H   VAL A 303       6.598 -20.086  18.925  1.00 25.27           H
ATOM   4602  CA  VAL A 303       8.656 -20.182  19.434  1.00 25.27           C
ATOM   4603  HA  VAL A 303       9.549 -20.529  18.935  1.00 25.27           H
ATOM   4604  C   VAL A 303       8.431 -21.089  20.631  1.00 25.27           C
ATOM   4605  O   VAL A 303       7.296 -21.280  21.042  1.00 25.27           O
ATOM   4606  CB  VAL A 303       8.862 -18.687  19.854  1.00 25.27           C
ATOM   4607  HB  VAL A 303       9.678 -18.638  20.573  1.00 25.27           H
ATOM   4608  CG1 VAL A 303       9.245 -17.834  18.638  1.00 25.27           C
ATOM   4609 1HG1 VAL A 303       9.289 -16.784  18.921  1.00 25.27           H
ATOM   4610 2HG1 VAL A 303       8.512 -17.945  17.840  1.00 25.27           H
ATOM   4611 3HG1 VAL A 303      10.231 -18.129  18.285  1.00 25.27           H
ATOM   4612  CG2 VAL A 303       7.612 -18.084  20.507  1.00 25.27           C
ATOM   4613 1HG2 VAL A 303       7.822 -17.061  20.806  1.00 25.27           H
ATOM   4614 2HG2 VAL A 303       7.348 -18.647  21.397  1.00 25.27           H
ATOM   4615 3HG2 VAL A 303       6.769 -18.082  19.815  1.00 25.27           H
ATOM   4616  N   GLN A 304       9.492 -21.668  21.179  1.00 25.66           N
ATOM   4617  H   GLN A 304      10.415 -21.518  20.771  1.00 25.66           H
ATOM   4618  CA  GLN A 304       9.370 -22.457  22.409  1.00 25.66           C
ATOM   4619  HA  GLN A 304       8.333 -22.768  22.529  1.00 25.66           H
ATOM   4620  C   GLN A 304       9.719 -21.529  23.560  1.00 25.66           C
ATOM   4621  O   GLN A 304       9.603 -21.887  24.726  1.00 25.66           O
ATOM   4622  CB  GLN A 304      10.232 -23.731  22.425  1.00 25.66           C
ATOM   4623 1HB  GLN A 304       9.890 -24.327  23.268  1.00 25.66           H
ATOM   4624 2HB  GLN A 304      10.026 -24.308  21.528  1.00 25.66           H
ATOM   4625  CG  GLN A 304      11.750 -23.579  22.583  1.00 25.66           C
ATOM   4626 1HG  GLN A 304      11.971 -22.854  23.363  1.00 25.66           H
ATOM   4627 2HG  GLN A 304      12.152 -24.540  22.901  1.00 25.66           H
ATOM   4628  CD  GLN A 304      12.468 -23.186  21.313  1.00 25.66           C
ATOM   4629  OE1 GLN A 304      12.046 -23.522  20.212  1.00 25.66           O
ATOM   4630  NE2 GLN A 304      13.571 -22.508  21.451  1.00 25.66           N
ATOM   4631 1HE2 GLN A 304      14.094 -22.260  20.630  1.00 25.66           H
ATOM   4632 2HE2 GLN A 304      13.869 -22.213  22.368  1.00 25.66           H
ATOM   4633  N   SER A 305      10.152 -20.331  23.195  1.00 22.97           N
ATOM   4634  H   SER A 305      10.277 -20.139  22.210  1.00 22.97           H
ATOM   4635  CA  SER A 305      10.454 -19.252  24.123  1.00 22.97           C
ATOM   4636  HA  SER A 305      10.989 -19.650  24.981  1.00 22.97           H
ATOM   4637  C   SER A 305       9.191 -18.519  24.591  1.00 22.97           C
ATOM   4638  O   SER A 305       8.685 -17.668  23.859  1.00 22.97           O
ATOM   4639  CB  SER A 305      11.339 -18.238  23.389  1.00 22.97           C
ATOM   4640 1HB  SER A 305      10.788 -17.819  22.546  1.00 22.97           H
ATOM   4641 2HB  SER A 305      11.607 -17.431  24.071  1.00 22.97           H
ATOM   4642  OG  SER A 305      12.520 -18.852  22.893  1.00 22.97           O
ATOM   4643  HG  SER A 305      12.333 -19.236  22.017  1.00 22.97           H
ATOM   4644  N   PRO A 306       8.660 -18.804  25.798  1.00  4.86           N
ATOM   4645  CA  PRO A 306       7.470 -18.004  26.112  1.00  4.86           C
ATOM   4646  HA  PRO A 306       6.773 -18.010  25.277  1.00  4.86           H
ATOM   4647  C   PRO A 306       7.773 -16.552  26.478  1.00  4.86           C
ATOM   4648  O   PRO A 306       6.884 -15.700  26.428  1.00  4.86           O
ATOM   4649  CB  PRO A 306       6.858 -18.768  27.285  1.00  4.86           C
ATOM   4650 1HB  PRO A 306       6.283 -18.102  27.923  1.00  4.86           H
ATOM   4651 2HB  PRO A 306       6.234 -19.585  26.921  1.00  4.86           H
ATOM   4652  CG  PRO A 306       8.020 -19.299  27.997  1.00  4.86           C
ATOM   4653 1HG  PRO A 306       8.478 -18.509  28.590  1.00  4.86           H
ATOM   4654 2HG  PRO A 306       7.739 -20.138  28.633  1.00  4.86           H
ATOM   4655  CD  PRO A 306       8.950 -19.746  26.898  1.00  4.86           C
ATOM   4656 1HD  PRO A 306       9.990 -19.679  27.217  1.00  4.86           H
ATOM   4657 2HD  PRO A 306       8.698 -20.763  26.602  1.00  4.86           H
ATOM   4658  N   GLY A 307       9.030 -16.244  26.780  1.00  2.98           N
ATOM   4659  H   GLY A 307       9.733 -16.974  26.806  1.00  2.98           H
ATOM   4660  CA  GLY A 307       9.456 -14.882  27.072  1.00  2.98           C
ATOM   4661 1HA  GLY A 307       8.646 -14.349  27.569  1.00  2.98           H
ATOM   4662 2HA  GLY A 307      10.315 -14.918  27.743  1.00  2.98           H
ATOM   4663  C   GLY A 307       9.853 -14.114  25.825  1.00  2.98           C
ATOM   4664  O   GLY A 307      10.752 -13.271  25.853  1.00  2.98           O
ATOM   4665  N   ILE A 308       9.226 -14.438  24.706  1.00 35.61           N
ATOM   4666  H   ILE A 308       8.507 -15.149  24.732  1.00 35.61           H
ATOM   4667  CA  ILE A 308       9.508 -13.795  23.427  1.00 35.61           C
ATOM   4668  HA  ILE A 308      10.578 -13.865  23.247  1.00 35.61           H
ATOM   4669  C   ILE A 308       9.115 -12.304  23.528  1.00 35.61           C
ATOM   4670  O   ILE A 308       8.031 -11.966  24.026  1.00 35.61           O
ATOM   4671  CB  ILE A 308       8.766 -14.590  22.293  1.00 35.61           C
ATOM   4672  HB  ILE A 308       9.060 -15.633  22.392  1.00 35.61           H
ATOM   4673  CG1 ILE A 308       9.176 -14.141  20.884  1.00 35.61           C
ATOM   4674 1HG1 ILE A 308       8.445 -14.530  20.175  1.00 35.61           H
ATOM   4675 2HG1 ILE A 308       9.152 -13.054  20.831  1.00 35.61           H
ATOM   4676  CG2 ILE A 308       7.238 -14.546  22.443  1.00 35.61           C
ATOM   4677 1HG2 ILE A 308       6.776 -15.183  21.687  1.00 35.61           H
ATOM   4678 2HG2 ILE A 308       6.875 -13.531  22.327  1.00 35.61           H
ATOM   4679 3HG2 ILE A 308       6.936 -14.923  23.420  1.00 35.61           H
ATOM   4680  CD1 ILE A 308      10.547 -14.632  20.454  1.00 35.61           C
ATOM   4681 1HD1 ILE A 308      10.757 -14.284  19.442  1.00 35.61           H
ATOM   4682 2HD1 ILE A 308      10.576 -15.722  20.466  1.00 35.61           H
ATOM   4683 3HD1 ILE A 308      11.315 -14.255  21.127  1.00 35.61           H
ATOM   4684  N   PRO A 309       9.979 -11.372  23.077  1.00 -8.76           N
ATOM   4685  CA  PRO A 309       9.559  -9.971  23.250  1.00 -8.76           C
ATOM   4686  HA  PRO A 309       9.253  -9.793  24.280  1.00 -8.76           H
ATOM   4687  C   PRO A 309       8.432  -9.521  22.319  1.00 -8.76           C
ATOM   4688  O   PRO A 309       7.794  -8.500  22.543  1.00 -8.76           O
ATOM   4689  CB  PRO A 309      10.847  -9.200  22.966  1.00 -8.76           C
ATOM   4690 1HB  PRO A 309      10.632  -8.207  22.571  1.00 -8.76           H
ATOM   4691 2HB  PRO A 309      11.451  -9.126  23.869  1.00 -8.76           H
ATOM   4692  CG  PRO A 309      11.534 -10.034  21.975  1.00 -8.76           C
ATOM   4693 1HG  PRO A 309      11.074  -9.902  20.997  1.00 -8.76           H
ATOM   4694 2HG  PRO A 309      12.595  -9.795  21.932  1.00 -8.76           H
ATOM   4695  CD  PRO A 309      11.322 -11.438  22.469  1.00 -8.76           C
ATOM   4696 1HD  PRO A 309      11.348 -12.136  21.635  1.00 -8.76           H
ATOM   4697 2HD  PRO A 309      12.066 -11.699  23.223  1.00 -8.76           H
ATOM   4698  N   GLN A 310       8.117 -10.331  21.317  1.00  8.19           N
ATOM   4699  H   GLN A 310       8.688 -11.140  21.140  1.00  8.19           H
ATOM   4700  CA  GLN A 310       6.955 -10.096  20.458  1.00  8.19           C
ATOM   4701  HA  GLN A 310       6.999  -9.088  20.042  1.00  8.19           H
ATOM   4702  C   GLN A 310       5.624 -10.282  21.193  1.00  8.19           C
ATOM   4703  O   GLN A 310       4.572  -9.953  20.651  1.00  8.19           O
ATOM   4704  CB  GLN A 310       6.940 -11.130  19.332  1.00  8.19           C
ATOM   4705 1HB  GLN A 310       6.855 -12.108  19.803  1.00  8.19           H
ATOM   4706 2HB  GLN A 310       6.048 -10.969  18.726  1.00  8.19           H
ATOM   4707  CG  GLN A 310       8.138 -11.167  18.396  1.00  8.19           C
ATOM   4708 1HG  GLN A 310       8.208 -10.219  17.863  1.00  8.19           H
ATOM   4709 2HG  GLN A 310       9.051 -11.323  18.968  1.00  8.19           H
ATOM   4710  CD  GLN A 310       7.998 -12.298  17.396  1.00  8.19           C
ATOM   4711  OE1 GLN A 310       7.622 -13.405  17.754  1.00  8.19           O
ATOM   4712  NE2 GLN A 310       8.253 -12.028  16.147  1.00  8.19           N
ATOM   4713 1HE2 GLN A 310       8.064 -12.735  15.458  1.00  8.19           H
ATOM   4714 2HE2 GLN A 310       8.643 -11.133  15.890  1.00  8.19           H
ATOM   4715  N   SER A 311       5.674 -10.913  22.366  1.00 34.36           N
ATOM   4716  H   SER A 311       6.581 -11.110  22.772  1.00 34.36           H
ATOM   4717  CA  SER A 311       4.497 -11.390  23.112  1.00 34.36           C
ATOM   4718  HA  SER A 311       4.865 -11.916  23.992  1.00 34.36           H
ATOM   4719  C   SER A 311       3.672 -12.396  22.300  1.00 34.36           C
ATOM   4720  O   SER A 311       2.467 -12.541  22.483  1.00 34.36           O
ATOM   4721  CB  SER A 311       3.632 -10.232  23.616  1.00 34.36           C
ATOM   4722 1HB  SER A 311       3.179  -9.717  22.769  1.00 34.36           H
ATOM   4723 2HB  SER A 311       2.843 -10.627  24.256  1.00 34.36           H
ATOM   4724  OG  SER A 311       4.428  -9.315  24.350  1.00 34.36           O
ATOM   4725  HG  SER A 311       4.669  -8.589  23.753  1.00 34.36           H
ATOM   4726  N   ASN A 312       4.341 -13.072  21.375  1.00 36.79           N
ATOM   4727  H   ASN A 312       5.318 -12.882  21.259  1.00 36.79           H
ATOM   4728  CA  ASN A 312       3.755 -14.131  20.552  1.00 36.79           C
ATOM   4729  HA  ASN A 312       2.768 -13.818  20.210  1.00 36.79           H
ATOM   4730  C   ASN A 312       3.610 -15.389  21.418  1.00 36.79           C
ATOM   4731  O   ASN A 312       4.022 -15.373  22.578  1.00 36.79           O
ATOM   4732  CB  ASN A 312       4.659 -14.360  19.336  1.00 36.79           C
ATOM   4733 1HB  ASN A 312       5.099 -13.409  19.053  1.00 36.79           H
ATOM   4734 2HB  ASN A 312       5.460 -15.055  19.584  1.00 36.79           H
ATOM   4735  CG  ASN A 312       3.904 -14.869  18.145  1.00 36.79           C
ATOM   4736  OD1 ASN A 312       3.389 -15.970  18.149  1.00 36.79           O
ATOM   4737  ND2 ASN A 312       3.814 -14.065  17.125  1.00 36.79           N
ATOM   4738 1HD2 ASN A 312       3.300 -14.335  16.297  1.00 36.79           H
ATOM   4739 2HD2 ASN A 312       4.251 -13.158  17.165  1.00 36.79           H
ATOM   4740  N   SER A 313       3.031 -16.467  20.918  1.00 36.72           N
ATOM   4741  H   SER A 313       2.779 -16.500  19.933  1.00 36.72           H
ATOM   4742  CA  SER A 313       2.753 -17.624  21.764  1.00 36.72           C
ATOM   4743  HA  SER A 313       2.485 -17.258  22.752  1.00 36.72           H
ATOM   4744  C   SER A 313       3.920 -18.597  21.922  1.00 36.72           C
ATOM   4745  O   SER A 313       4.339 -19.247  20.965  1.00 36.72           O
ATOM   4746  CB  SER A 313       1.556 -18.385  21.205  1.00 36.72           C
ATOM   4747 1HB  SER A 313       1.796 -18.751  20.208  1.00 36.72           H
ATOM   4748 2HB  SER A 313       1.335 -19.233  21.852  1.00 36.72           H
ATOM   4749  OG  SER A 313       0.423 -17.537  21.132  1.00 36.72           O
ATOM   4750  HG  SER A 313       0.596 -16.728  21.639  1.00 36.72           H
ATOM   4751  N   GLY A 314       4.393 -18.744  23.154  1.00 34.33           N
ATOM   4752  H   GLY A 314       4.069 -18.131  23.893  1.00 34.33           H
ATOM   4753  CA  GLY A 314       5.361 -19.779  23.490  1.00 34.33           C
ATOM   4754 1HA  GLY A 314       6.179 -19.739  22.775  1.00 34.33           H
ATOM   4755 2HA  GLY A 314       5.761 -19.582  24.480  1.00 34.33           H
ATOM   4756  C   GLY A 314       4.799 -21.188  23.488  1.00 34.33           C
ATOM   4757  O   GLY A 314       4.375 -21.715  24.520  1.00 34.33           O
ATOM   4758  N   VAL A 315       4.792 -21.803  22.318  1.00 37.77           N
ATOM   4759  H   VAL A 315       5.182 -21.309  21.518  1.00 37.77           H
ATOM   4760  CA  VAL A 315       4.310 -23.165  22.102  1.00 37.77           C
ATOM   4761  HA  VAL A 315       3.502 -23.347  22.807  1.00 37.77           H
ATOM   4762  C   VAL A 315       5.419 -24.174  22.444  1.00 37.77           C
ATOM   4763  O   VAL A 315       5.972 -24.870  21.586  1.00 37.77           O
ATOM   4764  CB  VAL A 315       3.713 -23.332  20.662  1.00 37.77           C
ATOM   4765  HB  VAL A 315       3.532 -24.391  20.481  1.00 37.77           H
ATOM   4766  CG1 VAL A 315       2.363 -22.597  20.565  1.00 37.77           C
ATOM   4767 1HG1 VAL A 315       1.918 -22.776  19.586  1.00 37.77           H
ATOM   4768 2HG1 VAL A 315       2.504 -21.524  20.704  1.00 37.77           H
ATOM   4769 3HG1 VAL A 315       1.682 -22.973  21.328  1.00 37.77           H
ATOM   4770  CG2 VAL A 315       4.643 -22.782  19.554  1.00 37.77           C
ATOM   4771 1HG2 VAL A 315       4.244 -23.055  18.578  1.00 37.77           H
ATOM   4772 2HG2 VAL A 315       5.639 -23.211  19.659  1.00 37.77           H
ATOM   4773 3HG2 VAL A 315       4.715 -21.695  19.616  1.00 37.77           H
ATOM   4774  N   SER A 316       5.753 -24.222  23.729  1.00 27.77           N
ATOM   4775  H   SER A 316       5.254 -23.631  24.384  1.00 27.77           H
ATOM   4776  CA  SER A 316       6.827 -25.063  24.258  1.00 27.77           C
ATOM   4777  HA  SER A 316       7.775 -24.657  23.915  1.00 27.77           H
ATOM   4778  C   SER A 316       6.729 -26.513  23.797  1.00 27.77           C
ATOM   4779  O   SER A 316       5.665 -27.132  23.848  1.00 27.77           O
ATOM   4780  CB  SER A 316       6.787 -25.017  25.783  1.00 27.77           C
ATOM   4781 1HB  SER A 316       5.892 -25.535  26.131  1.00 27.77           H
ATOM   4782 2HB  SER A 316       7.668 -25.516  26.188  1.00 27.77           H
ATOM   4783  OG  SER A 316       6.744 -23.672  26.231  1.00 27.77           O
ATOM   4784  HG  SER A 316       6.675 -23.680  27.197  1.00 27.77           H
ATOM   4785  N   THR A 317       7.837 -27.044  23.305  1.00  5.12           N
ATOM   4786  H   THR A 317       8.703 -26.531  23.331  1.00  5.12           H
ATOM   4787  CA  THR A 317       7.829 -28.360  22.677  1.00  5.12           C
ATOM   4788  HA  THR A 317       7.042 -28.384  21.925  1.00  5.12           H
ATOM   4789  C   THR A 317       7.535 -29.455  23.691  1.00  5.12           C
ATOM   4790  O   THR A 317       7.902 -29.343  24.863  1.00  5.12           O
ATOM   4791  CB  THR A 317       9.183 -28.646  21.984  1.00  5.12           C
ATOM   4792  HB  THR A 317       9.191 -29.667  21.600  1.00  5.12           H
ATOM   4793  OG1 THR A 317      10.259 -28.461  22.909  1.00  5.12           O
ATOM   4794  HG1 THR A 317      11.079 -28.619  22.428  1.00  5.12           H
ATOM   4795  CG2 THR A 317       9.432 -27.683  20.841  1.00  5.12           C
ATOM   4796 1HG2 THR A 317      10.352 -27.960  20.328  1.00  5.12           H
ATOM   4797 2HG2 THR A 317       9.525 -26.661  21.209  1.00  5.12           H
ATOM   4798 3HG2 THR A 317       8.607 -27.739  20.130  1.00  5.12           H
ATOM   4799  N   LEU A 318       6.862 -30.504  23.231  1.00  6.53           N
ATOM   4800  H   LEU A 318       6.520 -30.477  22.273  1.00  6.53           H
ATOM   4801  CA  LEU A 318       6.564 -31.697  24.026  1.00  6.53           C
ATOM   4802  HA  LEU A 318       5.940 -32.343  23.413  1.00  6.53           H
ATOM   4803  C   LEU A 318       5.753 -31.386  25.288  1.00  6.53           C
ATOM   4804  O   LEU A 318       5.930 -32.008  26.336  1.00  6.53           O
ATOM   4805  CB  LEU A 318       7.844 -32.483  24.356  1.00  6.53           C
ATOM   4806 1HB  LEU A 318       8.459 -31.866  25.010  1.00  6.53           H
ATOM   4807 2HB  LEU A 318       7.553 -33.367  24.915  1.00  6.53           H
ATOM   4808  CG  LEU A 318       8.729 -32.964  23.195  1.00  6.53           C
ATOM   4809  HG  LEU A 318       8.955 -32.118  22.548  1.00  6.53           H
ATOM   4810  CD1 LEU A 318      10.047 -33.504  23.745  1.00  6.53           C
ATOM   4811 1HD1 LEU A 318      10.683 -33.825  22.921  1.00  6.53           H
ATOM   4812 2HD1 LEU A 318       9.865 -34.340  24.420  1.00  6.53           H
ATOM   4813 3HD1 LEU A 318      10.564 -32.714  24.291  1.00  6.53           H
ATOM   4814  CD2 LEU A 318       8.034 -34.046  22.362  1.00  6.53           C
ATOM   4815 1HD2 LEU A 318       8.698 -34.381  21.566  1.00  6.53           H
ATOM   4816 2HD2 LEU A 318       7.134 -33.639  21.901  1.00  6.53           H
ATOM   4817 3HD2 LEU A 318       7.765 -34.896  22.988  1.00  6.53           H
ATOM   4818  N   HIS A 319       4.821 -30.452  25.175  1.00  7.04           N
ATOM   4819  H   HIS A 319       4.724 -29.936  24.310  1.00  7.04           H
ATOM   4820  CA  HIS A 319       3.852 -30.184  26.236  1.00  7.04           C
ATOM   4821  HA  HIS A 319       3.984 -30.883  27.058  1.00  7.04           H
ATOM   4822  C   HIS A 319       2.461 -30.397  25.663  1.00  7.04           C
ATOM   4823  O   HIS A 319       2.220 -30.150  24.484  1.00  7.04           O
ATOM   4824  CB  HIS A 319       3.989 -28.765  26.788  1.00  7.04           C
ATOM   4825 1HB  HIS A 319       4.022 -28.057  25.960  1.00  7.04           H
ATOM   4826 2HB  HIS A 319       3.110 -28.549  27.393  1.00  7.04           H
ATOM   4827  CG  HIS A 319       5.185 -28.576  27.666  1.00  7.04           C
ATOM   4828  ND1 HIS A 319       6.475 -28.465  27.212  1.00  7.04           N
ATOM   4829  HD1 HIS A 319       6.780 -28.535  26.244  1.00  7.04           H
ATOM   4830  CD2 HIS A 319       5.282 -28.499  29.021  1.00  7.04           C
ATOM   4831  HD2 HIS A 319       4.447 -28.563  29.704  1.00  7.04           H
ATOM   4832  CE1 HIS A 319       7.272 -28.287  28.260  1.00  7.04           C
ATOM   4833  HE1 HIS A 319       8.343 -28.147  28.194  1.00  7.04           H
ATOM   4834  NE2 HIS A 319       6.598 -28.328  29.392  1.00  7.04           N
ATOM   4835  N   GLY A 320       1.542 -30.848  26.502  1.00 24.10           N
ATOM   4836  H   GLY A 320       1.796 -31.036  27.469  1.00 24.10           H
ATOM   4837  CA  GLY A 320       0.166 -31.051  26.075  1.00 24.10           C
ATOM   4838 1HA  GLY A 320       0.151 -31.429  25.053  1.00 24.10           H
ATOM   4839 2HA  GLY A 320      -0.320 -31.774  26.730  1.00 24.10           H
ATOM   4840  C   GLY A 320      -0.585 -29.737  26.133  1.00 24.10           C
ATOM   4841  O   GLY A 320      -1.212 -29.436  27.144  1.00 24.10           O
ATOM   4842  N   ILE A 321      -0.489 -28.929  25.087  1.00 33.79           N
ATOM   4843  H   ILE A 321       0.050 -29.232  24.282  1.00 33.79           H
ATOM   4844  CA  ILE A 321      -1.078 -27.583  25.044  1.00 33.79           C
ATOM   4845  HA  ILE A 321      -1.638 -27.414  25.953  1.00 33.79           H
ATOM   4846  C   ILE A 321      -2.074 -27.394  23.901  1.00 33.79           C
ATOM   4847  O   ILE A 321      -2.049 -28.132  22.914  1.00 33.79           O
ATOM   4848  CB  ILE A 321       0.046 -26.494  24.956  1.00 33.79           C
ATOM   4849  HB  ILE A 321      -0.430 -25.519  24.838  1.00 33.79           H
ATOM   4850  CG1 ILE A 321       0.956 -26.756  23.735  1.00 33.79           C
ATOM   4851 1HG1 ILE A 321       1.524 -27.670  23.906  1.00 33.79           H
ATOM   4852 2HG1 ILE A 321       0.330 -26.909  22.857  1.00 33.79           H
ATOM   4853  CG2 ILE A 321       0.869 -26.458  26.271  1.00 33.79           C
ATOM   4854 1HG2 ILE A 321       1.608 -25.656  26.230  1.00 33.79           H
ATOM   4855 2HG2 ILE A 321       1.381 -27.406  26.422  1.00 33.79           H
ATOM   4856 3HG2 ILE A 321       0.213 -26.267  27.117  1.00 33.79           H
ATOM   4857  CD1 ILE A 321       1.951 -25.657  23.401  1.00 33.79           C
ATOM   4858 1HD1 ILE A 321       2.451 -25.904  22.464  1.00 33.79           H
ATOM   4859 2HD1 ILE A 321       2.704 -25.574  24.186  1.00 33.79           H
ATOM   4860 3HD1 ILE A 321       1.432 -24.705  23.288  1.00 33.79           H
ATOM   4861  N   ARG A 322      -2.960 -26.414  24.042  1.00 18.99           N
ATOM   4862  H   ARG A 322      -2.959 -25.849  24.893  1.00 18.99           H
ATOM   4863  CA  ARG A 322      -3.928 -26.063  22.999  1.00 18.99           C
ATOM   4864  HA  ARG A 322      -3.496 -26.272  22.022  1.00 18.99           H
ATOM   4865  C   ARG A 322      -4.284 -24.587  23.075  1.00 18.99           C
ATOM   4866  O   ARG A 322      -4.374 -24.034  24.168  1.00 18.99           O
ATOM   4867  CB  ARG A 322      -5.223 -26.860  23.159  1.00 18.99           C
ATOM   4868 1HB  ARG A 322      -5.166 -27.473  24.059  1.00 18.99           H
ATOM   4869 2HB  ARG A 322      -6.035 -26.147  23.290  1.00 18.99           H
ATOM   4870  CG  ARG A 322      -5.539 -27.757  21.964  1.00 18.99           C
ATOM   4871 1HG  ARG A 322      -5.259 -27.236  21.049  1.00 18.99           H
ATOM   4872 2HG  ARG A 322      -4.949 -28.670  22.040  1.00 18.99           H
ATOM   4873  CD  ARG A 322      -7.020 -28.109  21.876  1.00 18.99           C
ATOM   4874 1HD  ARG A 322      -7.156 -28.854  21.091  1.00 18.99           H
ATOM   4875 2HD  ARG A 322      -7.353 -28.532  22.824  1.00 18.99           H
ATOM   4876  NE  ARG A 322      -7.821 -26.919  21.548  1.00 18.99           N
ATOM   4877  HE  ARG A 322      -7.357 -26.017  21.612  1.00 18.99           H
ATOM   4878  CZ  ARG A 322      -9.090 -26.882  21.173  1.00 18.99           C
ATOM   4879  NH1 ARG A 322      -9.583 -25.729  20.835  1.00 18.99           N
ATOM   4880 1HH1 ARG A 322      -9.024 -24.892  20.940  1.00 18.99           H
ATOM   4881 2HH1 ARG A 322     -10.524 -25.680  20.464  1.00 18.99           H
ATOM   4882  NH2 ARG A 322      -9.864 -27.928  21.059  1.00 18.99           N
ATOM   4883 1HH2 ARG A 322      -9.539 -28.834  21.367  1.00 18.99           H
ATOM   4884 2HH2 ARG A 322     -10.791 -27.813  20.673  1.00 18.99           H
ATOM   4885  N   ALA A 323      -4.542 -23.975  21.930  1.00  8.23           N
ATOM   4886  H   ALA A 323      -4.312 -24.432  21.055  1.00  8.23           H
ATOM   4887  CA  ALA A 323      -5.266 -22.713  21.881  1.00  8.23           C
ATOM   4888  HA  ALA A 323      -4.895 -22.034  22.644  1.00  8.23           H
ATOM   4889  C   ALA A 323      -6.728 -23.062  22.169  1.00  8.23           C
ATOM   4890  O   ALA A 323      -7.210 -24.097  21.686  1.00  8.23           O
ATOM   4891  CB  ALA A 323      -5.114 -22.066  20.501  1.00  8.23           C
ATOM   4892 1HB  ALA A 323      -4.064 -21.839  20.317  1.00  8.23           H
ATOM   4893 2HB  ALA A 323      -5.684 -21.137  20.466  1.00  8.23           H
ATOM   4894 3HB  ALA A 323      -5.482 -22.742  19.727  1.00  8.23           H
ATOM   4895  N   TRP A 324      -7.424 -22.235  22.935  1.00 12.39           N
ATOM   4896  H   TRP A 324      -6.985 -21.407  23.327  1.00 12.39           H
ATOM   4897  CA  TRP A 324      -8.829 -22.474  23.266  1.00 12.39           C
ATOM   4898  HA  TRP A 324      -9.173 -23.371  22.757  1.00 12.39           H
ATOM   4899  C   TRP A 324      -9.709 -21.333  22.783  1.00 12.39           C
ATOM   4900  O   TRP A 324      -9.274 -20.165  22.777  1.00 12.39           O
ATOM   4901  OXT TRP A 324     -10.847 -21.633  22.372  1.00 12.39           O
ATOM   4902  CB  TRP A 324      -8.975 -22.702  24.771  1.00 12.39           C
ATOM   4903 1HB  TRP A 324      -8.542 -21.861  25.311  1.00 12.39           H
ATOM   4904 2HB  TRP A 324     -10.037 -22.762  25.010  1.00 12.39           H
ATOM   4905  CG  TRP A 324      -8.313 -23.980  25.214  1.00 12.39           C
ATOM   4906  CD1 TRP A 324      -7.105 -24.121  25.812  1.00 12.39           C
ATOM   4907  HD1 TRP A 324      -6.451 -23.294  26.046  1.00 12.39           H
ATOM   4908  CD2 TRP A 324      -8.811 -25.318  25.046  1.00 12.39           C
ATOM   4909  NE1 TRP A 324      -6.819 -25.434  26.076  1.00 12.39           N
ATOM   4910  HE1 TRP A 324      -5.981 -25.752  26.551  1.00 12.39           H
ATOM   4911  CE2 TRP A 324      -7.834 -26.206  25.583  1.00 12.39           C
ATOM   4912  CE3 TRP A 324      -9.977 -25.863  24.472  1.00 12.39           C
ATOM   4913  HE3 TRP A 324     -10.739 -25.211  24.068  1.00 12.39           H
ATOM   4914  CZ2 TRP A 324      -7.979 -27.609  25.525  1.00 12.39           C
ATOM   4915  HZ2 TRP A 324      -7.220 -28.260  25.918  1.00 12.39           H
ATOM   4916  CZ3 TRP A 324     -10.131 -27.270  24.423  1.00 12.39           C
ATOM   4917  HZ3 TRP A 324     -11.024 -27.688  23.985  1.00 12.39           H
ATOM   4918  CH2 TRP A 324      -9.118 -28.129  24.940  1.00 12.39           C
ATOM   4919  HH2 TRP A 324      -9.243 -29.201  24.881  1.00 12.39           H
TER    4920      TRP A 324 
ATOM   4921  O5*  DC E 325      -1.022   8.654 -21.365  1.00 57.22           O
ATOM   4922 *HO5  DC E 325      -0.823   7.867 -21.915  1.00 57.22           H
ATOM   4923  C5*  DC E 325      -1.640   8.218 -20.166  1.00 57.22           C
ATOM   4924 1H5*  DC E 325      -0.864   7.952 -19.446  1.00 57.22           H
ATOM   4925 2H5*  DC E 325      -2.246   7.334 -20.372  1.00 57.22           H
ATOM   4926  C4*  DC E 325      -2.540   9.311 -19.561  1.00 57.22           C
ATOM   4927  H4*  DC E 325      -1.992  10.251 -19.506  1.00 57.22           H
ATOM   4928  O4*  DC E 325      -3.732   9.489 -20.334  1.00 57.22           O
ATOM   4929  C3*  DC E 325      -3.031   8.908 -18.165  1.00 57.22           C
ATOM   4930  H3*  DC E 325      -3.232   7.837 -18.192  1.00 57.22           H
ATOM   4931  O3*  DC E 325      -2.152   9.156 -17.051  1.00 57.22           O
ATOM   4932  C2*  DC E 325      -4.375   9.604 -18.047  1.00 57.22           C
ATOM   4933 1H2*  DC E 325      -4.286  10.540 -17.501  1.00 57.22           H
ATOM   4934 2H2*  DC E 325      -5.084   8.959 -17.535  1.00 57.22           H
ATOM   4935  C1*  DC E 325      -4.819   9.879 -19.485  1.00 57.22           C
ATOM   4936  H1*  DC E 325      -5.005  10.951 -19.602  1.00 57.22           H
ATOM   4937  N1   DC E 325      -6.085   9.120 -19.805  1.00 57.22           N
ATOM   4938  C2   DC E 325      -7.315   9.466 -19.174  1.00 57.22           C
ATOM   4939  O2   DC E 325      -7.380  10.361 -18.324  1.00 57.22           O
ATOM   4940  N3   DC E 325      -8.453   8.802 -19.510  1.00 57.22           N
ATOM   4941  C4   DC E 325      -8.419   7.816 -20.394  1.00 57.22           C
ATOM   4942  N4   DC E 325      -9.545   7.201 -20.664  1.00 57.22           N
ATOM   4943 1H4   DC E 325     -10.384   7.464 -20.171  1.00 57.22           H
ATOM   4944 2H4   DC E 325      -9.561   6.471 -21.353  1.00 57.22           H
ATOM   4945  C5   DC E 325      -7.206   7.428 -21.049  1.00 57.22           C
ATOM   4946  H5   DC E 325      -7.167   6.629 -21.773  1.00 57.22           H
ATOM   4947  C6   DC E 325      -6.064   8.096 -20.728  1.00 57.22           C
ATOM   4948  H6   DC E 325      -5.124   7.837 -21.203  1.00 57.22           H
ATOM   4949  P    DG E 326      -1.430  10.566 -16.684  1.00 85.74           P
ATOM   4950  O1P  DG E 326      -2.085  11.687 -17.401  1.00 85.74           O
ATOM   4951  O2P  DG E 326       0.020  10.365 -16.861  1.00 85.74           O
ATOM   4952  O5*  DG E 326      -1.728  10.710 -15.094  1.00 85.74           O
ATOM   4953  C5*  DG E 326      -2.957  11.243 -14.583  1.00 85.74           C
ATOM   4954 1H5*  DG E 326      -3.492  11.757 -15.381  1.00 85.74           H
ATOM   4955 2H5*  DG E 326      -2.717  11.983 -13.818  1.00 85.74           H
ATOM   4956  C4*  DG E 326      -3.917  10.200 -13.960  1.00 85.74           C
ATOM   4957  H4*  DG E 326      -4.728  10.750 -13.483  1.00 85.74           H
ATOM   4958  O4*  DG E 326      -4.492   9.362 -14.952  1.00 85.74           O
ATOM   4959  C3*  DG E 326      -3.297   9.272 -12.901  1.00 85.74           C
ATOM   4960  H3*  DG E 326      -2.267   9.551 -12.666  1.00 85.74           H
ATOM   4961  O3*  DG E 326      -4.128   9.297 -11.743  1.00 85.74           O
ATOM   4962  C2*  DG E 326      -3.370   7.890 -13.545  1.00 85.74           C
ATOM   4963 1H2*  DG E 326      -3.507   7.105 -12.802  1.00 85.74           H
ATOM   4964 2H2*  DG E 326      -2.484   7.713 -14.149  1.00 85.74           H
ATOM   4965  C1*  DG E 326      -4.602   8.049 -14.426  1.00 85.74           C
ATOM   4966  H1*  DG E 326      -5.492   8.003 -13.790  1.00 85.74           H
ATOM   4967  N9   DG E 326      -4.764   7.050 -15.521  1.00 85.74           N
ATOM   4968  C8   DG E 326      -3.844   6.238 -16.150  1.00 85.74           C
ATOM   4969  H8   DG E 326      -2.807   6.183 -15.846  1.00 85.74           H
ATOM   4970  N7   DG E 326      -4.322   5.570 -17.169  1.00 85.74           N
ATOM   4971  C5   DG E 326      -5.677   5.918 -17.188  1.00 85.74           C
ATOM   4972  C6   DG E 326      -6.773   5.524 -18.056  1.00 85.74           C
ATOM   4973  O6   DG E 326      -6.747   4.879 -19.105  1.00 85.74           O
ATOM   4974  N1   DG E 326      -8.006   5.973 -17.616  1.00 85.74           N
ATOM   4975  H1   DG E 326      -8.820   5.629 -18.099  1.00 85.74           H
ATOM   4976  C2   DG E 326      -8.184   6.830 -16.575  1.00 85.74           C
ATOM   4977  N2   DG E 326      -9.407   7.206 -16.320  1.00 85.74           N
ATOM   4978 1H2   DG E 326     -10.183   6.775 -16.802  1.00 85.74           H
ATOM   4979 2H2   DG E 326      -9.560   7.914 -15.625  1.00 85.74           H
ATOM   4980  N3   DG E 326      -7.190   7.293 -15.815  1.00 85.74           N
ATOM   4981  C4   DG E 326      -5.959   6.776 -16.142  1.00 85.74           C
ATOM   4982  P    DA E 327      -3.605   8.919 -10.282  1.00 85.89           P
ATOM   4983  O1P  DA E 327      -3.572  10.162  -9.486  1.00 85.89           O
ATOM   4984  O2P  DA E 327      -2.368   8.107 -10.384  1.00 85.89           O
ATOM   4985  O5*  DA E 327      -4.768   7.959  -9.712  1.00 85.89           O
ATOM   4986  C5*  DA E 327      -5.951   8.490  -9.117  1.00 85.89           C
ATOM   4987 1H5*  DA E 327      -6.073   9.528  -9.422  1.00 85.89           H
ATOM   4988 2H5*  DA E 327      -5.852   8.462  -8.031  1.00 85.89           H
ATOM   4989  C4*  DA E 327      -7.213   7.719  -9.530  1.00 85.89           C
ATOM   4990  H4*  DA E 327      -8.083   8.291  -9.204  1.00 85.89           H
ATOM   4991  O4*  DA E 327      -7.276   7.581 -10.942  1.00 85.89           O
ATOM   4992  C3*  DA E 327      -7.323   6.308  -8.945  1.00 85.89           C
ATOM   4993  H3*  DA E 327      -6.340   5.831  -8.919  1.00 85.89           H
ATOM   4994  O3*  DA E 327      -7.928   6.320  -7.652  1.00 85.89           O
ATOM   4995  C2*  DA E 327      -8.215   5.622  -9.971  1.00 85.89           C
ATOM   4996 1H2*  DA E 327      -9.262   5.692  -9.671  1.00 85.89           H
ATOM   4997 2H2*  DA E 327      -7.932   4.577 -10.081  1.00 85.89           H
ATOM   4998  C1*  DA E 327      -8.001   6.404 -11.266  1.00 85.89           C
ATOM   4999  H1*  DA E 327      -8.969   6.668 -11.702  1.00 85.89           H
ATOM   5000  N9   DA E 327      -7.222   5.589 -12.229  1.00 85.89           N
ATOM   5001  C8   DA E 327      -5.859   5.426 -12.294  1.00 85.89           C
ATOM   5002  H8   DA E 327      -5.183   5.916 -11.603  1.00 85.89           H
ATOM   5003  N7   DA E 327      -5.457   4.642 -13.258  1.00 85.89           N
ATOM   5004  C5   DA E 327      -6.654   4.262 -13.886  1.00 85.89           C
ATOM   5005  C6   DA E 327      -6.967   3.467 -15.026  1.00 85.89           C
ATOM   5006  N6   DA E 327      -6.059   2.927 -15.818  1.00 85.89           N
ATOM   5007 1H6   DA E 327      -6.352   2.400 -16.630  1.00 85.89           H
ATOM   5008 2H6   DA E 327      -5.082   3.054 -15.605  1.00 85.89           H
ATOM   5009  N1   DA E 327      -8.256   3.243 -15.354  1.00 85.89           N
[truncated: 60,575 more chars]
