# Supplementary material for: NKX2-5 Variant in Two Siblings with Thyroid Hemiagenesis
Source: Int J Mol Sci. 2022 Mar 21;23(6):3414. doi: 10.3390/ijms23063414 (PMC8950672; doi:10.3390/ijms23063414)
Supplement: Supplementary file 1 [file ijms-23-03414-s001.zip › Suppl 9 Modelling data/nkx2-5_variant_13models.pdb]

REMARK YASARA *************************************************************
REMARK YASARA *                                                           *
REMARK YASARA *                     Y  A  S  A  R  A                      *
REMARK YASARA *                                                           *
REMARK YASARA *   Yet Another Scientific Artificial Reality Application   *
REMARK YASARA *                                                           *
REMARK YASARA *            MOLECULE STRUCTURE FILE, PDB FORMAT            *
REMARK YASARA *                                                           *
REMARK YASARA * Just use YASARA every day to make your questions go away! *
REMARK YASARA *                                                           *
REMARK YASARA *                      www.YASARA.org                       *
REMARK YASARA *                                                           *
REMARK YASARA *************************************************************
REMARK YASARA
REMARK YASARA Written on:        Mon Mar 14 10:56:13 2022
REMARK YASARA Number of models: 13
REMARK YASARA Number of atoms:   47087
REMARK YASARA Please address questions or suggestions to: Eliza@yasara.org
REMARK YASARA
REMARK   2 RESOLUTION. 3.00 ANGSTROMS.
REMARK 290 CRYSTALLOGRAPHIC SYMMETRY TRANSFORMATIONS
REMARK 290 THE FOLLOWING TRANSFORMATIONS OPERATE ON THE ATOM/HETATM
REMARK 290 RECORDS IN THIS ENTRY TO PRODUCE CRYSTALLOGRAPHICALLY
REMARK 290 RELATED MOLECULES.
REMARK 290   SMTRY1   1  1.000000  0.000000  0.000000        0.00000
REMARK 290   SMTRY2   1  0.000000  1.000000  0.000000        0.00000
REMARK 290   SMTRY3   1  0.000000  0.000000  1.000000        0.00000
REMARK 290   SMTRY1   2 -1.000000  0.000000  0.000000        0.00000
REMARK 290   SMTRY2   2  0.000000  1.000000  0.000000       79.31000
REMARK 290   SMTRY3   2  0.000000  0.000000 -1.000000        0.00000
COMPND    MOL_ID: 1;
COMPND   2 MOLECULE: HOMEOBOX PROTEIN NKX-2.5, T-BOX TRANSCRIPTION FACTOR TBX5;
COMPND   3 CHAIN: A;
COMPND   4 MOL_ID: 2;
COMPND   5 MOLECULE: 5'-D(*TP*CP*TP*TP*CP*TP*CP*AP*CP*AP*CP*CP*TP*TP;
COMPND   6 CHAIN: J;
COMPND   7 MOL_ID: 3;
COMPND   8 MOLECULE: 5'-D(*AP*CP*CP*AP*CP*TP*TP*CP*AP*AP*AP*GP*GP*TP;
COMPND   9 CHAIN: K;
SEQRES   1 A  196  ASN ALA GLU ARG PRO ARG ALA ARG ARG ARG ARG LYS PRO 
SEQRES   2 A  196  ARG VAL LEU PHE SER GLN ALA GLN VAL TYR GLU LEU GLU 
SEQRES   3 A  196  ARG ARG PHE LYS GLN GLN ARG TYR LEU SER ALA PRO GLU 
SEQRES   4 A  196  ARG ASP GLN LEU ALA SER VAL LEU LYS LEU THR SER THR 
SEQRES   5 A  196  GLN VAL LYS ILE TRP PHE GLN ASN ARG ARG TYR LYS CYS 
SEQRES   6 A  196  LYS ARG GLN ARG GLN ASP GLN THR LEU GLU LEU VAL GLY 
SEQRES   7 A  196  LEU PRO PRO PRO PRO PRO PRO PRO ALA ARG ARG ILE ALA 
SEQRES   8 A  196  VAL PRO VAL LEU VAL ARG ASP GLY LYS PRO CYS LEU GLY 
SEQRES   9 A  196  ASP SER ALA PRO TYR ALA PRO ALA TYR GLY VAL GLY LEU 
SEQRES  10 A  196  ASN PRO TYR GLY TYR ASN ALA TYR PRO ALA TYR PRO GLY 
SEQRES  11 A  196  TYR GLY GLY ALA ALA CYS SER PRO GLY TYR SER CYS THR 
SEQRES  12 A  196  ALA ALA TYR PRO ALA GLY PRO SER LEU ALA GLN PRO ALA 
SEQRES  13 A  196  THR ALA ALA ALA ASN ASN ASN PHE VAL ASN PHE GLY VAL 
SEQRES  14 A  196  GLY ASP LEU ASN ALA VAL GLN SER PRO GLY ILE PRO GLN 
SEQRES  15 A  196  SER ASN SER GLY VAL SER THR LEU HIS GLY ILE ARG ALA 
SEQRES  16 A  196  TRP 
SEQRES   1 J   21   DC  DT  DT  DC  DT  DC  DA  DC  DA  DC  DC  DT  DT 
SEQRES   2 J   21   DT  DG  DA  DA  DG  DT  DG  DG 
SEQRES   1 K   22   DA  DC  DC  DA  DC  DT  DT  DC  DA  DA  DA  DG  DG 
SEQRES   2 K   22   DT  DG  DT  DG  DA  DG  DA  DA  DG 
LINK         O3*  DC J 325                 P    DT J 326                  1.61
LINK         O3*  DT J 326                 P    DT J 327                  1.62
LINK         O3*  DA K 346                 P    DC K 347                  1.62
CRYST1   58.080  158.620   87.860  90.00  89.95  90.00 P 1 21 1      8
ORIGX1      1.000000  0.000000  0.000000        0.00000
ORIGX2      0.000000  1.000000  0.000000        0.00000
ORIGX3      0.000000  0.000000  1.000000        0.00000
SCALE1      0.017218  0.000000 -0.000015        0.00000
SCALE2      0.000000  0.006304  0.000000        0.00000
SCALE3      0.000000  0.000000  0.011382        0.00000
MODEL        1
ATOM      1  N   ASN A 129      46.914  -3.427   8.868  0.88-21.79           N
ATOM      2 1H   ASN A 129      46.925  -3.247   9.863  0.88-21.79           H
ATOM      3 2H   ASN A 129      47.402  -4.293   8.684  0.88-21.79           H
ATOM      4 3H   ASN A 129      45.956  -3.508   8.556  0.88-21.79           H
ATOM      5  CA  ASN A 129      47.583  -2.302   8.147  0.88-21.79           C
ATOM      6  HA  ASN A 129      47.028  -1.391   8.354  0.88-21.79           H
ATOM      7  C   ASN A 129      47.561  -2.508   6.634  0.88-21.79           C
ATOM      8  O   ASN A 129      47.058  -1.646   5.914  0.88-21.79           O
ATOM      9  CB  ASN A 129      49.030  -2.102   8.609  0.88-21.79           C
ATOM     10 1HB  ASN A 129      49.562  -3.052   8.588  0.88-21.79           H
ATOM     11 2HB  ASN A 129      49.514  -1.417   7.916  0.88-21.79           H
ATOM     12  CG  ASN A 129      49.130  -1.510   9.995  0.88-21.79           C
ATOM     13  OD1 ASN A 129      48.464  -1.948  10.922  0.88-21.79           O
ATOM     14  ND2 ASN A 129      49.966  -0.521  10.154  0.88-21.79           N
ATOM     15 1HD2 ASN A 129      50.089  -0.114  11.067  0.88-21.79           H
ATOM     16 2HD2 ASN A 129      50.478  -0.158   9.359  0.88-21.79           H
ATOM     17  N   ALA A 130      48.125  -3.600   6.123  0.88 16.20           N
ATOM     18  H   ALA A 130      48.568  -4.281   6.738  0.88 16.20           H
ATOM     19  CA  ALA A 130      48.170  -3.861   4.677  0.88 16.20           C
ATOM     20  HA  ALA A 130      47.942  -2.940   4.142  0.88 16.20           H
ATOM     21  C   ALA A 130      47.135  -4.909   4.245  0.88 16.20           C
ATOM     22  O   ALA A 130      47.045  -5.290   3.075  0.88 16.20           O
ATOM     23  CB  ALA A 130      49.583  -4.297   4.275  0.88 16.20           C
ATOM     24 1HB  ALA A 130      50.296  -3.515   4.535  0.88 16.20           H
ATOM     25 2HB  ALA A 130      49.623  -4.463   3.198  0.88 16.20           H
ATOM     26 3HB  ALA A 130      49.855  -5.220   4.789  0.88 16.20           H
ATOM     27  N   GLU A 131      46.360  -5.389   5.204  0.88 16.99           N
ATOM     28  H   GLU A 131      46.488  -5.072   6.151  0.88 16.99           H
ATOM     29  CA  GLU A 131      45.270  -6.320   4.931  0.88 16.99           C
ATOM     30  HA  GLU A 131      45.631  -7.166   4.346  0.88 16.99           H
ATOM     31  C   GLU A 131      44.187  -5.571   4.157  0.88 16.99           C
ATOM     32  O   GLU A 131      43.826  -4.456   4.543  0.88 16.99           O
ATOM     33  CB  GLU A 131      44.680  -6.800   6.262  0.88 16.99           C
ATOM     34 1HB  GLU A 131      45.476  -7.255   6.851  0.88 16.99           H
ATOM     35 2HB  GLU A 131      44.321  -5.922   6.795  0.88 16.99           H
ATOM     36  CG  GLU A 131      43.524  -7.787   6.149  0.88 16.99           C
ATOM     37 1HG  GLU A 131      42.773  -7.378   5.477  0.88 16.99           H
ATOM     38 2HG  GLU A 131      43.898  -8.719   5.725  0.88 16.99           H
ATOM     39  CD  GLU A 131      42.848  -8.076   7.479  0.88 16.99           C
ATOM     40  OE1 GLU A 131      43.133  -7.403   8.498  0.88 16.99           O
ATOM     41  OE2 GLU A 131      41.967  -8.964   7.510  0.88 16.99           O
ATOM     42  N   ARG A 132      43.629  -6.170   3.113  0.88 -8.16           N
ATOM     43  H   ARG A 132      43.991  -7.069   2.802  0.88 -8.16           H
ATOM     44  CA  ARG A 132      42.379  -5.671   2.529  0.88 -8.16           C
ATOM     45  HA  ARG A 132      42.267  -4.606   2.723  0.88 -8.16           H
ATOM     46  C   ARG A 132      41.303  -6.469   3.257  0.88 -8.16           C
ATOM     47  O   ARG A 132      41.332  -7.707   3.182  0.88 -8.16           O
ATOM     48  CB  ARG A 132      42.289  -5.931   1.020  0.88 -8.16           C
ATOM     49 1HB  ARG A 132      43.108  -5.409   0.526  0.88 -8.16           H
ATOM     50 2HB  ARG A 132      42.403  -6.998   0.837  0.88 -8.16           H
ATOM     51  CG  ARG A 132      40.963  -5.464   0.405  0.88 -8.16           C
ATOM     52 1HG  ARG A 132      40.137  -5.985   0.886  0.88 -8.16           H
ATOM     53 2HG  ARG A 132      40.852  -4.393   0.577  0.88 -8.16           H
ATOM     54  CD  ARG A 132      40.897  -5.735  -1.087  0.88 -8.16           C
ATOM     55 1HD  ARG A 132      41.706  -5.191  -1.573  0.88 -8.16           H
ATOM     56 2HD  ARG A 132      41.034  -6.804  -1.258  0.88 -8.16           H
ATOM     57  NE  ARG A 132      39.613  -5.317  -1.671  0.88 -8.16           N
ATOM     58  HE  ARG A 132      38.904  -4.977  -1.038  0.88 -8.16           H
ATOM     59  CZ  ARG A 132      39.279  -5.351  -2.954  0.88 -8.16           C
ATOM     60  NH1 ARG A 132      38.090  -4.939  -3.284  0.88 -8.16           N
ATOM     61 1HH1 ARG A 132      37.470  -4.596  -2.562  0.88 -8.16           H
ATOM     62 2HH1 ARG A 132      37.787  -4.957  -4.250  0.88 -8.16           H
ATOM     63  NH2 ARG A 132      40.072  -5.765  -3.907  0.88 -8.16           N
ATOM     64 1HH2 ARG A 132      40.990  -6.117  -3.680  0.88 -8.16           H
ATOM     65 2HH2 ARG A 132      39.764  -5.713  -4.873  0.88 -8.16           H
ATOM     66  N   PRO A 133      40.390  -5.812   3.997  0.88 -2.49           N
ATOM     67  CA  PRO A 133      39.357  -6.640   4.634  0.88 -2.49           C
ATOM     68  HA  PRO A 133      39.809  -7.338   5.339  0.88 -2.49           H
ATOM     69  C   PRO A 133      38.519  -7.391   3.603  0.88 -2.49           C
ATOM     70  O   PRO A 133      38.323  -6.912   2.487  0.88 -2.49           O
ATOM     71  CB  PRO A 133      38.490  -5.612   5.373  0.88 -2.49           C
ATOM     72 1HB  PRO A 133      37.648  -5.316   4.747  0.88 -2.49           H
ATOM     73 2HB  PRO A 133      38.137  -6.012   6.324  0.88 -2.49           H
ATOM     74  CG  PRO A 133      39.397  -4.452   5.588  0.88 -2.49           C
ATOM     75 1HG  PRO A 133      38.830  -3.535   5.752  0.88 -2.49           H
ATOM     76 2HG  PRO A 133      40.066  -4.649   6.426  0.88 -2.49           H
ATOM     77  CD  PRO A 133      40.176  -4.385   4.306  0.88 -2.49           C
ATOM     78 1HD  PRO A 133      39.587  -3.907   3.520  0.88 -2.49           H
ATOM     79 2HD  PRO A 133      41.121  -3.863   4.462  0.88 -2.49           H
ATOM     80  N   ARG A 134      38.025  -8.563   3.968  0.88 -2.05           N
ATOM     81  H   ARG A 134      38.191  -8.901   4.908  0.88 -2.05           H
ATOM     82  CA  ARG A 134      37.220  -9.386   3.062  0.88 -2.05           C
ATOM     83  HA  ARG A 134      37.368  -9.075   2.027  0.88 -2.05           H
ATOM     84  C   ARG A 134      35.752  -9.214   3.409  0.88 -2.05           C
ATOM     85  O   ARG A 134      35.423  -8.915   4.565  0.88 -2.05           O
ATOM     86  CB  ARG A 134      37.622 -10.857   3.213  0.88 -2.05           C
ATOM     87 1HB  ARG A 134      37.599 -11.111   4.271  0.88 -2.05           H
ATOM     88 2HB  ARG A 134      36.892 -11.481   2.694  0.88 -2.05           H
ATOM     89  CG  ARG A 134      39.003 -11.181   2.653  0.88 -2.05           C
ATOM     90 1HG  ARG A 134      38.970 -11.079   1.570  0.88 -2.05           H
ATOM     91 2HG  ARG A 134      39.738 -10.482   3.047  0.88 -2.05           H
ATOM     92  CD  ARG A 134      39.427 -12.600   3.013  0.88 -2.05           C
ATOM     93 1HD  ARG A 134      38.598 -13.279   2.809  0.88 -2.05           H
ATOM     94 2HD  ARG A 134      40.272 -12.882   2.382  0.88 -2.05           H
ATOM     95  NE  ARG A 134      39.841 -12.714   4.422  0.88 -2.05           N
ATOM     96  HE  ARG A 134      39.968 -11.852   4.934  0.88 -2.05           H
ATOM     97  CZ  ARG A 134      40.108 -13.839   5.073  0.88 -2.05           C
ATOM     98  NH1 ARG A 134      40.625 -13.781   6.266  0.88 -2.05           N
ATOM     99 1HH1 ARG A 134      40.885 -12.890   6.682  0.88 -2.05           H
ATOM    100 2HH1 ARG A 134      40.795 -14.642   6.769  0.88 -2.05           H
ATOM    101  NH2 ARG A 134      39.875 -15.029   4.590  0.88 -2.05           N
ATOM    102 1HH2 ARG A 134      39.400 -15.127   3.701  0.88 -2.05           H
ATOM    103 2HH2 ARG A 134      40.155 -15.843   5.117  0.88 -2.05           H
ATOM    104  N   ALA A 135      34.884  -9.459   2.440  0.88  0.19           N
ATOM    105  H   ALA A 135      35.231  -9.678   1.512  0.88  0.19           H
ATOM    106  CA  ALA A 135      33.442  -9.473   2.661  0.88  0.19           C
ATOM    107  HA  ALA A 135      33.143  -8.544   3.150  0.88  0.19           H
ATOM    108  C   ALA A 135      33.077 -10.651   3.573  0.88  0.19           C
ATOM    109  O   ALA A 135      33.904 -11.525   3.858  0.88  0.19           O
ATOM    110  CB  ALA A 135      32.711  -9.584   1.315  0.88  0.19           C
ATOM    111 1HB  ALA A 135      33.014  -8.765   0.661  0.88  0.19           H
ATOM    112 2HB  ALA A 135      31.633  -9.530   1.465  0.88  0.19           H
ATOM    113 3HB  ALA A 135      32.955 -10.534   0.837  0.88  0.19           H
ATOM    114  N   ARG A 136      31.838 -10.668   4.040  0.88 -8.90           N
ATOM    115  H   ARG A 136      31.191  -9.937   3.753  0.88 -8.90           H
ATOM    116  CA  ARG A 136      31.335 -11.708   4.940  0.88 -8.90           C
ATOM    117  HA  ARG A 136      32.038 -12.539   5.003  0.88 -8.90           H
ATOM    118  C   ARG A 136      30.024 -12.201   4.356  0.88 -8.90           C
ATOM    119  O   ARG A 136      29.324 -11.421   3.707  0.88 -8.90           O
ATOM    120  CB  ARG A 136      31.097 -11.117   6.335  0.88 -8.90           C
ATOM    121 1HB  ARG A 136      30.369 -10.311   6.246  0.88 -8.90           H
ATOM    122 2HB  ARG A 136      30.680 -11.890   6.981  0.88 -8.90           H
ATOM    123  CG  ARG A 136      32.360 -10.559   6.984  0.88 -8.90           C
ATOM    124 1HG  ARG A 136      33.074 -11.369   7.132  0.88 -8.90           H
ATOM    125 2HG  ARG A 136      32.805  -9.813   6.326  0.88 -8.90           H
ATOM    126  CD  ARG A 136      32.073  -9.896   8.313  0.88 -8.90           C
ATOM    127 1HD  ARG A 136      31.294  -9.144   8.176  0.88 -8.90           H
ATOM    128 2HD  ARG A 136      31.723 -10.647   9.023  0.88 -8.90           H
ATOM    129  NE  ARG A 136      33.286  -9.246   8.830  0.88 -8.90           N
ATOM    130  HE  ARG A 136      34.119  -9.320   8.265  0.88 -8.90           H
ATOM    131  CZ  ARG A 136      33.393  -8.553   9.954  0.88 -8.90           C
ATOM    132  NH1 ARG A 136      34.559  -8.073  10.275  0.88 -8.90           N
ATOM    133 1HH1 ARG A 136      35.349  -8.234   9.672  0.88 -8.90           H
ATOM    134 2HH1 ARG A 136      34.662  -7.533  11.120  0.88 -8.90           H
ATOM    135  NH2 ARG A 136      32.393  -8.303  10.754  0.88 -8.90           N
ATOM    136 1HH2 ARG A 136      31.471  -8.663  10.534  0.88 -8.90           H
ATOM    137 2HH2 ARG A 136      32.541  -7.740  11.582  0.88 -8.90           H
ATOM    138  N   ARG A 137      29.684 -13.458   4.604  0.88-18.04           N
ATOM    139  H   ARG A 137      30.314 -14.047   5.137  0.88-18.04           H
ATOM    140  CA  ARG A 137      28.400 -14.010   4.171  0.88-18.04           C
ATOM    141  HA  ARG A 137      28.300 -13.898   3.090  0.88-18.04           H
ATOM    142  C   ARG A 137      27.297 -13.218   4.860  0.88-18.04           C
ATOM    143  O   ARG A 137      27.432 -12.849   6.030  0.88-18.04           O
ATOM    144  CB  ARG A 137      28.325 -15.496   4.540  0.88-18.04           C
ATOM    145 1HB  ARG A 137      29.237 -15.978   4.187  0.88-18.04           H
ATOM    146 2HB  ARG A 137      28.284 -15.589   5.626  0.88-18.04           H
ATOM    147  CG  ARG A 137      27.139 -16.235   3.937  0.88-18.04           C
ATOM    148 1HG  ARG A 137      26.209 -15.821   4.318  0.88-18.04           H
ATOM    149 2HG  ARG A 137      27.162 -16.118   2.856  0.88-18.04           H
ATOM    150  CD  ARG A 137      27.198 -17.706   4.263  0.88-18.04           C
ATOM    151 1HD  ARG A 137      28.168 -18.091   3.951  0.88-18.04           H
ATOM    152 2HD  ARG A 137      27.092 -17.842   5.341  0.88-18.04           H
ATOM    153  NE  ARG A 137      26.140 -18.452   3.568  0.88-18.04           N
ATOM    154  HE  ARG A 137      25.446 -17.909   3.066  0.88-18.04           H
ATOM    155  CZ  ARG A 137      26.014 -19.770   3.528  0.88-18.04           C
ATOM    156  NH1 ARG A 137      25.000 -20.296   2.906  0.88-18.04           N
ATOM    157 1HH1 ARG A 137      24.329 -19.703   2.437  0.88-18.04           H
ATOM    158 2HH1 ARG A 137      24.895 -21.296   2.876  0.88-18.04           H
ATOM    159  NH2 ARG A 137      26.885 -20.592   4.051  0.88-18.04           N
ATOM    160 1HH2 ARG A 137      27.687 -20.224   4.529  0.88-18.04           H
ATOM    161 2HH2 ARG A 137      26.749 -21.586   3.951  0.88-18.04           H
ATOM    162  N   ARG A 138      26.218 -12.943   4.145  0.88 49.71           N
ATOM    163  H   ARG A 138      26.159 -13.290   3.190  0.88 49.71           H
ATOM    164  CA  ARG A 138      25.074 -12.208   4.686  0.88 49.71           C
ATOM    165  HA  ARG A 138      25.422 -11.342   5.246  0.88 49.71           H
ATOM    166  C   ARG A 138      24.318 -13.159   5.617  0.88 49.71           C
ATOM    167  O   ARG A 138      24.597 -14.355   5.635  0.88 49.71           O
ATOM    168  CB  ARG A 138      24.206 -11.762   3.498  0.88 49.71           C
ATOM    169 1HB  ARG A 138      24.881 -11.431   2.711  0.88 49.71           H
ATOM    170 2HB  ARG A 138      23.674 -12.637   3.121  0.88 49.71           H
ATOM    171  CG  ARG A 138      23.184 -10.645   3.730  0.88 49.71           C
ATOM    172 1HG  ARG A 138      22.533 -10.600   2.857  0.88 49.71           H
ATOM    173 2HG  ARG A 138      22.567 -10.886   4.593  0.88 49.71           H
ATOM    174  CD  ARG A 138      23.811  -9.262   3.941  0.88 49.71           C
ATOM    175 1HD  ARG A 138      23.009  -8.566   4.190  0.88 49.71           H
ATOM    176 2HD  ARG A 138      24.502  -9.301   4.783  0.88 49.71           H
ATOM    177  NE  ARG A 138      24.523  -8.767   2.751  0.88 49.71           N
ATOM    178  HE  ARG A 138      24.767  -9.444   2.041  0.88 49.71           H
ATOM    179  CZ  ARG A 138      24.867  -7.511   2.498  0.88 49.71           C
ATOM    180  NH1 ARG A 138      25.572  -7.269   1.434  0.88 49.71           N
ATOM    181 1HH1 ARG A 138      25.794  -8.041   0.809  0.88 49.71           H
ATOM    182 2HH1 ARG A 138      25.859  -6.335   1.199  0.88 49.71           H
ATOM    183  NH2 ARG A 138      24.477  -6.492   3.209  0.88 49.71           N
ATOM    184 1HH2 ARG A 138      23.806  -6.641   3.952  0.88 49.71           H
ATOM    185 2HH2 ARG A 138      24.765  -5.564   2.965  0.88 49.71           H
ATOM    186  N   ARG A 139      23.362 -12.644   6.375  0.88 27.15           N
ATOM    187  H   ARG A 139      23.283 -11.636   6.424  0.88 27.15           H
ATOM    188  CA  ARG A 139      22.355 -13.456   7.074  0.88 27.15           C
ATOM    189  HA  ARG A 139      22.833 -14.120   7.794  0.88 27.15           H
ATOM    190  C   ARG A 139      21.540 -14.316   6.099  0.88 27.15           C
ATOM    191  O   ARG A 139      21.756 -14.286   4.888  0.88 27.15           O
ATOM    192  CB  ARG A 139      21.409 -12.491   7.801  0.88 27.15           C
ATOM    193 1HB  ARG A 139      21.226 -11.643   7.141  0.88 27.15           H
ATOM    194 2HB  ARG A 139      20.456 -12.977   7.991  0.88 27.15           H
ATOM    195  CG  ARG A 139      21.926 -11.984   9.132  0.88 27.15           C
ATOM    196 1HG  ARG A 139      21.870 -12.791   9.861  0.88 27.15           H
ATOM    197 2HG  ARG A 139      22.965 -11.671   9.031  0.88 27.15           H
ATOM    198  CD  ARG A 139      21.101 -10.804   9.619  0.88 27.15           C
ATOM    199 1HD  ARG A 139      21.473 -10.499  10.597  0.88 27.15           H
ATOM    200 2HD  ARG A 139      21.239  -9.976   8.921  0.88 27.15           H
ATOM    201  NE  ARG A 139      19.664 -11.095   9.711  0.88 27.15           N
ATOM    202  HE  ARG A 139      19.361 -12.022   9.451  0.88 27.15           H
ATOM    203  CZ  ARG A 139      18.716 -10.244  10.077  0.88 27.15           C
ATOM    204  NH1 ARG A 139      17.475 -10.575   9.877  0.88 27.15           N
ATOM    205 1HH1 ARG A 139      17.255 -11.412   9.353  0.88 27.15           H
ATOM    206 2HH1 ARG A 139      16.740  -9.997  10.260  0.88 27.15           H
ATOM    207  NH2 ARG A 139      18.955  -9.071  10.600  0.88 27.15           N
ATOM    208 1HH2 ARG A 139      19.906  -8.778  10.783  0.88 27.15           H
ATOM    209 2HH2 ARG A 139      18.176  -8.454  10.809  0.88 27.15           H
ATOM    210  N   LYS A 140      20.560 -15.031   6.641  0.88 19.72           N
ATOM    211  H   LYS A 140      20.481 -15.053   7.647  0.88 19.72           H
ATOM    212  CA  LYS A 140      19.509 -15.693   5.858  0.88 19.72           C
ATOM    213  HA  LYS A 140      19.938 -16.513   5.281  0.88 19.72           H
ATOM    214  C   LYS A 140      18.943 -14.618   4.913  0.88 19.72           C
ATOM    215  O   LYS A 140      18.814 -13.468   5.348  0.88 19.72           O
ATOM    216  CB  LYS A 140      18.462 -16.209   6.858  0.88 19.72           C
ATOM    217 1HB  LYS A 140      18.988 -16.763   7.635  0.88 19.72           H
ATOM    218 2HB  LYS A 140      17.992 -15.344   7.324  0.88 19.72           H
ATOM    219  CG  LYS A 140      17.359 -17.108   6.319  0.88 19.72           C
ATOM    220 1HG  LYS A 140      16.829 -16.594   5.521  0.88 19.72           H
ATOM    221 2HG  LYS A 140      17.797 -18.028   5.932  0.88 19.72           H
ATOM    222  CD  LYS A 140      16.382 -17.437   7.445  0.88 19.72           C
ATOM    223 1HD  LYS A 140      16.939 -17.870   8.277  0.88 19.72           H
ATOM    224 2HD  LYS A 140      15.911 -16.514   7.786  0.88 19.72           H
ATOM    225  CE  LYS A 140      15.295 -18.421   7.031  0.88 19.72           C
ATOM    226 1HE  LYS A 140      15.761 -19.356   6.715  0.88 19.72           H
ATOM    227 2HE  LYS A 140      14.669 -18.630   7.902  0.88 19.72           H
ATOM    228  NZ  LYS A 140      14.421 -17.914   5.929  0.88 19.72           N
ATOM    229 1HZ  LYS A 140      13.635 -18.543   5.792  0.88 19.72           H
ATOM    230 2HZ  LYS A 140      14.941 -17.857   5.064  0.88 19.72           H
ATOM    231 3HZ  LYS A 140      14.055 -16.995   6.164  0.88 19.72           H
ATOM    232  N   PRO A 141      18.719 -14.935   3.618  1.00 31.46           N
ATOM    233  CA  PRO A 141      18.990 -13.940   2.564  1.00 31.46           C
ATOM    234  HA  PRO A 141      20.049 -13.681   2.595  1.00 31.46           H
ATOM    235  C   PRO A 141      18.197 -12.635   2.526  1.00 31.46           C
ATOM    236  O   PRO A 141      18.638 -11.676   1.889  1.00 31.46           O
ATOM    237  CB  PRO A 141      18.698 -14.718   1.275  1.00 31.46           C
ATOM    238 1HB  PRO A 141      17.670 -14.544   0.956  1.00 31.46           H
ATOM    239 2HB  PRO A 141      19.395 -14.432   0.487  1.00 31.46           H
ATOM    240  CG  PRO A 141      18.894 -16.130   1.639  1.00 31.46           C
ATOM    241 1HG  PRO A 141      18.364 -16.789   0.952  1.00 31.46           H
ATOM    242 2HG  PRO A 141      19.960 -16.364   1.655  1.00 31.46           H
ATOM    243  CD  PRO A 141      18.328 -16.225   3.016  1.00 31.46           C
ATOM    244 1HD  PRO A 141      17.240 -16.312   2.980  1.00 31.46           H
ATOM    245 2HD  PRO A 141      18.767 -17.069   3.547  1.00 31.46           H
ATOM    246  N   ARG A 142      17.039 -12.564   3.173  1.00 33.08           N
ATOM    247  H   ARG A 142      16.700 -13.364   3.700  1.00 33.08           H
ATOM    248  CA  ARG A 142      16.269 -11.318   3.215  1.00 33.08           C
ATOM    249  HA  ARG A 142      16.788 -10.559   2.634  1.00 33.08           H
ATOM    250  C   ARG A 142      16.242 -10.785   4.633  1.00 33.08           C
ATOM    251  O   ARG A 142      16.009 -11.508   5.606  1.00 33.08           O
ATOM    252  CB  ARG A 142      14.875 -11.494   2.608  1.00 33.08           C
ATOM    253 1HB  ARG A 142      14.376 -12.328   3.101  1.00 33.08           H
ATOM    254 2HB  ARG A 142      14.292 -10.588   2.782  1.00 33.08           H
ATOM    255  CG  ARG A 142      14.925 -11.754   1.101  1.00 33.08           C
ATOM    256 1HG  ARG A 142      15.589 -12.595   0.908  1.00 33.08           H
ATOM    257 2HG  ARG A 142      13.932 -12.012   0.752  1.00 33.08           H
ATOM    258  CD  ARG A 142      15.393 -10.558   0.291  1.00 33.08           C
ATOM    259 1HD  ARG A 142      14.639  -9.774   0.354  1.00 33.08           H
ATOM    260 2HD  ARG A 142      16.328 -10.172   0.695  1.00 33.08           H
ATOM    261  NE  ARG A 142      15.602 -10.929  -1.110  1.00 33.08           N
ATOM    262  HE  ARG A 142      14.795 -10.911  -1.721  1.00 33.08           H
ATOM    263  CZ  ARG A 142      16.750 -11.278  -1.669  1.00 33.08           C
ATOM    264  NH1 ARG A 142      16.737 -11.572  -2.932  1.00 33.08           N
ATOM    265 1HH1 ARG A 142      15.855 -11.574  -3.434  1.00 33.08           H
ATOM    266 2HH1 ARG A 142      17.604 -11.772  -3.417  1.00 33.08           H
ATOM    267  NH2 ARG A 142      17.891 -11.355  -1.032  1.00 33.08           N
ATOM    268 1HH2 ARG A 142      17.937 -11.134  -0.048  1.00 33.08           H
ATOM    269 2HH2 ARG A 142      18.722 -11.655  -1.524  1.00 33.08           H
ATOM    270  N   VAL A 143      16.603  -9.520   4.712  1.00 33.00           N
ATOM    271  H   VAL A 143      16.688  -8.992   3.850  1.00 33.00           H
ATOM    272  CA  VAL A 143      16.894  -8.800   5.947  1.00 33.00           C
ATOM    273  HA  VAL A 143      16.602  -9.366   6.830  1.00 33.00           H
ATOM    274  C   VAL A 143      16.044  -7.557   5.778  1.00 33.00           C
ATOM    275  O   VAL A 143      15.977  -7.050   4.674  1.00 33.00           O
ATOM    276  CB  VAL A 143      18.407  -8.407   5.992  1.00 33.00           C
ATOM    277  HB  VAL A 143      18.644  -7.860   5.079  1.00 33.00           H
ATOM    278  CG1 VAL A 143      18.736  -7.498   7.188  1.00 33.00           C
ATOM    279 1HG1 VAL A 143      19.806  -7.289   7.203  1.00 33.00           H
ATOM    280 2HG1 VAL A 143      18.441  -7.974   8.120  1.00 33.00           H
ATOM    281 3HG1 VAL A 143      18.209  -6.548   7.082  1.00 33.00           H
ATOM    282  CG2 VAL A 143      19.297  -9.660   6.032  1.00 33.00           C
ATOM    283 1HG2 VAL A 143      20.344  -9.359   6.063  1.00 33.00           H
ATOM    284 2HG2 VAL A 143      19.142 -10.257   5.132  1.00 33.00           H
ATOM    285 3HG2 VAL A 143      19.061 -10.262   6.908  1.00 33.00           H
ATOM    286  N   LEU A 144      15.389  -7.063   6.813  1.00 19.71           N
ATOM    287  H   LEU A 144      15.404  -7.532   7.706  1.00 19.71           H
ATOM    288  CA  LEU A 144      14.668  -5.800   6.700  1.00 19.71           C
ATOM    289  HA  LEU A 144      14.838  -5.345   5.725  1.00 19.71           H
ATOM    290  C   LEU A 144      15.236  -4.872   7.751  1.00 19.71           C
ATOM    291  O   LEU A 144      15.775  -5.328   8.771  1.00 19.71           O
ATOM    292  CB  LEU A 144      13.164  -6.012   6.891  1.00 19.71           C
ATOM    293 1HB  LEU A 144      13.008  -6.454   7.874  1.00 19.71           H
ATOM    294 2HB  LEU A 144      12.674  -5.040   6.876  1.00 19.71           H
ATOM    295  CG  LEU A 144      12.479  -6.908   5.844  1.00 19.71           C
ATOM    296  HG  LEU A 144      13.018  -7.853   5.785  1.00 19.71           H
ATOM    297  CD1 LEU A 144      11.061  -7.213   6.283  1.00 19.71           C
ATOM    298 1HD1 LEU A 144      10.601  -7.888   5.559  1.00 19.71           H
ATOM    299 2HD1 LEU A 144      10.471  -6.296   6.332  1.00 19.71           H
ATOM    300 3HD1 LEU A 144      11.059  -7.698   7.258  1.00 19.71           H
ATOM    301  CD2 LEU A 144      12.455  -6.277   4.450  1.00 19.71           C
ATOM    302 1HD2 LEU A 144      11.956  -6.954   3.754  1.00 19.71           H
ATOM    303 2HD2 LEU A 144      13.469  -6.110   4.091  1.00 19.71           H
ATOM    304 3HD2 LEU A 144      11.910  -5.333   4.470  1.00 19.71           H
ATOM    305  N   PHE A 145      15.104  -3.579   7.520  1.00 16.37           N
ATOM    306  H   PHE A 145      14.669  -3.253   6.659  1.00 16.37           H
ATOM    307  CA  PHE A 145      15.487  -2.586   8.511  1.00 16.37           C
ATOM    308  HA  PHE A 145      16.146  -3.025   9.258  1.00 16.37           H
ATOM    309  C   PHE A 145      14.160  -2.219   9.161  1.00 16.37           C
ATOM    310  O   PHE A 145      13.107  -2.368   8.547  1.00 16.37           O
ATOM    311  CB  PHE A 145      16.187  -1.398   7.844  1.00 16.37           C
ATOM    312 1HB  PHE A 145      15.472  -0.903   7.189  1.00 16.37           H
ATOM    313 2HB  PHE A 145      16.498  -0.694   8.612  1.00 16.37           H
ATOM    314  CG  PHE A 145      17.388  -1.782   7.007  1.00 16.37           C
ATOM    315  CD1 PHE A 145      17.641  -1.103   5.800  1.00 16.37           C
ATOM    316  HD1 PHE A 145      16.989  -0.300   5.485  1.00 16.37           H
ATOM    317  CD2 PHE A 145      18.255  -2.830   7.391  1.00 16.37           C
ATOM    318  HD2 PHE A 145      18.096  -3.357   8.320  1.00 16.37           H
ATOM    319  CE1 PHE A 145      18.731  -1.471   4.973  1.00 16.37           C
ATOM    320  HE1 PHE A 145      18.903  -0.953   4.040  1.00 16.37           H
ATOM    321  CE2 PHE A 145      19.331  -3.225   6.558  1.00 16.37           C
ATOM    322  HE2 PHE A 145      19.964  -4.050   6.846  1.00 16.37           H
ATOM    323  CZ  PHE A 145      19.567  -2.545   5.348  1.00 16.37           C
ATOM    324  HZ  PHE A 145      20.372  -2.856   4.699  1.00 16.37           H
ATOM    325  N   SER A 146      14.186  -1.828  10.422  1.00-21.22           N
ATOM    326  H   SER A 146      15.078  -1.755  10.902  1.00-21.22           H
ATOM    327  CA  SER A 146      12.966  -1.457  11.134  1.00-21.22           C
ATOM    328  HA  SER A 146      12.180  -2.186  10.938  1.00-21.22           H
ATOM    329  C   SER A 146      12.541  -0.094  10.608  1.00-21.22           C
ATOM    330  O   SER A 146      13.385   0.653  10.110  1.00-21.22           O
ATOM    331  CB  SER A 146      13.234  -1.378  12.639  1.00-21.22           C
ATOM    332 1HB  SER A 146      12.316  -1.103  13.156  1.00-21.22           H
ATOM    333 2HB  SER A 146      13.561  -2.356  12.992  1.00-21.22           H
ATOM    334  OG  SER A 146      14.244  -0.420  12.923  1.00-21.22           O
ATOM    335  HG  SER A 146      15.060  -0.714  12.485  1.00-21.22           H
ATOM    336  N   GLN A 147      11.276   0.271  10.761  1.00 -5.80           N
ATOM    337  H   GLN A 147      10.612  -0.385  11.163  1.00 -5.80           H
ATOM    338  CA  GLN A 147      10.792   1.577  10.311  1.00 -5.80           C
ATOM    339  HA  GLN A 147      10.923   1.636   9.230  1.00 -5.80           H
ATOM    340  C   GLN A 147      11.592   2.714  10.943  1.00 -5.80           C
ATOM    341  O   GLN A 147      11.852   3.715  10.296  1.00 -5.80           O
ATOM    342  CB  GLN A 147       9.300   1.738  10.632  1.00 -5.80           C
ATOM    343 1HB  GLN A 147       8.777   0.848  10.284  1.00 -5.80           H
ATOM    344 2HB  GLN A 147       9.179   1.801  11.713  1.00 -5.80           H
ATOM    345  CG  GLN A 147       8.641   2.966   9.992  1.00 -5.80           C
ATOM    346 1HG  GLN A 147       7.600   3.013  10.311  1.00 -5.80           H
ATOM    347 2HG  GLN A 147       9.145   3.868  10.337  1.00 -5.80           H
ATOM    348  CD  GLN A 147       8.681   2.932   8.475  1.00 -5.80           C
ATOM    349  OE1 GLN A 147       8.264   1.965   7.852  1.00 -5.80           O
ATOM    350  NE2 GLN A 147       9.189   3.969   7.868  1.00 -5.80           N
ATOM    351 1HE2 GLN A 147       9.206   3.968   6.851  1.00 -5.80           H
ATOM    352 2HE2 GLN A 147       9.543   4.749   8.394  1.00 -5.80           H
ATOM    353  N   ALA A 148      12.052   2.536  12.174  1.00 -6.45           N
ATOM    354  H   ALA A 148      11.794   1.699  12.684  1.00 -6.45           H
ATOM    355  CA  ALA A 148      12.913   3.518  12.827  1.00 -6.45           C
ATOM    356  HA  ALA A 148      12.360   4.453  12.918  1.00 -6.45           H
ATOM    357  C   ALA A 148      14.207   3.818  12.051  1.00 -6.45           C
ATOM    358  O   ALA A 148      14.696   4.954  12.045  1.00 -6.45           O
ATOM    359  CB  ALA A 148      13.248   3.010  14.226  1.00 -6.45           C
ATOM    360 1HB  ALA A 148      12.328   2.887  14.800  1.00 -6.45           H
ATOM    361 2HB  ALA A 148      13.880   3.736  14.734  1.00 -6.45           H
ATOM    362 3HB  ALA A 148      13.774   2.057  14.169  1.00 -6.45           H
ATOM    363  N   GLN A 149      14.767   2.806  11.403  1.00-11.81           N
ATOM    364  H   GLN A 149      14.314   1.899  11.413  1.00-11.81           H
ATOM    365  CA  GLN A 149      15.989   2.970  10.617  1.00-11.81           C
ATOM    366  HA  GLN A 149      16.634   3.713  11.086  1.00-11.81           H
ATOM    367  C   GLN A 149      15.637   3.453   9.217  1.00-11.81           C
ATOM    368  O   GLN A 149      16.313   4.326   8.688  1.00-11.81           O
ATOM    369  CB  GLN A 149      16.735   1.638  10.505  1.00-11.81           C
ATOM    370 1HB  GLN A 149      16.027   0.893  10.149  1.00-11.81           H
ATOM    371 2HB  GLN A 149      17.530   1.731   9.765  1.00-11.81           H
ATOM    372  CG  GLN A 149      17.351   1.145  11.810  1.00-11.81           C
ATOM    373 1HG  GLN A 149      18.310   1.638  11.965  1.00-11.81           H
ATOM    374 2HG  GLN A 149      16.692   1.404  12.635  1.00-11.81           H
ATOM    375  CD  GLN A 149      17.538  -0.358  11.818  1.00-11.81           C
ATOM    376  OE1 GLN A 149      16.577  -1.100  11.694  1.00-11.81           O
ATOM    377  NE2 GLN A 149      18.737  -0.822  11.975  1.00-11.81           N
ATOM    378 1HE2 GLN A 149      18.869  -1.824  11.966  1.00-11.81           H
ATOM    379 2HE2 GLN A 149      19.520  -0.195  12.134  1.00-11.81           H
ATOM    380  N   VAL A 150      14.572   2.917   8.631  1.00  2.89           N
ATOM    381  H   VAL A 150      14.047   2.191   9.111  1.00  2.89           H
ATOM    382  CA  VAL A 150      14.139   3.319   7.287  1.00  2.89           C
ATOM    383  HA  VAL A 150      14.966   3.179   6.592  1.00  2.89           H
ATOM    384  C   VAL A 150      13.773   4.799   7.288  1.00  2.89           C
ATOM    385  O   VAL A 150      14.135   5.532   6.378  1.00  2.89           O
ATOM    386  CB  VAL A 150      12.928   2.469   6.791  1.00  2.89           C
ATOM    387  HB  VAL A 150      12.114   2.571   7.508  1.00  2.89           H
ATOM    388  CG1 VAL A 150      12.430   2.936   5.418  1.00  2.89           C
ATOM    389 1HG1 VAL A 150      11.627   2.282   5.074  1.00  2.89           H
ATOM    390 2HG1 VAL A 150      13.245   2.922   4.694  1.00  2.89           H
ATOM    391 3HG1 VAL A 150      12.031   3.949   5.486  1.00  2.89           H
ATOM    392  CG2 VAL A 150      13.308   0.985   6.686  1.00  2.89           C
ATOM    393 1HG2 VAL A 150      12.440   0.404   6.371  1.00  2.89           H
ATOM    394 2HG2 VAL A 150      13.633   0.602   7.649  1.00  2.89           H
ATOM    395 3HG2 VAL A 150      14.109   0.847   5.957  1.00  2.89           H
ATOM    396  N   TYR A 151      13.116   5.265   8.339  1.00-15.00           N
ATOM    397  H   TYR A 151      12.828   4.631   9.077  1.00-15.00           H
ATOM    398  CA  TYR A 151      12.772   6.676   8.454  1.00-15.00           C
ATOM    399  HA  TYR A 151      12.180   6.968   7.586  1.00-15.00           H
ATOM    400  C   TYR A 151      14.012   7.560   8.487  1.00-15.00           C
ATOM    401  O   TYR A 151      14.067   8.566   7.799  1.00-15.00           O
ATOM    402  CB  TYR A 151      11.948   6.927   9.718  1.00-15.00           C
ATOM    403 1HB  TYR A 151      11.065   6.288   9.697  1.00-15.00           H
ATOM    404 2HB  TYR A 151      12.545   6.671  10.593  1.00-15.00           H
ATOM    405  CG  TYR A 151      11.511   8.367   9.824  1.00-15.00           C
ATOM    406  CD1 TYR A 151      10.394   8.832   9.101  1.00-15.00           C
ATOM    407  HD1 TYR A 151       9.811   8.143   8.505  1.00-15.00           H
ATOM    408  CD2 TYR A 151      12.244   9.289  10.604  1.00-15.00           C
ATOM    409  HD2 TYR A 151      13.097   8.953  11.176  1.00-15.00           H
ATOM    410  CE1 TYR A 151      10.035  10.202   9.126  1.00-15.00           C
ATOM    411  HE1 TYR A 151       9.184  10.555   8.563  1.00-15.00           H
ATOM    412  CE2 TYR A 151      11.887  10.661  10.629  1.00-15.00           C
ATOM    413  HE2 TYR A 151      12.457  11.363  11.218  1.00-15.00           H
ATOM    414  CZ  TYR A 151      10.797  11.100   9.874  1.00-15.00           C
ATOM    415  OH  TYR A 151      10.478  12.427   9.856  1.00-15.00           O
ATOM    416  HH  TYR A 151      11.054  12.946  10.430  1.00-15.00           H
ATOM    417  N   GLU A 152      15.029   7.197   9.255  1.00 -2.15           N
ATOM    418  H   GLU A 152      14.968   6.362   9.819  1.00 -2.15           H
ATOM    419  CA  GLU A 152      16.242   8.014   9.296  1.00 -2.15           C
ATOM    420  HA  GLU A 152      15.954   9.050   9.476  1.00 -2.15           H
ATOM    421  C   GLU A 152      16.983   7.962   7.957  1.00 -2.15           C
ATOM    422  O   GLU A 152      17.527   8.966   7.500  1.00 -2.15           O
ATOM    423  CB  GLU A 152      17.142   7.563  10.450  1.00 -2.15           C
ATOM    424 1HB  GLU A 152      16.561   7.618  11.371  1.00 -2.15           H
ATOM    425 2HB  GLU A 152      17.415   6.523  10.290  1.00 -2.15           H
ATOM    426  CG  GLU A 152      18.425   8.385  10.626  1.00 -2.15           C
ATOM    427 1HG  GLU A 152      19.012   7.945  11.433  1.00 -2.15           H
ATOM    428 2HG  GLU A 152      19.012   8.319   9.710  1.00 -2.15           H
ATOM    429  CD  GLU A 152      18.168   9.859  10.935  1.00 -2.15           C
ATOM    430  OE1 GLU A 152      17.176  10.189  11.629  1.00 -2.15           O
ATOM    431  OE2 GLU A 152      18.983  10.704  10.503  1.00 -2.15           O
ATOM    432  N   LEU A 153      16.963   6.815   7.292  1.00-28.98           N
ATOM    433  H   LEU A 153      16.511   6.003   7.702  1.00-28.98           H
ATOM    434  CA  LEU A 153      17.563   6.692   5.965  1.00-28.98           C
ATOM    435  HA  LEU A 153      18.599   7.024   6.007  1.00-28.98           H
ATOM    436  C   LEU A 153      16.830   7.579   4.960  1.00-28.98           C
ATOM    437  O   LEU A 153      17.464   8.280   4.179  1.00-28.98           O
ATOM    438  CB  LEU A 153      17.514   5.231   5.508  1.00-28.98           C
ATOM    439 1HB  LEU A 153      16.538   4.829   5.773  1.00-28.98           H
ATOM    440 2HB  LEU A 153      17.594   5.211   4.427  1.00-28.98           H
ATOM    441  CG  LEU A 153      18.595   4.302   6.072  1.00-28.98           C
ATOM    442  HG  LEU A 153      18.780   4.586   7.105  1.00-28.98           H
ATOM    443  CD1 LEU A 153      18.162   2.842   6.068  1.00-28.98           C
ATOM    444 1HD1 LEU A 153      18.959   2.212   6.457  1.00-28.98           H
ATOM    445 2HD1 LEU A 153      17.917   2.528   5.056  1.00-28.98           H
ATOM    446 3HD1 LEU A 153      17.281   2.722   6.696  1.00-28.98           H
ATOM    447  CD2 LEU A 153      19.898   4.458   5.277  1.00-28.98           C
ATOM    448 1HD2 LEU A 153      20.661   3.799   5.684  1.00-28.98           H
ATOM    449 2HD2 LEU A 153      20.242   5.487   5.339  1.00-28.98           H
ATOM    450 3HD2 LEU A 153      19.730   4.198   4.233  1.00-28.98           H
ATOM    451  N   GLU A 154      15.507   7.611   5.014  1.00-12.57           N
ATOM    452  H   GLU A 154      15.019   6.984   5.650  1.00-12.57           H
ATOM    453  CA  GLU A 154      14.716   8.498   4.160  1.00-12.57           C
ATOM    454  HA  GLU A 154      15.007   8.350   3.121  1.00-12.57           H
ATOM    455  C   GLU A 154      14.926   9.963   4.491  1.00-12.57           C
ATOM    456  O   GLU A 154      15.050  10.803   3.607  1.00-12.57           O
ATOM    457  CB  GLU A 154      13.224   8.203   4.318  1.00-12.57           C
ATOM    458 1HB  GLU A 154      13.038   7.845   5.329  1.00-12.57           H
ATOM    459 2HB  GLU A 154      12.673   9.134   4.179  1.00-12.57           H
ATOM    460  CG  GLU A 154      12.693   7.203   3.322  1.00-12.57           C
ATOM    461 1HG  GLU A 154      13.382   6.363   3.244  1.00-12.57           H
ATOM    462 2HG  GLU A 154      11.729   6.836   3.677  1.00-12.57           H
ATOM    463  CD  GLU A 154      12.504   7.847   1.961  1.00-12.57           C
ATOM    464  OE1 GLU A 154      11.359   8.214   1.623  1.00-12.57           O
ATOM    465  OE2 GLU A 154      13.482   8.016   1.205  1.00-12.57           O
ATOM    466  N   ARG A 155      15.005  10.278   5.773  1.00-17.68           N
ATOM    467  H   ARG A 155      14.885   9.540   6.467  1.00-17.68           H
ATOM    468  CA  ARG A 155      15.238  11.646   6.232  1.00-17.68           C
ATOM    469  HA  ARG A 155      14.435  12.293   5.880  1.00-17.68           H
ATOM    470  C   ARG A 155      16.556  12.141   5.669  1.00-17.68           C
ATOM    471  O   ARG A 155      16.654  13.269   5.174  1.00-17.68           O
ATOM    472  CB  ARG A 155      15.279  11.628   7.758  1.00-17.68           C
ATOM    473 1HB  ARG A 155      14.377  11.133   8.117  1.00-17.68           H
ATOM    474 2HB  ARG A 155      16.133  11.029   8.065  1.00-17.68           H
ATOM    475  CG  ARG A 155      15.381  12.958   8.452  1.00-17.68           C
ATOM    476 1HG  ARG A 155      16.215  13.537   8.055  1.00-17.68           H
ATOM    477 2HG  ARG A 155      14.447  13.508   8.337  1.00-17.68           H
ATOM    478  CD  ARG A 155      15.631  12.641   9.905  1.00-17.68           C
ATOM    479 1HD  ARG A 155      14.873  11.932  10.242  1.00-17.68           H
ATOM    480 2HD  ARG A 155      16.609  12.165   9.993  1.00-17.68           H
ATOM    481  NE  ARG A 155      15.589  13.814  10.782  1.00-17.68           N
ATOM    482  HE  ARG A 155      15.325  14.693  10.365  1.00-17.68           H
ATOM    483  CZ  ARG A 155      15.817  13.801  12.086  1.00-17.68           C
ATOM    484  NH1 ARG A 155      15.655  14.903  12.752  1.00-17.68           N
ATOM    485 1HH1 ARG A 155      15.462  15.764  12.262  1.00-17.68           H
ATOM    486 2HH1 ARG A 155      15.713  14.884  13.759  1.00-17.68           H
ATOM    487  NH2 ARG A 155      16.173  12.731  12.749  1.00-17.68           N
ATOM    488 1HH2 ARG A 155      16.418  11.883  12.238  1.00-17.68           H
ATOM    489 2HH2 ARG A 155      16.213  12.747  13.759  1.00-17.68           H
ATOM    490  N   ARG A 156      17.555  11.269   5.696  1.00 10.80           N
ATOM    491  H   ARG A 156      17.405  10.364   6.138  1.00 10.80           H
ATOM    492  CA  ARG A 156      18.855  11.565   5.102  1.00 10.80           C
ATOM    493  HA  ARG A 156      19.198  12.536   5.461  1.00 10.80           H
ATOM    494  C   ARG A 156      18.766  11.661   3.593  1.00 10.80           C
ATOM    495  O   ARG A 156      19.286  12.615   3.052  1.00 10.80           O
ATOM    496  CB  ARG A 156      19.869  10.495   5.500  1.00 10.80           C
ATOM    497 1HB  ARG A 156      19.410   9.515   5.385  1.00 10.80           H
ATOM    498 2HB  ARG A 156      20.726  10.553   4.828  1.00 10.80           H
ATOM    499  CG  ARG A 156      20.366  10.645   6.926  1.00 10.80           C
ATOM    500 1HG  ARG A 156      19.647  11.212   7.517  1.00 10.80           H
ATOM    501 2HG  ARG A 156      20.490   9.657   7.366  1.00 10.80           H
ATOM    502  CD  ARG A 156      21.705  11.354   6.913  1.00 10.80           C
ATOM    503 1HD  ARG A 156      22.402  10.768   6.313  1.00 10.80           H
ATOM    504 2HD  ARG A 156      21.585  12.336   6.453  1.00 10.80           H
ATOM    505  NE  ARG A 156      22.258  11.518   8.263  1.00 10.80           N
ATOM    506  HE  ARG A 156      21.621  11.390   9.037  1.00 10.80           H
ATOM    507  CZ  ARG A 156      23.509  11.839   8.563  1.00 10.80           C
ATOM    508  NH1 ARG A 156      23.830  11.936   9.818  1.00 10.80           N
ATOM    509 1HH1 ARG A 156      23.112  11.814  10.522  1.00 10.80           H
ATOM    510 2HH1 ARG A 156      24.776  12.152  10.085  1.00 10.80           H
ATOM    511  NH2 ARG A 156      24.443  12.035   7.667  1.00 10.80           N
ATOM    512 1HH2 ARG A 156      24.202  12.007   6.692  1.00 10.80           H
ATOM    513 2HH2 ARG A 156      25.396  12.232   7.953  1.00 10.80           H
ATOM    514  N   PHE A 157      18.084  10.745   2.921  1.00-10.52           N
ATOM    515  H   PHE A 157      17.658   9.973   3.428  1.00-10.52           H
ATOM    516  CA  PHE A 157      17.953  10.768   1.460  1.00-10.52           C
ATOM    517  HA  PHE A 157      18.942  10.695   1.014  1.00-10.52           H
ATOM    518  C   PHE A 157      17.291  12.035   0.934  1.00-10.52           C
ATOM    519  O   PHE A 157      17.679  12.596  -0.093  1.00-10.52           O
ATOM    520  CB  PHE A 157      17.121   9.563   1.025  1.00-10.52           C
ATOM    521 1HB  PHE A 157      17.559   8.680   1.475  1.00-10.52           H
ATOM    522 2HB  PHE A 157      16.104   9.667   1.402  1.00-10.52           H
ATOM    523  CG  PHE A 157      17.068   9.366  -0.464  1.00-10.52           C
ATOM    524  CD1 PHE A 157      18.158   8.791  -1.136  1.00-10.52           C
ATOM    525  HD1 PHE A 157      19.023   8.474  -0.577  1.00-10.52           H
ATOM    526  CD2 PHE A 157      15.929   9.739  -1.201  1.00-10.52           C
ATOM    527  HD2 PHE A 157      15.069  10.152  -0.690  1.00-10.52           H
ATOM    528  CE1 PHE A 157      18.137   8.608  -2.534  1.00-10.52           C
ATOM    529  HE1 PHE A 157      18.986   8.166  -3.029  1.00-10.52           H
ATOM    530  CE2 PHE A 157      15.889   9.562  -2.609  1.00-10.52           C
ATOM    531  HE2 PHE A 157      15.008   9.842  -3.168  1.00-10.52           H
ATOM    532  CZ  PHE A 157      17.001   8.994  -3.277  1.00-10.52           C
ATOM    533  HZ  PHE A 157      16.976   8.848  -4.347  1.00-10.52           H
ATOM    534  N   LYS A 158      16.295  12.506   1.669  1.00-15.33           N
ATOM    535  H   LYS A 158      15.997  11.972   2.485  1.00-15.33           H
ATOM    536  CA  LYS A 158      15.569  13.731   1.335  1.00-15.33           C
ATOM    537  HA  LYS A 158      15.248  13.680   0.298  1.00-15.33           H
ATOM    538  C   LYS A 158      16.428  14.982   1.452  1.00-15.33           C
ATOM    539  O   LYS A 158      16.161  15.980   0.785  1.00-15.33           O
ATOM    540  CB  LYS A 158      14.309  13.790   2.198  1.00-15.33           C
ATOM    541 1HB  LYS A 158      14.580  13.569   3.230  1.00-15.33           H
ATOM    542 2HB  LYS A 158      13.873  14.787   2.151  1.00-15.33           H
ATOM    543  CG  LYS A 158      13.282  12.772   1.702  1.00-15.33           C
ATOM    544 1HG  LYS A 158      12.884  13.109   0.744  1.00-15.33           H
ATOM    545 2HG  LYS A 158      13.781  11.818   1.540  1.00-15.33           H
ATOM    546  CD  LYS A 158      12.136  12.524   2.664  1.00-15.33           C
ATOM    547 1HD  LYS A 158      12.538  12.196   3.623  1.00-15.33           H
ATOM    548 2HD  LYS A 158      11.551  13.435   2.799  1.00-15.33           H
ATOM    549  CE  LYS A 158      11.269  11.422   2.073  1.00-15.33           C
ATOM    550 1HE  LYS A 158      10.837  11.780   1.137  1.00-15.33           H
ATOM    551 2HE  LYS A 158      11.910  10.569   1.843  1.00-15.33           H
ATOM    552  NZ  LYS A 158      10.171  10.955   2.974  1.00-15.33           N
ATOM    553 1HZ  LYS A 158       9.591  10.282   2.488  1.00-15.33           H
ATOM    554 2HZ  LYS A 158       9.598  11.738   3.270  1.00-15.33           H
ATOM    555 3HZ  LYS A 158      10.552  10.496   3.792  1.00-15.33           H
ATOM    556  N   GLN A 159      17.510  14.913   2.213  1.00  0.45           N
ATOM    557  H   GLN A 159      17.678  14.083   2.765  1.00  0.45           H
ATOM    558  CA  GLN A 159      18.514  15.977   2.198  1.00  0.45           C
ATOM    559  HA  GLN A 159      18.041  16.926   1.944  1.00  0.45           H
ATOM    560  C   GLN A 159      19.598  15.676   1.161  1.00  0.45           C
ATOM    561  O   GLN A 159      19.909  16.492   0.296  1.00  0.45           O
ATOM    562  CB  GLN A 159      19.186  16.101   3.569  1.00  0.45           C
ATOM    563 1HB  GLN A 159      19.664  15.152   3.811  1.00  0.45           H
ATOM    564 2HB  GLN A 159      19.959  16.866   3.499  1.00  0.45           H
ATOM    565  CG  GLN A 159      18.253  16.461   4.712  1.00  0.45           C
ATOM    566 1HG  GLN A 159      17.768  17.406   4.489  1.00  0.45           H
ATOM    567 2HG  GLN A 159      17.490  15.694   4.815  1.00  0.45           H
ATOM    568  CD  GLN A 159      18.986  16.591   6.029  1.00  0.45           C
ATOM    569  OE1 GLN A 159      20.181  16.324   6.128  1.00  0.45           O
ATOM    570  NE2 GLN A 159      18.283  16.991   7.050  1.00  0.45           N
ATOM    571 1HE2 GLN A 159      18.745  17.117   7.939  1.00  0.45           H
ATOM    572 2HE2 GLN A 159      17.303  17.200   6.938  1.00  0.45           H
ATOM    573  N   GLN A 160      20.205  14.507   1.281  1.00 10.97           N
ATOM    574  H   GLN A 160      19.848  13.835   1.957  1.00 10.97           H
ATOM    575  CA  GLN A 160      21.395  14.112   0.540  1.00 10.97           C
ATOM    576  HA  GLN A 160      21.630  14.850  -0.225  1.00 10.97           H
ATOM    577  C   GLN A 160      21.140  12.762  -0.113  1.00 10.97           C
ATOM    578  O   GLN A 160      21.169  11.741   0.556  1.00 10.97           O
ATOM    579  CB  GLN A 160      22.586  13.972   1.498  1.00 10.97           C
ATOM    580 1HB  GLN A 160      22.358  13.203   2.236  1.00 10.97           H
ATOM    581 2HB  GLN A 160      23.446  13.644   0.918  1.00 10.97           H
ATOM    582  CG  GLN A 160      22.965  15.237   2.252  1.00 10.97           C
ATOM    583 1HG  GLN A 160      22.151  15.512   2.919  1.00 10.97           H
ATOM    584 2HG  GLN A 160      23.849  15.036   2.856  1.00 10.97           H
ATOM    585  CD  GLN A 160      23.254  16.402   1.335  1.00 10.97           C
ATOM    586  OE1 GLN A 160      24.044  16.303   0.402  1.00 10.97           O
ATOM    587  NE2 GLN A 160      22.634  17.520   1.597  1.00 10.97           N
ATOM    588 1HE2 GLN A 160      22.732  18.290   0.955  1.00 10.97           H
ATOM    589 2HE2 GLN A 160      22.081  17.605   2.435  1.00 10.97           H
ATOM    590  N   ARG A 161      20.921  12.733  -1.419  1.00 -5.40           N
ATOM    591  H   ARG A 161      20.889  13.608  -1.938  1.00 -5.40           H
ATOM    592  CA  ARG A 161      20.685  11.461  -2.119  1.00 -5.40           C
ATOM    593  HA  ARG A 161      19.982  10.867  -1.534  1.00 -5.40           H
ATOM    594  C   ARG A 161      21.936  10.607  -2.306  1.00 -5.40           C
ATOM    595  O   ARG A 161      21.875   9.557  -2.933  1.00 -5.40           O
ATOM    596  CB  ARG A 161      20.069  11.713  -3.496  1.00 -5.40           C
ATOM    597 1HB  ARG A 161      20.719  12.377  -4.064  1.00 -5.40           H
ATOM    598 2HB  ARG A 161      20.009  10.760  -4.022  1.00 -5.40           H
ATOM    599  CG  ARG A 161      18.671  12.283  -3.468  1.00 -5.40           C
ATOM    600 1HG  ARG A 161      18.035  11.642  -2.861  1.00 -5.40           H
ATOM    601 2HG  ARG A 161      18.685  13.287  -3.046  1.00 -5.40           H
ATOM    602  CD  ARG A 161      18.135  12.327  -4.892  1.00 -5.40           C
ATOM    603 1HD  ARG A 161      18.789  12.954  -5.494  1.00 -5.40           H
ATOM    604 2HD  ARG A 161      18.143  11.318  -5.308  1.00 -5.40           H
ATOM    605  NE  ARG A 161      16.768  12.854  -4.957  1.00 -5.40           N
ATOM    606  HE  ARG A 161      16.017  12.177  -5.043  1.00 -5.40           H
ATOM    607  CZ  ARG A 161      16.413  14.130  -4.934  1.00 -5.40           C
ATOM    608  NH1 ARG A 161      15.145  14.413  -4.967  1.00 -5.40           N
ATOM    609 1HH1 ARG A 161      14.477  13.671  -5.097  1.00 -5.40           H
ATOM    610 2HH1 ARG A 161      14.834  15.373  -4.910  1.00 -5.40           H
ATOM    611  NH2 ARG A 161      17.264  15.121  -4.862  1.00 -5.40           N
ATOM    612 1HH2 ARG A 161      18.251  14.936  -4.932  1.00 -5.40           H
ATOM    613 2HH2 ARG A 161      16.920  16.061  -4.728  1.00 -5.40           H
ATOM    614  N   TYR A 162      23.078  11.065  -1.826  1.00 14.46           N
ATOM    615  H   TYR A 162      23.092  11.907  -1.271  1.00 14.46           H
ATOM    616  CA  TYR A 162      24.346  10.367  -2.007  1.00 14.46           C
ATOM    617  HA  TYR A 162      24.179   9.293  -2.082  1.00 14.46           H
ATOM    618  C   TYR A 162      25.144  10.688  -0.754  1.00 14.46           C
ATOM    619  O   TYR A 162      24.902  11.734  -0.143  1.00 14.46           O
ATOM    620  CB  TYR A 162      25.074  10.881  -3.254  1.00 14.46           C
ATOM    621 1HB  TYR A 162      25.940  10.249  -3.432  1.00 14.46           H
ATOM    622 2HB  TYR A 162      24.410  10.801  -4.114  1.00 14.46           H
ATOM    623  CG  TYR A 162      25.565  12.307  -3.128  1.00 14.46           C
ATOM    624  CD1 TYR A 162      26.908  12.566  -2.784  1.00 14.46           C
ATOM    625  HD1 TYR A 162      27.593  11.744  -2.622  1.00 14.46           H
ATOM    626  CD2 TYR A 162      24.694  13.403  -3.315  1.00 14.46           C
ATOM    627  HD2 TYR A 162      23.663  13.232  -3.589  1.00 14.46           H
ATOM    628  CE1 TYR A 162      27.375  13.894  -2.629  1.00 14.46           C
ATOM    629  HE1 TYR A 162      28.405  14.078  -2.363  1.00 14.46           H
ATOM    630  CE2 TYR A 162      25.153  14.734  -3.132  1.00 14.46           C
ATOM    631  HE2 TYR A 162      24.477  15.566  -3.255  1.00 14.46           H
ATOM    632  CZ  TYR A 162      26.494  14.964  -2.805  1.00 14.46           C
ATOM    633  OH  TYR A 162      26.954  16.248  -2.667  1.00 14.46           O
ATOM    634  HH  TYR A 162      27.907  16.274  -2.521  1.00 14.46           H
ATOM    635  N   LEU A 163      26.059   9.810  -0.367  1.00  8.24           N
ATOM    636  H   LEU A 163      26.218   8.974  -0.915  1.00  8.24           H
ATOM    637  CA  LEU A 163      26.886  10.002   0.823  1.00  8.24           C
ATOM    638  HA  LEU A 163      26.966  11.063   1.064  1.00  8.24           H
ATOM    639  C   LEU A 163      28.268   9.438   0.527  1.00  8.24           C
ATOM    640  O   LEU A 163      28.380   8.377  -0.095  1.00  8.24           O
ATOM    641  CB  LEU A 163      26.309   9.238   2.022  1.00  8.24           C
ATOM    642 1HB  LEU A 163      26.204   8.197   1.717  1.00  8.24           H
ATOM    643 2HB  LEU A 163      27.054   9.266   2.813  1.00  8.24           H
ATOM    644  CG  LEU A 163      24.971   9.667   2.645  1.00  8.24           C
ATOM    645  HG  LEU A 163      24.199   9.623   1.878  1.00  8.24           H
ATOM    646  CD1 LEU A 163      24.615   8.670   3.743  1.00  8.24           C
ATOM    647 1HD1 LEU A 163      23.640   8.929   4.155  1.00  8.24           H
ATOM    648 2HD1 LEU A 163      25.364   8.687   4.536  1.00  8.24           H
ATOM    649 3HD1 LEU A 163      24.549   7.667   3.321  1.00  8.24           H
ATOM    650  CD2 LEU A 163      24.984  11.079   3.238  1.00  8.24           C
ATOM    651 1HD2 LEU A 163      23.992  11.323   3.616  1.00  8.24           H
ATOM    652 2HD2 LEU A 163      25.237  11.800   2.460  1.00  8.24           H
ATOM    653 3HD2 LEU A 163      25.714  11.151   4.041  1.00  8.24           H
ATOM    654  N   SER A 164      29.306  10.111   0.998  1.00-12.92           N
ATOM    655  H   SER A 164      29.153  10.984   1.496  1.00-12.92           H
ATOM    656  CA  SER A 164      30.676   9.623   0.840  1.00-12.92           C
ATOM    657  HA  SER A 164      30.808   9.214  -0.161  1.00-12.92           H
ATOM    658  C   SER A 164      30.967   8.530   1.862  1.00-12.92           C
ATOM    659  O   SER A 164      30.191   8.321   2.793  1.00-12.92           O
ATOM    660  CB  SER A 164      31.651  10.781   1.029  1.00-12.92           C
ATOM    661 1HB  SER A 164      32.672  10.423   0.893  1.00-12.92           H
ATOM    662 2HB  SER A 164      31.442  11.546   0.283  1.00-12.92           H
ATOM    663  OG  SER A 164      31.507  11.337   2.324  1.00-12.92           O
ATOM    664  HG  SER A 164      30.719  11.906   2.323  1.00-12.92           H
ATOM    665  N   ALA A 165      32.089   7.837   1.730  1.00 13.17           N
ATOM    666  H   ALA A 165      32.720   8.043   0.959  1.00 13.17           H
ATOM    667  CA  ALA A 165      32.450   6.776   2.672  1.00 13.17           C
ATOM    668  HA  ALA A 165      31.696   5.996   2.571  1.00 13.17           H
ATOM    669  C   ALA A 165      32.456   7.155   4.168  1.00 13.17           C
ATOM    670  O   ALA A 165      31.887   6.405   4.967  1.00 13.17           O
ATOM    671  CB  ALA A 165      33.787   6.171   2.266  1.00 13.17           C
ATOM    672 1HB  ALA A 165      33.732   5.805   1.240  1.00 13.17           H
ATOM    673 2HB  ALA A 165      34.029   5.342   2.931  1.00 13.17           H
ATOM    674 3HB  ALA A 165      34.574   6.924   2.334  1.00 13.17           H
ATOM    675  N   PRO A 166      33.038   8.306   4.575  1.00 -8.12           N
ATOM    676  CA  PRO A 166      32.877   8.538   6.017  1.00 -8.12           C
ATOM    677  HA  PRO A 166      33.219   7.672   6.583  1.00 -8.12           H
ATOM    678  C   PRO A 166      31.455   8.878   6.447  1.00 -8.12           C
ATOM    679  O   PRO A 166      31.081   8.631   7.579  1.00 -8.12           O
ATOM    680  CB  PRO A 166      33.809   9.722   6.278  1.00 -8.12           C
ATOM    681 1HB  PRO A 166      33.445  10.329   7.107  1.00 -8.12           H
ATOM    682 2HB  PRO A 166      34.818   9.368   6.479  1.00 -8.12           H
ATOM    683  CG  PRO A 166      33.789  10.478   5.009  1.00 -8.12           C
ATOM    684 1HG  PRO A 166      32.868  11.055   4.926  1.00 -8.12           H
ATOM    685 2HG  PRO A 166      34.656  11.131   4.930  1.00 -8.12           H
ATOM    686  CD  PRO A 166      33.835   9.391   3.968  1.00 -8.12           C
ATOM    687 1HD  PRO A 166      33.397   9.738   3.036  1.00 -8.12           H
ATOM    688 2HD  PRO A 166      34.863   9.058   3.809  1.00 -8.12           H
ATOM    689  N   GLU A 167      30.630   9.408   5.560  1.00-17.91           N
ATOM    690  H   GLU A 167      30.947   9.600   4.618  1.00-17.91           H
ATOM    691  CA  GLU A 167      29.257   9.741   5.921  1.00-17.91           C
ATOM    692  HA  GLU A 167      29.240  10.214   6.902  1.00-17.91           H
ATOM    693  C   GLU A 167      28.421   8.473   5.979  1.00-17.91           C
ATOM    694  O   GLU A 167      27.557   8.321   6.838  1.00-17.91           O
ATOM    695  CB  GLU A 167      28.686  10.710   4.897  1.00-17.91           C
ATOM    696 1HB  GLU A 167      28.740  10.248   3.914  1.00-17.91           H
ATOM    697 2HB  GLU A 167      27.645  10.913   5.140  1.00-17.91           H
ATOM    698  CG  GLU A 167      29.449  12.012   4.867  1.00-17.91           C
ATOM    699 1HG  GLU A 167      29.356  12.496   5.838  1.00-17.91           H
ATOM    700 2HG  GLU A 167      30.503  11.817   4.680  1.00-17.91           H
ATOM    701  CD  GLU A 167      28.946  12.936   3.789  1.00-17.91           C
ATOM    702  OE1 GLU A 167      29.045  12.579   2.593  1.00-17.91           O
ATOM    703  OE2 GLU A 167      28.493  14.053   4.125  1.00-17.91           O
ATOM    704  N   ARG A 168      28.746   7.520   5.116  1.00  8.06           N
ATOM    705  H   ARG A 168      29.429   7.727   4.390  1.00  8.06           H
ATOM    706  CA  ARG A 168      28.170   6.178   5.194  1.00  8.06           C
ATOM    707  HA  ARG A 168      27.082   6.246   5.185  1.00  8.06           H
ATOM    708  C   ARG A 168      28.581   5.545   6.509  1.00  8.06           C
ATOM    709  O   ARG A 168      27.751   4.937   7.156  1.00  8.06           O
ATOM    710  CB  ARG A 168      28.647   5.306   4.029  1.00  8.06           C
ATOM    711 1HB  ARG A 168      29.722   5.435   3.925  1.00  8.06           H
ATOM    712 2HB  ARG A 168      28.450   4.261   4.269  1.00  8.06           H
ATOM    713  CG  ARG A 168      27.977   5.619   2.696  1.00  8.06           C
ATOM    714 1HG  ARG A 168      27.041   5.064   2.630  1.00  8.06           H
ATOM    715 2HG  ARG A 168      27.756   6.684   2.648  1.00  8.06           H
ATOM    716  CD  ARG A 168      28.868   5.270   1.510  1.00  8.06           C
ATOM    717 1HD  ARG A 168      28.327   5.507   0.592  1.00  8.06           H
ATOM    718 2HD  ARG A 168      29.753   5.905   1.552  1.00  8.06           H
ATOM    719  NE  ARG A 168      29.303   3.863   1.468  1.00  8.06           N
ATOM    720  HE  ARG A 168      28.953   3.257   2.189  1.00  8.06           H
ATOM    721  CZ  ARG A 168      30.110   3.325   0.559  1.00  8.06           C
ATOM    722  NH1 ARG A 168      30.423   2.065   0.657  1.00  8.06           N
ATOM    723 1HH1 ARG A 168      30.095   1.512   1.430  1.00  8.06           H
ATOM    724 2HH1 ARG A 168      30.983   1.634  -0.065  1.00  8.06           H
ATOM    725  NH2 ARG A 168      30.583   3.982  -0.467  1.00  8.06           N
ATOM    726 1HH2 ARG A 168      30.286   4.938  -0.635  1.00  8.06           H
ATOM    727 2HH2 ARG A 168      31.233   3.537  -1.107  1.00  8.06           H
ATOM    728  N   ASP A 169      29.829   5.707   6.925  1.00-15.45           N
ATOM    729  H   ASP A 169      30.489   6.198   6.332  1.00-15.45           H
ATOM    730  CA  ASP A 169      30.293   5.149   8.201  1.00-15.45           C
ATOM    731  HA  ASP A 169      30.070   4.084   8.227  1.00-15.45           H
ATOM    732  C   ASP A 169      29.600   5.798   9.399  1.00-15.45           C
ATOM    733  O   ASP A 169      29.239   5.120  10.367  1.00-15.45           O
ATOM    734  CB  ASP A 169      31.803   5.354   8.394  1.00-15.45           C
ATOM    735 1HB  ASP A 169      32.058   6.391   8.195  1.00-15.45           H
ATOM    736 2HB  ASP A 169      32.047   5.137   9.431  1.00-15.45           H
ATOM    737  CG  ASP A 169      32.660   4.453   7.527  1.00-15.45           C
ATOM    738  OD1 ASP A 169      32.178   3.476   6.916  1.00-15.45           O
ATOM    739  OD2 ASP A 169      33.892   4.669   7.523  1.00-15.45           O
ATOM    740  N   GLN A 170      29.418   7.110   9.353  1.00-16.53           N
ATOM    741  H   GLN A 170      29.771   7.637   8.558  1.00-16.53           H
ATOM    742  CA  GLN A 170      28.755   7.825  10.441  1.00-16.53           C
ATOM    743  HA  GLN A 170      29.233   7.567  11.386  1.00-16.53           H
ATOM    744  C   GLN A 170      27.296   7.396  10.513  1.00-16.53           C
ATOM    745  O   GLN A 170      26.803   7.048  11.583  1.00-16.53           O
ATOM    746  CB  GLN A 170      28.835   9.340  10.223  1.00-16.53           C
ATOM    747 1HB  GLN A 170      28.501   9.542   9.206  1.00-16.53           H
ATOM    748 2HB  GLN A 170      28.147   9.832  10.911  1.00-16.53           H
ATOM    749  CG  GLN A 170      30.230   9.947  10.428  1.00-16.53           C
ATOM    750 1HG  GLN A 170      30.455   9.969  11.494  1.00-16.53           H
ATOM    751 2HG  GLN A 170      30.974   9.323   9.943  1.00-16.53           H
ATOM    752  CD  GLN A 170      30.346  11.353   9.863  1.00-16.53           C
ATOM    753  OE1 GLN A 170      29.765  11.681   8.835  1.00-16.53           O
ATOM    754  NE2 GLN A 170      31.101  12.192  10.513  1.00-16.53           N
ATOM    755 1HE2 GLN A 170      31.134  13.152  10.197  1.00-16.53           H
ATOM    756 2HE2 GLN A 170      31.651  11.889  11.302  1.00-16.53           H
ATOM    757  N   LEU A 171      26.601   7.376   9.385  1.00-13.25           N
ATOM    758  H   LEU A 171      27.035   7.657   8.508  1.00-13.25           H
ATOM    759  CA  LEU A 171      25.194   6.990   9.389  1.00-13.25           C
ATOM    760  HA  LEU A 171      24.683   7.584  10.146  1.00-13.25           H
ATOM    761  C   LEU A 171      25.033   5.520   9.767  1.00-13.25           C
ATOM    762  O   LEU A 171      24.122   5.166  10.501  1.00-13.25           O
ATOM    763  CB  LEU A 171      24.557   7.286   8.028  1.00-13.25           C
ATOM    764 1HB  LEU A 171      24.750   8.332   7.789  1.00-13.25           H
ATOM    765 2HB  LEU A 171      25.051   6.672   7.275  1.00-13.25           H
ATOM    766  CG  LEU A 171      23.043   7.041   7.927  1.00-13.25           C
ATOM    767  HG  LEU A 171      22.877   5.981   8.065  1.00-13.25           H
ATOM    768  CD1 LEU A 171      22.218   7.790   8.979  1.00-13.25           C
ATOM    769 1HD1 LEU A 171      21.154   7.653   8.782  1.00-13.25           H
ATOM    770 2HD1 LEU A 171      22.454   8.852   8.962  1.00-13.25           H
ATOM    771 3HD1 LEU A 171      22.427   7.387   9.969  1.00-13.25           H
ATOM    772  CD2 LEU A 171      22.542   7.412   6.545  1.00-13.25           C
ATOM    773 1HD2 LEU A 171      21.475   7.198   6.470  1.00-13.25           H
ATOM    774 2HD2 LEU A 171      23.067   6.825   5.794  1.00-13.25           H
ATOM    775 3HD2 LEU A 171      22.710   8.470   6.355  1.00-13.25           H
ATOM    776  N   ALA A 172      25.957   4.668   9.349  1.00 -7.17           N
ATOM    777  H   ALA A 172      26.700   4.987   8.736  1.00 -7.17           H
ATOM    778  CA  ALA A 172      25.927   3.260   9.732  1.00 -7.17           C
ATOM    779  HA  ALA A 172      24.998   2.819   9.372  1.00 -7.17           H
ATOM    780  C   ALA A 172      25.963   3.103  11.250  1.00 -7.17           C
ATOM    781  O   ALA A 172      25.231   2.295  11.812  1.00 -7.17           O
ATOM    782  CB  ALA A 172      27.109   2.538   9.092  1.00 -7.17           C
ATOM    783 1HB  ALA A 172      27.045   2.624   8.010  1.00 -7.17           H
ATOM    784 2HB  ALA A 172      27.092   1.487   9.357  1.00 -7.17           H
ATOM    785 3HB  ALA A 172      28.049   2.973   9.429  1.00 -7.17           H
ATOM    786  N   SER A 173      26.774   3.907  11.921  1.00-14.96           N
ATOM    787  H   SER A 173      27.360   4.561  11.414  1.00-14.96           H
ATOM    788  CA  SER A 173      26.859   3.835  13.378  1.00-14.96           C
ATOM    789  HA  SER A 173      26.983   2.788  13.655  1.00-14.96           H
ATOM    790  C   SER A 173      25.600   4.351  14.077  1.00-14.96           C
ATOM    791  O   SER A 173      25.246   3.874  15.150  1.00-14.96           O
ATOM    792  CB  SER A 173      28.090   4.591  13.869  1.00-14.96           C
ATOM    793 1HB  SER A 173      28.255   4.347  14.918  1.00-14.96           H
ATOM    794 2HB  SER A 173      28.954   4.261  13.294  1.00-14.96           H
ATOM    795  OG  SER A 173      27.961   5.998  13.751  1.00-14.96           O
ATOM    796  HG  SER A 173      27.615   6.228  12.875  1.00-14.96           H
ATOM    797  N   VAL A 174      24.890   5.286  13.457  1.00 -7.97           N
ATOM    798  H   VAL A 174      25.229   5.675  12.586  1.00 -7.97           H
ATOM    799  CA  VAL A 174      23.606   5.760  13.984  1.00 -7.97           C
ATOM    800  HA  VAL A 174      23.705   5.981  15.046  1.00 -7.97           H
ATOM    801  C   VAL A 174      22.559   4.657  13.823  1.00 -7.97           C
ATOM    802  O   VAL A 174      21.812   4.349  14.747  1.00 -7.97           O
ATOM    803  CB  VAL A 174      23.145   7.053  13.232  1.00 -7.97           C
ATOM    804  HB  VAL A 174      23.174   6.860  12.163  1.00 -7.97           H
ATOM    805  CG1 VAL A 174      21.711   7.460  13.589  1.00 -7.97           C
ATOM    806 1HG1 VAL A 174      21.459   8.404  13.104  1.00 -7.97           H
ATOM    807 2HG1 VAL A 174      21.607   7.563  14.668  1.00 -7.97           H
ATOM    808 3HG1 VAL A 174      21.008   6.704  13.236  1.00 -7.97           H
ATOM    809  CG2 VAL A 174      24.102   8.218  13.536  1.00 -7.97           C
ATOM    810 1HG2 VAL A 174      23.795   9.103  12.979  1.00 -7.97           H
ATOM    811 2HG2 VAL A 174      25.117   7.961  13.237  1.00 -7.97           H
ATOM    812 3HG2 VAL A 174      24.095   8.442  14.604  1.00 -7.97           H
ATOM    813  N   LEU A 175      22.523   4.037  12.653  1.00 -0.85           N
ATOM    814  H   LEU A 175      23.189   4.303  11.933  1.00 -0.85           H
ATOM    815  CA  LEU A 175      21.505   3.037  12.322  1.00 -0.85           C
ATOM    816  HA  LEU A 175      20.540   3.357  12.718  1.00 -0.85           H
ATOM    817  C   LEU A 175      21.789   1.642  12.852  1.00 -0.85           C
ATOM    818  O   LEU A 175      20.947   0.764  12.735  1.00 -0.85           O
ATOM    819  CB  LEU A 175      21.406   2.907  10.806  1.00 -0.85           C
ATOM    820 1HB  LEU A 175      22.383   2.583  10.447  1.00 -0.85           H
ATOM    821 2HB  LEU A 175      20.691   2.119  10.577  1.00 -0.85           H
ATOM    822  CG  LEU A 175      20.993   4.141  10.005  1.00 -0.85           C
ATOM    823  HG  LEU A 175      21.620   4.982  10.285  1.00 -0.85           H
ATOM    824  CD1 LEU A 175      21.243   3.818   8.556  1.00 -0.85           C
ATOM    825 1HD1 LEU A 175      21.011   4.695   7.955  1.00 -0.85           H
ATOM    826 2HD1 LEU A 175      20.610   2.991   8.235  1.00 -0.85           H
ATOM    827 3HD1 LEU A 175      22.292   3.566   8.408  1.00 -0.85           H
ATOM    828  CD2 LEU A 175      19.546   4.541  10.208  1.00 -0.85           C
ATOM    829 1HD2 LEU A 175      19.322   5.411   9.591  1.00 -0.85           H
ATOM    830 2HD2 LEU A 175      19.369   4.797  11.252  1.00 -0.85           H
ATOM    831 3HD2 LEU A 175      18.886   3.727   9.913  1.00 -0.85           H
ATOM    832  N   LYS A 176      22.987   1.440  13.384  1.00 -5.28           N
ATOM    833  H   LYS A 176      23.622   2.228  13.420  1.00 -5.28           H
ATOM    834  CA  LYS A 176      23.468   0.144  13.892  1.00 -5.28           C
ATOM    835  HA  LYS A 176      24.487   0.298  14.248  1.00 -5.28           H
ATOM    836  C   LYS A 176      23.549  -0.888  12.764  1.00 -5.28           C
ATOM    837  O   LYS A 176      23.381  -2.092  12.971  1.00 -5.28           O
ATOM    838  CB  LYS A 176      22.623  -0.349  15.087  1.00 -5.28           C
ATOM    839 1HB  LYS A 176      21.685  -0.752  14.705  1.00 -5.28           H
ATOM    840 2HB  LYS A 176      23.157  -1.161  15.575  1.00 -5.28           H
ATOM    841  CG  LYS A 176      22.270   0.723  16.137  1.00 -5.28           C
ATOM    842 1HG  LYS A 176      21.651   1.480  15.657  1.00 -5.28           H
ATOM    843 2HG  LYS A 176      21.678   0.265  16.928  1.00 -5.28           H
ATOM    844  CD  LYS A 176      23.477   1.421  16.762  1.00 -5.28           C
ATOM    845 1HD  LYS A 176      24.027   0.729  17.400  1.00 -5.28           H
ATOM    846 2HD  LYS A 176      24.135   1.772  15.972  1.00 -5.28           H
ATOM    847  CE  LYS A 176      23.024   2.632  17.559  1.00 -5.28           C
ATOM    848 1HE  LYS A 176      22.311   3.199  16.957  1.00 -5.28           H
ATOM    849 2HE  LYS A 176      22.529   2.306  18.474  1.00 -5.28           H
ATOM    850  NZ  LYS A 176      24.178   3.521  17.883  1.00 -5.28           N
ATOM    851 1HZ  LYS A 176      23.836   4.387  18.282  1.00 -5.28           H
ATOM    852 2HZ  LYS A 176      24.686   3.734  17.032  1.00 -5.28           H
ATOM    853 3HZ  LYS A 176      24.798   3.063  18.540  1.00 -5.28           H
ATOM    854  N   LEU A 177      23.840  -0.397  11.568  1.00  7.22           N
ATOM    855  H   LEU A 177      24.029   0.594  11.496  1.00  7.22           H
ATOM    856  CA  LEU A 177      23.988  -1.214  10.361  1.00  7.22           C
ATOM    857  HA  LEU A 177      23.726  -2.252  10.554  1.00  7.22           H
ATOM    858  C   LEU A 177      25.451  -1.145   9.955  1.00  7.22           C
ATOM    859  O   LEU A 177      26.213  -0.381  10.537  1.00  7.22           O
ATOM    860  CB  LEU A 177      23.115  -0.674   9.217  1.00  7.22           C
ATOM    861 1HB  LEU A 177      23.401   0.361   9.033  1.00  7.22           H
ATOM    862 2HB  LEU A 177      23.353  -1.244   8.322  1.00  7.22           H
ATOM    863  CG  LEU A 177      21.588  -0.730   9.377  1.00  7.22           C
ATOM    864  HG  LEU A 177      21.303  -0.120  10.230  1.00  7.22           H
ATOM    865  CD1 LEU A 177      20.931  -0.154   8.125  1.00  7.22           C
ATOM    866 1HD1 LEU A 177      19.851  -0.103   8.269  1.00  7.22           H
ATOM    867 2HD1 LEU A 177      21.137  -0.788   7.261  1.00  7.22           H
ATOM    868 3HD1 LEU A 177      21.307   0.847   7.932  1.00  7.22           H
ATOM    869  CD2 LEU A 177      21.079  -2.151   9.612  1.00  7.22           C
ATOM    870 1HD2 LEU A 177      19.989  -2.150   9.629  1.00  7.22           H
ATOM    871 2HD2 LEU A 177      21.433  -2.518  10.573  1.00  7.22           H
ATOM    872 3HD2 LEU A 177      21.423  -2.813   8.816  1.00  7.22           H
ATOM    873  N   THR A 178      25.847  -1.896   8.942  1.00-16.27           N
ATOM    874  H   THR A 178      25.194  -2.558   8.531  1.00-16.27           H
ATOM    875  CA  THR A 178      27.175  -1.733   8.345  1.00-16.27           C
ATOM    876  HA  THR A 178      27.886  -1.433   9.113  1.00-16.27           H
ATOM    877  C   THR A 178      27.126  -0.662   7.258  1.00-16.27           C
ATOM    878  O   THR A 178      26.069  -0.399   6.680  1.00-16.27           O
ATOM    879  CB  THR A 178      27.674  -3.030   7.687  1.00-16.27           C
ATOM    880  HB  THR A 178      28.649  -2.852   7.236  1.00-16.27           H
ATOM    881  OG1 THR A 178      26.751  -3.433   6.674  1.00-16.27           O
ATOM    882  HG1 THR A 178      25.915  -3.640   7.113  1.00-16.27           H
ATOM    883  CG2 THR A 178      27.780  -4.167   8.684  1.00-16.27           C
ATOM    884 1HG2 THR A 178      28.213  -5.038   8.194  1.00-16.27           H
ATOM    885 2HG2 THR A 178      26.795  -4.429   9.069  1.00-16.27           H
ATOM    886 3HG2 THR A 178      28.426  -3.875   9.514  1.00-16.27           H
ATOM    887  N   SER A 179      28.261  -0.071   6.913  1.00 -5.36           N
ATOM    888  H   SER A 179      29.122  -0.287   7.409  1.00 -5.36           H
ATOM    889  CA  SER A 179      28.303   0.937   5.852  1.00 -5.36           C
ATOM    890  HA  SER A 179      27.555   1.699   6.070  1.00 -5.36           H
ATOM    891  C   SER A 179      28.012   0.360   4.474  1.00 -5.36           C
ATOM    892  O   SER A 179      27.583   1.074   3.566  1.00 -5.36           O
ATOM    893  CB  SER A 179      29.674   1.599   5.834  1.00 -5.36           C
ATOM    894 1HB  SER A 179      30.398   0.923   5.378  1.00 -5.36           H
ATOM    895 2HB  SER A 179      29.630   2.522   5.255  1.00 -5.36           H
ATOM    896  OG  SER A 179      30.079   1.873   7.161  1.00 -5.36           O
ATOM    897  HG  SER A 179      30.838   2.482   7.118  1.00 -5.36           H
ATOM    898  N   THR A 180      28.206  -0.944   4.327  1.00-10.02           N
ATOM    899  H   THR A 180      28.646  -1.472   5.071  1.00-10.02           H
ATOM    900  CA  THR A 180      27.809  -1.647   3.110  1.00-10.02           C
ATOM    901  HA  THR A 180      28.282  -1.168   2.253  1.00-10.02           H
ATOM    902  C   THR A 180      26.293  -1.596   2.947  1.00-10.02           C
ATOM    903  O   THR A 180      25.784  -1.353   1.863  1.00-10.02           O
ATOM    904  CB  THR A 180      28.231  -3.130   3.181  1.00-10.02           C
ATOM    905  HB  THR A 180      27.584  -3.652   3.887  1.00-10.02           H
ATOM    906  OG1 THR A 180      29.576  -3.213   3.658  1.00-10.02           O
ATOM    907  HG1 THR A 180      30.166  -3.024   2.921  1.00-10.02           H
ATOM    908  CG2 THR A 180      28.177  -3.817   1.834  1.00-10.02           C
ATOM    909 1HG2 THR A 180      28.508  -4.850   1.939  1.00-10.02           H
ATOM    910 2HG2 THR A 180      28.829  -3.306   1.123  1.00-10.02           H
ATOM    911 3HG2 THR A 180      27.158  -3.810   1.448  1.00-10.02           H
ATOM    912  N   GLN A 181      25.560  -1.776   4.036  1.00-26.22           N
ATOM    913  H   GLN A 181      26.005  -1.912   4.935  1.00-26.22           H
ATOM    914  CA  GLN A 181      24.100  -1.774   3.970  1.00-26.22           C
ATOM    915  HA  GLN A 181      23.772  -2.400   3.138  1.00-26.22           H
ATOM    916  C   GLN A 181      23.582  -0.368   3.727  1.00-26.22           C
ATOM    917  O   GLN A 181      22.626  -0.190   2.990  1.00-26.22           O
ATOM    918  CB  GLN A 181      23.513  -2.326   5.266  1.00-26.22           C
ATOM    919 1HB  GLN A 181      23.958  -1.792   6.103  1.00-26.22           H
ATOM    920 2HB  GLN A 181      22.439  -2.152   5.277  1.00-26.22           H
ATOM    921  CG  GLN A 181      23.762  -3.812   5.426  1.00-26.22           C
ATOM    922 1HG  GLN A 181      23.143  -4.347   4.716  1.00-26.22           H
ATOM    923 2HG  GLN A 181      24.802  -4.035   5.201  1.00-26.22           H
ATOM    924  CD  GLN A 181      23.465  -4.307   6.811  1.00-26.22           C
ATOM    925  OE1 GLN A 181      24.101  -3.876   7.768  1.00-26.22           O
ATOM    926  NE2 GLN A 181      22.544  -5.222   6.940  1.00-26.22           N
ATOM    927 1HE2 GLN A 181      22.320  -5.564   7.859  1.00-26.22           H
ATOM    928 2HE2 GLN A 181      22.075  -5.589   6.113  1.00-26.22           H
ATOM    929  N   VAL A 182      24.241   0.639   4.283  1.00-19.61           N
ATOM    930  H   VAL A 182      24.999   0.451   4.928  1.00-19.61           H
ATOM    931  CA  VAL A 182      23.866   2.024   3.987  1.00-19.61           C
ATOM    932  HA  VAL A 182      22.809   2.156   4.221  1.00-19.61           H
ATOM    933  C   VAL A 182      24.054   2.278   2.493  1.00-19.61           C
ATOM    934  O   VAL A 182      23.194   2.857   1.838  1.00-19.61           O
ATOM    935  CB  VAL A 182      24.698   3.038   4.825  1.00-19.61           C
ATOM    936  HB  VAL A 182      25.756   2.877   4.623  1.00-19.61           H
ATOM    937  CG1 VAL A 182      24.354   4.494   4.476  1.00-19.61           C
ATOM    938 1HG1 VAL A 182      24.917   5.170   5.119  1.00-19.61           H
ATOM    939 2HG1 VAL A 182      23.285   4.670   4.617  1.00-19.61           H
ATOM    940 3HG1 VAL A 182      24.614   4.705   3.439  1.00-19.61           H
ATOM    941  CG2 VAL A 182      24.448   2.810   6.313  1.00-19.61           C
ATOM    942 1HG2 VAL A 182      24.984   3.562   6.890  1.00-19.61           H
ATOM    943 2HG2 VAL A 182      24.805   1.827   6.614  1.00-19.61           H
ATOM    944 3HG2 VAL A 182      23.382   2.885   6.528  1.00-19.61           H
ATOM    945  N   LYS A 183      25.156   1.808   1.923  1.00  0.62           N
ATOM    946  H   LYS A 183      25.845   1.313   2.478  1.00  0.62           H
ATOM    947  CA  LYS A 183      25.389   2.017   0.495  1.00  0.62           C
ATOM    948  HA  LYS A 183      25.320   3.085   0.289  1.00  0.62           H
ATOM    949  C   LYS A 183      24.335   1.333  -0.368  1.00  0.62           C
ATOM    950  O   LYS A 183      23.795   1.966  -1.268  1.00  0.62           O
ATOM    951  CB  LYS A 183      26.789   1.523   0.132  1.00  0.62           C
ATOM    952 1HB  LYS A 183      27.492   2.090   0.733  1.00  0.62           H
ATOM    953 2HB  LYS A 183      26.879   0.472   0.407  1.00  0.62           H
ATOM    954  CG  LYS A 183      27.183   1.645  -1.331  1.00  0.62           C
ATOM    955 1HG  LYS A 183      28.195   1.257  -1.429  1.00  0.62           H
ATOM    956 2HG  LYS A 183      26.519   1.022  -1.928  1.00  0.62           H
ATOM    957  CD  LYS A 183      27.135   3.062  -1.901  1.00  0.62           C
ATOM    958 1HD  LYS A 183      26.111   3.432  -1.851  1.00  0.62           H
ATOM    959 2HD  LYS A 183      27.788   3.727  -1.337  1.00  0.62           H
ATOM    960  CE  LYS A 183      27.568   3.029  -3.346  1.00  0.62           C
ATOM    961 1HE  LYS A 183      28.634   2.803  -3.403  1.00  0.62           H
ATOM    962 2HE  LYS A 183      27.027   2.224  -3.838  1.00  0.62           H
ATOM    963  NZ  LYS A 183      27.276   4.290  -4.078  1.00  0.62           N
ATOM    964 1HZ  LYS A 183      27.310   4.116  -5.079  1.00  0.62           H
ATOM    965 2HZ  LYS A 183      27.960   5.004  -3.853  1.00  0.62           H
ATOM    966 3HZ  LYS A 183      26.354   4.635  -3.833  1.00  0.62           H
ATOM    967  N   ILE A 184      24.004   0.088  -0.061  1.00  1.11           N
ATOM    968  H   ILE A 184      24.474  -0.377   0.706  1.00  1.11           H
ATOM    969  CA  ILE A 184      22.994  -0.656  -0.815  1.00  1.11           C
ATOM    970  HA  ILE A 184      23.265  -0.659  -1.871  1.00  1.11           H
ATOM    971  C   ILE A 184      21.633   0.038  -0.704  1.00  1.11           C
ATOM    972  O   ILE A 184      20.936   0.196  -1.707  1.00  1.11           O
ATOM    973  CB  ILE A 184      22.939  -2.131  -0.315  1.00  1.11           C
ATOM    974  HB  ILE A 184      22.857  -2.116   0.771  1.00  1.11           H
ATOM    975  CG1 ILE A 184      24.242  -2.863  -0.705  1.00  1.11           C
ATOM    976 1HG1 ILE A 184      24.240  -3.023  -1.784  1.00  1.11           H
ATOM    977 2HG1 ILE A 184      25.093  -2.227  -0.470  1.00  1.11           H
ATOM    978  CG2 ILE A 184      21.725  -2.887  -0.876  1.00  1.11           C
ATOM    979 1HG2 ILE A 184      21.705  -3.900  -0.482  1.00  1.11           H
ATOM    980 2HG2 ILE A 184      21.764  -2.914  -1.967  1.00  1.11           H
ATOM    981 3HG2 ILE A 184      20.801  -2.401  -0.561  1.00  1.11           H
ATOM    982  CD1 ILE A 184      24.464  -4.212  -0.007  1.00  1.11           C
ATOM    983 1HD1 ILE A 184      25.447  -4.598  -0.279  1.00  1.11           H
ATOM    984 2HD1 ILE A 184      23.706  -4.930  -0.321  1.00  1.11           H
ATOM    985 3HD1 ILE A 184      24.410  -4.078   1.073  1.00  1.11           H
ATOM    986  N   TRP A 185      21.269   0.516   0.480  1.00  9.31           N
ATOM    987  H   TRP A 185      21.861   0.374   1.289  1.00  9.31           H
ATOM    988  CA  TRP A 185      19.989   1.199   0.652  1.00  9.31           C
ATOM    989  HA  TRP A 185      19.185   0.526   0.348  1.00  9.31           H
ATOM    990  C   TRP A 185      19.921   2.446  -0.216  1.00  9.31           C
ATOM    991  O   TRP A 185      18.938   2.681  -0.917  1.00  9.31           O
ATOM    992  CB  TRP A 185      19.770   1.604   2.111  1.00  9.31           C
ATOM    993 1HB  TRP A 185      19.902   0.728   2.745  1.00  9.31           H
ATOM    994 2HB  TRP A 185      20.505   2.356   2.396  1.00  9.31           H
ATOM    995  CG  TRP A 185      18.393   2.153   2.330  1.00  9.31           C
ATOM    996  CD1 TRP A 185      17.294   1.455   2.684  1.00  9.31           C
ATOM    997  HD1 TRP A 185      17.289   0.390   2.885  1.00  9.31           H
ATOM    998  CD2 TRP A 185      17.937   3.506   2.141  1.00  9.31           C
ATOM    999  NE1 TRP A 185      16.180   2.242   2.720  1.00  9.31           N
ATOM   1000  HE1 TRP A 185      15.255   1.894   2.932  1.00  9.31           H
ATOM   1001  CE2 TRP A 185      16.535   3.519   2.389  1.00  9.31           C
ATOM   1002  CE3 TRP A 185      18.571   4.712   1.784  1.00  9.31           C
ATOM   1003  HE3 TRP A 185      19.631   4.735   1.609  1.00  9.31           H
ATOM   1004  CZ2 TRP A 185      15.761   4.691   2.277  1.00  9.31           C
ATOM   1005  HZ2 TRP A 185      14.697   4.672   2.464  1.00  9.31           H
ATOM   1006  CZ3 TRP A 185      17.805   5.885   1.661  1.00  9.31           C
ATOM   1007  HZ3 TRP A 185      18.293   6.803   1.380  1.00  9.31           H
ATOM   1008  CH2 TRP A 185      16.400   5.864   1.912  1.00  9.31           C
ATOM   1009  HH2 TRP A 185      15.825   6.773   1.809  1.00  9.31           H
ATOM   1010  N   PHE A 186      20.983   3.241  -0.197  1.00 -6.70           N
ATOM   1011  H   PHE A 186      21.784   3.003   0.379  1.00 -6.70           H
ATOM   1012  CA  PHE A 186      20.994   4.469  -0.982  1.00 -6.70           C
ATOM   1013  HA  PHE A 186      20.079   5.025  -0.774  1.00 -6.70           H
ATOM   1014  C   PHE A 186      20.986   4.170  -2.469  1.00 -6.70           C
ATOM   1015  O   PHE A 186      20.328   4.873  -3.218  1.00 -6.70           O
ATOM   1016  CB  PHE A 186      22.184   5.359  -0.619  1.00 -6.70           C
ATOM   1017 1HB  PHE A 186      23.038   4.735  -0.353  1.00 -6.70           H
ATOM   1018 2HB  PHE A 186      22.449   5.945  -1.499  1.00 -6.70           H
ATOM   1019  CG  PHE A 186      21.879   6.327   0.490  1.00 -6.70           C
ATOM   1020  CD1 PHE A 186      21.961   5.948   1.842  1.00 -6.70           C
ATOM   1021  HD1 PHE A 186      22.290   4.959   2.105  1.00 -6.70           H
ATOM   1022  CD2 PHE A 186      21.448   7.625   0.176  1.00 -6.70           C
ATOM   1023  HD2 PHE A 186      21.390   7.940  -0.856  1.00 -6.70           H
ATOM   1024  CE1 PHE A 186      21.576   6.838   2.870  1.00 -6.70           C
ATOM   1025  HE1 PHE A 186      21.624   6.526   3.900  1.00 -6.70           H
ATOM   1026  CE2 PHE A 186      21.062   8.521   1.197  1.00 -6.70           C
ATOM   1027  HE2 PHE A 186      20.710   9.504   0.941  1.00 -6.70           H
ATOM   1028  CZ  PHE A 186      21.117   8.126   2.544  1.00 -6.70           C
ATOM   1029  HZ  PHE A 186      20.802   8.804   3.320  1.00 -6.70           H
ATOM   1030  N   GLN A 187      21.663   3.121  -2.907  1.00-14.60           N
ATOM   1031  H   GLN A 187      22.206   2.556  -2.260  1.00-14.60           H
ATOM   1032  CA  GLN A 187      21.628   2.753  -4.318  1.00-14.60           C
ATOM   1033  HA  GLN A 187      21.924   3.608  -4.926  1.00-14.60           H
ATOM   1034  C   GLN A 187      20.212   2.363  -4.730  1.00-14.60           C
ATOM   1035  O   GLN A 187      19.689   2.904  -5.699  1.00-14.60           O
ATOM   1036  CB  GLN A 187      22.587   1.594  -4.570  1.00-14.60           C
ATOM   1037 1HB  GLN A 187      22.428   0.842  -3.799  1.00-14.60           H
ATOM   1038 2HB  GLN A 187      22.356   1.146  -5.530  1.00-14.60           H
ATOM   1039  CG  GLN A 187      24.049   2.005  -4.576  1.00-14.60           C
ATOM   1040 1HG  GLN A 187      24.248   2.607  -5.462  1.00-14.60           H
ATOM   1041 2HG  GLN A 187      24.261   2.603  -3.693  1.00-14.60           H
ATOM   1042  CD  GLN A 187      24.966   0.806  -4.566  1.00-14.60           C
ATOM   1043  OE1 GLN A 187      24.918  -0.021  -3.672  1.00-14.60           O
ATOM   1044  NE2 GLN A 187      25.845   0.727  -5.522  1.00-14.60           N
ATOM   1045 1HE2 GLN A 187      26.393  -0.115  -5.595  1.00-14.60           H
ATOM   1046 2HE2 GLN A 187      25.965   1.486  -6.178  1.00-14.60           H
ATOM   1047  N   ASN A 188      19.561   1.493  -3.966  1.00-32.74           N
ATOM   1048  H   ASN A 188      20.021   1.084  -3.156  1.00-32.74           H
ATOM   1049  CA  ASN A 188      18.196   1.079  -4.298  1.00-32.74           C
ATOM   1050  HA  ASN A 188      18.190   0.673  -5.305  1.00-32.74           H
ATOM   1051  C   ASN A 188      17.233   2.266  -4.289  1.00-32.74           C
ATOM   1052  O   ASN A 188      16.348   2.358  -5.132  1.00-32.74           O
ATOM   1053  CB  ASN A 188      17.701  -0.016  -3.345  1.00-32.74           C
ATOM   1054 1HB  ASN A 188      17.895   0.281  -2.316  1.00-32.74           H
ATOM   1055 2HB  ASN A 188      16.626  -0.131  -3.475  1.00-32.74           H
ATOM   1056  CG  ASN A 188      18.343  -1.359  -3.611  1.00-32.74           C
ATOM   1057  OD1 ASN A 188      18.480  -1.796  -4.749  1.00-32.74           O
ATOM   1058  ND2 ASN A 188      18.741  -2.028  -2.568  1.00-32.74           N
ATOM   1059 1HD2 ASN A 188      19.141  -2.943  -2.704  1.00-32.74           H
ATOM   1060 2HD2 ASN A 188      18.631  -1.634  -1.649  1.00-32.74           H
ATOM   1061  N   ARG A 189      17.422   3.212  -3.379  1.00 -9.97           N
ATOM   1062  H   ARG A 189      18.144   3.089  -2.673  1.00 -9.97           H
ATOM   1063  CA  ARG A 189      16.563   4.399  -3.329  1.00 -9.97           C
ATOM   1064  HA  ARG A 189      15.532   4.052  -3.399  1.00 -9.97           H
ATOM   1065  C   ARG A 189      16.790   5.366  -4.491  1.00 -9.97           C
ATOM   1066  O   ARG A 189      15.879   6.082  -4.910  1.00 -9.97           O
ATOM   1067  CB  ARG A 189      16.755   5.107  -1.983  1.00 -9.97           C
ATOM   1068 1HB  ARG A 189      16.877   4.350  -1.208  1.00 -9.97           H
ATOM   1069 2HB  ARG A 189      17.666   5.703  -2.022  1.00 -9.97           H
ATOM   1070  CG  ARG A 189      15.587   5.994  -1.575  1.00 -9.97           C
ATOM   1071 1HG  ARG A 189      15.898   6.638  -0.754  1.00 -9.97           H
ATOM   1072 2HG  ARG A 189      15.289   6.617  -2.415  1.00 -9.97           H
ATOM   1073  CD  ARG A 189      14.397   5.160  -1.121  1.00 -9.97           C
ATOM   1074 1HD  ARG A 189      14.111   4.478  -1.920  1.00 -9.97           H
ATOM   1075 2HD  ARG A 189      14.685   4.569  -0.251  1.00 -9.97           H
ATOM   1076  NE  ARG A 189      13.259   6.017  -0.772  1.00 -9.97           N
ATOM   1077  HE  ARG A 189      13.428   6.732  -0.068  1.00 -9.97           H
ATOM   1078  CZ  ARG A 189      12.038   5.967  -1.283  1.00 -9.97           C
ATOM   1079  NH1 ARG A 189      11.150   6.814  -0.860  1.00 -9.97           N
ATOM   1080 1HH1 ARG A 189      11.388   7.449  -0.100  1.00 -9.97           H
ATOM   1081 2HH1 ARG A 189      10.228   6.821  -1.271  1.00 -9.97           H
ATOM   1082  NH2 ARG A 189      11.657   5.113  -2.193  1.00 -9.97           N
ATOM   1083 1HH2 ARG A 189      12.313   4.444  -2.563  1.00 -9.97           H
ATOM   1084 2HH2 ARG A 189      10.701   5.116  -2.518  1.00 -9.97           H
ATOM   1085  N   ARG A 190      17.998   5.396  -5.038  1.00 -6.40           N
ATOM   1086  H   ARG A 190      18.734   4.818  -4.641  1.00 -6.40           H
ATOM   1087  CA  ARG A 190      18.289   6.222  -6.217  1.00 -6.40           C
ATOM   1088  HA  ARG A 190      17.816   7.197  -6.102  1.00 -6.40           H
ATOM   1089  C   ARG A 190      17.725   5.595  -7.483  1.00 -6.40           C
ATOM   1090  O   ARG A 190      17.355   6.321  -8.413  1.00 -6.40           O
ATOM   1091  CB  ARG A 190      19.796   6.421  -6.394  1.00 -6.40           C
ATOM   1092 1HB  ARG A 190      20.285   5.447  -6.369  1.00 -6.40           H
ATOM   1093 2HB  ARG A 190      19.973   6.868  -7.373  1.00 -6.40           H
ATOM   1094  CG  ARG A 190      20.417   7.324  -5.336  1.00 -6.40           C
ATOM   1095 1HG  ARG A 190      20.014   8.331  -5.440  1.00 -6.40           H
ATOM   1096 2HG  ARG A 190      20.157   6.955  -4.351  1.00 -6.40           H
ATOM   1097  CD  ARG A 190      21.932   7.372  -5.448  1.00 -6.40           C
ATOM   1098 1HD  ARG A 190      22.348   7.862  -4.571  1.00 -6.40           H
ATOM   1099 2HD  ARG A 190      22.315   6.350  -5.491  1.00 -6.40           H
ATOM   1100  NE  ARG A 190      22.335   8.097  -6.656  1.00 -6.40           N
ATOM   1101  HE  ARG A 190      22.504   7.530  -7.478  1.00 -6.40           H
ATOM   1102  CZ  ARG A 190      22.457   9.408  -6.801  1.00 -6.40           C
ATOM   1103  NH1 ARG A 190      22.748   9.867  -7.980  1.00 -6.40           N
ATOM   1104 1HH1 ARG A 190      22.895   9.200  -8.734  1.00 -6.40           H
ATOM   1105 2HH1 ARG A 190      22.782  10.857  -8.159  1.00 -6.40           H
ATOM   1106  NH2 ARG A 190      22.253  10.272  -5.842  1.00 -6.40           N
ATOM   1107 1HH2 ARG A 190      22.056   9.928  -4.910  1.00 -6.40           H
ATOM   1108 2HH2 ARG A 190      22.274  11.255  -6.043  1.00 -6.40           H
ATOM   1109  N   TYR A 191      17.638   4.274  -7.537  1.00 29.54           N
ATOM   1110  H   TYR A 191      17.967   3.712  -6.760  1.00 29.54           H
ATOM   1111  CA  TYR A 191      17.083   3.603  -8.711  1.00 29.54           C
ATOM   1112  HA  TYR A 191      17.599   3.977  -9.595  1.00 29.54           H
ATOM   1113  C   TYR A 191      15.598   3.920  -8.857  1.00 29.54           C
ATOM   1114  O   TYR A 191      14.900   4.226  -7.889  1.00 29.54           O
ATOM   1115  CB  TYR A 191      17.290   2.089  -8.637  1.00 29.54           C
ATOM   1116 1HB  TYR A 191      16.742   1.712  -7.775  1.00 29.54           H
ATOM   1117 2HB  TYR A 191      16.872   1.631  -9.534  1.00 29.54           H
ATOM   1118  CG  TYR A 191      18.738   1.660  -8.495  1.00 29.54           C
ATOM   1119  CD1 TYR A 191      19.055   0.501  -7.758  1.00 29.54           C
ATOM   1120  HD1 TYR A 191      18.260  -0.098  -7.338  1.00 29.54           H
ATOM   1121  CD2 TYR A 191      19.802   2.413  -9.051  1.00 29.54           C
ATOM   1122  HD2 TYR A 191      19.608   3.296  -9.642  1.00 29.54           H
ATOM   1123  CE1 TYR A 191      20.403   0.122  -7.537  1.00 29.54           C
ATOM   1124  HE1 TYR A 191      20.635  -0.760  -6.960  1.00 29.54           H
ATOM   1125  CE2 TYR A 191      21.147   2.044  -8.818  1.00 29.54           C
ATOM   1126  HE2 TYR A 191      21.948   2.651  -9.206  1.00 29.54           H
ATOM   1127  CZ  TYR A 191      21.429   0.896  -8.076  1.00 29.54           C
ATOM   1128  OH  TYR A 191      22.732   0.520  -7.897  1.00 29.54           O
ATOM   1129  HH  TYR A 191      23.323   1.050  -8.438  1.00 29.54           H
ATOM   1130  N   LYS A 192      15.120   3.909 -10.091  0.91 13.84           N
ATOM   1131  H   LYS A 192      15.720   3.633 -10.852  0.91 13.84           H
ATOM   1132  CA  LYS A 192      13.740   4.299 -10.380  0.91 13.84           C
ATOM   1133  HA  LYS A 192      13.510   5.221  -9.846  0.91 13.84           H
ATOM   1134  C   LYS A 192      12.779   3.205  -9.932  0.91 13.84           C
ATOM   1135  O   LYS A 192      13.030   2.027 -10.189  0.91 13.84           O
ATOM   1136  CB  LYS A 192      13.577   4.528 -11.885  0.91 13.84           C
ATOM   1137 1HB  LYS A 192      13.752   3.581 -12.386  0.91 13.84           H
ATOM   1138 2HB  LYS A 192      12.549   4.835 -12.086  0.91 13.84           H
ATOM   1139  CG  LYS A 192      14.535   5.572 -12.468  0.91 13.84           C
ATOM   1140 1HG  LYS A 192      14.362   6.523 -11.965  0.91 13.84           H
ATOM   1141 2HG  LYS A 192      15.566   5.268 -12.290  0.91 13.84           H
ATOM   1142  CD  LYS A 192      14.339   5.770 -13.970  0.91 13.84           C
ATOM   1143 1HD  LYS A 192      13.287   5.983 -14.152  0.91 13.84           H
ATOM   1144 2HD  LYS A 192      14.921   6.637 -14.286  0.91 13.84           H
ATOM   1145  CE  LYS A 192      14.750   4.566 -14.830  0.91 13.84           C
ATOM   1146 1HE  LYS A 192      14.167   3.691 -14.533  0.91 13.84           H
ATOM   1147 2HE  LYS A 192      14.488   4.792 -15.866  0.91 13.84           H
ATOM   1148  NZ  LYS A 192      16.212   4.221 -14.786  0.91 13.84           N
ATOM   1149 1HZ  LYS A 192      16.411   3.518 -15.489  0.91 13.84           H
ATOM   1150 2HZ  LYS A 192      16.473   3.870 -13.876  0.91 13.84           H
ATOM   1151 3HZ  LYS A 192      16.766   5.046 -14.989  0.91 13.84           H
ATOM   1152  N   CYS A 193      11.680   3.588  -9.304  0.91  5.68           N
ATOM   1153  H   CYS A 193      11.553   4.558  -9.066  0.91  5.68           H
ATOM   1154  CA  CYS A 193      10.584   2.666  -9.019  0.91  5.68           C
ATOM   1155  HA  CYS A 193      10.955   1.654  -8.851  0.91  5.68           H
ATOM   1156  C   CYS A 193       9.660   2.685 -10.235  0.91  5.68           C
ATOM   1157  O   CYS A 193       9.914   3.428 -11.191  0.91  5.68           O
ATOM   1158  CB  CYS A 193       9.824   3.147  -7.781  0.91  5.68           C
ATOM   1159 1HB  CYS A 193       9.039   2.429  -7.539  0.91  5.68           H
ATOM   1160 2HB  CYS A 193      10.521   3.175  -6.946  0.91  5.68           H
ATOM   1161  SG  CYS A 193       9.079   4.786  -7.979  0.91  5.68           S
ATOM   1162  HG  CYS A 193       8.143   4.418  -8.872  0.91  5.68           H
ATOM   1163  N   LYS A 194       8.551   1.960 -10.171  0.91 23.23           N
ATOM   1164  H   LYS A 194       8.406   1.338  -9.378  0.91 23.23           H
ATOM   1165  CA  LYS A 194       7.509   2.046 -11.196  0.91 23.23           C
ATOM   1166  HA  LYS A 194       7.956   1.777 -12.150  0.91 23.23           H
ATOM   1167  C   LYS A 194       6.952   3.462 -11.329  0.91 23.23           C
ATOM   1168  O   LYS A 194       6.929   4.243 -10.370  0.91 23.23           O
ATOM   1169  CB  LYS A 194       6.380   1.053 -10.887  0.91 23.23           C
ATOM   1170 1HB  LYS A 194       5.711   1.006 -11.747  0.91 23.23           H
ATOM   1171 2HB  LYS A 194       6.825   0.068 -10.746  0.91 23.23           H
ATOM   1172  CG  LYS A 194       5.548   1.395  -9.648  0.91 23.23           C
ATOM   1173 1HG  LYS A 194       6.208   1.524  -8.790  0.91 23.23           H
ATOM   1174 2HG  LYS A 194       5.005   2.325  -9.822  0.91 23.23           H
ATOM   1175  CD  LYS A 194       4.554   0.295  -9.335  0.91 23.23           C
ATOM   1176 1HD  LYS A 194       3.934   0.110 -10.210  0.91 23.23           H
ATOM   1177 2HD  LYS A 194       5.100  -0.614  -9.079  0.91 23.23           H
ATOM   1178  CE  LYS A 194       3.669   0.693  -8.167  0.91 23.23           C
ATOM   1179 1HE  LYS A 194       4.303   0.991  -7.329  0.91 23.23           H
ATOM   1180 2HE  LYS A 194       3.049   1.545  -8.455  0.91 23.23           H
ATOM   1181  NZ  LYS A 194       2.796  -0.439  -7.728  0.91 23.23           N
ATOM   1182 1HZ  LYS A 194       2.250  -0.164  -6.920  0.91 23.23           H
ATOM   1183 2HZ  LYS A 194       3.369  -1.230  -7.473  0.91 23.23           H
ATOM   1184 3HZ  LYS A 194       2.159  -0.706  -8.470  0.91 23.23           H
ATOM   1185  N   ARG A 195       6.528   3.811 -12.533  0.91 -2.52           N
ATOM   1186  H   ARG A 195       6.632   3.144 -13.296  0.91 -2.52           H
ATOM   1187  CA  ARG A 195       5.915   5.113 -12.805  0.91 -2.52           C
ATOM   1188  HA  ARG A 195       6.471   5.895 -12.288  0.91 -2.52           H
ATOM   1189  C   ARG A 195       4.468   5.118 -12.323  0.91 -2.52           C
ATOM   1190  O   ARG A 195       3.685   4.246 -12.699  0.91 -2.52           O
ATOM   1191  CB  ARG A 195       5.956   5.358 -14.313  0.91 -2.52           C
ATOM   1192 1HB  ARG A 195       6.989   5.291 -14.656  0.91 -2.52           H
ATOM   1193 2HB  ARG A 195       5.392   4.558 -14.790  0.91 -2.52           H
ATOM   1194  CG  ARG A 195       5.367   6.681 -14.768  0.91 -2.52           C
ATOM   1195 1HG  ARG A 195       4.386   6.814 -14.318  0.91 -2.52           H
ATOM   1196 2HG  ARG A 195       6.014   7.510 -14.480  0.91 -2.52           H
ATOM   1197  CD  ARG A 195       5.202   6.637 -16.271  0.91 -2.52           C
ATOM   1198 1HD  ARG A 195       6.187   6.683 -16.731  0.91 -2.52           H
ATOM   1199 2HD  ARG A 195       4.744   5.686 -16.544  0.91 -2.52           H
ATOM   1200  NE  ARG A 195       4.357   7.719 -16.789  0.91 -2.52           N
ATOM   1201  HE  ARG A 195       4.826   8.530 -17.158  0.91 -2.52           H
ATOM   1202  CZ  ARG A 195       3.033   7.703 -16.852  0.91 -2.52           C
ATOM   1203  NH1 ARG A 195       2.427   8.693 -17.426  0.91 -2.52           N
ATOM   1204 1HH1 ARG A 195       2.960   9.423 -17.881  0.91 -2.52           H
ATOM   1205 2HH1 ARG A 195       1.416   8.714 -17.426  0.91 -2.52           H
ATOM   1206  NH2 ARG A 195       2.280   6.754 -16.362  0.91 -2.52           N
ATOM   1207 1HH2 ARG A 195       2.696   5.985 -15.864  0.91 -2.52           H
ATOM   1208 2HH2 ARG A 195       1.279   6.814 -16.481  0.91 -2.52           H
ATOM   1209  N   GLN A 196       4.123   6.123 -11.532  0.91 17.31           N
ATOM   1210  H   GLN A 196       4.825   6.799 -11.266  0.91 17.31           H
ATOM   1211  CA  GLN A 196       2.772   6.305 -11.001  0.91 17.31           C
ATOM   1212  HA  GLN A 196       2.462   5.395 -10.490  0.91 17.31           H
ATOM   1213  C   GLN A 196       1.762   6.597 -12.108  0.91 17.31           C
ATOM   1214  O   GLN A 196       2.082   7.198 -13.140  0.91 17.31           O
ATOM   1215  CB  GLN A 196       2.749   7.472 -10.007  0.91 17.31           C
ATOM   1216 1HB  GLN A 196       3.199   8.335 -10.493  0.91 17.31           H
ATOM   1217 2HB  GLN A 196       1.709   7.716  -9.786  0.91 17.31           H
ATOM   1218  CG  GLN A 196       3.457   7.229  -8.670  0.91 17.31           C
ATOM   1219 1HG  GLN A 196       3.311   8.101  -8.034  0.91 17.31           H
ATOM   1220 2HG  GLN A 196       2.996   6.370  -8.184  0.91 17.31           H
ATOM   1221  CD  GLN A 196       4.946   6.965  -8.799  0.91 17.31           C
ATOM   1222  OE1 GLN A 196       5.662   7.647  -9.536  0.91 17.31           O
ATOM   1223  NE2 GLN A 196       5.408   5.933  -8.152  0.91 17.31           N
ATOM   1224 1HE2 GLN A 196       6.386   5.709  -8.228  0.91 17.31           H
ATOM   1225 2HE2 GLN A 196       4.781   5.353  -7.604  0.91 17.31           H
ATOM   1226  N   ARG A 197       0.526   6.185 -11.871  0.91 10.09           N
ATOM   1227  H   ARG A 197       0.313   5.769 -10.963  0.91 10.09           H
ATOM   1228  CA  ARG A 197      -0.557   6.259 -12.851  0.91 10.09           C
ATOM   1229  HA  ARG A 197      -0.215   6.740 -13.767  0.91 10.09           H
ATOM   1230  C   ARG A 197      -1.701   7.069 -12.254  0.91 10.09           C
ATOM   1231  O   ARG A 197      -1.722   7.290 -11.045  0.91 10.09           O
ATOM   1232  CB  ARG A 197      -1.022   4.829 -13.160  0.91 10.09           C
ATOM   1233 1HB  ARG A 197      -1.422   4.401 -12.242  0.91 10.09           H
ATOM   1234 2HB  ARG A 197      -1.822   4.865 -13.898  0.91 10.09           H
ATOM   1235  CG  ARG A 197       0.080   3.904 -13.674  0.91 10.09           C
ATOM   1236 1HG  ARG A 197       0.521   4.332 -14.574  0.91 10.09           H
ATOM   1237 2HG  ARG A 197       0.854   3.807 -12.912  0.91 10.09           H
ATOM   1238  CD  ARG A 197      -0.452   2.515 -13.987  0.91 10.09           C
ATOM   1239 1HD  ARG A 197      -0.985   2.129 -13.118  0.91 10.09           H
ATOM   1240 2HD  ARG A 197      -1.146   2.581 -14.827  0.91 10.09           H
ATOM   1241  NE  ARG A 197       0.640   1.590 -14.322  0.91 10.09           N
ATOM   1242  HE  ARG A 197       1.577   1.965 -14.302  0.91 10.09           H
ATOM   1243  CZ  ARG A 197       0.517   0.311 -14.654  0.91 10.09           C
ATOM   1244  NH1 ARG A 197       1.596  -0.386 -14.862  0.91 10.09           N
ATOM   1245 1HH1 ARG A 197       2.506   0.019 -14.716  0.91 10.09           H
ATOM   1246 2HH1 ARG A 197       1.520  -1.347 -15.157  0.91 10.09           H
ATOM   1247  NH2 ARG A 197      -0.635  -0.280 -14.821  0.91 10.09           N
ATOM   1248 1HH2 ARG A 197      -1.489   0.254 -14.749  0.91 10.09           H
ATOM   1249 2HH2 ARG A 197      -0.679  -1.276 -15.005  0.91 10.09           H
ATOM   1250  N   GLN A 198      -2.663   7.476 -13.065  0.91 33.72           N
ATOM   1251  H   GLN A 198      -2.603   7.284 -14.060  0.91 33.72           H
ATOM   1252  CA  GLN A 198      -3.875   8.129 -12.569  0.91 33.72           C
ATOM   1253  HA  GLN A 198      -4.111   7.745 -11.577  0.91 33.72           H
ATOM   1254  C   GLN A 198      -4.982   7.732 -13.534  0.91 33.72           C
ATOM   1255  O   GLN A 198      -4.675   7.424 -14.686  0.91 33.72           O
ATOM   1256  CB  GLN A 198      -3.701   9.652 -12.484  0.91 33.72           C
ATOM   1257 1HB  GLN A 198      -4.563  10.064 -11.961  0.91 33.72           H
ATOM   1258 2HB  GLN A 198      -2.823   9.846 -11.867  0.91 33.72           H
ATOM   1259  CG  GLN A 198      -3.517  10.416 -13.808  0.91 33.72           C
ATOM   1260 1HG  GLN A 198      -3.067  11.382 -13.583  0.91 33.72           H
ATOM   1261 2HG  GLN A 198      -2.836   9.867 -14.455  0.91 33.72           H
ATOM   1262  CD  GLN A 198      -4.819  10.676 -14.552  0.91 33.72           C
ATOM   1263  OE1 GLN A 198      -5.845  10.973 -13.960  0.91 33.72           O
ATOM   1264  NE2 GLN A 198      -4.785  10.579 -15.851  0.91 33.72           N
ATOM   1265 1HE2 GLN A 198      -5.618  10.788 -16.373  0.91 33.72           H
ATOM   1266 2HE2 GLN A 198      -3.931  10.315 -16.323  0.91 33.72           H
ATOM   1267  N   ASP A 199      -6.228   7.695 -13.090  0.91 34.22           N
ATOM   1268  H   ASP A 199      -6.457   7.973 -12.146  0.91 34.22           H
ATOM   1269  CA  ASP A 199      -7.323   7.244 -13.943  0.91 34.22           C
ATOM   1270  HA  ASP A 199      -7.122   7.544 -14.972  0.91 34.22           H
ATOM   1271  C   ASP A 199      -8.653   7.851 -13.496  0.91 34.22           C
ATOM   1272  O   ASP A 199      -8.714   8.584 -12.502  0.91 34.22           O
ATOM   1273  CB  ASP A 199      -7.413   5.714 -13.895  0.91 34.22           C
ATOM   1274 1HB  ASP A 199      -6.447   5.326 -13.577  0.91 34.22           H
ATOM   1275 2HB  ASP A 199      -8.164   5.412 -13.163  0.91 34.22           H
ATOM   1276  CG  ASP A 199      -7.731   5.111 -15.254  0.91 34.22           C
ATOM   1277  OD1 ASP A 199      -8.555   5.686 -16.000  0.91 34.22           O
ATOM   1278  OD2 ASP A 199      -7.102   4.105 -15.639  0.91 34.22           O
ATOM   1279  N   GLN A 200      -9.720   7.495 -14.195  0.91 -1.13           N
ATOM   1280  H   GLN A 200      -9.599   6.861 -14.981  0.91 -1.13           H
ATOM   1281  CA  GLN A 200     -11.078   7.877 -13.840  0.91 -1.13           C
ATOM   1282  HA  GLN A 200     -11.070   8.468 -12.925  0.91 -1.13           H
ATOM   1283  C   GLN A 200     -11.843   6.584 -13.595  0.91 -1.13           C
ATOM   1284  O   GLN A 200     -11.557   5.565 -14.214  0.91 -1.13           O
ATOM   1285  CB  GLN A 200     -11.731   8.679 -14.966  0.91 -1.13           C
ATOM   1286 1HB  GLN A 200     -11.776   8.070 -15.868  0.91 -1.13           H
ATOM   1287 2HB  GLN A 200     -12.744   8.927 -14.659  0.91 -1.13           H
ATOM   1288  CG  GLN A 200     -11.000   9.966 -15.283  0.91 -1.13           C
ATOM   1289 1HG  GLN A 200     -10.787  10.474 -14.346  0.91 -1.13           H
ATOM   1290 2HG  GLN A 200     -10.057   9.741 -15.781  0.91 -1.13           H
ATOM   1291  CD  GLN A 200     -11.816  10.893 -16.150  0.91 -1.13           C
ATOM   1292  OE1 GLN A 200     -12.175  10.577 -17.280  0.91 -1.13           O
ATOM   1293  NE2 GLN A 200     -12.141  12.042 -15.617  0.91 -1.13           N
ATOM   1294 1HE2 GLN A 200     -12.751  12.665 -16.128  0.91 -1.13           H
ATOM   1295 2HE2 GLN A 200     -11.793  12.287 -14.705  0.91 -1.13           H
ATOM   1296  N   THR A 201     -12.819   6.619 -12.703  1.00 28.74           N
ATOM   1297  H   THR A 201     -13.054   7.487 -12.241  1.00 28.74           H
ATOM   1298  CA  THR A 201     -13.551   5.427 -12.271  1.00 28.74           C
ATOM   1299  HA  THR A 201     -12.934   4.536 -12.394  1.00 28.74           H
ATOM   1300  C   THR A 201     -14.852   5.239 -13.047  1.00 28.74           C
ATOM   1301  O   THR A 201     -15.727   4.467 -12.663  1.00 28.74           O
ATOM   1302  CB  THR A 201     -13.896   5.604 -10.781  1.00 28.74           C
ATOM   1303  HB  THR A 201     -14.491   4.763 -10.427  1.00 28.74           H
ATOM   1304  OG1 THR A 201     -14.609   6.834 -10.623  1.00 28.74           O
ATOM   1305  HG1 THR A 201     -14.801   6.942  -9.682  1.00 28.74           H
ATOM   1306  CG2 THR A 201     -12.636   5.744  -9.934  1.00 28.74           C
ATOM   1307 1HG2 THR A 201     -12.896   5.606  -8.884  1.00 28.74           H
ATOM   1308 2HG2 THR A 201     -12.197   6.732 -10.063  1.00 28.74           H
ATOM   1309 3HG2 THR A 201     -11.907   4.987 -10.216  1.00 28.74           H
ATOM   1310  N   LEU A 202     -15.004   5.995 -14.125  1.00  1.55           N
ATOM   1311  H   LEU A 202     -14.198   6.467 -14.505  1.00  1.55           H
ATOM   1312  CA  LEU A 202     -16.311   6.245 -14.737  1.00  1.55           C
ATOM   1313  HA  LEU A 202     -16.952   6.676 -13.974  1.00  1.55           H
ATOM   1314  C   LEU A 202     -17.062   5.033 -15.265  1.00  1.55           C
ATOM   1315  O   LEU A 202     -18.293   5.040 -15.285  1.00  1.55           O
ATOM   1316  CB  LEU A 202     -16.168   7.268 -15.865  1.00  1.55           C
ATOM   1317 1HB  LEU A 202     -15.422   6.899 -16.569  1.00  1.55           H
ATOM   1318 2HB  LEU A 202     -17.120   7.327 -16.391  1.00  1.55           H
ATOM   1319  CG  LEU A 202     -15.787   8.693 -15.441  1.00  1.55           C
ATOM   1320  HG  LEU A 202     -14.869   8.649 -14.862  1.00  1.55           H
ATOM   1321  CD1 LEU A 202     -15.531   9.536 -16.677  1.00  1.55           C
ATOM   1322 1HD1 LEU A 202     -15.231  10.542 -16.381  1.00  1.55           H
ATOM   1323 2HD1 LEU A 202     -16.434   9.595 -17.287  1.00  1.55           H
ATOM   1324 3HD1 LEU A 202     -14.726   9.094 -17.266  1.00  1.55           H
ATOM   1325  CD2 LEU A 202     -16.860   9.357 -14.583  1.00  1.55           C
ATOM   1326 1HD2 LEU A 202     -16.565  10.383 -14.361  1.00  1.55           H
ATOM   1327 2HD2 LEU A 202     -16.969   8.829 -13.637  1.00  1.55           H
ATOM   1328 3HD2 LEU A 202     -17.815   9.367 -15.108  1.00  1.55           H
ATOM   1329  N   GLU A 203     -16.353   3.973 -15.616  1.00 -5.69           N
ATOM   1330  H   GLU A 203     -15.344   4.004 -15.566  1.00 -5.69           H
ATOM   1331  CA  GLU A 203     -17.002   2.740 -16.063  1.00 -5.69           C
ATOM   1332  HA  GLU A 203     -17.656   2.961 -16.907  1.00 -5.69           H
ATOM   1333  C   GLU A 203     -17.856   2.138 -14.949  1.00 -5.69           C
ATOM   1334  O   GLU A 203     -18.924   1.596 -15.210  1.00 -5.69           O
ATOM   1335  CB  GLU A 203     -15.939   1.734 -16.501  1.00 -5.69           C
ATOM   1336 1HB  GLU A 203     -15.247   1.583 -15.672  1.00 -5.69           H
ATOM   1337 2HB  GLU A 203     -16.423   0.787 -16.736  1.00 -5.69           H
ATOM   1338  CG  GLU A 203     -15.157   2.205 -17.719  1.00 -5.69           C
ATOM   1339 1HG  GLU A 203     -15.840   2.307 -18.563  1.00 -5.69           H
ATOM   1340 2HG  GLU A 203     -14.729   3.184 -17.506  1.00 -5.69           H
ATOM   1341  CD  GLU A 203     -14.018   1.279 -18.101  1.00 -5.69           C
ATOM   1342  OE1 GLU A 203     -13.933   0.128 -17.622  1.00 -5.69           O
ATOM   1343  OE2 GLU A 203     -13.151   1.727 -18.884  1.00 -5.69           O
ATOM   1344  N   LEU A 204     -17.414   2.293 -13.706  1.00  8.11           N
ATOM   1345  H   LEU A 204     -16.535   2.771 -13.549  1.00  8.11           H
ATOM   1346  CA  LEU A 204     -18.155   1.814 -12.538  1.00  8.11           C
ATOM   1347  HA  LEU A 204     -18.663   0.880 -12.779  1.00  8.11           H
ATOM   1348  C   LEU A 204     -19.190   2.833 -12.078  1.00  8.11           C
ATOM   1349  O   LEU A 204     -20.147   2.490 -11.388  1.00  8.11           O
ATOM   1350  CB  LEU A 204     -17.193   1.589 -11.368  1.00  8.11           C
ATOM   1351 1HB  LEU A 204     -16.702   2.539 -11.174  1.00  8.11           H
ATOM   1352 2HB  LEU A 204     -17.790   1.345 -10.490  1.00  8.11           H
ATOM   1353  CG  LEU A 204     -16.095   0.526 -11.482  1.00  8.11           C
ATOM   1354  HG  LEU A 204     -15.541   0.683 -12.407  1.00  8.11           H
ATOM   1355  CD1 LEU A 204     -15.133   0.688 -10.312  1.00  8.11           C
ATOM   1356 1HD1 LEU A 204     -14.330  -0.041 -10.400  1.00  8.11           H
ATOM   1357 2HD1 LEU A 204     -15.651   0.532  -9.363  1.00  8.11           H
ATOM   1358 3HD1 LEU A 204     -14.696   1.686 -10.328  1.00  8.11           H
ATOM   1359  CD2 LEU A 204     -16.675  -0.879 -11.482  1.00  8.11           C
ATOM   1360 1HD2 LEU A 204     -15.866  -1.607 -11.559  1.00  8.11           H
ATOM   1361 2HD2 LEU A 204     -17.338  -1.011 -12.336  1.00  8.11           H
ATOM   1362 3HD2 LEU A 204     -17.227  -1.057 -10.559  1.00  8.11           H
ATOM   1363  N   VAL A 205     -18.991   4.099 -12.412  1.00 15.97           N
ATOM   1364  H   VAL A 205     -18.171   4.348 -12.949  1.00 15.97           H
ATOM   1365  CA  VAL A 205     -19.942   5.141 -12.014  1.00 15.97           C
ATOM   1366  HA  VAL A 205     -20.204   5.003 -10.966  1.00 15.97           H
ATOM   1367  C   VAL A 205     -21.207   4.975 -12.858  1.00 15.97           C
ATOM   1368  O   VAL A 205     -22.323   5.100 -12.352  1.00 15.97           O
ATOM   1369  CB  VAL A 205     -19.359   6.584 -12.196  1.00 15.97           C
ATOM   1370  HB  VAL A 205     -19.113   6.732 -13.246  1.00 15.97           H
ATOM   1371  CG1 VAL A 205     -20.365   7.659 -11.772  1.00 15.97           C
ATOM   1372 1HG1 VAL A 205     -19.895   8.642 -11.813  1.00 15.97           H
ATOM   1373 2HG1 VAL A 205     -20.710   7.475 -10.753  1.00 15.97           H
ATOM   1374 3HG1 VAL A 205     -21.217   7.655 -12.449  1.00 15.97           H
ATOM   1375  CG2 VAL A 205     -18.085   6.785 -11.367  1.00 15.97           C
ATOM   1376 1HG2 VAL A 205     -17.661   7.768 -11.572  1.00 15.97           H
ATOM   1377 2HG2 VAL A 205     -17.342   6.033 -11.616  1.00 15.97           H
ATOM   1378 3HG2 VAL A 205     -18.312   6.719 -10.304  1.00 15.97           H
ATOM   1379  N   GLY A 206     -21.036   4.673 -14.138  1.00 33.93           N
ATOM   1380  H   GLY A 206     -20.097   4.534 -14.495  1.00 33.93           H
ATOM   1381  CA  GLY A 206     -22.154   4.559 -15.064  1.00 33.93           C
ATOM   1382 1HA  GLY A 206     -23.084   4.828 -14.565  1.00 33.93           H
ATOM   1383 2HA  GLY A 206     -22.000   5.266 -15.878  1.00 33.93           H
ATOM   1384  C   GLY A 206     -22.329   3.184 -15.677  1.00 33.93           C
ATOM   1385  O   GLY A 206     -21.927   2.980 -16.823  1.00 33.93           O
ATOM   1386  N   LEU A 207     -22.908   2.247 -14.939  0.87 26.31           N
ATOM   1387  H   LEU A 207     -23.217   2.468 -13.997  0.87 26.31           H
ATOM   1388  CA  LEU A 207     -23.174   0.903 -15.453  0.87 26.31           C
ATOM   1389  HA  LEU A 207     -22.334   0.581 -16.068  0.87 26.31           H
ATOM   1390  C   LEU A 207     -24.440   0.936 -16.322  0.87 26.31           C
ATOM   1391  O   LEU A 207     -25.302   1.810 -16.135  0.87 26.31           O
ATOM   1392  CB  LEU A 207     -23.361  -0.088 -14.292  0.87 26.31           C
ATOM   1393 1HB  LEU A 207     -24.173   0.280 -13.669  0.87 26.31           H
ATOM   1394 2HB  LEU A 207     -23.685  -1.036 -14.720  0.87 26.31           H
ATOM   1395  CG  LEU A 207     -22.170  -0.398 -13.369  0.87 26.31           C
ATOM   1396  HG  LEU A 207     -21.886   0.511 -12.841  0.87 26.31           H
ATOM   1397  CD1 LEU A 207     -22.577  -1.457 -12.348  0.87 26.31           C
ATOM   1398 1HD1 LEU A 207     -21.712  -1.767 -11.766  0.87 26.31           H
ATOM   1399 2HD1 LEU A 207     -22.993  -2.332 -12.852  0.87 26.31           H
ATOM   1400 3HD1 LEU A 207     -23.309  -1.043 -11.668  0.87 26.31           H
ATOM   1401  CD2 LEU A 207     -20.959  -0.912 -14.117  0.87 26.31           C
ATOM   1402 1HD2 LEU A 207     -20.152  -1.129 -13.416  0.87 26.31           H
ATOM   1403 2HD2 LEU A 207     -20.610  -0.158 -14.816  0.87 26.31           H
ATOM   1404 3HD2 LEU A 207     -21.216  -1.818 -14.660  0.87 26.31           H
ATOM   1405  N   PRO A 208     -24.574   0.007 -17.286  0.87-10.52           N
ATOM   1406  CA  PRO A 208     -25.783   0.051 -18.119  0.87-10.52           C
ATOM   1407  HA  PRO A 208     -25.947   1.055 -18.500  0.87-10.52           H
ATOM   1408  C   PRO A 208     -27.036  -0.437 -17.386  0.87-10.52           C
ATOM   1409  O   PRO A 208     -26.936  -1.054 -16.323  0.87-10.52           O
ATOM   1410  CB  PRO A 208     -25.423  -0.892 -19.269  0.87-10.52           C
ATOM   1411 1HB  PRO A 208     -26.313  -1.353 -19.697  0.87-10.52           H
ATOM   1412 2HB  PRO A 208     -24.867  -0.355 -20.036  0.87-10.52           H
ATOM   1413  CG  PRO A 208     -24.563  -1.902 -18.635  0.87-10.52           C
ATOM   1414 1HG  PRO A 208     -25.174  -2.607 -18.071  0.87-10.52           H
ATOM   1415 2HG  PRO A 208     -23.961  -2.426 -19.378  0.87-10.52           H
ATOM   1416  CD  PRO A 208     -23.691  -1.102 -17.704  0.87-10.52           C
ATOM   1417 1HD  PRO A 208     -23.388  -1.712 -16.853  0.87-10.52           H
ATOM   1418 2HD  PRO A 208     -22.820  -0.715 -18.234  0.87-10.52           H
ATOM   1419  N   PRO A 209     -28.235  -0.193 -17.952  0.87  4.58           N
ATOM   1420  CA  PRO A 209     -29.395  -0.870 -17.354  0.87  4.58           C
ATOM   1421  HA  PRO A 209     -29.550  -0.509 -16.342  0.87  4.58           H
ATOM   1422  C   PRO A 209     -29.201  -2.392 -17.416  0.87  4.58           C
ATOM   1423  O   PRO A 209     -28.762  -2.878 -18.457  0.87  4.58           O
ATOM   1424  CB  PRO A 209     -30.550  -0.444 -18.267  0.87  4.58           C
ATOM   1425 1HB  PRO A 209     -30.707  -1.188 -19.049  0.87  4.58           H
ATOM   1426 2HB  PRO A 209     -31.463  -0.295 -17.694  0.87  4.58           H
ATOM   1427  CG  PRO A 209     -30.087   0.830 -18.873  0.87  4.58           C
ATOM   1428 1HG  PRO A 209     -30.624   1.045 -19.797  0.87  4.58           H
ATOM   1429 2HG  PRO A 209     -30.203   1.644 -18.159  0.87  4.58           H
ATOM   1430  CD  PRO A 209     -28.638   0.588 -19.136  0.87  4.58           C
ATOM   1431 1HD  PRO A 209     -28.501   0.000 -20.045  0.87  4.58           H
ATOM   1432 2HD  PRO A 209     -28.096   1.532 -19.195  0.87  4.58           H
ATOM   1433  N   PRO A 210     -29.446  -3.149 -16.327  0.87 53.92           N
ATOM   1434  CA  PRO A 210     -29.217  -4.603 -16.308  0.87 53.92           C
ATOM   1435  HA  PRO A 210     -28.365  -4.849 -16.941  0.87 53.92           H
ATOM   1436  C   PRO A 210     -30.409  -5.519 -16.674  0.87 53.92           C
ATOM   1437  O   PRO A 210     -31.267  -5.785 -15.821  0.87 53.92           O
ATOM   1438  CB  PRO A 210     -28.806  -4.816 -14.848  0.87 53.92           C
ATOM   1439 1HB  PRO A 210     -29.006  -5.835 -14.517  0.87 53.92           H
ATOM   1440 2HB  PRO A 210     -27.748  -4.581 -14.734  0.87 53.92           H
ATOM   1441  CG  PRO A 210     -29.619  -3.843 -14.077  0.87 53.92           C
ATOM   1442 1HG  PRO A 210     -30.576  -4.289 -13.809  0.87 53.92           H
ATOM   1443 2HG  PRO A 210     -29.088  -3.537 -13.177  0.87 53.92           H
ATOM   1444  CD  PRO A 210     -29.847  -2.666 -14.991  0.87 53.92           C
ATOM   1445 1HD  PRO A 210     -30.897  -2.373 -14.983  0.87 53.92           H
ATOM   1446 2HD  PRO A 210     -29.216  -1.834 -14.686  0.87 53.92           H
ATOM   1447  N   PRO A 211     -30.523  -6.002 -17.933  0.87 38.09           N
ATOM   1448  CA  PRO A 211     -31.700  -6.870 -18.123  0.87 38.09           C
ATOM   1449  HA  PRO A 211     -32.572  -6.337 -17.742  0.87 38.09           H
ATOM   1450  C   PRO A 211     -31.689  -8.279 -17.473  0.87 38.09           C
ATOM   1451  O   PRO A 211     -32.632  -8.588 -16.728  0.87 38.09           O
ATOM   1452  CB  PRO A 211     -31.851  -6.932 -19.656  0.87 38.09           C
ATOM   1453 1HB  PRO A 211     -31.508  -7.889 -20.040  0.87 38.09           H
ATOM   1454 2HB  PRO A 211     -32.887  -6.767 -19.949  0.87 38.09           H
ATOM   1455  CG  PRO A 211     -30.971  -5.830 -20.176  0.87 38.09           C
ATOM   1456 1HG  PRO A 211     -30.635  -6.040 -21.191  0.87 38.09           H
ATOM   1457 2HG  PRO A 211     -31.501  -4.877 -20.132  0.87 38.09           H
ATOM   1458  CD  PRO A 211     -29.823  -5.822 -19.217  0.87 38.09           C
ATOM   1459 1HD  PRO A 211     -29.140  -6.647 -19.414  0.87 38.09           H
ATOM   1460 2HD  PRO A 211     -29.295  -4.881 -19.272  0.87 38.09           H
ATOM   1461  N   PRO A 212     -30.705  -9.172 -17.754  0.87 23.59           N
ATOM   1462  CA  PRO A 212     -30.855 -10.457 -17.050  0.87 23.59           C
ATOM   1463  HA  PRO A 212     -31.845 -10.874 -17.231  0.87 23.59           H
ATOM   1464  C   PRO A 212     -30.561 -10.352 -15.548  0.87 23.59           C
ATOM   1465  O   PRO A 212     -29.805  -9.474 -15.133  0.87 23.59           O
ATOM   1466  CB  PRO A 212     -29.784 -11.338 -17.714  0.87 23.59           C
ATOM   1467 1HB  PRO A 212     -28.881 -11.347 -17.105  0.87 23.59           H
ATOM   1468 2HB  PRO A 212     -30.153 -12.351 -17.869  0.87 23.59           H
ATOM   1469  CG  PRO A 212     -29.489 -10.689 -18.988  0.87 23.59           C
ATOM   1470 1HG  PRO A 212     -28.512 -10.988 -19.366  0.87 23.59           H
ATOM   1471 2HG  PRO A 212     -30.274 -10.904 -19.715  0.87 23.59           H
ATOM   1472  CD  PRO A 212     -29.502  -9.248 -18.607  0.87 23.59           C
ATOM   1473 1HD  PRO A 212     -28.608  -8.982 -18.039  0.87 23.59           H
ATOM   1474 2HD  PRO A 212     -29.595  -8.635 -19.499  0.87 23.59           H
ATOM   1475  N   PRO A 213     -31.098 -11.263 -14.718  0.87 15.65           N
ATOM   1476  CA  PRO A 213     -30.802 -11.120 -13.284  0.87 15.65           C
ATOM   1477  HA  PRO A 213     -31.077 -10.109 -12.981  0.87 15.65           H
ATOM   1478  C   PRO A 213     -29.386 -11.364 -12.712  0.87 15.65           C
ATOM   1479  O   PRO A 213     -29.162 -10.990 -11.560  0.87 15.65           O
ATOM   1480  CB  PRO A 213     -31.809 -12.081 -12.647  0.87 15.65           C
ATOM   1481 1HB  PRO A 213     -31.439 -12.470 -11.699  0.87 15.65           H
ATOM   1482 2HB  PRO A 213     -32.765 -11.578 -12.503  0.87 15.65           H
ATOM   1483  CG  PRO A 213     -31.962 -13.154 -13.646  0.87 15.65           C
ATOM   1484 1HG  PRO A 213     -31.108 -13.830 -13.605  0.87 15.65           H
ATOM   1485 2HG  PRO A 213     -32.890 -13.700 -13.487  0.87 15.65           H
ATOM   1486  CD  PRO A 213     -31.993 -12.413 -14.960  0.87 15.65           C
ATOM   1487 1HD  PRO A 213     -31.617 -13.047 -15.764  0.87 15.65           H
ATOM   1488 2HD  PRO A 213     -33.004 -12.065 -15.178  0.87 15.65           H
ATOM   1489  N   PRO A 214     -28.415 -11.976 -13.433  0.87  6.92           N
ATOM   1490  CA  PRO A 214     -27.061 -11.773 -12.882  0.87  6.92           C
ATOM   1491  HA  PRO A 214     -27.032 -12.017 -11.821  0.87  6.92           H
ATOM   1492  C   PRO A 214     -26.436 -10.386 -13.078  0.87  6.92           C
ATOM   1493  O   PRO A 214     -25.436 -10.069 -12.438  0.87  6.92           O
ATOM   1494  CB  PRO A 214     -26.230 -12.805 -13.647  0.87  6.92           C
ATOM   1495 1HB  PRO A 214     -25.200 -12.470 -13.751  0.87  6.92           H
ATOM   1496 2HB  PRO A 214     -26.262 -13.769 -13.143  0.87  6.92           H
ATOM   1497  CG  PRO A 214     -26.893 -12.903 -14.954  0.87  6.92           C
ATOM   1498 1HG  PRO A 214     -26.645 -12.039 -15.571  0.87  6.92           H
ATOM   1499 2HG  PRO A 214     -26.620 -13.829 -15.462  0.87  6.92           H
ATOM   1500  CD  PRO A 214     -28.350 -12.902 -14.582  0.87  6.92           C
ATOM   1501 1HD  PRO A 214     -28.955 -12.557 -15.413  0.87  6.92           H
ATOM   1502 2HD  PRO A 214     -28.665 -13.899 -14.273  0.87  6.92           H
ATOM   1503  N   ALA A 215     -26.980  -9.559 -13.961  0.87  6.26           N
ATOM   1504  H   ALA A 215     -27.831  -9.810 -14.444  0.87  6.26           H
ATOM   1505  CA  ALA A 215     -26.391  -8.251 -14.227  0.87  6.26           C
ATOM   1506  HA  ALA A 215     -25.308  -8.356 -14.297  0.87  6.26           H
ATOM   1507  C   ALA A 215     -26.718  -7.304 -13.058  0.87  6.26           C
ATOM   1508  O   ALA A 215     -27.649  -7.572 -12.300  0.87  6.26           O
ATOM   1509  CB  ALA A 215     -26.915  -7.725 -15.570  0.87  6.26           C
ATOM   1510 1HB  ALA A 215     -26.622  -8.409 -16.366  0.87  6.26           H
ATOM   1511 2HB  ALA A 215     -26.487  -6.743 -15.772  0.87  6.26           H
ATOM   1512 3HB  ALA A 215     -28.002  -7.650 -15.539  0.87  6.26           H
ATOM   1513  N   ARG A 216     -25.966  -6.220 -12.896  0.87  3.56           N
ATOM   1514  H   ARG A 216     -25.218  -6.035 -13.561  0.87  3.56           H
ATOM   1515  CA  ARG A 216     -26.142  -5.268 -11.785  0.87  3.56           C
ATOM   1516  HA  ARG A 216     -27.137  -5.374 -11.360  0.87  3.56           H
ATOM   1517  C   ARG A 216     -25.986  -3.824 -12.236  0.87  3.56           C
ATOM   1518  O   ARG A 216     -25.358  -3.569 -13.259  0.87  3.56           O
ATOM   1519  CB  ARG A 216     -25.081  -5.527 -10.703  0.87  3.56           C
ATOM   1520 1HB  ARG A 216     -24.102  -5.561 -11.183  0.87  3.56           H
ATOM   1521 2HB  ARG A 216     -25.077  -4.686 -10.015  0.87  3.56           H
ATOM   1522  CG  ARG A 216     -25.261  -6.793  -9.873  0.87  3.56           C
ATOM   1523 1HG  ARG A 216     -25.249  -7.660 -10.533  0.87  3.56           H
ATOM   1524 2HG  ARG A 216     -24.431  -6.877  -9.175  0.87  3.56           H
ATOM   1525  CD  ARG A 216     -26.564  -6.780  -9.075  0.87  3.56           C
ATOM   1526 1HD  ARG A 216     -26.593  -5.889  -8.448  0.87  3.56           H
ATOM   1527 2HD  ARG A 216     -27.404  -6.750  -9.765  0.87  3.56           H
ATOM   1528  NE  ARG A 216     -26.701  -7.968  -8.224  0.87  3.56           N
ATOM   1529  HE  ARG A 216     -26.508  -7.848  -7.235  0.87  3.56           H
ATOM   1530  CZ  ARG A 216     -27.063  -9.178  -8.623  0.87  3.56           C
ATOM   1531  NH1 ARG A 216     -27.117 -10.143  -7.752  0.87  3.56           N
ATOM   1532 1HH1 ARG A 216     -26.959  -9.959  -6.771  0.87  3.56           H
ATOM   1533 2HH1 ARG A 216     -27.270 -11.087  -8.070  0.87  3.56           H
ATOM   1534  NH2 ARG A 216     -27.385  -9.460  -9.857  0.87  3.56           N
ATOM   1535 1HH2 ARG A 216     -27.326  -8.746 -10.571  0.87  3.56           H
ATOM   1536 2HH2 ARG A 216     -27.703 -10.383 -10.104  0.87  3.56           H
ATOM   1537  N   ARG A 217     -26.509  -2.891 -11.447  0.87 11.89           N
ATOM   1538  H   ARG A 217     -27.028  -3.174 -10.623  0.87 11.89           H
ATOM   1539  CA  ARG A 217     -26.322  -1.453 -11.681  0.87 11.89           C
ATOM   1540  HA  ARG A 217     -25.358  -1.302 -12.157  0.87 11.89           H
ATOM   1541  C   ARG A 217     -26.357  -0.670 -10.370  0.87 11.89           C
ATOM   1542  O   ARG A 217     -27.400  -0.580  -9.718  0.87 11.89           O
ATOM   1543  CB  ARG A 217     -27.402  -0.924 -12.623  0.87 11.89           C
ATOM   1544 1HB  ARG A 217     -27.409  -1.550 -13.514  0.87 11.89           H
ATOM   1545 2HB  ARG A 217     -28.367  -1.020 -12.130  0.87 11.89           H
ATOM   1546  CG  ARG A 217     -27.216   0.524 -13.063  0.87 11.89           C
ATOM   1547 1HG  ARG A 217     -27.121   1.173 -12.192  0.87 11.89           H
ATOM   1548 2HG  ARG A 217     -26.324   0.605 -13.680  0.87 11.89           H
ATOM   1549  CD  ARG A 217     -28.417   0.948 -13.867  0.87 11.89           C
ATOM   1550 1HD  ARG A 217     -28.550   0.236 -14.678  0.87 11.89           H
ATOM   1551 2HD  ARG A 217     -29.300   0.916 -13.226  0.87 11.89           H
ATOM   1552  NE  ARG A 217     -28.285   2.291 -14.444  0.87 11.89           N
ATOM   1553  HE  ARG A 217     -27.409   2.778 -14.304  0.87 11.89           H
ATOM   1554  CZ  ARG A 217     -29.206   2.916 -15.162  0.87 11.89           C
ATOM   1555  NH1 ARG A 217     -28.930   4.087 -15.642  0.87 11.89           N
ATOM   1556 1HH1 ARG A 217     -28.047   4.523 -15.397  0.87 11.89           H
ATOM   1557 2HH1 ARG A 217     -29.587   4.550 -16.254  0.87 11.89           H
ATOM   1558  NH2 ARG A 217     -30.391   2.425 -15.412  0.87 11.89           N
ATOM   1559 1HH2 ARG A 217     -30.661   1.536 -15.012  0.87 11.89           H
ATOM   1560 2HH2 ARG A 217     -31.034   2.947 -15.984  0.87 11.89           H
ATOM   1561  N   ILE A 218     -25.230  -0.071 -10.020  0.87 25.03           N
ATOM   1562  H   ILE A 218     -24.409  -0.174 -10.599  0.87 25.03           H
ATOM   1563  CA  ILE A 218     -25.079   0.785  -8.845  0.87 25.03           C
ATOM   1564  HA  ILE A 218     -25.948   1.434  -8.736  0.87 25.03           H
ATOM   1565  C   ILE A 218     -23.856   1.617  -9.222  0.87 25.03           C
ATOM   1566  O   ILE A 218     -23.074   1.175 -10.073  0.87 25.03           O
ATOM   1567  CB  ILE A 218     -24.881  -0.053  -7.541  0.87 25.03           C
ATOM   1568  HB  ILE A 218     -25.687  -0.786  -7.503  0.87 25.03           H
ATOM   1569  CG1 ILE A 218     -25.024   0.850  -6.306  0.87 25.03           C
ATOM   1570 1HG1 ILE A 218     -24.142   1.486  -6.231  0.87 25.03           H
ATOM   1571 2HG1 ILE A 218     -25.892   1.490  -6.453  0.87 25.03           H
ATOM   1572  CG2 ILE A 218     -23.540  -0.829  -7.549  0.87 25.03           C
ATOM   1573 1HG2 ILE A 218     -23.491  -1.492  -6.685  0.87 25.03           H
ATOM   1574 2HG2 ILE A 218     -22.698  -0.138  -7.502  0.87 25.03           H
ATOM   1575 3HG2 ILE A 218     -23.457  -1.442  -8.446  0.87 25.03           H
ATOM   1576  CD1 ILE A 218     -25.202   0.116  -4.979  0.87 25.03           C
ATOM   1577 1HD1 ILE A 218     -25.371   0.844  -4.184  0.87 25.03           H
ATOM   1578 2HD1 ILE A 218     -24.304  -0.455  -4.744  0.87 25.03           H
ATOM   1579 3HD1 ILE A 218     -26.057  -0.558  -5.032  0.87 25.03           H
ATOM   1580  N   ALA A 219     -23.702   2.812  -8.674  0.87 21.77           N
ATOM   1581  H   ALA A 219     -24.354   3.136  -7.973  0.87 21.77           H
ATOM   1582  CA  ALA A 219     -22.578   3.675  -9.022  0.87 21.77           C
ATOM   1583  HA  ALA A 219     -22.208   3.412 -10.013  0.87 21.77           H
ATOM   1584  C   ALA A 219     -21.446   3.477  -8.011  0.87 21.77           C
ATOM   1585  O   ALA A 219     -21.657   3.672  -6.817  0.87 21.77           O
ATOM   1586  CB  ALA A 219     -23.044   5.136  -9.045  0.87 21.77           C
ATOM   1587 1HB  ALA A 219     -23.816   5.264  -9.805  0.87 21.77           H
ATOM   1588 2HB  ALA A 219     -22.201   5.787  -9.278  0.87 21.77           H
ATOM   1589 3HB  ALA A 219     -23.451   5.411  -8.071  0.87 21.77           H
ATOM   1590  N   VAL A 220     -20.266   3.138  -8.521  1.00 58.49           N
ATOM   1591  H   VAL A 220     -20.213   2.978  -9.521  1.00 58.49           H
ATOM   1592  CA  VAL A 220     -19.022   2.958  -7.746  1.00 58.49           C
ATOM   1593  HA  VAL A 220     -18.425   2.242  -8.309  1.00 58.49           H
ATOM   1594  C   VAL A 220     -19.136   2.345  -6.338  1.00 58.49           C
ATOM   1595  O   VAL A 220     -19.050   3.044  -5.320  1.00 58.49           O
ATOM   1596  CB  VAL A 220     -18.141   4.253  -7.689  1.00 58.49           C
ATOM   1597  HB  VAL A 220     -17.517   4.213  -6.801  1.00 58.49           H
ATOM   1598  CG1 VAL A 220     -17.199   4.293  -8.886  1.00 58.49           C
ATOM   1599 1HG1 VAL A 220     -16.596   5.201  -8.848  1.00 58.49           H
ATOM   1600 2HG1 VAL A 220     -17.763   4.270  -9.814  1.00 58.49           H
ATOM   1601 3HG1 VAL A 220     -16.525   3.436  -8.844  1.00 58.49           H
ATOM   1602  CG2 VAL A 220     -18.967   5.552  -7.634  1.00 58.49           C
ATOM   1603 1HG2 VAL A 220     -18.295   6.403  -7.514  1.00 58.49           H
ATOM   1604 2HG2 VAL A 220     -19.632   5.516  -6.771  1.00 58.49           H
ATOM   1605 3HG2 VAL A 220     -19.551   5.682  -8.542  1.00 58.49           H
ATOM   1606  N   PRO A 221     -19.321   1.014  -6.255  1.00 10.72           N
ATOM   1607  CA  PRO A 221     -19.331   0.451  -4.901  1.00 10.72           C
ATOM   1608  HA  PRO A 221     -20.015   1.001  -4.257  1.00 10.72           H
ATOM   1609  C   PRO A 221     -17.927   0.438  -4.292  1.00 10.72           C
ATOM   1610  O   PRO A 221     -16.919   0.399  -5.011  1.00 10.72           O
ATOM   1611  CB  PRO A 221     -19.857  -0.966  -5.128  1.00 10.72           C
ATOM   1612 1HB  PRO A 221     -19.472  -1.652  -4.374  1.00 10.72           H
ATOM   1613 2HB  PRO A 221     -20.947  -0.964  -5.125  1.00 10.72           H
ATOM   1614  CG  PRO A 221     -19.352  -1.316  -6.470  1.00 10.72           C
ATOM   1615 1HG  PRO A 221     -18.303  -1.605  -6.407  1.00 10.72           H
ATOM   1616 2HG  PRO A 221     -19.942  -2.118  -6.908  1.00 10.72           H
ATOM   1617  CD  PRO A 221     -19.490  -0.046  -7.268  1.00 10.72           C
ATOM   1618 1HD  PRO A 221     -18.713   0.008  -8.033  1.00 10.72           H
ATOM   1619 2HD  PRO A 221     -20.481   0.019  -7.715  1.00 10.72           H
ATOM   1620  N   VAL A 222     -17.851   0.487  -2.971  1.00 12.38           N
ATOM   1621  H   VAL A 222     -18.709   0.538  -2.427  1.00 12.38           H
ATOM   1622  CA  VAL A 222     -16.577   0.494  -2.248  1.00 12.38           C
ATOM   1623  HA  VAL A 222     -15.772   0.165  -2.904  1.00 12.38           H
ATOM   1624  C   VAL A 222     -16.718  -0.471  -1.078  1.00 12.38           C
ATOM   1625  O   VAL A 222     -17.694  -0.386  -0.325  1.00 12.38           O
ATOM   1626  CB  VAL A 222     -16.245   1.918  -1.704  1.00 12.38           C
ATOM   1627  HB  VAL A 222     -17.023   2.212  -1.000  1.00 12.38           H
ATOM   1628  CG1 VAL A 222     -14.884   1.959  -0.985  1.00 12.38           C
ATOM   1629 1HG1 VAL A 222     -14.693   2.967  -0.619  1.00 12.38           H
ATOM   1630 2HG1 VAL A 222     -14.088   1.665  -1.670  1.00 12.38           H
ATOM   1631 3HG1 VAL A 222     -14.891   1.280  -0.134  1.00 12.38           H
ATOM   1632  CG2 VAL A 222     -16.217   2.945  -2.836  1.00 12.38           C
ATOM   1633 1HG2 VAL A 222     -15.953   3.916  -2.427  1.00 12.38           H
ATOM   1634 2HG2 VAL A 222     -17.199   3.022  -3.301  1.00 12.38           H
ATOM   1635 3HG2 VAL A 222     -15.482   2.656  -3.589  1.00 12.38           H
ATOM   1636  N   LEU A 223     -15.762  -1.369  -0.898  1.00  8.37           N
ATOM   1637  H   LEU A 223     -14.975  -1.407  -1.540  1.00  8.37           H
ATOM   1638  CA  LEU A 223     -15.750  -2.231   0.281  1.00  8.37           C
ATOM   1639  HA  LEU A 223     -16.771  -2.467   0.578  1.00  8.37           H
ATOM   1640  C   LEU A 223     -15.090  -1.423   1.387  1.00  8.37           C
ATOM   1641  O   LEU A 223     -14.054  -0.798   1.177  1.00  8.37           O
ATOM   1642  CB  LEU A 223     -14.975  -3.529   0.039  1.00  8.37           C
ATOM   1643 1HB  LEU A 223     -13.954  -3.271  -0.239  1.00  8.37           H
ATOM   1644 2HB  LEU A 223     -14.938  -4.064   0.987  1.00  8.37           H
ATOM   1645  CG  LEU A 223     -15.522  -4.499  -1.021  1.00  8.37           C
ATOM   1646  HG  LEU A 223     -15.429  -4.035  -2.002  1.00  8.37           H
ATOM   1647  CD1 LEU A 223     -14.673  -5.770  -0.995  1.00  8.37           C
ATOM   1648 1HD1 LEU A 223     -15.021  -6.459  -1.763  1.00  8.37           H
ATOM   1649 2HD1 LEU A 223     -14.748  -6.257  -0.023  1.00  8.37           H
ATOM   1650 3HD1 LEU A 223     -13.632  -5.525  -1.201  1.00  8.37           H
ATOM   1651  CD2 LEU A 223     -16.992  -4.865  -0.802  1.00  8.37           C
ATOM   1652 1HD2 LEU A 223     -17.307  -5.575  -1.564  1.00  8.37           H
ATOM   1653 2HD2 LEU A 223     -17.620  -3.978  -0.892  1.00  8.37           H
ATOM   1654 3HD2 LEU A 223     -17.131  -5.316   0.181  1.00  8.37           H
ATOM   1655  N   VAL A 224     -15.714  -1.406   2.554  1.00 38.03           N
ATOM   1656  H   VAL A 224     -16.545  -1.979   2.682  1.00 38.03           H
ATOM   1657  CA  VAL A 224     -15.309  -0.519   3.647  1.00 38.03           C
ATOM   1658  HA  VAL A 224     -14.336  -0.085   3.423  1.00 38.03           H
ATOM   1659  C   VAL A 224     -15.179  -1.269   4.965  1.00 38.03           C
ATOM   1660  O   VAL A 224     -15.225  -0.665   6.020  1.00 38.03           O
ATOM   1661  CB  VAL A 224     -16.332   0.655   3.800  1.00 38.03           C
ATOM   1662  HB  VAL A 224     -16.042   1.268   4.653  1.00 38.03           H
ATOM   1663  CG1 VAL A 224     -16.306   1.550   2.561  1.00 38.03           C
ATOM   1664 1HG1 VAL A 224     -16.905   2.440   2.749  1.00 38.03           H
ATOM   1665 2HG1 VAL A 224     -16.710   1.022   1.698  1.00 38.03           H
ATOM   1666 3HG1 VAL A 224     -15.282   1.853   2.346  1.00 38.03           H
ATOM   1667  CG2 VAL A 224     -17.775   0.143   4.014  1.00 38.03           C
ATOM   1668 1HG2 VAL A 224     -18.426   0.988   4.243  1.00 38.03           H
ATOM   1669 2HG2 VAL A 224     -17.804  -0.552   4.851  1.00 38.03           H
ATOM   1670 3HG2 VAL A 224     -18.145  -0.356   3.117  1.00 38.03           H
ATOM   1671  N   ARG A 225     -15.053  -2.591   4.906  0.98 46.86           N
ATOM   1672  H   ARG A 225     -14.972  -3.031   4.001  0.98 46.86           H
ATOM   1673  CA  ARG A 225     -15.110  -3.436   6.109  0.98 46.86           C
ATOM   1674  HA  ARG A 225     -16.111  -3.325   6.529  0.98 46.86           H
ATOM   1675  C   ARG A 225     -14.150  -3.036   7.228  0.98 46.86           C
ATOM   1676  O   ARG A 225     -14.568  -2.442   8.221  0.98 46.86           O
ATOM   1677  CB  ARG A 225     -14.913  -4.914   5.732  0.98 46.86           C
ATOM   1678 1HB  ARG A 225     -15.541  -5.144   4.871  0.98 46.86           H
ATOM   1679 2HB  ARG A 225     -13.876  -5.074   5.439  0.98 46.86           H
ATOM   1680  CG  ARG A 225     -15.275  -5.886   6.858  0.98 46.86           C
ATOM   1681 1HG  ARG A 225     -14.869  -5.524   7.801  0.98 46.86           H
ATOM   1682 2HG  ARG A 225     -16.360  -5.926   6.944  0.98 46.86           H
ATOM   1683  CD  ARG A 225     -14.754  -7.297   6.619  0.98 46.86           C
ATOM   1684 1HD  ARG A 225     -15.236  -7.968   7.332  0.98 46.86           H
ATOM   1685 2HD  ARG A 225     -15.036  -7.612   5.613  0.98 46.86           H
ATOM   1686  NE  ARG A 225     -13.292  -7.415   6.773  0.98 46.86           N
ATOM   1687  HE  ARG A 225     -12.738  -7.410   5.921  0.98 46.86           H
ATOM   1688  CZ  ARG A 225     -12.625  -7.561   7.913  0.98 46.86           C
ATOM   1689  NH1 ARG A 225     -11.343  -7.783   7.890  0.98 46.86           N
ATOM   1690 1HH1 ARG A 225     -10.856  -7.949   7.016  0.98 46.86           H
ATOM   1691 2HH1 ARG A 225     -10.835  -7.798   8.768  0.98 46.86           H
ATOM   1692  NH2 ARG A 225     -13.188  -7.478   9.088  0.98 46.86           N
ATOM   1693 1HH2 ARG A 225     -14.169  -7.273   9.164  0.98 46.86           H
ATOM   1694 2HH2 ARG A 225     -12.631  -7.607   9.928  0.98 46.86           H
ATOM   1695  N   ASP A 226     -12.879  -3.391   7.114  0.98 29.22           N
ATOM   1696  H   ASP A 226     -12.560  -3.894   6.301  0.98 29.22           H
ATOM   1697  CA  ASP A 226     -11.917  -3.111   8.177  0.98 29.22           C
ATOM   1698  HA  ASP A 226     -12.183  -2.172   8.659  0.98 29.22           H
ATOM   1699  C   ASP A 226     -10.508  -3.002   7.610  0.98 29.22           C
ATOM   1700  O   ASP A 226      -9.994  -3.944   7.003  0.98 29.22           O
ATOM   1701  CB  ASP A 226     -11.953  -4.220   9.225  0.98 29.22           C
ATOM   1702 1HB  ASP A 226     -12.993  -4.453   9.454  0.98 29.22           H
ATOM   1703 2HB  ASP A 226     -11.480  -5.112   8.819  0.98 29.22           H
ATOM   1704  CG  ASP A 226     -11.260  -3.829  10.512  0.98 29.22           C
ATOM   1705  OD1 ASP A 226     -10.619  -2.768  10.590  0.98 29.22           O
ATOM   1706  OD2 ASP A 226     -11.401  -4.582  11.495  0.98 29.22           O
ATOM   1707  N   GLY A 227      -9.925  -1.821   7.751  1.00 12.42           N
ATOM   1708  H   GLY A 227     -10.421  -1.097   8.247  1.00 12.42           H
ATOM   1709  CA  GLY A 227      -8.598  -1.517   7.249  1.00 12.42           C
ATOM   1710 1HA  GLY A 227      -8.352  -0.484   7.494  1.00 12.42           H
ATOM   1711 2HA  GLY A 227      -7.876  -2.175   7.732  1.00 12.42           H
ATOM   1712  C   GLY A 227      -8.484  -1.703   5.754  1.00 12.42           C
ATOM   1713  O   GLY A 227      -7.395  -1.980   5.272  1.00 12.42           O
ATOM   1714  N   LYS A 228      -9.593  -1.630   5.028  1.00 28.87           N
ATOM   1715  H   LYS A 228     -10.450  -1.303   5.465  1.00 28.87           H
ATOM   1716  CA  LYS A 228      -9.607  -2.006   3.615  1.00 28.87           C
ATOM   1717  HA  LYS A 228      -9.078  -2.950   3.504  1.00 28.87           H
ATOM   1718  C   LYS A 228      -8.882  -0.928   2.827  1.00 28.87           C
ATOM   1719  O   LYS A 228      -9.340   0.218   2.811  1.00 28.87           O
ATOM   1720  CB  LYS A 228     -11.045  -2.176   3.105  1.00 28.87           C
ATOM   1721 1HB  LYS A 228     -11.527  -2.966   3.682  1.00 28.87           H
ATOM   1722 2HB  LYS A 228     -11.587  -1.246   3.281  1.00 28.87           H
ATOM   1723  CG  LYS A 228     -11.156  -2.511   1.612  1.00 28.87           C
ATOM   1724 1HG  LYS A 228     -12.207  -2.504   1.338  1.00 28.87           H
ATOM   1725 2HG  LYS A 228     -10.653  -1.730   1.044  1.00 28.87           H
ATOM   1726  CD  LYS A 228     -10.576  -3.869   1.213  1.00 28.87           C
ATOM   1727 1HD  LYS A 228      -9.528  -3.935   1.504  1.00 28.87           H
ATOM   1728 2HD  LYS A 228     -11.136  -4.656   1.721  1.00 28.87           H
ATOM   1729  CE  LYS A 228     -10.683  -4.068  -0.296  1.00 28.87           C
ATOM   1730 1HE  LYS A 228     -10.455  -5.109  -0.536  1.00 28.87           H
ATOM   1731 2HE  LYS A 228     -11.707  -3.862  -0.613  1.00 28.87           H
ATOM   1732  NZ  LYS A 228      -9.738  -3.184  -1.056  1.00 28.87           N
ATOM   1733 1HZ  LYS A 228      -9.941  -3.219  -2.046  1.00 28.87           H
ATOM   1734 2HZ  LYS A 228      -8.782  -3.501  -0.915  1.00 28.87           H
ATOM   1735 3HZ  LYS A 228      -9.798  -2.223  -0.739  1.00 28.87           H
ATOM   1736  N   PRO A 229      -7.725  -1.251   2.227  0.91 10.65           N
ATOM   1737  CA  PRO A 229      -7.098  -0.163   1.477  0.91 10.65           C
ATOM   1738  HA  PRO A 229      -6.988   0.718   2.103  0.91 10.65           H
ATOM   1739  C   PRO A 229      -7.840   0.190   0.200  0.91 10.65           C
ATOM   1740  O   PRO A 229      -8.576  -0.624  -0.361  0.91 10.65           O
ATOM   1741  CB  PRO A 229      -5.718  -0.735   1.143  0.91 10.65           C
ATOM   1742 1HB  PRO A 229      -5.711  -1.153   0.136  0.91 10.65           H
ATOM   1743 2HB  PRO A 229      -4.957   0.034   1.247  0.91 10.65           H
ATOM   1744  CG  PRO A 229      -5.512  -1.813   2.148  0.91 10.65           C
ATOM   1745 1HG  PRO A 229      -4.743  -2.514   1.836  0.91 10.65           H
ATOM   1746 2HG  PRO A 229      -5.268  -1.383   3.121  0.91 10.65           H
ATOM   1747  CD  PRO A 229      -6.866  -2.448   2.169  0.91 10.65           C
ATOM   1748 1HD  PRO A 229      -7.050  -3.015   1.255  0.91 10.65           H
ATOM   1749 2HD  PRO A 229      -6.981  -3.077   3.051  0.91 10.65           H
ATOM   1750  N   CYS A 230      -7.570   1.386  -0.291  0.91 34.72           N
ATOM   1751  H   CYS A 230      -7.059   2.052   0.286  0.91 34.72           H
ATOM   1752  CA  CYS A 230      -7.919   1.776  -1.651  0.91 34.72           C
ATOM   1753  HA  CYS A 230      -8.360   0.935  -2.185  0.91 34.72           H
ATOM   1754  C   CYS A 230      -6.601   2.156  -2.313  0.91 34.72           C
ATOM   1755  O   CYS A 230      -6.373   3.334  -2.601  0.91 34.72           O
ATOM   1756  CB  CYS A 230      -8.899   2.953  -1.644  0.91 34.72           C
ATOM   1757 1HB  CYS A 230      -8.463   3.767  -1.063  0.91 34.72           H
ATOM   1758 2HB  CYS A 230      -9.040   3.295  -2.670  0.91 34.72           H
ATOM   1759  SG  CYS A 230     -10.515   2.525  -0.945  0.91 34.72           S
ATOM   1760  HG  CYS A 230     -11.074   3.732  -1.104  0.91 34.72           H
ATOM   1761  N   LEU A 231      -5.703   1.186  -2.469  0.91 64.85           N
ATOM   1762  H   LEU A 231      -5.953   0.221  -2.280  0.91 64.85           H
ATOM   1763  CA  LEU A 231      -4.342   1.474  -2.922  0.91 64.85           C
ATOM   1764  HA  LEU A 231      -4.355   2.459  -3.385  0.91 64.85           H
ATOM   1765  C   LEU A 231      -3.807   0.524  -3.977  0.91 64.85           C
ATOM   1766  O   LEU A 231      -4.265  -0.600  -4.121  0.91 64.85           O
ATOM   1767  CB  LEU A 231      -3.383   1.557  -1.723  0.91 64.85           C
ATOM   1768 1HB  LEU A 231      -2.538   2.160  -2.048  0.91 64.85           H
ATOM   1769 2HB  LEU A 231      -3.909   2.147  -0.973  0.91 64.85           H
ATOM   1770  CG  LEU A 231      -2.769   0.361  -0.975  0.91 64.85           C
ATOM   1771  HG  LEU A 231      -3.536  -0.394  -0.818  0.91 64.85           H
ATOM   1772  CD1 LEU A 231      -1.578  -0.274  -1.703  0.91 64.85           C
ATOM   1773 1HD1 LEU A 231      -1.098  -1.011  -1.061  0.91 64.85           H
ATOM   1774 2HD1 LEU A 231      -0.844   0.486  -1.969  0.91 64.85           H
ATOM   1775 3HD1 LEU A 231      -1.921  -0.782  -2.603  0.91 64.85           H
ATOM   1776  CD2 LEU A 231      -2.280   0.857   0.387  0.91 64.85           C
ATOM   1777 1HD2 LEU A 231      -1.917   0.014   0.971  0.91 64.85           H
ATOM   1778 2HD2 LEU A 231      -3.098   1.322   0.939  0.91 64.85           H
ATOM   1779 3HD2 LEU A 231      -1.474   1.581   0.266  0.91 64.85           H
ATOM   1780  N   GLY A 232      -2.819   1.022  -4.699  0.91 30.92           N
ATOM   1781  H   GLY A 232      -2.530   1.976  -4.547  0.91 30.92           H
ATOM   1782  CA  GLY A 232      -2.162   0.304  -5.775  0.91 30.92           C
ATOM   1783 1HA  GLY A 232      -1.156   0.012  -5.484  0.91 30.92           H
ATOM   1784 2HA  GLY A 232      -2.742  -0.562  -6.092  0.91 30.92           H
ATOM   1785  C   GLY A 232      -2.117   1.344  -6.867  0.91 30.92           C
ATOM   1786  O   GLY A 232      -2.749   2.389  -6.699  0.91 30.92           O
ATOM   1787  N   ASP A 233      -1.398   1.123  -7.954  0.91 34.65           N
ATOM   1788  H   ASP A 233      -0.863   0.265  -8.052  0.91 34.65           H
ATOM   1789  CA  ASP A 233      -1.460   2.055  -9.078  0.91 34.65           C
ATOM   1790  HA  ASP A 233      -1.739   3.039  -8.713  0.91 34.65           H
ATOM   1791  C   ASP A 233      -2.604   1.575  -9.967  0.91 34.65           C
ATOM   1792  O   ASP A 233      -3.257   0.603  -9.605  0.91 34.65           O
ATOM   1793  CB  ASP A 233      -0.106   2.189  -9.778  0.91 34.65           C
ATOM   1794 1HB  ASP A 233       0.543   1.376  -9.454  0.91 34.65           H
ATOM   1795 2HB  ASP A 233      -0.242   2.114 -10.856  0.91 34.65           H
ATOM   1796  CG  ASP A 233       0.551   3.522  -9.464  0.91 34.65           C
ATOM   1797  OD1 ASP A 233      -0.135   4.560  -9.639  0.91 34.65           O
ATOM   1798  OD2 ASP A 233       1.720   3.568  -9.032  0.91 34.65           O
ATOM   1799  N   SER A 234      -2.903   2.269 -11.064  0.91 48.09           N
ATOM   1800  H   SER A 234      -2.269   2.990 -11.364  0.91 48.09           H
ATOM   1801  CA  SER A 234      -4.175   2.093 -11.784  0.91 48.09           C
ATOM   1802  HA  SER A 234      -4.952   2.452 -11.113  0.91 48.09           H
ATOM   1803  C   SER A 234      -4.563   0.655 -12.125  0.91 48.09           C
ATOM   1804  O   SER A 234      -3.715  -0.215 -12.350  0.91 48.09           O
ATOM   1805  CB  SER A 234      -4.239   2.963 -13.043  0.91 48.09           C
ATOM   1806 1HB  SER A 234      -4.015   3.995 -12.773  0.91 48.09           H
ATOM   1807 2HB  SER A 234      -3.508   2.609 -13.768  0.91 48.09           H
ATOM   1808  OG  SER A 234      -5.539   2.897 -13.603  0.91 48.09           O
ATOM   1809  HG  SER A 234      -5.591   3.439 -14.400  0.91 48.09           H
ATOM   1810  N   ALA A 235      -5.882   0.462 -12.119  0.91 38.76           N
ATOM   1811  H   ALA A 235      -6.453   1.293 -12.155  0.91 38.76           H
ATOM   1812  CA  ALA A 235      -6.595  -0.814 -11.999  0.91 38.76           C
ATOM   1813  HA  ALA A 235      -7.649  -0.550 -12.069  0.91 38.76           H
ATOM   1814  C   ALA A 235      -6.472  -1.607 -10.672  0.91 38.76           C
ATOM   1815  O   ALA A 235      -6.504  -2.842 -10.705  0.91 38.76           O
ATOM   1816  CB  ALA A 235      -6.293  -1.704 -13.213  0.91 38.76           C
ATOM   1817 1HB  ALA A 235      -6.417  -1.129 -14.128  0.91 38.76           H
ATOM   1818 2HB  ALA A 235      -6.965  -2.558 -13.230  0.91 38.76           H
ATOM   1819 3HB  ALA A 235      -5.267  -2.068 -13.152  0.91 38.76           H
ATOM   1820  N   PRO A 236      -6.393  -0.958  -9.483  0.91 51.14           N
ATOM   1821  CA  PRO A 236      -6.292  -1.796  -8.278  0.91 51.14           C
ATOM   1822  HA  PRO A 236      -5.708  -2.695  -8.475  0.91 51.14           H
ATOM   1823  C   PRO A 236      -7.660  -2.165  -7.687  0.91 51.14           C
ATOM   1824  O   PRO A 236      -7.838  -2.183  -6.470  0.91 51.14           O
ATOM   1825  CB  PRO A 236      -5.508  -0.888  -7.333  0.91 51.14           C
ATOM   1826 1HB  PRO A 236      -5.642  -1.165  -6.289  0.91 51.14           H
ATOM   1827 2HB  PRO A 236      -4.451  -0.909  -7.594  0.91 51.14           H
ATOM   1828  CG  PRO A 236      -6.079   0.424  -7.594  0.91 51.14           C
ATOM   1829 1HG  PRO A 236      -6.994   0.539  -7.014  0.91 51.14           H
ATOM   1830 2HG  PRO A 236      -5.366   1.207  -7.334  0.91 51.14           H
ATOM   1831  CD  PRO A 236      -6.400   0.461  -9.072  0.91 51.14           C
ATOM   1832 1HD  PRO A 236      -7.379   0.905  -9.242  0.91 51.14           H
ATOM   1833 2HD  PRO A 236      -5.632   1.020  -9.599  0.91 51.14           H
ATOM   1834  N   TYR A 237      -8.640  -2.366  -8.561  0.91 25.49           N
ATOM   1835  H   TYR A 237      -8.401  -2.327  -9.542  0.91 25.49           H
ATOM   1836  CA  TYR A 237     -10.049  -2.659  -8.256  0.91 25.49           C
ATOM   1837  HA  TYR A 237     -10.525  -2.863  -9.214  0.91 25.49           H
ATOM   1838  C   TYR A 237     -10.880  -1.544  -7.595  0.91 25.49           C
ATOM   1839  O   TYR A 237     -11.991  -1.261  -8.052  0.91 25.49           O
ATOM   1840  CB  TYR A 237     -10.211  -3.936  -7.423  0.91 25.49           C
ATOM   1841 1HB  TYR A 237      -9.926  -3.726  -6.393  0.91 25.49           H
ATOM   1842 2HB  TYR A 237     -11.268  -4.188  -7.427  0.91 25.49           H
ATOM   1843  CG  TYR A 237      -9.434  -5.157  -7.883  0.91 25.49           C
ATOM   1844  CD1 TYR A 237     -10.016  -6.101  -8.756  0.91 25.49           C
ATOM   1845  HD1 TYR A 237     -11.006  -5.927  -9.151  0.91 25.49           H
ATOM   1846  CD2 TYR A 237      -8.143  -5.422  -7.379  0.91 25.49           C
ATOM   1847  HD2 TYR A 237      -7.678  -4.723  -6.699  0.91 25.49           H
ATOM   1848  CE1 TYR A 237      -9.328  -7.302  -9.097  0.91 25.49           C
ATOM   1849  HE1 TYR A 237      -9.784  -8.027  -9.755  0.91 25.49           H
ATOM   1850  CE2 TYR A 237      -7.458  -6.616  -7.716  0.91 25.49           C
ATOM   1851  HE2 TYR A 237      -6.477  -6.813  -7.310  0.91 25.49           H
ATOM   1852  CZ  TYR A 237      -8.067  -7.554  -8.551  0.91 25.49           C
ATOM   1853  OH  TYR A 237      -7.409  -8.728  -8.810  0.91 25.49           O
ATOM   1854  HH  TYR A 237      -6.675  -8.867  -8.202  0.91 25.49           H
ATOM   1855  N   ALA A 238     -10.359  -0.910  -6.550  1.00 66.06           N
ATOM   1856  H   ALA A 238      -9.422  -1.167  -6.259  1.00 66.06           H
ATOM   1857  CA  ALA A 238     -11.095   0.072  -5.741  1.00 66.06           C
ATOM   1858  HA  ALA A 238     -11.932  -0.465  -5.290  1.00 66.06           H
ATOM   1859  C   ALA A 238     -11.734   1.273  -6.467  1.00 66.06           C
ATOM   1860  O   ALA A 238     -12.823   1.708  -6.081  1.00 66.06           O
ATOM   1861  CB  ALA A 238     -10.200   0.556  -4.584  1.00 66.06           C
ATOM   1862 1HB  ALA A 238      -9.937  -0.284  -3.943  1.00 66.06           H
ATOM   1863 2HB  ALA A 238     -10.743   1.292  -3.987  1.00 66.06           H
ATOM   1864 3HB  ALA A 238      -9.290   1.011  -4.973  1.00 66.06           H
ATOM   1865  N   PRO A 239     -11.119   1.803  -7.539  1.00 36.34           N
ATOM   1866  CA  PRO A 239      -9.715   2.114  -7.845  1.00 36.34           C
ATOM   1867  HA  PRO A 239      -9.114   1.208  -7.846  1.00 36.34           H
ATOM   1868  C   PRO A 239      -9.131   3.138  -6.871  1.00 36.34           C
ATOM   1869  O   PRO A 239      -9.866   3.816  -6.149  1.00 36.34           O
ATOM   1870  CB  PRO A 239      -9.796   2.705  -9.260  1.00 36.34           C
ATOM   1871 1HB  PRO A 239      -9.854   3.793  -9.208  1.00 36.34           H
ATOM   1872 2HB  PRO A 239      -8.943   2.398  -9.863  1.00 36.34           H
ATOM   1873  CG  PRO A 239     -11.061   2.151  -9.814  1.00 36.34           C
ATOM   1874 1HG  PRO A 239     -11.426   2.748 -10.649  1.00 36.34           H
ATOM   1875 2HG  PRO A 239     -10.911   1.114 -10.118  1.00 36.34           H
ATOM   1876  CD  PRO A 239     -11.992   2.219  -8.648  1.00 36.34           C
ATOM   1877 1HD  PRO A 239     -12.353   3.235  -8.488  1.00 36.34           H
ATOM   1878 2HD  PRO A 239     -12.821   1.523  -8.779  1.00 36.34           H
ATOM   1879  N   ALA A 240      -7.810   3.252  -6.834  1.00 23.72           N
ATOM   1880  H   ALA A 240      -7.234   2.700  -7.450  1.00 23.72           H
ATOM   1881  CA  ALA A 240      -7.152   4.209  -5.955  1.00 23.72           C
ATOM   1882  HA  ALA A 240      -7.633   4.191  -4.976  1.00 23.72           H
ATOM   1883  C   ALA A 240      -7.288   5.607  -6.559  1.00 23.72           C
ATOM   1884  O   ALA A 240      -7.131   5.787  -7.769  1.00 23.72           O
ATOM   1885  CB  ALA A 240      -5.672   3.841  -5.797  1.00 23.72           C
ATOM   1886 1HB  ALA A 240      -5.585   2.838  -5.381  1.00 23.72           H
ATOM   1887 2HB  ALA A 240      -5.188   4.546  -5.120  1.00 23.72           H
ATOM   1888 3HB  ALA A 240      -5.167   3.873  -6.764  1.00 23.72           H
ATOM   1889  N   TYR A 241      -7.540   6.599  -5.722  1.00 -1.82           N
ATOM   1890  H   TYR A 241      -7.678   6.404  -4.745  1.00 -1.82           H
ATOM   1891  CA  TYR A 241      -7.581   7.982  -6.187  1.00 -1.82           C
ATOM   1892  HA  TYR A 241      -8.187   8.047  -7.091  1.00 -1.82           H
ATOM   1893  C   TYR A 241      -6.147   8.410  -6.500  1.00 -1.82           C
ATOM   1894  O   TYR A 241      -5.190   7.943  -5.873  1.00 -1.82           O
ATOM   1895  CB  TYR A 241      -8.162   8.905  -5.115  1.00 -1.82           C
ATOM   1896 1HB  TYR A 241      -7.577   8.784  -4.210  1.00 -1.82           H
ATOM   1897 2HB  TYR A 241      -8.072   9.937  -5.452  1.00 -1.82           H
ATOM   1898  CG  TYR A 241      -9.605   8.639  -4.764  1.00 -1.82           C
ATOM   1899  CD1 TYR A 241      -9.936   7.699  -3.766  1.00 -1.82           C
ATOM   1900  HD1 TYR A 241      -9.155   7.161  -3.249  1.00 -1.82           H
ATOM   1901  CD2 TYR A 241     -10.648   9.344  -5.402  1.00 -1.82           C
ATOM   1902  HD2 TYR A 241     -10.417  10.074  -6.165  1.00 -1.82           H
ATOM   1903  CE1 TYR A 241     -11.283   7.455  -3.420  1.00 -1.82           C
ATOM   1904  HE1 TYR A 241     -11.523   6.732  -2.655  1.00 -1.82           H
ATOM   1905  CE2 TYR A 241     -12.004   9.106  -5.049  1.00 -1.82           C
ATOM   1906  HE2 TYR A 241     -12.801   9.643  -5.540  1.00 -1.82           H
ATOM   1907  CZ  TYR A 241     -12.304   8.158  -4.067  1.00 -1.82           C
ATOM   1908  OH  TYR A 241     -13.607   7.911  -3.733  1.00 -1.82           O
ATOM   1909  HH  TYR A 241     -13.682   7.122  -3.178  1.00 -1.82           H
ATOM   1910  N   GLY A 242      -5.990   9.330  -7.436  1.00 20.79           N
ATOM   1911  H   GLY A 242      -6.791   9.737  -7.900  1.00 20.79           H
ATOM   1912  CA  GLY A 242      -4.678   9.825  -7.810  1.00 20.79           C
ATOM   1913 1HA  GLY A 242      -4.018   9.846  -6.945  1.00 20.79           H
ATOM   1914 2HA  GLY A 242      -4.247   9.198  -8.590  1.00 20.79           H
ATOM   1915  C   GLY A 242      -4.871  11.227  -8.334  1.00 20.79           C
ATOM   1916  O   GLY A 242      -6.009  11.686  -8.341  1.00 20.79           O
ATOM   1917  N   VAL A 243      -3.785  11.874  -8.743  1.00 53.17           N
ATOM   1918  H   VAL A 243      -2.892  11.405  -8.624  1.00 53.17           H
ATOM   1919  CA  VAL A 243      -3.767  13.208  -9.372  1.00 53.17           C
ATOM   1920  HA  VAL A 243      -2.715  13.469  -9.402  1.00 53.17           H
ATOM   1921  C   VAL A 243      -4.401  14.345  -8.552  1.00 53.17           C
ATOM   1922  O   VAL A 243      -4.765  15.410  -9.054  1.00 53.17           O
ATOM   1923  CB  VAL A 243      -4.178  13.114 -10.890  1.00 53.17           C
ATOM   1924  HB  VAL A 243      -3.857  12.135 -11.227  1.00 53.17           H
ATOM   1925  CG1 VAL A 243      -5.690  13.216 -11.176  1.00 53.17           C
ATOM   1926 1HG1 VAL A 243      -5.867  13.112 -12.247  1.00 53.17           H
ATOM   1927 2HG1 VAL A 243      -6.080  14.177 -10.842  1.00 53.17           H
ATOM   1928 3HG1 VAL A 243      -6.222  12.416 -10.668  1.00 53.17           H
ATOM   1929  CG2 VAL A 243      -3.408  14.121 -11.729  1.00 53.17           C
ATOM   1930 1HG2 VAL A 243      -3.632  13.961 -12.783  1.00 53.17           H
ATOM   1931 2HG2 VAL A 243      -2.336  13.994 -11.578  1.00 53.17           H
ATOM   1932 3HG2 VAL A 243      -3.706  15.127 -11.452  1.00 53.17           H
ATOM   1933  N   GLY A 244      -4.447  14.132  -7.246  0.95 29.22           N
ATOM   1934  H   GLY A 244      -4.071  13.275  -6.873  0.95 29.22           H
ATOM   1935  CA  GLY A 244      -4.980  15.100  -6.302  0.95 29.22           C
ATOM   1936 1HA  GLY A 244      -4.948  16.104  -6.725  0.95 29.22           H
ATOM   1937 2HA  GLY A 244      -6.006  14.842  -6.046  0.95 29.22           H
ATOM   1938  C   GLY A 244      -4.117  15.047  -5.060  0.95 29.22           C
ATOM   1939  O   GLY A 244      -3.046  14.441  -5.107  0.95 29.22           O
ATOM   1940  N   LEU A 245      -4.550  15.668  -3.971  0.95 20.93           N
ATOM   1941  H   LEU A 245      -5.457  16.120  -3.980  0.95 20.93           H
ATOM   1942  CA  LEU A 245      -3.754  15.698  -2.743  0.95 20.93           C
ATOM   1943  HA  LEU A 245      -2.737  15.993  -2.997  0.95 20.93           H
ATOM   1944  C   LEU A 245      -3.699  14.322  -2.081  0.95 20.93           C
ATOM   1945  O   LEU A 245      -4.607  13.516  -2.226  0.95 20.93           O
ATOM   1946  CB  LEU A 245      -4.331  16.710  -1.741  0.95 20.93           C
ATOM   1947 1HB  LEU A 245      -5.334  16.374  -1.473  0.95 20.93           H
ATOM   1948 2HB  LEU A 245      -3.720  16.666  -0.840  0.95 20.93           H
ATOM   1949  CG  LEU A 245      -4.430  18.186  -2.165  0.95 20.93           C
ATOM   1950  HG  LEU A 245      -5.088  18.250  -3.028  0.95 20.93           H
ATOM   1951  CD1 LEU A 245      -5.051  19.008  -1.041  0.95 20.93           C
ATOM   1952 1HD1 LEU A 245      -5.190  20.038  -1.372  0.95 20.93           H
ATOM   1953 2HD1 LEU A 245      -4.409  18.993  -0.159  0.95 20.93           H
ATOM   1954 3HD1 LEU A 245      -6.023  18.593  -0.778  0.95 20.93           H
ATOM   1955  CD2 LEU A 245      -3.082  18.801  -2.549  0.95 20.93           C
ATOM   1956 1HD2 LEU A 245      -3.211  19.858  -2.787  0.95 20.93           H
ATOM   1957 2HD2 LEU A 245      -2.691  18.299  -3.434  0.95 20.93           H
ATOM   1958 3HD2 LEU A 245      -2.367  18.689  -1.733  0.95 20.93           H
ATOM   1959  N   ASN A 246      -2.643  14.063  -1.326  0.95 21.95           N
ATOM   1960  H   ASN A 246      -1.916  14.758  -1.246  0.95 21.95           H
ATOM   1961  CA  ASN A 246      -2.531  12.810  -0.571  0.95 21.95           C
ATOM   1962  HA  ASN A 246      -2.800  11.993  -1.241  0.95 21.95           H
ATOM   1963  C   ASN A 246      -3.554  12.812   0.594  0.95 21.95           C
ATOM   1964  O   ASN A 246      -4.182  13.845   0.850  0.95 21.95           O
ATOM   1965  CB  ASN A 246      -1.060  12.596  -0.143  0.95 21.95           C
ATOM   1966 1HB  ASN A 246      -0.927  11.582   0.223  0.95 21.95           H
ATOM   1967 2HB  ASN A 246      -0.422  12.716  -1.017  0.95 21.95           H
ATOM   1968  CG  ASN A 246      -0.582  13.546   0.936  0.95 21.95           C
ATOM   1969  OD1 ASN A 246      -1.343  14.119   1.695  0.95 21.95           O
ATOM   1970  ND2 ASN A 246       0.705  13.682   1.031  0.95 21.95           N
ATOM   1971 1HD2 ASN A 246       1.079  14.340   1.702  0.95 21.95           H
ATOM   1972 2HD2 ASN A 246       1.318  13.129   0.446  0.95 21.95           H
ATOM   1973  N   PRO A 247      -3.739  11.690   1.327  0.95 10.87           N
ATOM   1974  CA  PRO A 247      -4.752  11.737   2.395  0.95 10.87           C
ATOM   1975  HA  PRO A 247      -5.729  11.896   1.946  0.95 10.87           H
ATOM   1976  C   PRO A 247      -4.594  12.751   3.526  0.95 10.87           C
ATOM   1977  O   PRO A 247      -5.579  13.052   4.185  0.95 10.87           O
ATOM   1978  CB  PRO A 247      -4.706  10.325   2.985  0.95 10.87           C
ATOM   1979 1HB  PRO A 247      -4.027  10.291   3.838  0.95 10.87           H
ATOM   1980 2HB  PRO A 247      -5.704   9.998   3.278  0.95 10.87           H
ATOM   1981  CG  PRO A 247      -4.207   9.505   1.899  0.95 10.87           C
ATOM   1982 1HG  PRO A 247      -3.802   8.565   2.270  0.95 10.87           H
ATOM   1983 2HG  PRO A 247      -5.007   9.321   1.181  0.95 10.87           H
ATOM   1984  CD  PRO A 247      -3.147  10.342   1.272  0.95 10.87           C
ATOM   1985 1HD  PRO A 247      -2.228  10.304   1.860  0.95 10.87           H
ATOM   1986 2HD  PRO A 247      -2.969  10.027   0.244  0.95 10.87           H
ATOM   1987  N   TYR A 248      -3.432  13.353   3.746  0.95-22.86           N
ATOM   1988  H   TYR A 248      -2.615  13.131   3.192  0.95-22.86           H
ATOM   1989  CA  TYR A 248      -3.337  14.406   4.760  0.95-22.86           C
ATOM   1990  HA  TYR A 248      -3.752  14.032   5.697  0.95-22.86           H
ATOM   1991  C   TYR A 248      -4.163  15.618   4.314  0.95-22.86           C
ATOM   1992  O   TYR A 248      -4.672  16.386   5.135  0.95-22.86           O
ATOM   1993  CB  TYR A 248      -1.880  14.813   4.997  0.95-22.86           C
ATOM   1994 1HB  TYR A 248      -1.457  15.193   4.068  0.95-22.86           H
ATOM   1995 2HB  TYR A 248      -1.862  15.617   5.732  0.95-22.86           H
ATOM   1996  CG  TYR A 248      -1.015  13.676   5.506  0.95-22.86           C
ATOM   1997  CD1 TYR A 248      -0.004  13.111   4.700  0.95-22.86           C
ATOM   1998  HD1 TYR A 248       0.173  13.502   3.709  0.95-22.86           H
ATOM   1999  CD2 TYR A 248      -1.203  13.156   6.802  0.95-22.86           C
ATOM   2000  HD2 TYR A 248      -1.967  13.574   7.441  0.95-22.86           H
ATOM   2001  CE1 TYR A 248       0.796  12.032   5.180  0.95-22.86           C
ATOM   2002  HE1 TYR A 248       1.563  11.597   4.556  0.95-22.86           H
ATOM   2003  CE2 TYR A 248      -0.413  12.076   7.281  0.95-22.86           C
ATOM   2004  HE2 TYR A 248      -0.586  11.679   8.270  0.95-22.86           H
ATOM   2005  CZ  TYR A 248       0.576  11.524   6.464  0.95-22.86           C
ATOM   2006  OH  TYR A 248       1.339  10.487   6.937  0.95-22.86           O
ATOM   2007  HH  TYR A 248       1.028  10.168   7.786  0.95-22.86           H
ATOM   2008  N   GLY A 249      -4.341  15.753   3.006  1.00  7.09           N
ATOM   2009  H   GLY A 249      -3.904  15.090   2.372  1.00  7.09           H
ATOM   2010  CA  GLY A 249      -5.161  16.803   2.423  1.00  7.09           C
ATOM   2011 1HA  GLY A 249      -5.272  17.616   3.139  1.00  7.09           H
ATOM   2012 2HA  GLY A 249      -4.634  17.194   1.554  1.00  7.09           H
ATOM   2013  C   GLY A 249      -6.542  16.372   1.959  1.00  7.09           C
ATOM   2014  O   GLY A 249      -7.212  17.153   1.286  1.00  7.09           O
ATOM   2015  N   TYR A 250      -6.986  15.162   2.278  1.00 12.70           N
ATOM   2016  H   TYR A 250      -6.433  14.562   2.878  1.00 12.70           H
ATOM   2017  CA  TYR A 250      -8.263  14.639   1.773  1.00 12.70           C
ATOM   2018  HA  TYR A 250      -8.854  15.451   1.352  1.00 12.70           H
ATOM   2019  C   TYR A 250      -9.099  13.981   2.872  1.00 12.70           C
ATOM   2020  O   TYR A 250      -8.576  13.272   3.721  1.00 12.70           O
ATOM   2021  CB  TYR A 250      -7.990  13.617   0.662  1.00 12.70           C
ATOM   2022 1HB  TYR A 250      -7.524  14.126  -0.181  1.00 12.70           H
ATOM   2023 2HB  TYR A 250      -7.297  12.868   1.037  1.00 12.70           H
ATOM   2024  CG  TYR A 250      -9.240  12.902   0.188  1.00 12.70           C
ATOM   2025  CD1 TYR A 250     -10.167  13.548  -0.655  1.00 12.70           C
ATOM   2026  HD1 TYR A 250      -9.961  14.548  -1.010  1.00 12.70           H
ATOM   2027  CD2 TYR A 250      -9.524  11.586   0.614  1.00 12.70           C
ATOM   2028  HD2 TYR A 250      -8.827  11.067   1.258  1.00 12.70           H
ATOM   2029  CE1 TYR A 250     -11.377  12.904  -1.038  1.00 12.70           C
ATOM   2030  HE1 TYR A 250     -12.088  13.415  -1.668  1.00 12.70           H
ATOM   2031  CE2 TYR A 250     -10.727  10.936   0.220  1.00 12.70           C
ATOM   2032  HE2 TYR A 250     -10.941   9.932   0.553  1.00 12.70           H
ATOM   2033  CZ  TYR A 250     -11.646  11.607  -0.591  1.00 12.70           C
ATOM   2034  OH  TYR A 250     -12.817  10.981  -0.938  1.00 12.70           O
ATOM   2035  HH  TYR A 250     -13.429  11.553  -1.415  1.00 12.70           H
ATOM   2036  N   ASN A 251     -10.406  14.191   2.842  1.00  5.02           N
ATOM   2037  H   ASN A 251     -10.809  14.759   2.110  1.00  5.02           H
ATOM   2038  CA  ASN A 251     -11.340  13.541   3.759  1.00  5.02           C
ATOM   2039  HA  ASN A 251     -10.944  12.579   4.092  1.00  5.02           H
ATOM   2040  C   ASN A 251     -12.590  13.320   2.915  1.00  5.02           C
ATOM   2041  O   ASN A 251     -12.728  13.986   1.887  1.00  5.02           O
ATOM   2042  CB  ASN A 251     -11.640  14.432   4.971  1.00  5.02           C
ATOM   2043 1HB  ASN A 251     -10.701  14.761   5.411  1.00  5.02           H
ATOM   2044 2HB  ASN A 251     -12.201  15.303   4.640  1.00  5.02           H
ATOM   2045  CG  ASN A 251     -12.438  13.715   6.035  1.00  5.02           C
ATOM   2046  OD1 ASN A 251     -12.488  12.494   6.069  1.00  5.02           O
ATOM   2047  ND2 ASN A 251     -13.081  14.456   6.891  1.00  5.02           N
ATOM   2048 1HD2 ASN A 251     -13.652  14.001   7.582  1.00  5.02           H
ATOM   2049 2HD2 ASN A 251     -12.994  15.459   6.863  1.00  5.02           H
ATOM   2050  N   ALA A 252     -13.477  12.433   3.338  1.00 21.93           N
ATOM   2051  H   ALA A 252     -13.336  11.984   4.234  1.00 21.93           H
ATOM   2052  CA  ALA A 252     -14.696  12.101   2.610  1.00 21.93           C
ATOM   2053  HA  ALA A 252     -14.725  12.636   1.661  1.00 21.93           H
ATOM   2054  C   ALA A 252     -15.890  12.537   3.461  1.00 21.93           C
ATOM   2055  O   ALA A 252     -15.805  12.566   4.689  1.00 21.93           O
ATOM   2056  CB  ALA A 252     -14.733  10.593   2.345  1.00 21.93           C
ATOM   2057 1HB  ALA A 252     -13.878  10.306   1.731  1.00 21.93           H
ATOM   2058 2HB  ALA A 252     -15.650  10.333   1.817  1.00 21.93           H
ATOM   2059 3HB  ALA A 252     -14.700  10.049   3.292  1.00 21.93           H
ATOM   2060  N   TYR A 253     -16.990  12.881   2.808  1.00 -3.36           N
ATOM   2061  H   TYR A 253     -16.998  12.845   1.795  1.00 -3.36           H
ATOM   2062  CA  TYR A 253     -18.207  13.330   3.482  1.00 -3.36           C
ATOM   2063  HA  TYR A 253     -18.178  13.045   4.532  1.00 -3.36           H
ATOM   2064  C   TYR A 253     -19.372  12.642   2.771  1.00 -3.36           C
ATOM   2065  O   TYR A 253     -19.256  12.392   1.566  1.00 -3.36           O
ATOM   2066  CB  TYR A 253     -18.326  14.854   3.360  1.00 -3.36           C
ATOM   2067 1HB  TYR A 253     -18.474  15.109   2.312  1.00 -3.36           H
ATOM   2068 2HB  TYR A 253     -19.198  15.188   3.923  1.00 -3.36           H
ATOM   2069  CG  TYR A 253     -17.097  15.593   3.861  1.00 -3.36           C
ATOM   2070  CD1 TYR A 253     -16.067  15.974   2.969  1.00 -3.36           C
ATOM   2071  HD1 TYR A 253     -16.164  15.756   1.914  1.00 -3.36           H
ATOM   2072  CD2 TYR A 253     -16.941  15.897   5.229  1.00 -3.36           C
ATOM   2073  HD2 TYR A 253     -17.712  15.614   5.934  1.00 -3.36           H
ATOM   2074  CE1 TYR A 253     -14.893  16.624   3.441  1.00 -3.36           C
ATOM   2075  HE1 TYR A 253     -14.107  16.889   2.750  1.00 -3.36           H
ATOM   2076  CE2 TYR A 253     -15.773  16.560   5.701  1.00 -3.36           C
ATOM   2077  HE2 TYR A 253     -15.662  16.785   6.751  1.00 -3.36           H
ATOM   2078  CZ  TYR A 253     -14.759  16.906   4.803  1.00 -3.36           C
ATOM   2079  OH  TYR A 253     -13.622  17.521   5.266  1.00 -3.36           O
ATOM   2080  HH  TYR A 253     -12.986  17.700   4.566  1.00 -3.36           H
ATOM   2081  N   PRO A 254     -20.479  12.315   3.468  1.00 -6.71           N
ATOM   2082  CA  PRO A 254     -21.555  11.655   2.713  1.00 -6.71           C
ATOM   2083  HA  PRO A 254     -21.198  10.710   2.304  1.00 -6.71           H
ATOM   2084  C   PRO A 254     -22.139  12.521   1.603  1.00 -6.71           C
ATOM   2085  O   PRO A 254     -22.175  13.754   1.703  1.00 -6.71           O
ATOM   2086  CB  PRO A 254     -22.629  11.401   3.777  1.00 -6.71           C
ATOM   2087 1HB  PRO A 254     -23.355  12.215   3.776  1.00 -6.71           H
ATOM   2088 2HB  PRO A 254     -23.125  10.446   3.606  1.00 -6.71           H
ATOM   2089  CG  PRO A 254     -21.890  11.388   5.047  1.00 -6.71           C
ATOM   2090 1HG  PRO A 254     -22.554  11.603   5.883  1.00 -6.71           H
ATOM   2091 2HG  PRO A 254     -21.404  10.422   5.182  1.00 -6.71           H
ATOM   2092  CD  PRO A 254     -20.861  12.469   4.882  1.00 -6.71           C
ATOM   2093 1HD  PRO A 254     -21.300  13.452   5.056  1.00 -6.71           H
ATOM   2094 2HD  PRO A 254     -20.014  12.292   5.546  1.00 -6.71           H
ATOM   2095  N   ALA A 255     -22.593  11.867   0.547  0.97 23.34           N
ATOM   2096  H   ALA A 255     -22.545  10.854   0.535  0.97 23.34           H
ATOM   2097  CA  ALA A 255     -23.217  12.543  -0.581  0.97 23.34           C
ATOM   2098  HA  ALA A 255     -22.635  13.426  -0.849  0.97 23.34           H
ATOM   2099  C   ALA A 255     -24.624  12.979  -0.158  0.97 23.34           C
ATOM   2100  O   ALA A 255     -25.188  12.452   0.805  0.97 23.34           O
ATOM   2101  CB  ALA A 255     -23.271  11.597  -1.783  0.97 23.34           C
ATOM   2102 1HB  ALA A 255     -22.262  11.279  -2.050  0.97 23.34           H
ATOM   2103 2HB  ALA A 255     -23.717  12.107  -2.638  0.97 23.34           H
ATOM   2104 3HB  ALA A 255     -23.873  10.724  -1.539  0.97 23.34           H
ATOM   2105  N   TYR A 256     -25.200  13.912  -0.897  0.97 -1.71           N
ATOM   2106  H   TYR A 256     -24.713  14.268  -1.717  0.97 -1.71           H
ATOM   2107  CA  TYR A 256     -26.526  14.436  -0.584  0.97 -1.71           C
ATOM   2108  HA  TYR A 256     -26.757  14.215   0.455  0.97 -1.71           H
ATOM   2109  C   TYR A 256     -27.615  13.838  -1.473  0.97 -1.71           C
ATOM   2110  O   TYR A 256     -27.354  13.538  -2.643  0.97 -1.71           O
ATOM   2111  CB  TYR A 256     -26.525  15.951  -0.765  0.97 -1.71           C
ATOM   2112 1HB  TYR A 256     -25.972  16.214  -1.667  0.97 -1.71           H
ATOM   2113 2HB  TYR A 256     -27.555  16.288  -0.880  0.97 -1.71           H
ATOM   2114  CG  TYR A 256     -25.942  16.660   0.428  0.97 -1.71           C
ATOM   2115  CD1 TYR A 256     -24.571  16.985   0.499  0.97 -1.71           C
ATOM   2116  HD1 TYR A 256     -23.908  16.720  -0.314  0.97 -1.71           H
ATOM   2117  CD2 TYR A 256     -26.774  17.005   1.507  0.97 -1.71           C
ATOM   2118  HD2 TYR A 256     -27.826  16.753   1.481  0.97 -1.71           H
ATOM   2119  CE1 TYR A 256     -24.049  17.664   1.635  0.97 -1.71           C
ATOM   2120  HE1 TYR A 256     -23.000  17.917   1.687  0.97 -1.71           H
ATOM   2121  CE2 TYR A 256     -26.262  17.690   2.624  0.97 -1.71           C
ATOM   2122  HE2 TYR A 256     -26.922  17.970   3.426  0.97 -1.71           H
ATOM   2123  CZ  TYR A 256     -24.908  18.013   2.681  0.97 -1.71           C
ATOM   2124  OH  TYR A 256     -24.450  18.699   3.773  0.97 -1.71           O
ATOM   2125  HH  TYR A 256     -25.138  18.826   4.437  0.97 -1.71           H
ATOM   2126  N   PRO A 257     -28.853  13.686  -0.965  0.97 -4.13           N
ATOM   2127  CA  PRO A 257     -29.358  13.920   0.399  0.97 -4.13           C
ATOM   2128  HA  PRO A 257     -29.073  14.905   0.766  0.97 -4.13           H
ATOM   2129  C   PRO A 257     -28.860  12.836   1.357  0.97 -4.13           C
ATOM   2130  O   PRO A 257     -28.372  11.804   0.904  0.97 -4.13           O
ATOM   2131  CB  PRO A 257     -30.876  13.850   0.212  0.97 -4.13           C
ATOM   2132 1HB  PRO A 257     -31.370  13.503   1.120  0.97 -4.13           H
ATOM   2133 2HB  PRO A 257     -31.263  14.824  -0.087  0.97 -4.13           H
ATOM   2134  CG  PRO A 257     -31.041  12.880  -0.883  0.97 -4.13           C
ATOM   2135 1HG  PRO A 257     -30.919  11.870  -0.497  0.97 -4.13           H
ATOM   2136 2HG  PRO A 257     -32.015  12.990  -1.361  0.97 -4.13           H
ATOM   2137  CD  PRO A 257     -29.930  13.194  -1.844  0.97 -4.13           C
ATOM   2138 1HD  PRO A 257     -29.624  12.294  -2.381  0.97 -4.13           H
ATOM   2139 2HD  PRO A 257     -30.235  13.978  -2.539  0.97 -4.13           H
ATOM   2140  N   GLY A 258     -28.966  13.062   2.661  1.00 31.18           N
ATOM   2141  H   GLY A 258     -29.365  13.941   2.988  1.00 31.18           H
ATOM   2142  CA  GLY A 258     -28.521  12.088   3.651  1.00 31.18           C
ATOM   2143 1HA  GLY A 258     -27.517  11.754   3.388  1.00 31.18           H
ATOM   2144 2HA  GLY A 258     -28.481  12.562   4.632  1.00 31.18           H
ATOM   2145  C   GLY A 258     -29.423  10.870   3.734  1.00 31.18           C
ATOM   2146  O   GLY A 258     -30.394  10.838   4.497  1.00 31.18           O
ATOM   2147  N   TYR A 259     -29.116   9.881   2.908  1.00 20.13           N
ATOM   2148  H   TYR A 259     -28.279   9.971   2.345  1.00 20.13           H
ATOM   2149  CA  TYR A 259     -29.923   8.680   2.712  1.00 20.13           C
ATOM   2150  HA  TYR A 259     -30.806   8.685   3.345  1.00 20.13           H
ATOM   2151  C   TYR A 259     -29.103   7.442   3.027  1.00 20.13           C
ATOM   2152  O   TYR A 259     -27.874   7.479   3.021  1.00 20.13           O
ATOM   2153  CB  TYR A 259     -30.343   8.568   1.239  1.00 20.13           C
ATOM   2154 1HB  TYR A 259     -29.482   8.806   0.617  1.00 20.13           H
ATOM   2155 2HB  TYR A 259     -30.598   7.527   1.044  1.00 20.13           H
ATOM   2156  CG  TYR A 259     -31.536   9.381   0.769  1.00 20.13           C
ATOM   2157  CD1 TYR A 259     -31.958   9.259  -0.573  1.00 20.13           C
ATOM   2158  HD1 TYR A 259     -31.375   8.666  -1.265  1.00 20.13           H
ATOM   2159  CD2 TYR A 259     -32.302  10.198   1.638  1.00 20.13           C
ATOM   2160  HD2 TYR A 259     -32.017  10.337   2.669  1.00 20.13           H
ATOM   2161  CE1 TYR A 259     -33.154   9.873  -1.022  1.00 20.13           C
ATOM   2162  HE1 TYR A 259     -33.487   9.744  -2.041  1.00 20.13           H
ATOM   2163  CE2 TYR A 259     -33.483  10.839   1.175  1.00 20.13           C
ATOM   2164  HE2 TYR A 259     -34.060  11.461   1.845  1.00 20.13           H
ATOM   2165  CZ  TYR A 259     -33.903  10.649  -0.141  1.00 20.13           C
ATOM   2166  OH  TYR A 259     -35.061  11.216  -0.592  1.00 20.13           O
ATOM   2167  HH  TYR A 259     -35.423  11.853   0.035  1.00 20.13           H
ATOM   2168  N   GLY A 260     -29.804   6.333   3.193  1.00  9.43           N
ATOM   2169  H   GLY A 260     -30.821   6.365   3.176  1.00  9.43           H
ATOM   2170  CA  GLY A 260     -29.185   5.023   3.229  1.00  9.43           C
ATOM   2171 1HA  GLY A 260     -28.186   5.063   2.799  1.00  9.43           H
ATOM   2172 2HA  GLY A 260     -29.148   4.640   4.248  1.00  9.43           H
ATOM   2173  C   GLY A 260     -30.061   4.147   2.366  1.00  9.43           C
ATOM   2174  O   GLY A 260     -31.174   4.560   2.020  1.00  9.43           O
ATOM   2175  N   GLY A 261     -29.611   2.966   1.990  1.00 16.33           N
ATOM   2176  H   GLY A 261     -28.707   2.616   2.294  1.00 16.33           H
ATOM   2177  CA  GLY A 261     -30.415   2.159   1.095  1.00 16.33           C
ATOM   2178 1HA  GLY A 261     -31.450   2.193   1.418  1.00 16.33           H
ATOM   2179 2HA  GLY A 261     -30.356   2.584   0.095  1.00 16.33           H
ATOM   2180  C   GLY A 261     -30.020   0.712   1.023  1.00 16.33           C
ATOM   2181  O   GLY A 261     -29.207   0.262   1.811  1.00 16.33           O
ATOM   2182  N   ALA A 262     -30.611  -0.003   0.082  1.00 13.95           N
ATOM   2183  H   ALA A 262     -31.241   0.455  -0.569  1.00 13.95           H
ATOM   2184  CA  ALA A 262     -30.374  -1.427  -0.081  1.00 13.95           C
ATOM   2185  HA  ALA A 262     -29.393  -1.695   0.317  1.00 13.95           H
ATOM   2186  C   ALA A 262     -30.411  -1.715  -1.576  1.00 13.95           C
ATOM   2187  O   ALA A 262     -31.010  -0.950  -2.343  1.00 13.95           O
ATOM   2188  CB  ALA A 262     -31.461  -2.212   0.656  1.00 13.95           C
ATOM   2189 1HB  ALA A 262     -31.419  -1.970   1.719  1.00 13.95           H
ATOM   2190 2HB  ALA A 262     -31.289  -3.282   0.537  1.00 13.95           H
ATOM   2191 3HB  ALA A 262     -32.443  -1.952   0.263  1.00 13.95           H
ATOM   2192  N   ALA A 263     -29.821  -2.827  -1.983  1.00 17.94           N
ATOM   2193  H   ALA A 263     -29.363  -3.423  -1.308  1.00 17.94           H
ATOM   2194  CA  ALA A 263     -29.858  -3.260  -3.373  1.00 17.94           C
ATOM   2195  HA  ALA A 263     -30.388  -2.525  -3.976  1.00 17.94           H
ATOM   2196  C   ALA A 263     -30.626  -4.582  -3.431  1.00 17.94           C
ATOM   2197  O   ALA A 263     -30.404  -5.469  -2.601  1.00 17.94           O
ATOM   2198  CB  ALA A 263     -28.430  -3.412  -3.917  1.00 17.94           C
ATOM   2199 1HB  ALA A 263     -27.910  -2.455  -3.858  1.00 17.94           H
ATOM   2200 2HB  ALA A 263     -28.464  -3.739  -4.957  1.00 17.94           H
ATOM   2201 3HB  ALA A 263     -27.883  -4.151  -3.328  1.00 17.94           H
ATOM   2202  N   CYS A 264     -31.523  -4.692  -4.398  1.00 14.27           N
ATOM   2203  H   CYS A 264     -31.674  -3.906  -5.027  1.00 14.27           H
ATOM   2204  CA  CYS A 264     -32.321  -5.892  -4.650  1.00 14.27           C
ATOM   2205  HA  CYS A 264     -31.708  -6.790  -4.599  1.00 14.27           H
ATOM   2206  C   CYS A 264     -32.814  -5.638  -6.068  1.00 14.27           C
ATOM   2207  O   CYS A 264     -32.664  -4.504  -6.521  1.00 14.27           O
ATOM   2208  CB  CYS A 264     -33.498  -5.978  -3.671  1.00 14.27           C
ATOM   2209 1HB  CYS A 264     -33.111  -5.825  -2.663  1.00 14.27           H
ATOM   2210 2HB  CYS A 264     -34.194  -5.167  -3.891  1.00 14.27           H
ATOM   2211  SG  CYS A 264     -34.399  -7.552  -3.690  1.00 14.27           S
ATOM   2212  HG  CYS A 264     -33.418  -8.302  -3.170  1.00 14.27           H
ATOM   2213  N   SER A 265     -33.396  -6.620  -6.747  1.00 20.41           N
ATOM   2214  H   SER A 265     -33.448  -7.541  -6.336  1.00 20.41           H
ATOM   2215  CA  SER A 265     -34.047  -6.413  -8.052  1.00 20.41           C
ATOM   2216  HA  SER A 265     -34.225  -7.387  -8.503  1.00 20.41           H
ATOM   2217  C   SER A 265     -33.233  -5.561  -9.039  1.00 20.41           C
ATOM   2218  O   SER A 265     -33.589  -4.410  -9.328  1.00 20.41           O
ATOM   2219  CB  SER A 265     -35.421  -5.792  -7.814  1.00 20.41           C
ATOM   2220 1HB  SER A 265     -35.299  -4.788  -7.410  1.00 20.41           H
ATOM   2221 2HB  SER A 265     -35.969  -5.741  -8.755  1.00 20.41           H
ATOM   2222  OG  SER A 265     -36.136  -6.592  -6.882  1.00 20.41           O
ATOM   2223  HG  SER A 265     -36.929  -6.118  -6.614  1.00 20.41           H
ATOM   2224  N   PRO A 266     -32.087  -6.084  -9.508  1.00 75.06           N
ATOM   2225  CA  PRO A 266     -30.736  -5.512  -9.564  1.00 75.06           C
ATOM   2226  HA  PRO A 266     -30.181  -5.891  -8.707  1.00 75.06           H
ATOM   2227  C   PRO A 266     -30.499  -3.999  -9.607  1.00 75.06           C
ATOM   2228  O   PRO A 266     -29.906  -3.480 -10.559  1.00 75.06           O
ATOM   2229  CB  PRO A 266     -30.185  -6.180 -10.816  1.00 75.06           C
ATOM   2230 1HB  PRO A 266     -30.598  -5.721 -11.714  1.00 75.06           H
ATOM   2231 2HB  PRO A 266     -29.101  -6.152 -10.823  1.00 75.06           H
ATOM   2232  CG  PRO A 266     -30.676  -7.567 -10.671  1.00 75.06           C
ATOM   2233 1HG  PRO A 266     -30.675  -8.084 -11.632  1.00 75.06           H
ATOM   2234 2HG  PRO A 266     -30.056  -8.101  -9.951  1.00 75.06           H
ATOM   2235  CD  PRO A 266     -32.082  -7.423 -10.132  1.00 75.06           C
ATOM   2236 1HD  PRO A 266     -32.806  -7.461 -10.948  1.00 75.06           H
ATOM   2237 2HD  PRO A 266     -32.283  -8.203  -9.398  1.00 75.06           H
ATOM   2238  N   GLY A 267     -30.893  -3.281  -8.565  1.00 17.78           N
ATOM   2239  H   GLY A 267     -31.432  -3.702  -7.812  1.00 17.78           H
ATOM   2240  CA  GLY A 267     -30.549  -1.873  -8.463  1.00 17.78           C
ATOM   2241 1HA  GLY A 267     -29.522  -1.740  -8.802  1.00 17.78           H
ATOM   2242 2HA  GLY A 267     -31.206  -1.292  -9.108  1.00 17.78           H
ATOM   2243  C   GLY A 267     -30.661  -1.331  -7.055  1.00 17.78           C
ATOM   2244  O   GLY A 267     -31.306  -1.933  -6.200  1.00 17.78           O
ATOM   2245  N   TYR A 268     -30.025  -0.196  -6.813  1.00 12.81           N
ATOM   2246  H   TYR A 268     -29.502   0.244  -7.555  1.00 12.81           H
ATOM   2247  CA  TYR A 268     -30.081   0.472  -5.515  1.00 12.81           C
ATOM   2248  HA  TYR A 268     -29.950  -0.252  -4.710  1.00 12.81           H
ATOM   2249  C   TYR A 268     -31.424   1.179  -5.344  1.00 12.81           C
ATOM   2250  O   TYR A 268     -31.933   1.784  -6.294  1.00 12.81           O
ATOM   2251  CB  TYR A 268     -28.961   1.514  -5.451  1.00 12.81           C
ATOM   2252 1HB  TYR A 268     -28.007   0.993  -5.491  1.00 12.81           H
ATOM   2253 2HB  TYR A 268     -29.037   2.157  -6.327  1.00 12.81           H
ATOM   2254  CG  TYR A 268     -28.986   2.393  -4.216  1.00 12.81           C
ATOM   2255  CD1 TYR A 268     -28.381   1.974  -3.013  1.00 12.81           C
ATOM   2256  HD1 TYR A 268     -27.887   1.013  -2.961  1.00 12.81           H
ATOM   2257  CD2 TYR A 268     -29.616   3.657  -4.246  1.00 12.81           C
ATOM   2258  HD2 TYR A 268     -30.085   4.005  -5.157  1.00 12.81           H
ATOM   2259  CE1 TYR A 268     -28.405   2.807  -1.859  1.00 12.81           C
ATOM   2260  HE1 TYR A 268     -27.922   2.487  -0.946  1.00 12.81           H
ATOM   2261  CE2 TYR A 268     -29.657   4.481  -3.090  1.00 12.81           C
ATOM   2262  HE2 TYR A 268     -30.151   5.440  -3.129  1.00 12.81           H
ATOM   2263  CZ  TYR A 268     -29.050   4.047  -1.908  1.00 12.81           C
ATOM   2264  OH  TYR A 268     -29.086   4.852  -0.797  1.00 12.81           O
ATOM   2265  HH  TYR A 268     -29.538   5.681  -0.960  1.00 12.81           H
ATOM   2266  N   SER A 269     -31.947   1.186  -4.127  1.00 -3.27           N
ATOM   2267  H   SER A 269     -31.505   0.643  -3.389  1.00 -3.27           H
ATOM   2268  CA  SER A 269     -33.084   2.025  -3.764  1.00 -3.27           C
ATOM   2269  HA  SER A 269     -33.212   2.832  -4.485  1.00 -3.27           H
ATOM   2270  C   SER A 269     -32.770   2.613  -2.402  1.00 -3.27           C
ATOM   2271  O   SER A 269     -32.172   1.944  -1.564  1.00 -3.27           O
ATOM   2272  CB  SER A 269     -34.361   1.186  -3.682  1.00 -3.27           C
ATOM   2273 1HB  SER A 269     -34.561   0.757  -4.664  1.00 -3.27           H
ATOM   2274 2HB  SER A 269     -34.203   0.376  -2.971  1.00 -3.27           H
ATOM   2275  OG  SER A 269     -35.489   1.947  -3.268  1.00 -3.27           O
ATOM   2276  HG  SER A 269     -35.344   2.265  -2.371  1.00 -3.27           H
ATOM   2277  N   CYS A 270     -33.213   3.837  -2.161  1.00 -0.12           N
ATOM   2278  H   CYS A 270     -33.693   4.350  -2.899  1.00 -0.12           H
ATOM   2279  CA  CYS A 270     -33.150   4.431  -0.833  1.00 -0.12           C
ATOM   2280  HA  CYS A 270     -32.164   4.292  -0.387  1.00 -0.12           H
ATOM   2281  C   CYS A 270     -34.203   3.731   0.015  1.00 -0.12           C
ATOM   2282  O   CYS A 270     -35.372   3.676  -0.377  1.00 -0.12           O
ATOM   2283  CB  CYS A 270     -33.499   5.918  -0.902  1.00 -0.12           C
ATOM   2284 1HB  CYS A 270     -32.731   6.439  -1.475  1.00 -0.12           H
ATOM   2285 2HB  CYS A 270     -34.452   6.026  -1.422  1.00 -0.12           H
ATOM   2286  SG  CYS A 270     -33.669   6.670   0.728  1.00 -0.12           S
ATOM   2287  HG  CYS A 270     -33.570   7.945   0.329  1.00 -0.12           H
ATOM   2288  N   THR A 271     -33.812   3.213   1.168  1.00 -9.33           N
ATOM   2289  H   THR A 271     -32.831   3.251   1.418  1.00 -9.33           H
ATOM   2290  CA  THR A 271     -34.737   2.549   2.092  1.00 -9.33           C
ATOM   2291  HA  THR A 271     -35.765   2.702   1.766  1.00 -9.33           H
ATOM   2292  C   THR A 271     -34.595   3.098   3.507  1.00 -9.33           C
ATOM   2293  O   THR A 271     -35.370   2.757   4.398  1.00 -9.33           O
ATOM   2294  CB  THR A 271     -34.474   1.029   2.154  1.00 -9.33           C
ATOM   2295  HB  THR A 271     -35.161   0.574   2.868  1.00 -9.33           H
ATOM   2296  OG1 THR A 271     -33.127   0.801   2.570  1.00 -9.33           O
ATOM   2297  HG1 THR A 271     -33.074  -0.106   2.894  1.00 -9.33           H
ATOM   2298  CG2 THR A 271     -34.646   0.360   0.794  1.00 -9.33           C
ATOM   2299 1HG2 THR A 271     -34.591  -0.721   0.922  1.00 -9.33           H
ATOM   2300 2HG2 THR A 271     -33.853   0.677   0.118  1.00 -9.33           H
ATOM   2301 3HG2 THR A 271     -35.617   0.618   0.372  1.00 -9.33           H
ATOM   2302  N   ALA A 272     -33.612   3.961   3.725  1.00 22.85           N
ATOM   2303  H   ALA A 272     -33.051   4.298   2.952  1.00 22.85           H
ATOM   2304  CA  ALA A 272     -33.248   4.439   5.055  1.00 22.85           C
ATOM   2305  HA  ALA A 272     -34.096   4.377   5.737  1.00 22.85           H
ATOM   2306  C   ALA A 272     -32.827   5.902   4.916  1.00 22.85           C
ATOM   2307  O   ALA A 272     -32.737   6.413   3.800  1.00 22.85           O
ATOM   2308  CB  ALA A 272     -32.098   3.575   5.593  1.00 22.85           C
ATOM   2309 1HB  ALA A 272     -32.448   2.550   5.735  1.00 22.85           H
ATOM   2310 2HB  ALA A 272     -31.754   3.963   6.549  1.00 22.85           H
ATOM   2311 3HB  ALA A 272     -31.269   3.570   4.889  1.00 22.85           H
ATOM   2312  N   ALA A 273     -32.543   6.568   6.022  1.00 17.66           N
ATOM   2313  H   ALA A 273     -32.586   6.097   6.920  1.00 17.66           H
ATOM   2314  CA  ALA A 273     -32.094   7.954   6.004  1.00 17.66           C
ATOM   2315  HA  ALA A 273     -31.825   8.261   4.997  1.00 17.66           H
ATOM   2316  C   ALA A 273     -30.847   7.976   6.880  1.00 17.66           C
ATOM   2317  O   ALA A 273     -30.602   7.008   7.600  1.00 17.66           O
ATOM   2318  CB  ALA A 273     -33.192   8.870   6.536  1.00 17.66           C
ATOM   2319 1HB  ALA A 273     -34.084   8.767   5.917  1.00 17.66           H
ATOM   2320 2HB  ALA A 273     -32.858   9.907   6.512  1.00 17.66           H
ATOM   2321 3HB  ALA A 273     -33.434   8.592   7.562  1.00 17.66           H
ATOM   2322  N   TYR A 274     -30.060   9.038   6.816  0.82 14.34           N
ATOM   2323  H   TYR A 274     -30.293   9.806   6.193  0.82 14.34           H
ATOM   2324  CA  TYR A 274     -28.836   9.132   7.606  0.82 14.34           C
ATOM   2325  HA  TYR A 274     -28.881   8.404   8.412  0.82 14.34           H
ATOM   2326  C   TYR A 274     -28.697  10.540   8.186  0.82 14.34           C
ATOM   2327  O   TYR A 274     -28.769  11.519   7.426  0.82 14.34           O
ATOM   2328  CB  TYR A 274     -27.660   8.785   6.693  0.82 14.34           C
ATOM   2329 1HB  TYR A 274     -27.899   7.844   6.201  0.82 14.34           H
ATOM   2330 2HB  TYR A 274     -27.565   9.551   5.925  0.82 14.34           H
ATOM   2331  CG  TYR A 274     -26.328   8.618   7.395  0.82 14.34           C
ATOM   2332  CD1 TYR A 274     -26.187   7.752   8.502  0.82 14.34           C
ATOM   2333  HD1 TYR A 274     -27.042   7.208   8.882  0.82 14.34           H
ATOM   2334  CD2 TYR A 274     -25.186   9.293   6.925  0.82 14.34           C
ATOM   2335  HD2 TYR A 274     -25.260   9.944   6.065  0.82 14.34           H
ATOM   2336  CE1 TYR A 274     -24.929   7.588   9.141  0.82 14.34           C
ATOM   2337  HE1 TYR A 274     -24.832   6.928   9.988  0.82 14.34           H
ATOM   2338  CE2 TYR A 274     -23.928   9.125   7.561  0.82 14.34           C
ATOM   2339  HE2 TYR A 274     -23.060   9.646   7.190  0.82 14.34           H
ATOM   2340  CZ  TYR A 274     -23.816   8.296   8.677  0.82 14.34           C
ATOM   2341  OH  TYR A 274     -22.606   8.199   9.318  0.82 14.34           O
ATOM   2342  HH  TYR A 274     -21.959   8.813   8.959  0.82 14.34           H
ATOM   2343  N   PRO A 275     -28.548  10.677   9.520  0.82-17.01           N
ATOM   2344  CA  PRO A 275     -28.551  12.042  10.059  0.82-17.01           C
ATOM   2345  HA  PRO A 275     -29.418  12.596   9.702  0.82-17.01           H
ATOM   2346  C   PRO A 275     -27.280  12.815   9.736  0.82-17.01           C
ATOM   2347  O   PRO A 275     -26.257  12.231   9.377  0.82-17.01           O
ATOM   2348  CB  PRO A 275     -28.671  11.808  11.566  0.82-17.01           C
ATOM   2349 1HB  PRO A 275     -28.202  12.617  12.125  0.82-17.01           H
ATOM   2350 2HB  PRO A 275     -29.716  11.701  11.855  0.82-17.01           H
ATOM   2351  CG  PRO A 275     -27.957  10.541  11.775  0.82-17.01           C
ATOM   2352 1HG  PRO A 275     -26.879  10.705  11.737  0.82-17.01           H
ATOM   2353 2HG  PRO A 275     -28.240  10.088  12.723  0.82-17.01           H
ATOM   2354  CD  PRO A 275     -28.409   9.696  10.615  0.82-17.01           C
ATOM   2355 1HD  PRO A 275     -27.659   8.941  10.383  0.82-17.01           H
ATOM   2356 2HD  PRO A 275     -29.372   9.235  10.834  0.82-17.01           H
ATOM   2357  N   ALA A 276     -27.341  14.131   9.874  0.82 19.27           N
ATOM   2358  H   ALA A 276     -28.198  14.565  10.186  0.82 19.27           H
ATOM   2359  CA  ALA A 276     -26.195  14.992   9.623  0.82 19.27           C
ATOM   2360  HA  ALA A 276     -25.276  14.453   9.860  0.82 19.27           H
ATOM   2361  C   ALA A 276     -26.280  16.232  10.509  0.82 19.27           C
ATOM   2362  O   ALA A 276     -27.365  16.783  10.705  0.82 19.27           O
ATOM   2363  CB  ALA A 276     -26.183  15.402   8.150  0.82 19.27           C
ATOM   2364 1HB  ALA A 276     -26.078  14.517   7.527  0.82 19.27           H
ATOM   2365 2HB  ALA A 276     -25.345  16.070   7.959  0.82 19.27           H
ATOM   2366 3HB  ALA A 276     -27.113  15.913   7.902  0.82 19.27           H
ATOM   2367  N   GLY A 277     -25.132  16.690  10.982  0.82 33.39           N
ATOM   2368  H   GLY A 277     -24.283  16.164  10.809  0.82 33.39           H
ATOM   2369  CA  GLY A 277     -25.028  17.952  11.696  0.82 33.39           C
ATOM   2370 1HA  GLY A 277     -25.987  18.465  11.715  0.82 33.39           H
ATOM   2371 2HA  GLY A 277     -24.676  17.785  12.713  0.82 33.39           H
ATOM   2372  C   GLY A 277     -23.994  18.742  10.922  0.82 33.39           C
ATOM   2373  O   GLY A 277     -22.899  18.195  10.734  0.82 33.39           O
ATOM   2374  N   PRO A 278     -24.281  19.951  10.405  0.82  2.10           N
ATOM   2375  CA  PRO A 278     -23.276  20.605   9.557  0.82  2.10           C
ATOM   2376  HA  PRO A 278     -23.136  20.016   8.652  0.82  2.10           H
ATOM   2377  C   PRO A 278     -21.919  20.826  10.223  0.82  2.10           C
ATOM   2378  O   PRO A 278     -21.819  21.429  11.294  0.82  2.10           O
ATOM   2379  CB  PRO A 278     -23.939  21.944   9.214  0.82  2.10           C
ATOM   2380 1HB  PRO A 278     -23.669  22.704   9.945  0.82  2.10           H
ATOM   2381 2HB  PRO A 278     -23.666  22.267   8.210  0.82  2.10           H
ATOM   2382  CG  PRO A 278     -25.386  21.655   9.294  0.82  2.10           C
ATOM   2383 1HG  PRO A 278     -25.961  22.570   9.429  0.82  2.10           H
ATOM   2384 2HG  PRO A 278     -25.710  21.123   8.399  0.82  2.10           H
ATOM   2385  CD  PRO A 278     -25.505  20.768  10.491  0.82  2.10           C
ATOM   2386 1HD  PRO A 278     -25.501  21.359  11.408  0.82  2.10           H
ATOM   2387 2HD  PRO A 278     -26.404  20.155  10.423  0.82  2.10           H
ATOM   2388  N   SER A 279     -20.871  20.348   9.569  0.82 15.02           N
ATOM   2389  H   SER A 279     -21.017  19.878   8.678  0.82 15.02           H
ATOM   2390  CA  SER A 279     -19.500  20.442  10.066  0.82 15.02           C
ATOM   2391  HA  SER A 279     -19.439  21.200  10.844  0.82 15.02           H
ATOM   2392  C   SER A 279     -18.622  20.865   8.900  0.82 15.02           C
ATOM   2393  O   SER A 279     -18.221  20.058   8.063  0.82 15.02           O
ATOM   2394  CB  SER A 279     -19.034  19.101  10.639  0.82 15.02           C
ATOM   2395 1HB  SER A 279     -19.724  18.792  11.424  0.82 15.02           H
ATOM   2396 2HB  SER A 279     -19.041  18.349   9.849  0.82 15.02           H
ATOM   2397  OG  SER A 279     -17.726  19.198  11.184  0.82 15.02           O
ATOM   2398  HG  SER A 279     -17.425  18.307  11.389  0.82 15.02           H
ATOM   2399  N   LEU A 280     -18.379  22.163   8.818  0.82 -8.98           N
ATOM   2400  H   LEU A 280     -18.736  22.786   9.534  0.82 -8.98           H
ATOM   2401  CA  LEU A 280     -17.528  22.716   7.777  0.82 -8.98           C
ATOM   2402  HA  LEU A 280     -17.740  22.248   6.816  0.82 -8.98           H
ATOM   2403  C   LEU A 280     -16.104  22.403   8.219  0.82 -8.98           C
ATOM   2404  O   LEU A 280     -15.796  22.511   9.407  0.82 -8.98           O
ATOM   2405  CB  LEU A 280     -17.744  24.231   7.698  0.82 -8.98           C
ATOM   2406 1HB  LEU A 280     -18.797  24.412   7.484  0.82 -8.98           H
ATOM   2407 2HB  LEU A 280     -17.533  24.639   8.685  0.82 -8.98           H
ATOM   2408  CG  LEU A 280     -16.908  25.022   6.681  0.82 -8.98           C
ATOM   2409  HG  LEU A 280     -15.857  24.808   6.850  0.82 -8.98           H
ATOM   2410  CD1 LEU A 280     -17.248  24.680   5.236  0.82 -8.98           C
ATOM   2411 1HD1 LEU A 280     -16.640  25.284   4.562  0.82 -8.98           H
ATOM   2412 2HD1 LEU A 280     -18.303  24.881   5.039  0.82 -8.98           H
ATOM   2413 3HD1 LEU A 280     -17.040  23.630   5.038  0.82 -8.98           H
ATOM   2414  CD2 LEU A 280     -17.128  26.499   6.913  0.82 -8.98           C
ATOM   2415 1HD2 LEU A 280     -16.476  27.074   6.256  0.82 -8.98           H
ATOM   2416 2HD2 LEU A 280     -16.892  26.752   7.945  0.82 -8.98           H
ATOM   2417 3HD2 LEU A 280     -18.166  26.762   6.710  0.82 -8.98           H
ATOM   2418  N   ALA A 281     -15.231  22.034   7.295  0.82 19.75           N
ATOM   2419  H   ALA A 281     -15.519  21.923   6.337  0.82 19.75           H
ATOM   2420  CA  ALA A 281     -13.836  21.818   7.650  0.82 19.75           C
ATOM   2421  HA  ALA A 281     -13.794  21.103   8.474  0.82 19.75           H
ATOM   2422  C   ALA A 281     -13.236  23.151   8.120  0.82 19.75           C
ATOM   2423  O   ALA A 281     -13.379  24.191   7.467  0.82 19.75           O
ATOM   2424  CB  ALA A 281     -13.071  21.256   6.454  0.82 19.75           C
ATOM   2425 1HB  ALA A 281     -13.505  20.302   6.152  0.82 19.75           H
ATOM   2426 2HB  ALA A 281     -12.026  21.100   6.726  0.82 19.75           H
ATOM   2427 3HB  ALA A 281     -13.121  21.958   5.621  0.82 19.75           H
ATOM   2428  N   GLN A 282     -12.585  23.126   9.272  0.82  6.23           N
ATOM   2429  H   GLN A 282     -12.536  22.256   9.795  0.82  6.23           H
ATOM   2430  CA  GLN A 282     -11.953  24.317   9.830  0.82  6.23           C
ATOM   2431  HA  GLN A 282     -12.506  25.171   9.451  0.82  6.23           H
ATOM   2432  C   GLN A 282     -10.489  24.604   9.464  0.82  6.23           C
ATOM   2433  O   GLN A 282     -10.114  25.787   9.498  0.82  6.23           O
ATOM   2434  CB  GLN A 282     -12.128  24.334  11.350  0.82  6.23           C
ATOM   2435 1HB  GLN A 282     -11.586  23.491  11.776  0.82  6.23           H
ATOM   2436 2HB  GLN A 282     -11.690  25.254  11.736  0.82  6.23           H
ATOM   2437  CG  GLN A 282     -13.589  24.263  11.812  0.82  6.23           C
ATOM   2438 1HG  GLN A 282     -14.014  23.302  11.530  0.82  6.23           H
ATOM   2439 2HG  GLN A 282     -13.617  24.338  12.899  0.82  6.23           H
ATOM   2440  CD  GLN A 282     -14.457  25.360  11.227  0.82  6.23           C
ATOM   2441  OE1 GLN A 282     -14.052  26.515  11.115  0.82  6.23           O
ATOM   2442  NE2 GLN A 282     -15.641  25.016  10.823  0.82  6.23           N
ATOM   2443 1HE2 GLN A 282     -16.302  25.729  10.557  0.82  6.23           H
ATOM   2444 2HE2 GLN A 282     -15.890  24.034  10.765  0.82  6.23           H
ATOM   2445  N   PRO A 283      -9.663  23.602   9.075  0.82  6.39           N
ATOM   2446  CA  PRO A 283      -8.446  24.117   8.430  0.82  6.39           C
ATOM   2447  HA  PRO A 283      -7.953  24.869   9.043  0.82  6.39           H
ATOM   2448  C   PRO A 283      -8.777  24.682   7.052  0.82  6.39           C
ATOM   2449  O   PRO A 283      -9.810  24.351   6.466  0.82  6.39           O
ATOM   2450  CB  PRO A 283      -7.560  22.876   8.321  0.82  6.39           C
ATOM   2451 1HB  PRO A 283      -6.886  22.948   7.467  0.82  6.39           H
ATOM   2452 2HB  PRO A 283      -6.996  22.736   9.243  0.82  6.39           H
ATOM   2453  CG  PRO A 283      -8.516  21.781   8.141  0.82  6.39           C
ATOM   2454 1HG  PRO A 283      -8.867  21.760   7.109  0.82  6.39           H
ATOM   2455 2HG  PRO A 283      -8.068  20.825   8.410  0.82  6.39           H
ATOM   2456  CD  PRO A 283      -9.651  22.123   9.068  0.82  6.39           C
ATOM   2457 1HD  PRO A 283     -10.582  21.713   8.679  0.82  6.39           H
ATOM   2458 2HD  PRO A 283      -9.452  21.745  10.070  0.82  6.39           H
ATOM   2459  N   ALA A 284      -7.927  25.549   6.529  0.82 -4.55           N
ATOM   2460  H   ALA A 284      -7.096  25.826   7.041  0.82 -4.55           H
ATOM   2461  CA  ALA A 284      -8.169  26.120   5.211  0.82 -4.55           C
ATOM   2462  HA  ALA A 284      -9.165  26.563   5.202  0.82 -4.55           H
ATOM   2463  C   ALA A 284      -8.104  25.039   4.125  0.82 -4.55           C
ATOM   2464  O   ALA A 284      -7.261  24.136   4.169  0.82 -4.55           O
ATOM   2465  CB  ALA A 284      -7.143  27.213   4.937  0.82 -4.55           C
ATOM   2466 1HB  ALA A 284      -7.214  27.989   5.701  0.82 -4.55           H
ATOM   2467 2HB  ALA A 284      -7.329  27.659   3.962  0.82 -4.55           H
ATOM   2468 3HB  ALA A 284      -6.141  26.783   4.944  0.82 -4.55           H
ATOM   2469  N   THR A 285      -8.961  25.159   3.124  0.82 -2.35           N
ATOM   2470  H   THR A 285      -9.693  25.861   3.175  0.82 -2.35           H
ATOM   2471  CA  THR A 285      -8.860  24.352   1.913  0.82 -2.35           C
ATOM   2472  HA  THR A 285      -8.774  23.300   2.176  0.82 -2.35           H
ATOM   2473  C   THR A 285      -7.601  24.822   1.186  0.82 -2.35           C
ATOM   2474  O   THR A 285      -7.349  26.032   1.128  0.82 -2.35           O
ATOM   2475  CB  THR A 285     -10.105  24.564   1.027  0.82 -2.35           C
ATOM   2476  HB  THR A 285     -10.092  25.574   0.616  0.82 -2.35           H
ATOM   2477  OG1 THR A 285     -11.273  24.406   1.837  0.82 -2.35           O
ATOM   2478  HG1 THR A 285     -12.030  24.731   1.333  0.82 -2.35           H
ATOM   2479  CG2 THR A 285     -10.193  23.548  -0.092  0.82 -2.35           C
ATOM   2480 1HG2 THR A 285     -11.108  23.716  -0.656  0.82 -2.35           H
ATOM   2481 2HG2 THR A 285     -10.210  22.537   0.320  0.82 -2.35           H
ATOM   2482 3HG2 THR A 285      -9.341  23.654  -0.764  0.82 -2.35           H
ATOM   2483  N   ALA A 286      -6.797  23.895   0.689  0.82 17.10           N
ATOM   2484  H   ALA A 286      -7.052  22.916   0.777  0.82 17.10           H
ATOM   2485  CA  ALA A 286      -5.554  24.219  -0.006  0.82 17.10           C
ATOM   2486  HA  ALA A 286      -5.178  25.176   0.356  0.82 17.10           H
ATOM   2487  C   ALA A 286      -5.788  24.326  -1.518  0.82 17.10           C
ATOM   2488  O   ALA A 286      -6.793  23.830  -2.040  0.82 17.10           O
ATOM   2489  CB  ALA A 286      -4.511  23.139   0.299  0.82 17.10           C
ATOM   2490 1HB  ALA A 286      -4.369  23.056   1.378  0.82 17.10           H
ATOM   2491 2HB  ALA A 286      -3.558  23.398  -0.165  0.82 17.10           H
ATOM   2492 3HB  ALA A 286      -4.848  22.178  -0.093  0.82 17.10           H
ATOM   2493  N   ALA A 287      -4.840  24.937  -2.218  0.82  0.74           N
ATOM   2494  H   ALA A 287      -4.054  25.346  -1.733  0.82  0.74           H
ATOM   2495  CA  ALA A 287      -4.892  25.024  -3.674  0.82  0.74           C
ATOM   2496  HA  ALA A 287      -5.837  25.489  -3.956  0.82  0.74           H
ATOM   2497  C   ALA A 287      -4.835  23.625  -4.303  0.82  0.74           C
ATOM   2498  O   ALA A 287      -4.022  22.783  -3.908  0.82  0.74           O
ATOM   2499  CB  ALA A 287      -3.734  25.889  -4.184  0.82  0.74           C
ATOM   2500 1HB  ALA A 287      -3.820  26.895  -3.774  0.82  0.74           H
ATOM   2501 2HB  ALA A 287      -3.770  25.943  -5.273  0.82  0.74           H
ATOM   2502 3HB  ALA A 287      -2.782  25.450  -3.881  0.82  0.74           H
ATOM   2503  N   ALA A 288      -5.688  23.384  -5.288  0.82  3.62           N
ATOM   2504  H   ALA A 288      -6.318  24.115  -5.597  0.82  3.62           H
ATOM   2505  CA  ALA A 288      -5.730  22.083  -5.947  0.82  3.62           C
ATOM   2506  HA  ALA A 288      -5.717  21.308  -5.179  0.82  3.62           H
ATOM   2507  C   ALA A 288      -4.491  21.910  -6.831  0.82  3.62           C
ATOM   2508  O   ALA A 288      -4.163  22.774  -7.646  0.82  3.62           O
ATOM   2509  CB  ALA A 288      -7.014  21.945  -6.769  0.82  3.62           C
ATOM   2510 1HB  ALA A 288      -7.881  22.019  -6.112  0.82  3.62           H
ATOM   2511 2HB  ALA A 288      -7.028  20.971  -7.262  0.82  3.62           H
ATOM   2512 3HB  ALA A 288      -7.061  22.731  -7.524  0.82  3.62           H
ATOM   2513  N   ASN A 289      -3.826  20.776  -6.683  0.82 26.67           N
ATOM   2514  H   ASN A 289      -4.192  20.079  -6.039  0.82 26.67           H
ATOM   2515  CA  ASN A 289      -2.602  20.458  -7.415  0.82 26.67           C
ATOM   2516  HA  ASN A 289      -2.413  21.201  -8.191  0.82 26.67           H
ATOM   2517  C   ASN A 289      -2.786  19.100  -8.074  0.82 26.67           C
ATOM   2518  O   ASN A 289      -3.461  18.230  -7.527  0.82 26.67           O
ATOM   2519  CB  ASN A 289      -1.412  20.414  -6.453  0.82 26.67           C
ATOM   2520 1HB  ASN A 289      -1.741  20.033  -5.487  0.82 26.67           H
ATOM   2521 2HB  ASN A 289      -0.659  19.737  -6.855  0.82 26.67           H
ATOM   2522  CG  ASN A 289      -0.763  21.759  -6.277  0.82 26.67           C
ATOM   2523  OD1 ASN A 289       0.242  22.044  -6.920  0.82 26.67           O
ATOM   2524  ND2 ASN A 289      -1.295  22.584  -5.421  0.82 26.67           N
ATOM   2525 1HD2 ASN A 289      -0.854  23.483  -5.287  0.82 26.67           H
ATOM   2526 2HD2 ASN A 289      -2.134  22.337  -4.914  0.82 26.67           H
ATOM   2527  N   ASN A 290      -2.209  18.935  -9.254  0.82  8.06           N
ATOM   2528  H   ASN A 290      -1.642  19.685  -9.643  0.82  8.06           H
ATOM   2529  CA  ASN A 290      -2.389  17.732 -10.063  0.82  8.06           C
ATOM   2530  HA  ASN A 290      -2.896  16.961  -9.485  0.82  8.06           H
ATOM   2531  C   ASN A 290      -1.007  17.241 -10.475  0.82  8.06           C
ATOM   2532  O   ASN A 290      -0.314  17.909 -11.236  0.82  8.06           O
ATOM   2533  CB  ASN A 290      -3.226  18.076 -11.299  0.82  8.06           C
ATOM   2534 1HB  ASN A 290      -2.659  18.760 -11.921  0.82  8.06           H
ATOM   2535 2HB  ASN A 290      -3.423  17.178 -11.878  0.82  8.06           H
ATOM   2536  CG  ASN A 290      -4.531  18.738 -10.948  0.82  8.06           C
ATOM   2537  OD1 ASN A 290      -4.747  19.898 -11.283  0.82  8.06           O
ATOM   2538  ND2 ASN A 290      -5.389  18.049 -10.249  0.82  8.06           N
ATOM   2539 1HD2 ASN A 290      -6.275  18.462 -10.009  0.82  8.06           H
ATOM   2540 2HD2 ASN A 290      -5.158  17.112  -9.929  0.82  8.06           H
ATOM   2541  N   ASN A 291      -0.570  16.120  -9.925  0.82 21.23           N
ATOM   2542  H   ASN A 291      -1.188  15.564  -9.350  0.82 21.23           H
ATOM   2543  CA  ASN A 291       0.799  15.640 -10.104  0.82 21.23           C
ATOM   2544  HA  ASN A 291       1.187  15.924 -11.083  0.82 21.23           H
ATOM   2545  C   ASN A 291       0.733  14.118 -10.001  0.82 21.23           C
ATOM   2546  O   ASN A 291      -0.340  13.594  -9.710  0.82 21.23           O
ATOM   2547  CB  ASN A 291       1.680  16.246  -8.997  0.82 21.23           C
ATOM   2548 1HB  ASN A 291       1.572  17.329  -9.020  0.82 21.23           H
ATOM   2549 2HB  ASN A 291       1.334  15.888  -8.032  0.82 21.23           H
ATOM   2550  CG  ASN A 291       3.141  15.908  -9.158  0.82 21.23           C
ATOM   2551  OD1 ASN A 291       3.632  15.744 -10.266  0.82 21.23           O
ATOM   2552  ND2 ASN A 291       3.828  15.726  -8.068  0.82 21.23           N
ATOM   2553 1HD2 ASN A 291       4.781  15.401  -8.147  0.82 21.23           H
ATOM   2554 2HD2 ASN A 291       3.418  15.900  -7.167  0.82 21.23           H
ATOM   2555  N   PHE A 292       1.855  13.431 -10.175  1.00 22.00           N
ATOM   2556  H   PHE A 292       2.696  13.943 -10.420  1.00 22.00           H
ATOM   2557  CA  PHE A 292       1.983  11.982  -9.989  1.00 22.00           C
ATOM   2558  HA  PHE A 292       1.161  11.480 -10.500  1.00 22.00           H
ATOM   2559  C   PHE A 292       1.928  11.599  -8.503  1.00 22.00           C
ATOM   2560  O   PHE A 292       2.916  11.185  -7.903  1.00 22.00           O
ATOM   2561  CB  PHE A 292       3.316  11.508 -10.584  1.00 22.00           C
ATOM   2562 1HB  PHE A 292       4.122  12.086 -10.138  1.00 22.00           H
ATOM   2563 2HB  PHE A 292       3.464  10.462 -10.325  1.00 22.00           H
ATOM   2564  CG  PHE A 292       3.400  11.633 -12.082  1.00 22.00           C
ATOM   2565  CD1 PHE A 292       3.847  12.823 -12.687  1.00 22.00           C
ATOM   2566  HD1 PHE A 292       4.152  13.660 -12.074  1.00 22.00           H
ATOM   2567  CD2 PHE A 292       3.047  10.543 -12.896  1.00 22.00           C
ATOM   2568  HD2 PHE A 292       2.726   9.616 -12.444  1.00 22.00           H
ATOM   2569  CE1 PHE A 292       3.904  12.941 -14.099  1.00 22.00           C
ATOM   2570  HE1 PHE A 292       4.237  13.864 -14.553  1.00 22.00           H
ATOM   2571  CE2 PHE A 292       3.099  10.644 -14.308  1.00 22.00           C
ATOM   2572  HE2 PHE A 292       2.812   9.801 -14.918  1.00 22.00           H
ATOM   2573  CZ  PHE A 292       3.519  11.850 -14.912  1.00 22.00           C
ATOM   2574  HZ  PHE A 292       3.552  11.938 -15.989  1.00 22.00           H
ATOM   2575  N   VAL A 293       0.764  11.785  -7.904  1.00  9.91           N
ATOM   2576  H   VAL A 293      -0.007  12.144  -8.459  1.00  9.91           H
ATOM   2577  CA  VAL A 293       0.507  11.521  -6.492  1.00  9.91           C
ATOM   2578  HA  VAL A 293       1.383  11.083  -6.013  1.00  9.91           H
ATOM   2579  C   VAL A 293      -0.626  10.510  -6.513  1.00  9.91           C
ATOM   2580  O   VAL A 293      -1.555  10.634  -7.314  1.00  9.91           O
ATOM   2581  CB  VAL A 293       0.098  12.825  -5.742  1.00  9.91           C
ATOM   2582  HB  VAL A 293      -0.762  13.258  -6.253  1.00  9.91           H
ATOM   2583  CG1 VAL A 293      -0.286  12.557  -4.275  1.00  9.91           C
ATOM   2584 1HG1 VAL A 293      -0.558  13.498  -3.795  1.00  9.91           H
ATOM   2585 2HG1 VAL A 293       0.548  12.104  -3.736  1.00  9.91           H
ATOM   2586 3HG1 VAL A 293      -1.155  11.900  -4.230  1.00  9.91           H
ATOM   2587  CG2 VAL A 293       1.247  13.843  -5.782  1.00  9.91           C
ATOM   2588 1HG2 VAL A 293       0.922  14.777  -5.322  1.00  9.91           H
ATOM   2589 2HG2 VAL A 293       1.537  14.040  -6.810  1.00  9.91           H
ATOM   2590 3HG2 VAL A 293       2.110  13.455  -5.237  1.00  9.91           H
ATOM   2591  N   ASN A 294      -0.527   9.502  -5.663  1.00 18.62           N
ATOM   2592  H   ASN A 294       0.251   9.476  -5.019  1.00 18.62           H
ATOM   2593  CA  ASN A 294      -1.504   8.426  -5.561  1.00 18.62           C
ATOM   2594  HA  ASN A 294      -2.362   8.604  -6.208  1.00 18.62           H
ATOM   2595  C   ASN A 294      -1.940   8.462  -4.098  1.00 18.62           C
ATOM   2596  O   ASN A 294      -1.092   8.500  -3.206  1.00 18.62           O
ATOM   2597  CB  ASN A 294      -0.807   7.117  -5.952  1.00 18.62           C
ATOM   2598 1HB  ASN A 294      -0.426   7.205  -6.968  1.00 18.62           H
ATOM   2599 2HB  ASN A 294       0.034   6.953  -5.284  1.00 18.62           H
ATOM   2600  CG  ASN A 294      -1.712   5.916  -5.875  1.00 18.62           C
ATOM   2601  OD1 ASN A 294      -2.413   5.710  -4.896  1.00 18.62           O
ATOM   2602  ND2 ASN A 294      -1.658   5.088  -6.870  1.00 18.62           N
ATOM   2603 1HD2 ASN A 294      -2.229   4.249  -6.836  1.00 18.62           H
ATOM   2604 2HD2 ASN A 294      -1.046   5.258  -7.656  1.00 18.62           H
ATOM   2605  N   PHE A 295      -3.239   8.516  -3.841  1.00 26.83           N
ATOM   2606  H   PHE A 295      -3.908   8.406  -4.601  1.00 26.83           H
ATOM   2607  CA  PHE A 295      -3.746   8.746  -2.486  1.00 26.83           C
ATOM   2608  HA  PHE A 295      -3.216   9.568  -2.007  1.00 26.83           H
ATOM   2609  C   PHE A 295      -3.538   7.469  -1.690  1.00 26.83           C
ATOM   2610  O   PHE A 295      -3.307   7.495  -0.490  1.00 26.83           O
ATOM   2611  CB  PHE A 295      -5.261   8.981  -2.453  1.00 26.83           C
ATOM   2612 1HB  PHE A 295      -5.744   8.179  -3.009  1.00 26.83           H
ATOM   2613 2HB  PHE A 295      -5.585   8.910  -1.415  1.00 26.83           H
ATOM   2614  CG  PHE A 295      -5.745  10.311  -2.997  1.00 26.83           C
ATOM   2615  CD1 PHE A 295      -5.316  10.836  -4.237  1.00 26.83           C
ATOM   2616  HD1 PHE A 295      -4.515  10.372  -4.783  1.00 26.83           H
ATOM   2617  CD2 PHE A 295      -6.774  10.982  -2.307  1.00 26.83           C
ATOM   2618  HD2 PHE A 295      -7.107  10.618  -1.345  1.00 26.83           H
ATOM   2619  CE1 PHE A 295      -5.957  11.954  -4.811  1.00 26.83           C
ATOM   2620  HE1 PHE A 295      -5.647  12.313  -5.777  1.00 26.83           H
ATOM   2621  CE2 PHE A 295      -7.417  12.111  -2.874  1.00 26.83           C
ATOM   2622  HE2 PHE A 295      -8.219  12.601  -2.346  1.00 26.83           H
ATOM   2623  CZ  PHE A 295      -7.013  12.589  -4.134  1.00 26.83           C
ATOM   2624  HZ  PHE A 295      -7.505  13.441  -4.576  1.00 26.83           H
ATOM   2625  N   GLY A 296      -3.627   6.339  -2.371  0.96 27.26           N
ATOM   2626  H   GLY A 296      -3.749   6.353  -3.377  0.96 27.26           H
ATOM   2627  CA  GLY A 296      -3.542   5.057  -1.702  0.96 27.26           C
ATOM   2628 1HA  GLY A 296      -4.215   5.047  -0.846  0.96 27.26           H
ATOM   2629 2HA  GLY A 296      -3.848   4.279  -2.396  0.96 27.26           H
ATOM   2630  C   GLY A 296      -2.140   4.765  -1.218  0.96 27.26           C
ATOM   2631  O   GLY A 296      -1.953   4.176  -0.166  0.96 27.26           O
ATOM   2632  N   VAL A 297      -1.141   5.255  -1.937  0.96  9.89           N
ATOM   2633  H   VAL A 297      -1.348   5.732  -2.806  0.96  9.89           H
ATOM   2634  CA  VAL A 297       0.257   5.136  -1.503  0.96  9.89           C
ATOM   2635  HA  VAL A 297       0.470   4.092  -1.272  0.96  9.89           H
ATOM   2636  C   VAL A 297       0.449   5.946  -0.215  0.96  9.89           C
ATOM   2637  O   VAL A 297       1.257   5.602   0.647  0.96  9.89           O
ATOM   2638  CB  VAL A 297       1.218   5.585  -2.644  0.96  9.89           C
ATOM   2639  HB  VAL A 297       0.946   6.594  -2.952  0.96  9.89           H
ATOM   2640  CG1 VAL A 297       2.686   5.589  -2.210  0.96  9.89           C
ATOM   2641 1HG1 VAL A 297       3.316   5.868  -3.054  0.96  9.89           H
ATOM   2642 2HG1 VAL A 297       2.978   4.598  -1.857  0.96  9.89           H
ATOM   2643 3HG1 VAL A 297       2.841   6.315  -1.411  0.96  9.89           H
ATOM   2644  CG2 VAL A 297       1.068   4.637  -3.846  0.96  9.89           C
ATOM   2645 1HG2 VAL A 297       1.699   4.978  -4.668  0.96  9.89           H
ATOM   2646 2HG2 VAL A 297       0.038   4.604  -4.191  0.96  9.89           H
ATOM   2647 3HG2 VAL A 297       1.374   3.627  -3.567  0.96  9.89           H
ATOM   2648  N   GLY A 298      -0.395   6.945  -0.002  0.96 20.47           N
ATOM   2649  H   GLY A 298      -1.071   7.187  -0.715  0.96 20.47           H
ATOM   2650  CA  GLY A 298      -0.446   7.662   1.264  0.96 20.47           C
ATOM   2651 1HA  GLY A 298       0.571   7.840   1.613  0.96 20.47           H
ATOM   2652 2HA  GLY A 298      -0.915   8.627   1.091  0.96 20.47           H
ATOM   2653  C   GLY A 298      -1.214   6.955   2.373  0.96 20.47           C
ATOM   2654  O   GLY A 298      -1.571   7.604   3.354  0.96 20.47           O
ATOM   2655  N   ASP A 299      -1.445   5.654   2.225  0.96 13.26           N
ATOM   2656  H   ASP A 299      -1.119   5.209   1.375  0.96 13.26           H
ATOM   2657  CA  ASP A 299      -2.138   4.771   3.179  0.96 13.26           C
ATOM   2658  HA  ASP A 299      -2.114   3.769   2.749  0.96 13.26           H
ATOM   2659  C   ASP A 299      -3.619   5.119   3.359  0.96 13.26           C
ATOM   2660  O   ASP A 299      -4.134   5.159   4.478  0.96 13.26           O
ATOM   2661  CB  ASP A 299      -1.414   4.688   4.535  0.96 13.26           C
ATOM   2662 1HB  ASP A 299      -1.448   5.662   5.021  0.96 13.26           H
ATOM   2663 2HB  ASP A 299      -1.931   3.970   5.172  0.96 13.26           H
ATOM   2664  CG  ASP A 299       0.038   4.257   4.407  0.96 13.26           C
ATOM   2665  OD1 ASP A 299       0.321   3.180   3.832  0.96 13.26           O
ATOM   2666  OD2 ASP A 299       0.931   4.979   4.912  0.96 13.26           O
ATOM   2667  N   LEU A 300      -4.313   5.379   2.257  1.00 22.98           N
ATOM   2668  H   LEU A 300      -3.846   5.348   1.363  1.00 22.98           H
ATOM   2669  CA  LEU A 300      -5.757   5.645   2.300  1.00 22.98           C
ATOM   2670  HA  LEU A 300      -5.957   6.303   3.145  1.00 22.98           H
ATOM   2671  C   LEU A 300      -6.541   4.344   2.497  1.00 22.98           C
ATOM   2672  O   LEU A 300      -6.680   3.547   1.563  1.00 22.98           O
ATOM   2673  CB  LEU A 300      -6.241   6.320   1.008  1.00 22.98           C
ATOM   2674 1HB  LEU A 300      -5.639   7.206   0.834  1.00 22.98           H
ATOM   2675 2HB  LEU A 300      -6.060   5.631   0.184  1.00 22.98           H
ATOM   2676  CG  LEU A 300      -7.725   6.726   0.963  1.00 22.98           C
ATOM   2677  HG  LEU A 300      -8.329   5.850   1.196  1.00 22.98           H
ATOM   2678  CD1 LEU A 300      -8.077   7.827   1.968  1.00 22.98           C
ATOM   2679 1HD1 LEU A 300      -9.132   8.088   1.876  1.00 22.98           H
ATOM   2680 2HD1 LEU A 300      -7.471   8.714   1.782  1.00 22.98           H
ATOM   2681 3HD1 LEU A 300      -7.900   7.480   2.987  1.00 22.98           H
ATOM   2682  CD2 LEU A 300      -8.107   7.188  -0.440  1.00 22.98           C
ATOM   2683 1HD2 LEU A 300      -9.183   7.364  -0.486  1.00 22.98           H
ATOM   2684 2HD2 LEU A 300      -7.849   6.413  -1.163  1.00 22.98           H
ATOM   2685 3HD2 LEU A 300      -7.584   8.110  -0.689  1.00 22.98           H
ATOM   2686  N   ASN A 301      -7.071   4.149   3.699  1.00 10.48           N
ATOM   2687  H   ASN A 301      -6.971   4.868   4.408  1.00 10.48           H
ATOM   2688  CA  ASN A 301      -7.770   2.916   4.067  1.00 10.48           C
ATOM   2689  HA  ASN A 301      -7.896   2.285   3.189  1.00 10.48           H
ATOM   2690  C   ASN A 301      -9.151   3.291   4.615  1.00 10.48           C
ATOM   2691  O   ASN A 301      -9.342   4.428   5.068  1.00 10.48           O
ATOM   2692  CB  ASN A 301      -6.972   2.142   5.137  1.00 10.48           C
ATOM   2693 1HB  ASN A 301      -6.805   2.795   5.991  1.00 10.48           H
ATOM   2694 2HB  ASN A 301      -7.557   1.283   5.460  1.00 10.48           H
ATOM   2695  CG  ASN A 301      -5.618   1.641   4.653  1.00 10.48           C
ATOM   2696  OD1 ASN A 301      -5.260   1.727   3.494  1.00 10.48           O
ATOM   2697  ND2 ASN A 301      -4.856   1.096   5.556  1.00 10.48           N
ATOM   2698 1HD2 ASN A 301      -3.956   0.745   5.269  1.00 10.48           H
ATOM   2699 2HD2 ASN A 301      -5.160   1.013   6.517  1.00 10.48           H
ATOM   2700  N   ALA A 302     -10.102   2.364   4.591  1.00 14.73           N
ATOM   2701  H   ALA A 302      -9.895   1.461   4.175  1.00 14.73           H
ATOM   2702  CA  ALA A 302     -11.455   2.579   5.120  1.00 14.73           C
ATOM   2703  HA  ALA A 302     -11.482   3.546   5.621  1.00 14.73           H
ATOM   2704  C   ALA A 302     -11.874   1.511   6.139  1.00 14.73           C
ATOM   2705  O   ALA A 302     -11.475   0.345   6.022  1.00 14.73           O
ATOM   2706  CB  ALA A 302     -12.450   2.596   3.955  1.00 14.73           C
ATOM   2707 1HB  ALA A 302     -12.211   3.409   3.272  1.00 14.73           H
ATOM   2708 2HB  ALA A 302     -13.458   2.737   4.347  1.00 14.73           H
ATOM   2709 3HB  ALA A 302     -12.401   1.648   3.413  1.00 14.73           H
ATOM   2710  N   VAL A 303     -12.695   1.897   7.105  1.00 22.21           N
ATOM   2711  H   VAL A 303     -12.957   2.877   7.169  1.00 22.21           H
ATOM   2712  CA  VAL A 303     -13.302   0.972   8.072  1.00 22.21           C
ATOM   2713  HA  VAL A 303     -13.211  -0.050   7.706  1.00 22.21           H
ATOM   2714  C   VAL A 303     -14.764   1.327   8.275  1.00 22.21           C
ATOM   2715  O   VAL A 303     -15.169   2.461   8.002  1.00 22.21           O
ATOM   2716  CB  VAL A 303     -12.637   1.053   9.489  1.00 22.21           C
ATOM   2717  HB  VAL A 303     -13.141   0.365  10.169  1.00 22.21           H
ATOM   2718  CG1 VAL A 303     -11.197   0.573   9.459  1.00 22.21           C
ATOM   2719 1HG1 VAL A 303     -10.591   1.086  10.198  1.00 22.21           H
ATOM   2720 2HG1 VAL A 303     -10.748   0.747   8.487  1.00 22.21           H
ATOM   2721 3HG1 VAL A 303     -11.171  -0.484   9.711  1.00 22.21           H
ATOM   2722  CG2 VAL A 303     -12.699   2.457  10.092  1.00 22.21           C
ATOM   2723 1HG2 VAL A 303     -12.224   2.470  11.069  1.00 22.21           H
ATOM   2724 2HG2 VAL A 303     -13.737   2.740  10.246  1.00 22.21           H
ATOM   2725 3HG2 VAL A 303     -12.194   3.178   9.448  1.00 22.21           H
ATOM   2726  N   GLN A 304     -15.551   0.398   8.797  1.00 36.83           N
ATOM   2727  H   GLN A 304     -15.219  -0.554   8.884  1.00 36.83           H
ATOM   2728  CA  GLN A 304     -16.844   0.739   9.380  1.00 36.83           C
ATOM   2729  HA  GLN A 304     -17.268   1.621   8.899  1.00 36.83           H
ATOM   2730  C   GLN A 304     -16.709   1.024  10.870  1.00 36.83           C
ATOM   2731  O   GLN A 304     -17.567   1.681  11.455  1.00 36.83           O
ATOM   2732  CB  GLN A 304     -17.845  -0.403   9.223  1.00 36.83           C
ATOM   2733 1HB  GLN A 304     -17.468  -1.297   9.715  1.00 36.83           H
ATOM   2734 2HB  GLN A 304     -18.773  -0.119   9.720  1.00 36.83           H
ATOM   2735  CG  GLN A 304     -18.180  -0.747   7.792  1.00 36.83           C
ATOM   2736 1HG  GLN A 304     -17.978   0.122   7.167  1.00 36.83           H
ATOM   2737 2HG  GLN A 304     -17.557  -1.577   7.460  1.00 36.83           H
ATOM   2738  CD  GLN A 304     -19.633  -1.109   7.646  1.00 36.83           C
ATOM   2739  OE1 GLN A 304     -20.475  -0.237   7.471  1.00 36.83           O
ATOM   2740  NE2 GLN A 304     -19.954  -2.366   7.742  1.00 36.83           N
ATOM   2741 1HE2 GLN A 304     -20.923  -2.634   7.635  1.00 36.83           H
ATOM   2742 2HE2 GLN A 304     -19.242  -3.052   7.964  1.00 36.83           H
ATOM   2743  N   SER A 305     -15.653   0.512  11.483  1.00 29.83           N
ATOM   2744  H   SER A 305     -14.981  -0.007  10.944  1.00 29.83           H
ATOM   2745  CA  SER A 305     -15.460   0.617  12.932  1.00 29.83           C
ATOM   2746  HA  SER A 305     -16.284   0.091  13.408  1.00 29.83           H
ATOM   2747  C   SER A 305     -15.428   2.066  13.429  1.00 29.83           C
ATOM   2748  O   SER A 305     -14.520   2.834  13.078  1.00 29.83           O
ATOM   2749  CB  SER A 305     -14.160  -0.059  13.371  1.00 29.83           C
ATOM   2750 1HB  SER A 305     -14.209  -1.123  13.137  1.00 29.83           H
ATOM   2751 2HB  SER A 305     -13.323   0.389  12.833  1.00 29.83           H
ATOM   2752  OG  SER A 305     -13.962   0.116  14.767  1.00 29.83           O
ATOM   2753  HG  SER A 305     -13.167  -0.380  15.029  1.00 29.83           H
ATOM   2754  N   PRO A 306     -16.395   2.461  14.280  1.00 -8.36           N
ATOM   2755  CA  PRO A 306     -16.317   3.827  14.807  1.00 -8.36           C
ATOM   2756  HA  PRO A 306     -16.058   4.531  14.021  1.00 -8.36           H
ATOM   2757  C   PRO A 306     -15.320   3.970  15.955  1.00 -8.36           C
ATOM   2758  O   PRO A 306     -15.084   5.075  16.439  1.00 -8.36           O
ATOM   2759  CB  PRO A 306     -17.751   4.077  15.272  1.00 -8.36           C
ATOM   2760 1HB  PRO A 306     -17.788   4.823  16.064  1.00 -8.36           H
ATOM   2761 2HB  PRO A 306     -18.370   4.385  14.429  1.00 -8.36           H
ATOM   2762  CG  PRO A 306     -18.180   2.759  15.767  1.00 -8.36           C
ATOM   2763 1HG  PRO A 306     -17.770   2.584  16.760  1.00 -8.36           H
ATOM   2764 2HG  PRO A 306     -19.267   2.692  15.789  1.00 -8.36           H
ATOM   2765  CD  PRO A 306     -17.599   1.774  14.791  1.00 -8.36           C
ATOM   2766 1HD  PRO A 306     -17.336   0.844  15.297  1.00 -8.36           H
ATOM   2767 2HD  PRO A 306     -18.301   1.586  13.978  1.00 -8.36           H
ATOM   2768  N   GLY A 307     -14.724   2.863  16.383  1.00 10.14           N
ATOM   2769  H   GLY A 307     -14.943   1.975  15.949  1.00 10.14           H
ATOM   2770  CA  GLY A 307     -13.762   2.862  17.475  1.00 10.14           C
ATOM   2771 1HA  GLY A 307     -13.700   3.853  17.924  1.00 10.14           H
ATOM   2772 2HA  GLY A 307     -14.097   2.162  18.236  1.00 10.14           H
ATOM   2773  C   GLY A 307     -12.378   2.449  17.022  1.00 10.14           C
ATOM   2774  O   GLY A 307     -11.602   1.902  17.803  1.00 10.14           O
ATOM   2775  N   ILE A 308     -12.084   2.676  15.750  1.00 33.60           N
ATOM   2776  H   ILE A 308     -12.759   3.134  15.158  1.00 33.60           H
ATOM   2777  CA  ILE A 308     -10.797   2.298  15.166  1.00 33.60           C
ATOM   2778  HA  ILE A 308     -10.668   1.228  15.311  1.00 33.60           H
ATOM   2779  C   ILE A 308      -9.662   3.030  15.906  1.00 33.60           C
ATOM   2780  O   ILE A 308      -9.850   4.182  16.335  1.00 33.60           O
ATOM   2781  CB  ILE A 308     -10.832   2.598  13.625  1.00 33.60           C
ATOM   2782  HB  ILE A 308     -11.771   2.194  13.248  1.00 33.60           H
ATOM   2783  CG1 ILE A 308      -9.694   1.904  12.858  1.00 33.60           C
ATOM   2784 1HG1 ILE A 308      -9.690   2.291  11.840  1.00 33.60           H
ATOM   2785 2HG1 ILE A 308      -8.741   2.175  13.307  1.00 33.60           H
ATOM   2786  CG2 ILE A 308     -10.820   4.112  13.308  1.00 33.60           C
ATOM   2787 1HG2 ILE A 308     -10.949   4.270  12.235  1.00 33.60           H
ATOM   2788 2HG2 ILE A 308      -9.872   4.558  13.617  1.00 33.60           H
ATOM   2789 3HG2 ILE A 308     -11.635   4.613  13.829  1.00 33.60           H
ATOM   2790  CD1 ILE A 308      -9.800   0.368  12.784  1.00 33.60           C
ATOM   2791 1HD1 ILE A 308      -8.998  -0.022  12.157  1.00 33.60           H
ATOM   2792 2HD1 ILE A 308     -10.759   0.077  12.355  1.00 33.60           H
ATOM   2793 3HD1 ILE A 308      -9.713  -0.068  13.775  1.00 33.60           H
ATOM   2794  N   PRO A 309      -8.501   2.377  16.126  1.00 11.41           N
ATOM   2795  CA  PRO A 309      -7.422   3.155  16.745  1.00 11.41           C
ATOM   2796  HA  PRO A 309      -7.708   3.439  17.755  1.00 11.41           H
ATOM   2797  C   PRO A 309      -6.997   4.393  15.966  1.00 11.41           C
ATOM   2798  O   PRO A 309      -7.053   4.442  14.742  1.00 11.41           O
ATOM   2799  CB  PRO A 309      -6.255   2.166  16.774  1.00 11.41           C
ATOM   2800 1HB  PRO A 309      -5.651   2.266  15.871  1.00 11.41           H
ATOM   2801 2HB  PRO A 309      -5.640   2.323  17.658  1.00 11.41           H
ATOM   2802  CG  PRO A 309      -6.903   0.847  16.815  1.00 11.41           C
ATOM   2803 1HG  PRO A 309      -6.222   0.063  16.489  1.00 11.41           H
ATOM   2804 2HG  PRO A 309      -7.271   0.643  17.820  1.00 11.41           H
ATOM   2805  CD  PRO A 309      -8.045   0.997  15.870  1.00 11.41           C
ATOM   2806 1HD  PRO A 309      -7.700   0.890  14.841  1.00 11.41           H
ATOM   2807 2HD  PRO A 309      -8.826   0.273  16.100  1.00 11.41           H
ATOM   2808  N   GLN A 310      -6.556   5.397  16.709  0.96  3.31           N
ATOM   2809  H   GLN A 310      -6.567   5.292  17.718  0.96  3.31           H
ATOM   2810  CA  GLN A 310      -6.107   6.670  16.142  0.96  3.31           C
ATOM   2811  HA  GLN A 310      -6.028   6.583  15.058  0.96  3.31           H
ATOM   2812  C   GLN A 310      -4.732   7.024  16.704  0.96  3.31           C
ATOM   2813  O   GLN A 310      -4.203   8.108  16.481  0.96  3.31           O
ATOM   2814  CB  GLN A 310      -7.130   7.762  16.479  0.96  3.31           C
ATOM   2815 1HB  GLN A 310      -7.228   7.814  17.563  0.96  3.31           H
ATOM   2816 2HB  GLN A 310      -6.762   8.721  16.115  0.96  3.31           H
ATOM   2817  CG  GLN A 310      -8.510   7.507  15.863  0.96  3.31           C
ATOM   2818 1HG  GLN A 310      -8.415   7.491  14.777  0.96  3.31           H
ATOM   2819 2HG  GLN A 310      -8.872   6.537  16.187  0.96  3.31           H
ATOM   2820  CD  GLN A 310      -9.548   8.534  16.252  0.96  3.31           C
ATOM   2821  OE1 GLN A 310      -9.387   9.290  17.211  0.96  3.31           O
ATOM   2822  NE2 GLN A 310     -10.635   8.560  15.532  0.96  3.31           N
ATOM   2823 1HE2 GLN A 310     -11.357   9.237  15.747  0.96  3.31           H
ATOM   2824 2HE2 GLN A 310     -10.764   7.894  14.786  0.96  3.31           H
ATOM   2825  N   SER A 311      -4.151   6.100  17.457  0.96 -0.81           N
ATOM   2826  H   SER A 311      -4.600   5.203  17.594  0.96 -0.81           H
ATOM   2827  CA  SER A 311      -2.870   6.318  18.127  0.96 -0.81           C
ATOM   2828  HA  SER A 311      -2.889   7.259  18.678  0.96 -0.81           H
ATOM   2829  C   SER A 311      -1.682   6.337  17.175  0.96 -0.81           C
ATOM   2830  O   SER A 311      -0.625   6.886  17.487  0.96 -0.81           O
ATOM   2831  CB  SER A 311      -2.657   5.160  19.098  0.96 -0.81           C
ATOM   2832 1HB  SER A 311      -1.647   5.199  19.510  0.96 -0.81           H
ATOM   2833 2HB  SER A 311      -3.380   5.231  19.907  0.96 -0.81           H
ATOM   2834  OG  SER A 311      -2.870   3.937  18.413  0.96 -0.81           O
ATOM   2835  HG  SER A 311      -2.746   3.210  19.044  0.96 -0.81           H
ATOM   2836  N   ASN A 312      -1.844   5.691  16.032  0.96  7.09           N
ATOM   2837  H   ASN A 312      -2.724   5.228  15.854  0.96  7.09           H
ATOM   2838  CA  ASN A 312      -0.767   5.504  15.062  0.96  7.09           C
ATOM   2839  HA  ASN A 312       0.040   6.205  15.272  0.96  7.09           H
ATOM   2840  C   ASN A 312      -1.188   5.725  13.609  0.96  7.09           C
ATOM   2841  O   ASN A 312      -0.374   5.598  12.696  0.96  7.09           O
ATOM   2842  CB  ASN A 312      -0.231   4.074  15.236  0.96  7.09           C
ATOM   2843 1HB  ASN A 312       0.531   3.874  14.486  0.96  7.09           H
ATOM   2844 2HB  ASN A 312       0.226   3.995  16.221  0.96  7.09           H
ATOM   2845  CG  ASN A 312      -1.315   3.012  15.148  0.96  7.09           C
ATOM   2846  OD1 ASN A 312      -2.415   3.230  14.654  0.96  7.09           O
ATOM   2847  ND2 ASN A 312      -1.025   1.867  15.688  0.96  7.09           N
ATOM   2848 1HD2 ASN A 312      -1.740   1.148  15.703  0.96  7.09           H
ATOM   2849 2HD2 ASN A 312      -0.118   1.700  16.089  0.96  7.09           H
ATOM   2850  N   SER A 313      -2.454   6.038  13.386  0.96 14.94           N
ATOM   2851  H   SER A 313      -3.067   6.267  14.152  0.96 14.94           H
ATOM   2852  CA  SER A 313      -3.045   5.977  12.052  0.96 14.94           C
ATOM   2853  HA  SER A 313      -2.305   6.214  11.288  0.96 14.94           H
ATOM   2854  C   SER A 313      -4.188   6.976  11.955  0.96 14.94           C
ATOM   2855  O   SER A 313      -4.501   7.653  12.942  0.96 14.94           O
ATOM   2856  CB  SER A 313      -3.558   4.557  11.827  0.96 14.94           C
ATOM   2857 1HB  SER A 313      -4.048   4.485  10.858  0.96 14.94           H
ATOM   2858 2HB  SER A 313      -2.712   3.868  11.848  0.96 14.94           H
ATOM   2859  OG  SER A 313      -4.459   4.199  12.857  0.96 14.94           O
ATOM   2860  HG  SER A 313      -3.971   3.679  13.511  0.96 14.94           H
ATOM   2861  N   GLY A 314      -4.762   7.112  10.768  1.00 13.40           N
ATOM   2862  H   GLY A 314      -4.432   6.548   9.984  1.00 13.40           H
ATOM   2863  CA  GLY A 314      -5.836   8.061  10.514  1.00 13.40           C
ATOM   2864 1HA  GLY A 314      -6.304   8.356  11.452  1.00 13.40           H
ATOM   2865 2HA  GLY A 314      -5.416   8.944  10.033  1.00 13.40           H
ATOM   2866  C   GLY A 314      -6.900   7.484   9.605  1.00 13.40           C
ATOM   2867  O   GLY A 314      -7.455   8.193   8.761  1.00 13.40           O
ATOM   2868  N   VAL A 315      -7.141   6.189   9.754  1.00 23.44           N
ATOM   2869  H   VAL A 315      -6.679   5.690  10.499  1.00 23.44           H
ATOM   2870  CA  VAL A 315      -8.044   5.433   8.882  1.00 23.44           C
ATOM   2871  HA  VAL A 315      -7.649   5.471   7.868  1.00 23.44           H
ATOM   2872  C   VAL A 315      -9.450   6.036   8.874  1.00 23.44           C
ATOM   2873  O   VAL A 315      -9.992   6.412   9.915  1.00 23.44           O
ATOM   2874  CB  VAL A 315      -8.105   3.945   9.339  1.00 23.44           C
ATOM   2875  HB  VAL A 315      -8.557   3.898  10.329  1.00 23.44           H
ATOM   2876  CG1 VAL A 315      -8.936   3.104   8.374  1.00 23.44           C
ATOM   2877 1HG1 VAL A 315      -8.839   2.050   8.630  1.00 23.44           H
ATOM   2878 2HG1 VAL A 315      -8.591   3.253   7.354  1.00 23.44           H
ATOM   2879 3HG1 VAL A 315      -9.986   3.386   8.444  1.00 23.44           H
ATOM   2880  CG2 VAL A 315      -6.686   3.353   9.432  1.00 23.44           C
ATOM   2881 1HG2 VAL A 315      -6.744   2.281   9.629  1.00 23.44           H
ATOM   2882 2HG2 VAL A 315      -6.140   3.808  10.256  1.00 23.44           H
ATOM   2883 3HG2 VAL A 315      -6.143   3.514   8.500  1.00 23.44           H
ATOM   2884  N   SER A 316     -10.035   6.158   7.691  1.00 22.28           N
ATOM   2885  H   SER A 316      -9.574   5.809   6.859  1.00 22.28           H
ATOM   2886  CA  SER A 316     -11.338   6.796   7.552  1.00 22.28           C
ATOM   2887  HA  SER A 316     -11.358   7.693   8.170  1.00 22.28           H
ATOM   2888  C   SER A 316     -12.471   5.874   7.986  1.00 22.28           C
ATOM   2889  O   SER A 316     -12.739   4.862   7.337  1.00 22.28           O
ATOM   2890  CB  SER A 316     -11.558   7.192   6.090  1.00 22.28           C
ATOM   2891 1HB  SER A 316     -10.765   7.877   5.786  1.00 22.28           H
ATOM   2892 2HB  SER A 316     -11.515   6.300   5.463  1.00 22.28           H
ATOM   2893  OG  SER A 316     -12.812   7.826   5.916  1.00 22.28           O
ATOM   2894  HG  SER A 316     -13.490   7.145   5.868  1.00 22.28           H
ATOM   2895  N   THR A 317     -13.180   6.240   9.043  1.00  3.99           N
ATOM   2896  H   THR A 317     -12.866   6.999   9.629  1.00  3.99           H
ATOM   2897  CA  THR A 317     -14.447   5.584   9.349  1.00  3.99           C
ATOM   2898  HA  THR A 317     -14.335   4.514   9.211  1.00  3.99           H
ATOM   2899  C   THR A 317     -15.484   6.095   8.362  1.00  3.99           C
ATOM   2900  O   THR A 317     -15.729   7.301   8.253  1.00  3.99           O
ATOM   2901  CB  THR A 317     -14.933   5.860  10.786  1.00  3.99           C
ATOM   2902  HB  THR A 317     -15.144   6.924  10.892  1.00  3.99           H
ATOM   2903  OG1 THR A 317     -13.911   5.495  11.719  1.00  3.99           O
ATOM   2904  HG1 THR A 317     -14.015   4.560  11.933  1.00  3.99           H
ATOM   2905  CG2 THR A 317     -16.179   5.063  11.132  1.00  3.99           C
ATOM   2906 1HG2 THR A 317     -16.504   5.325  12.135  1.00  3.99           H
ATOM   2907 2HG2 THR A 317     -15.968   3.994  11.086  1.00  3.99           H
ATOM   2908 3HG2 THR A 317     -16.986   5.297  10.439  1.00  3.99           H
ATOM   2909  N   LEU A 318     -16.095   5.165   7.649  1.00 10.88           N
ATOM   2910  H   LEU A 318     -15.830   4.189   7.777  1.00 10.88           H
ATOM   2911  CA  LEU A 318     -17.170   5.444   6.710  1.00 10.88           C
ATOM   2912  HA  LEU A 318     -17.421   6.504   6.700  1.00 10.88           H
ATOM   2913  C   LEU A 318     -18.339   4.646   7.262  1.00 10.88           C
ATOM   2914  O   LEU A 318     -18.202   3.968   8.279  1.00 10.88           O
ATOM   2915  CB  LEU A 318     -16.781   4.997   5.293  1.00 10.88           C
ATOM   2916 1HB  LEU A 318     -16.559   3.930   5.324  1.00 10.88           H
ATOM   2917 2HB  LEU A 318     -17.641   5.142   4.639  1.00 10.88           H
ATOM   2918  CG  LEU A 318     -15.580   5.716   4.651  1.00 10.88           C
ATOM   2919  HG  LEU A 318     -14.701   5.561   5.275  1.00 10.88           H
ATOM   2920  CD1 LEU A 318     -15.302   5.128   3.275  1.00 10.88           C
ATOM   2921 1HD1 LEU A 318     -14.441   5.623   2.826  1.00 10.88           H
ATOM   2922 2HD1 LEU A 318     -16.173   5.254   2.630  1.00 10.88           H
ATOM   2923 3HD1 LEU A 318     -15.081   4.068   3.373  1.00 10.88           H
ATOM   2924  CD2 LEU A 318     -15.796   7.219   4.494  1.00 10.88           C
ATOM   2925 1HD2 LEU A 318     -14.933   7.669   4.003  1.00 10.88           H
ATOM   2926 2HD2 LEU A 318     -15.918   7.687   5.471  1.00 10.88           H
ATOM   2927 3HD2 LEU A 318     -16.686   7.407   3.894  1.00 10.88           H
ATOM   2928  N   HIS A 319     -19.480   4.710   6.601  1.00  3.47           N
ATOM   2929  H   HIS A 319     -19.539   5.248   5.750  1.00  3.47           H
ATOM   2930  CA  HIS A 319     -20.654   3.954   7.012  1.00  3.47           C
ATOM   2931  HA  HIS A 319     -20.398   3.221   7.777  1.00  3.47           H
ATOM   2932  C   HIS A 319     -21.052   3.253   5.724  1.00  3.47           C
ATOM   2933  O   HIS A 319     -21.082   3.905   4.672  1.00  3.47           O
ATOM   2934  CB  HIS A 319     -21.744   4.905   7.518  1.00  3.47           C
ATOM   2935 1HB  HIS A 319     -21.290   5.612   8.214  1.00  3.47           H
ATOM   2936 2HB  HIS A 319     -22.137   5.465   6.673  1.00  3.47           H
ATOM   2937  CG  HIS A 319     -22.870   4.222   8.231  1.00  3.47           C
ATOM   2938  ND1 HIS A 319     -23.709   3.286   7.671  1.00  3.47           N
ATOM   2939  HD1 HIS A 319     -23.678   2.927   6.717  1.00  3.47           H
ATOM   2940  CD2 HIS A 319     -23.299   4.350   9.514  1.00  3.47           C
ATOM   2941  HD2 HIS A 319     -22.850   5.000  10.251  1.00  3.47           H
ATOM   2942  CE1 HIS A 319     -24.569   2.886   8.605  1.00  3.47           C
ATOM   2943  HE1 HIS A 319     -25.328   2.130   8.448  1.00  3.47           H
ATOM   2944  NE2 HIS A 319     -24.389   3.538   9.737  1.00  3.47           N
ATOM   2945  N   GLY A 320     -21.295   1.953   5.794  1.00  2.29           N
ATOM   2946  H   GLY A 320     -21.207   1.456   6.673  1.00  2.29           H
ATOM   2947  CA  GLY A 320     -21.700   1.187   4.628  1.00  2.29           C
ATOM   2948 1HA  GLY A 320     -21.059   1.439   3.784  1.00  2.29           H
ATOM   2949 2HA  GLY A 320     -21.607   0.121   4.841  1.00  2.29           H
ATOM   2950  C   GLY A 320     -23.134   1.497   4.268  1.00  2.29           C
ATOM   2951  O   GLY A 320     -23.836   2.136   5.053  1.00  2.29           O
ATOM   2952  N   ILE A 321     -23.541   1.070   3.079  1.00 30.54           N
ATOM   2953  H   ILE A 321     -22.885   0.533   2.524  1.00 30.54           H
ATOM   2954  CA  ILE A 321     -24.852   1.360   2.479  1.00 30.54           C
ATOM   2955  HA  ILE A 321     -24.693   1.272   1.406  1.00 30.54           H
ATOM   2956  C   ILE A 321     -25.348   2.811   2.646  1.00 30.54           C
ATOM   2957  O   ILE A 321     -26.530   3.089   2.895  1.00 30.54           O
ATOM   2958  CB  ILE A 321     -25.919   0.264   2.806  1.00 30.54           C
ATOM   2959  HB  ILE A 321     -26.841   0.562   2.320  1.00 30.54           H
ATOM   2960  CG1 ILE A 321     -26.192   0.106   4.315  1.00 30.54           C
ATOM   2961 1HG1 ILE A 321     -25.344  -0.403   4.775  1.00 30.54           H
ATOM   2962 2HG1 ILE A 321     -26.265   1.095   4.755  1.00 30.54           H
ATOM   2963  CG2 ILE A 321     -25.477  -1.093   2.197  1.00 30.54           C
ATOM   2964 1HG2 ILE A 321     -26.301  -1.806   2.254  1.00 30.54           H
ATOM   2965 2HG2 ILE A 321     -24.622  -1.495   2.742  1.00 30.54           H
ATOM   2966 3HG2 ILE A 321     -25.213  -0.965   1.147  1.00 30.54           H
ATOM   2967  CD1 ILE A 321     -27.467  -0.658   4.669  1.00 30.54           C
ATOM   2968 1HD1 ILE A 321     -27.560  -0.728   5.751  1.00 30.54           H
ATOM   2969 2HD1 ILE A 321     -27.433  -1.662   4.248  1.00 30.54           H
ATOM   2970 3HD1 ILE A 321     -28.336  -0.133   4.269  1.00 30.54           H
ATOM   2971  N   ARG A 322     -24.419   3.746   2.457  1.00  0.91           N
ATOM   2972  H   ARG A 322     -23.464   3.436   2.295  1.00  0.91           H
ATOM   2973  CA  ARG A 322     -24.687   5.193   2.387  1.00  0.91           C
ATOM   2974  HA  ARG A 322     -25.757   5.380   2.300  1.00  0.91           H
ATOM   2975  C   ARG A 322     -23.972   5.694   1.139  1.00  0.91           C
ATOM   2976  O   ARG A 322     -22.908   5.177   0.807  1.00  0.91           O
ATOM   2977  CB  ARG A 322     -24.102   5.940   3.597  1.00  0.91           C
ATOM   2978 1HB  ARG A 322     -23.027   5.785   3.593  1.00  0.91           H
ATOM   2979 2HB  ARG A 322     -24.290   7.006   3.467  1.00  0.91           H
ATOM   2980  CG  ARG A 322     -24.612   5.528   4.971  1.00  0.91           C
ATOM   2981 1HG  ARG A 322     -24.400   4.476   5.124  1.00  0.91           H
ATOM   2982 2HG  ARG A 322     -24.083   6.103   5.731  1.00  0.91           H
ATOM   2983  CD  ARG A 322     -26.088   5.754   5.143  1.00  0.91           C
ATOM   2984 1HD  ARG A 322     -26.285   6.821   5.043  1.00  0.91           H
ATOM   2985 2HD  ARG A 322     -26.622   5.235   4.352  1.00  0.91           H
ATOM   2986  NE  ARG A 322     -26.581   5.283   6.445  1.00  0.91           N
ATOM   2987  HE  ARG A 322     -26.448   5.901   7.227  1.00  0.91           H
ATOM   2988  CZ  ARG A 322     -27.202   4.136   6.683  1.00  0.91           C
ATOM   2989  NH1 ARG A 322     -27.692   3.915   7.866  1.00  0.91           N
ATOM   2990 1HH1 ARG A 322     -27.591   4.591   8.612  1.00  0.91           H
ATOM   2991 2HH1 ARG A 322     -28.174   3.046   8.038  1.00  0.91           H
ATOM   2992  NH2 ARG A 322     -27.387   3.204   5.788  1.00  0.91           N
ATOM   2993 1HH2 ARG A 322     -26.980   3.295   4.862  1.00  0.91           H
ATOM   2994 2HH2 ARG A 322     -27.920   2.379   6.032  1.00  0.91           H
ATOM   2995  N   ALA A 323     -24.501   6.691   0.449  1.00  1.21           N
ATOM   2996  H   ALA A 323     -25.385   7.091   0.722  1.00  1.21           H
ATOM   2997  CA  ALA A 323     -23.774   7.251  -0.690  1.00  1.21           C
ATOM   2998  HA  ALA A 323     -23.263   6.444  -1.216  1.00  1.21           H
ATOM   2999  C   ALA A 323     -22.723   8.243  -0.164  1.00  1.21           C
ATOM   3000  O   ALA A 323     -22.992   8.993   0.782  1.00  1.21           O
ATOM   3001  CB  ALA A 323     -24.744   7.921  -1.668  1.00  1.21           C
ATOM   3002 1HB  ALA A 323     -25.487   7.196  -2.003  1.00  1.21           H
ATOM   3003 2HB  ALA A 323     -24.193   8.287  -2.537  1.00  1.21           H
ATOM   3004 3HB  ALA A 323     -25.245   8.758  -1.187  1.00  1.21           H
ATOM   3005  N   TRP A 324     -21.556   8.263  -0.797  1.00 26.69           N
ATOM   3006  H   TRP A 324     -21.422   7.662  -1.597  1.00 26.69           H
ATOM   3007  CA  TRP A 324     -20.419   9.115  -0.430  1.00 26.69           C
ATOM   3008  HA  TRP A 324     -20.720   9.908   0.250  1.00 26.69           H
ATOM   3009  C   TRP A 324     -19.901   9.732  -1.721  1.00 26.69           C
ATOM   3010  O   TRP A 324     -20.189   9.126  -2.771  1.00 26.69           O
ATOM   3011  OXT TRP A 324     -19.243  10.794  -1.706  1.00 26.69           O
ATOM   3012  CB  TRP A 324     -19.317   8.277   0.227  1.00 26.69           C
ATOM   3013 1HB  TRP A 324     -19.092   7.429  -0.420  1.00 26.69           H
ATOM   3014 2HB  TRP A 324     -18.419   8.887   0.312  1.00 26.69           H
ATOM   3015  CG  TRP A 324     -19.668   7.767   1.601  1.00 26.69           C
ATOM   3016  CD1 TRP A 324     -20.358   6.639   1.910  1.00 26.69           C
ATOM   3017  HD1 TRP A 324     -20.758   5.955   1.172  1.00 26.69           H
ATOM   3018  CD2 TRP A 324     -19.308   8.348   2.869  1.00 26.69           C
ATOM   3019  NE1 TRP A 324     -20.485   6.475   3.262  1.00 26.69           N
ATOM   3020  HE1 TRP A 324     -20.948   5.680   3.697  1.00 26.69           H
ATOM   3021  CE2 TRP A 324     -19.884   7.533   3.887  1.00 26.69           C
ATOM   3022  CE3 TRP A 324     -18.532   9.461   3.251  1.00 26.69           C
ATOM   3023  HE3 TRP A 324     -18.062  10.078   2.500  1.00 26.69           H
ATOM   3024  CZ2 TRP A 324     -19.762   7.842   5.259  1.00 26.69           C
ATOM   3025  HZ2 TRP A 324     -20.246   7.237   6.010  1.00 26.69           H
ATOM   3026  CZ3 TRP A 324     -18.369   9.750   4.632  1.00 26.69           C
ATOM   3027  HZ3 TRP A 324     -17.760  10.588   4.937  1.00 26.69           H
ATOM   3028  CH2 TRP A 324     -19.000   8.940   5.620  1.00 26.69           C
ATOM   3029  HH2 TRP A 324     -18.877   9.186   6.666  1.00 26.69           H
TER    3030      TRP A 324 
HETATM 3031  P    DC J 325     -36.912 -15.345   2.472  1.00 17.05           P
HETATM 3032  H    DC J 325     -37.847 -15.616   3.503  1.00 17.05           H
HETATM 3033  O1P  DC J 325     -37.624 -15.003   1.208  1.00 17.05           O
HETATM 3034  O2P  DC J 325     -36.006 -16.519   2.314  1.00 17.05           O
HETATM 3035  O5*  DC J 325     -36.189 -14.090   3.150  1.00 17.05           O
HETATM 3036  C5*  DC J 325     -36.974 -12.971   3.590  1.00 17.05           C
HETATM 3037 1H5*  DC J 325     -37.617 -13.267   4.428  1.00 17.05           H
HETATM 3038 2H5*  DC J 325     -37.616 -12.608   2.781  1.00 17.05           H
HETATM 3039  C4*  DC J 325     -36.020 -11.849   4.047  1.00 17.05           C
HETATM 3040  H4*  DC J 325     -36.602 -10.951   4.279  1.00 17.05           H
HETATM 3041  O4*  DC J 325     -35.344 -12.325   5.226  1.00 17.05           O
HETATM 3042  C3*  DC J 325     -34.888 -11.523   3.027  1.00 17.05           C
HETATM 3043  H3*  DC J 325     -35.015 -12.078   2.085  1.00 17.05           H
HETATM 3044  O3*  DC J 325     -34.882 -10.092   2.801  1.00 17.05           O
HETATM 3045  C2*  DC J 325     -33.594 -11.929   3.755  1.00 17.05           C
HETATM 3046 1H2*  DC J 325     -32.752 -11.268   3.526  1.00 17.05           H
HETATM 3047 2H2*  DC J 325     -33.318 -12.949   3.461  1.00 17.05           H
HETATM 3048  C1*  DC J 325     -33.997 -11.853   5.237  1.00 17.05           C
HETATM 3049  H1*  DC J 325     -33.982 -10.801   5.553  1.00 17.05           H
HETATM 3050  N1   DC J 325     -33.226 -12.716   6.163  1.00 17.05           N
HETATM 3051  C2   DC J 325     -32.737 -12.078   7.280  1.00 17.05           C
HETATM 3052  O2   DC J 325     -32.906 -10.880   7.426  1.00 17.05           O
HETATM 3053  N3   DC J 325     -32.091 -12.765   8.233  1.00 17.05           N
HETATM 3054  C4   DC J 325     -31.934 -14.050   8.153  1.00 17.05           C
HETATM 3055  N4   DC J 325     -31.330 -14.700   9.136  1.00 17.05           N
HETATM 3056 1H4   DC J 325     -31.041 -14.170   9.948  1.00 17.05           H
HETATM 3057 2H4   DC J 325     -31.230 -15.705   9.034  1.00 17.05           H
HETATM 3058  C5   DC J 325     -32.454 -14.758   7.007  1.00 17.05           C
HETATM 3059  H5   DC J 325     -32.331 -15.834   6.968  1.00 17.05           H
HETATM 3060  C6   DC J 325     -33.143 -14.081   5.997  1.00 17.05           C
HETATM 3061  H6   DC J 325     -33.619 -14.543   5.134  1.00 17.05           H
HETATM 3062  P    DT J 326     -34.012  -9.417   1.625  1.00  6.61           P
HETATM 3063  O1P  DT J 326     -34.699  -8.270   0.998  1.00  6.61           O
HETATM 3064  O2P  DT J 326     -33.405 -10.392   0.706  1.00  6.61           O
HETATM 3065  O5*  DT J 326     -32.808  -8.815   2.473  1.00  6.61           O
HETATM 3066  C5*  DT J 326     -33.033  -7.838   3.476  1.00  6.61           C
HETATM 3067 1H5*  DT J 326     -33.863  -8.147   4.112  1.00  6.61           H
HETATM 3068 2H5*  DT J 326     -33.289  -6.889   3.002  1.00  6.61           H
HETATM 3069  C4*  DT J 326     -31.791  -7.636   4.352  1.00  6.61           C
HETATM 3070  H4*  DT J 326     -31.991  -6.795   5.017  1.00  6.61           H
HETATM 3071  O4*  DT J 326     -31.531  -8.779   5.156  1.00  6.61           O
HETATM 3072  C3*  DT J 326     -30.518  -7.303   3.568  1.00  6.61           C
HETATM 3073  H3*  DT J 326     -30.620  -7.579   2.516  1.00  6.61           H
HETATM 3074  O3*  DT J 326     -30.315  -5.900   3.700  1.00  6.61           O
HETATM 3075  C2*  DT J 326     -29.442  -8.170   4.230  1.00  6.61           C
HETATM 3076 1H2*  DT J 326     -28.604  -7.565   4.567  1.00  6.61           H
HETATM 3077 2H2*  DT J 326     -29.098  -8.926   3.524  1.00  6.61           H
HETATM 3078  C1*  DT J 326     -30.140  -8.823   5.428  1.00  6.61           C
HETATM 3079  H1*  DT J 326     -29.924  -8.223   6.319  1.00  6.61           H
HETATM 3080  N1   DT J 326     -29.724 -10.245   5.665  1.00  6.61           N
HETATM 3081  C2   DT J 326     -28.963 -10.555   6.810  1.00  6.61           C
HETATM 3082  O2   DT J 326     -28.467  -9.708   7.552  1.00  6.61           O
HETATM 3083  N3   DT J 326     -28.771 -11.889   7.076  1.00  6.61           N
HETATM 3084  H3   DT J 326     -28.279 -12.122   7.921  1.00  6.61           H
HETATM 3085  C4   DT J 326     -29.173 -12.936   6.287  1.00  6.61           C
HETATM 3086  O4   DT J 326     -28.949 -14.088   6.640  1.00  6.61           O
HETATM 3087  C5   DT J 326     -29.865 -12.548   5.075  1.00  6.61           C
HETATM 3088  H5   DT J 326     -30.175 -13.319   4.388  1.00  6.61           H
HETATM 3089  C6   DT J 326     -30.111 -11.242   4.789  1.00  6.61           C
HETATM 3090  H6   DT J 326     -30.625 -10.971   3.873  1.00  6.61           H
ATOM   3091  P    DT J 327     -29.131  -5.079   2.969  1.00 71.52           P
ATOM   3092  O1P  DT J 327     -28.704  -5.814   1.749  1.00 71.52           O
ATOM   3093  O2P  DT J 327     -29.575  -3.681   2.857  1.00 71.52           O
ATOM   3094  O5*  DT J 327     -27.940  -5.144   4.052  1.00 71.52           O
ATOM   3095  C5*  DT J 327     -28.096  -4.556   5.341  1.00 71.52           C
ATOM   3096 1H5*  DT J 327     -29.089  -4.794   5.723  1.00 71.52           H
ATOM   3097 2H5*  DT J 327     -28.011  -3.474   5.255  1.00 71.52           H
ATOM   3098  C4*  DT J 327     -27.056  -5.065   6.349  1.00 71.52           C
ATOM   3099  H4*  DT J 327     -27.299  -4.636   7.322  1.00 71.52           H
ATOM   3100  O4*  DT J 327     -27.131  -6.476   6.467  1.00 71.52           O
ATOM   3101  C3*  DT J 327     -25.598  -4.693   6.025  1.00 71.52           C
ATOM   3102  H3*  DT J 327     -25.509  -4.247   5.031  1.00 71.52           H
ATOM   3103  O3*  DT J 327     -25.150  -3.785   7.030  1.00 71.52           O
ATOM   3104  C2*  DT J 327     -24.866  -6.035   6.084  1.00 71.52           C
ATOM   3105 1H2*  DT J 327     -23.932  -5.950   6.633  1.00 71.52           H
ATOM   3106 2H2*  DT J 327     -24.680  -6.399   5.074  1.00 71.52           H
ATOM   3107  C1*  DT J 327     -25.846  -6.952   6.822  1.00 71.52           C
ATOM   3108  H1*  DT J 327     -25.701  -6.833   7.902  1.00 71.52           H
ATOM   3109  N1   DT J 327     -25.720  -8.395   6.452  1.00 71.52           N
ATOM   3110  C2   DT J 327     -25.333  -9.329   7.441  1.00 71.52           C
ATOM   3111  O2   DT J 327     -24.986  -9.024   8.586  1.00 71.52           O
ATOM   3112  N3   DT J 327     -25.342 -10.655   7.069  1.00 71.52           N
ATOM   3113  H3   DT J 327     -25.028 -11.320   7.758  1.00 71.52           H
ATOM   3114  C4   DT J 327     -25.720 -11.152   5.841  1.00 71.52           C
ATOM   3115  O4   DT J 327     -25.782 -12.373   5.683  1.00 71.52           O
ATOM   3116  C5   DT J 327     -26.036 -10.126   4.833  1.00 71.52           C
ATOM   3117  C5M  DT J 327     -26.395 -10.511   3.405  1.00 71.52           C
ATOM   3118 1H7   DT J 327     -26.533  -9.622   2.788  1.00 71.52           H
ATOM   3119 2H7   DT J 327     -27.316 -11.093   3.410  1.00 71.52           H
ATOM   3120 3H7   DT J 327     -25.597 -11.122   2.984  1.00 71.52           H
ATOM   3121  C6   DT J 327     -26.024  -8.809   5.164  1.00 71.52           C
ATOM   3122  H6   DT J 327     -26.276  -8.066   4.418  1.00 71.52           H
ATOM   3123  P    DC J 328     -23.753  -2.968   6.962  1.00 65.23           P
ATOM   3124  O1P  DC J 328     -23.890  -1.823   7.887  1.00 65.23           O
ATOM   3125  O2P  DC J 328     -23.394  -2.733   5.549  1.00 65.23           O
ATOM   3126  O5*  DC J 328     -22.682  -4.003   7.594  1.00 65.23           O
ATOM   3127  C5*  DC J 328     -22.732  -4.344   8.978  1.00 65.23           C
ATOM   3128 1H5*  DC J 328     -23.775  -4.461   9.271  1.00 65.23           H
ATOM   3129 2H5*  DC J 328     -22.302  -3.527   9.558  1.00 65.23           H
ATOM   3130  C4*  DC J 328     -21.993  -5.645   9.333  1.00 65.23           C
ATOM   3131  H4*  DC J 328     -22.094  -5.806  10.409  1.00 65.23           H
ATOM   3132  O4*  DC J 328     -22.550  -6.761   8.655  1.00 65.23           O
ATOM   3133  C3*  DC J 328     -20.502  -5.661   8.988  1.00 65.23           C
ATOM   3134  H3*  DC J 328     -20.339  -5.147   8.041  1.00 65.23           H
ATOM   3135  O3*  DC J 328     -19.698  -5.089  10.025  1.00 65.23           O
ATOM   3136  C2*  DC J 328     -20.241  -7.152   8.815  1.00 65.23           C
ATOM   3137 1H2*  DC J 328     -19.689  -7.542   9.665  1.00 65.23           H
ATOM   3138 2H2*  DC J 328     -19.689  -7.317   7.895  1.00 65.23           H
ATOM   3139  C1*  DC J 328     -21.614  -7.824   8.761  1.00 65.23           C
ATOM   3140  H1*  DC J 328     -21.784  -8.361   9.702  1.00 65.23           H
ATOM   3141  N1   DC J 328     -21.713  -8.789   7.618  1.00 65.23           N
ATOM   3142  C2   DC J 328     -21.335 -10.144   7.800  1.00 65.23           C
ATOM   3143  O2   DC J 328     -20.792 -10.534   8.837  1.00 65.23           O
ATOM   3144  N3   DC J 328     -21.545 -11.032   6.791  1.00 65.23           N
ATOM   3145  C4   DC J 328     -22.043 -10.630   5.630  1.00 65.23           C
ATOM   3146  N4   DC J 328     -22.268 -11.550   4.725  1.00 65.23           N
ATOM   3147 1H4   DC J 328     -22.134 -12.518   4.989  1.00 65.23           H
ATOM   3148 2H4   DC J 328     -22.574 -11.297   3.800  1.00 65.23           H
ATOM   3149  C5   DC J 328     -22.343  -9.252   5.367  1.00 65.23           C
ATOM   3150  H5   DC J 328     -22.707  -8.907   4.412  1.00 65.23           H
ATOM   3151  C6   DC J 328     -22.166  -8.366   6.386  1.00 65.23           C
ATOM   3152  H6   DC J 328     -22.392  -7.314   6.248  1.00 65.23           H
ATOM   3153  P    DT J 329     -18.111  -4.802   9.853  1.00 78.55           P
ATOM   3154  O1P  DT J 329     -17.714  -3.857  10.926  1.00 78.55           O
ATOM   3155  O2P  DT J 329     -17.853  -4.436   8.440  1.00 78.55           O
ATOM   3156  O5*  DT J 329     -17.423  -6.243  10.159  1.00 78.55           O
ATOM   3157  C5*  DT J 329     -17.521  -6.845  11.459  1.00 78.55           C
ATOM   3158 1H5*  DT J 329     -18.541  -6.721  11.826  1.00 78.55           H
ATOM   3159 2H5*  DT J 329     -16.850  -6.328  12.147  1.00 78.55           H
ATOM   3160  C4*  DT J 329     -17.191  -8.354  11.474  1.00 78.55           C
ATOM   3161  H4*  DT J 329     -17.493  -8.752  12.445  1.00 78.55           H
ATOM   3162  O4*  DT J 329     -17.920  -9.036  10.464  1.00 78.55           O
ATOM   3163  C3*  DT J 329     -15.704  -8.678  11.272  1.00 78.55           C
ATOM   3164  H3*  DT J 329     -15.161  -7.785  10.962  1.00 78.55           H
ATOM   3165  O3*  DT J 329     -15.140  -9.214  12.468  1.00 78.55           O
ATOM   3166  C2*  DT J 329     -15.686  -9.722  10.161  1.00 78.55           C
ATOM   3167 1H2*  DT J 329     -15.106 -10.594  10.457  1.00 78.55           H
ATOM   3168 2H2*  DT J 329     -15.273  -9.288   9.253  1.00 78.55           H
ATOM   3169  C1*  DT J 329     -17.146 -10.110   9.955  1.00 78.55           C
ATOM   3170  H1*  DT J 329     -17.364 -11.019  10.523  1.00 78.55           H
ATOM   3171  N1   DT J 329     -17.451 -10.338   8.509  1.00 78.55           N
ATOM   3172  C2   DT J 329     -17.440 -11.657   8.005  1.00 78.55           C
ATOM   3173  O2   DT J 329     -17.042 -12.633   8.640  1.00 78.55           O
ATOM   3174  N3   DT J 329     -17.861 -11.818   6.706  1.00 78.55           N
ATOM   3175  H3   DT J 329     -17.895 -12.764   6.360  1.00 78.55           H
ATOM   3176  C4   DT J 329     -18.183 -10.808   5.826  1.00 78.55           C
ATOM   3177  O4   DT J 329     -18.505 -11.097   4.675  1.00 78.55           O
ATOM   3178  C5   DT J 329     -18.081  -9.446   6.382  1.00 78.55           C
ATOM   3179  C5M  DT J 329     -18.370  -8.224   5.517  1.00 78.55           C
ATOM   3180 1H7   DT J 329     -18.271  -7.304   6.091  1.00 78.55           H
ATOM   3181 2H7   DT J 329     -19.384  -8.297   5.120  1.00 78.55           H
ATOM   3182 3H7   DT J 329     -17.676  -8.203   4.676  1.00 78.55           H
ATOM   3183  C6   DT J 329     -17.737  -9.261   7.686  1.00 78.55           C
ATOM   3184  H6   DT J 329     -17.701  -8.263   8.107  1.00 78.55           H
ATOM   3185  P    DC J 330     -13.544  -9.210  12.759  1.00 66.69           P
ATOM   3186  O1P  DC J 330     -13.368  -9.300  14.224  1.00 66.69           O
ATOM   3187  O2P  DC J 330     -12.930  -8.073  12.040  1.00 66.69           O
ATOM   3188  O5*  DC J 330     -13.028 -10.583  12.080  1.00 66.69           O
ATOM   3189  C5*  DC J 330     -13.214 -11.851  12.716  1.00 66.69           C
ATOM   3190 1H5*  DC J 330     -14.189 -11.868  13.198  1.00 66.69           H
ATOM   3191 2H5*  DC J 330     -12.451 -11.981  13.486  1.00 66.69           H
ATOM   3192  C4*  DC J 330     -13.142 -13.036  11.734  1.00 66.69           C
ATOM   3193  H4*  DC J 330     -13.467 -13.935  12.261  1.00 66.69           H
ATOM   3194  O4*  DC J 330     -14.008 -12.824  10.629  1.00 66.69           O
ATOM   3195  C3*  DC J 330     -11.748 -13.304  11.150  1.00 66.69           C
ATOM   3196  H3*  DC J 330     -11.192 -12.368  11.072  1.00 66.69           H
ATOM   3197  O3*  DC J 330     -11.027 -14.265  11.926  1.00 66.69           O
ATOM   3198  C2*  DC J 330     -12.061 -13.841   9.759  1.00 66.69           C
ATOM   3199 1H2*  DC J 330     -11.822 -14.904   9.692  1.00 66.69           H
ATOM   3200 2H2*  DC J 330     -11.490 -13.278   9.025  1.00 66.69           H
ATOM   3201  C1*  DC J 330     -13.564 -13.633   9.553  1.00 66.69           C
ATOM   3202  H1*  DC J 330     -14.068 -14.605   9.607  1.00 66.69           H
ATOM   3203  N1   DC J 330     -13.863 -12.983   8.233  1.00 66.69           N
ATOM   3204  C2   DC J 330     -14.368 -13.756   7.159  1.00 66.69           C
ATOM   3205  O2   DC J 330     -14.443 -14.984   7.231  1.00 66.69           O
ATOM   3206  N3   DC J 330     -14.739 -13.136   6.004  1.00 66.69           N
ATOM   3207  C4   DC J 330     -14.569 -11.832   5.857  1.00 66.69           C
ATOM   3208  N4   DC J 330     -14.972 -11.288   4.732  1.00 66.69           N
ATOM   3209 1H4   DC J 330     -15.419 -11.882   4.041  1.00 66.69           H
ATOM   3210 2H4   DC J 330     -14.817 -10.315   4.552  1.00 66.69           H
ATOM   3211  C5   DC J 330     -13.978 -11.023   6.885  1.00 66.69           C
ATOM   3212  H5   DC J 330     -13.797  -9.975   6.759  1.00 66.69           H
ATOM   3213  C6   DC J 330     -13.646 -11.633   8.058  1.00 66.69           C
ATOM   3214  H6   DC J 330     -13.212 -11.068   8.877  1.00 66.69           H
ATOM   3215  P    DA J 331      -9.440 -14.560  11.736  1.00 59.40           P
ATOM   3216  O1P  DA J 331      -8.908 -14.975  13.050  1.00 59.40           O
ATOM   3217  O2P  DA J 331      -8.804 -13.422  11.039  1.00 59.40           O
ATOM   3218  O5*  DA J 331      -9.387 -15.840  10.752  1.00 59.40           O
ATOM   3219  C5*  DA J 331      -9.894 -17.116  11.156  1.00 59.40           C
ATOM   3220 1H5*  DA J 331     -10.902 -16.984  11.553  1.00 59.40           H
ATOM   3221 2H5*  DA J 331      -9.264 -17.521  11.950  1.00 59.40           H
ATOM   3222  C4*  DA J 331      -9.960 -18.138   9.994  1.00 59.40           C
ATOM   3223  H4*  DA J 331     -10.458 -19.032  10.367  1.00 59.40           H
ATOM   3224  O4*  DA J 331     -10.738 -17.597   8.928  1.00 59.40           O
ATOM   3225  C3*  DA J 331      -8.602 -18.572   9.416  1.00 59.40           C
ATOM   3226  H3*  DA J 331      -7.787 -18.304  10.091  1.00 59.40           H
ATOM   3227  O3*  DA J 331      -8.596 -19.985   9.179  1.00 59.40           O
ATOM   3228  C2*  DA J 331      -8.502 -17.787   8.117  1.00 59.40           C
ATOM   3229 1H2*  DA J 331      -8.012 -18.369   7.341  1.00 59.40           H
ATOM   3230 2H2*  DA J 331      -7.955 -16.861   8.292  1.00 59.40           H
ATOM   3231  C1*  DA J 331      -9.960 -17.508   7.741  1.00 59.40           C
ATOM   3232  H1*  DA J 331     -10.300 -18.271   7.033  1.00 59.40           H
ATOM   3233  N9   DA J 331     -10.142 -16.158   7.145  1.00 59.40           N
ATOM   3234  C8   DA J 331      -9.704 -14.944   7.627  1.00 59.40           C
ATOM   3235  H8   DA J 331      -9.128 -14.855   8.541  1.00 59.40           H
ATOM   3236  N7   DA J 331     -10.063 -13.913   6.910  1.00 59.40           N
ATOM   3237  C5   DA J 331     -10.795 -14.489   5.867  1.00 59.40           C
ATOM   3238  C6   DA J 331     -11.481 -13.956   4.741  1.00 59.40           C
ATOM   3239  N6   DA J 331     -11.587 -12.659   4.489  1.00 59.40           N
ATOM   3240 1H6   DA J 331     -12.120 -12.358   3.680  1.00 59.40           H
ATOM   3241 2H6   DA J 331     -11.132 -11.996   5.092  1.00 59.40           H
ATOM   3242  N1   DA J 331     -12.076 -14.791   3.868  1.00 59.40           N
ATOM   3243  C2   DA J 331     -11.998 -16.105   4.083  1.00 59.40           C
ATOM   3244  H2   DA J 331     -12.482 -16.732   3.346  1.00 59.40           H
ATOM   3245  N3   DA J 331     -11.407 -16.744   5.098  1.00 59.40           N
ATOM   3246  C4   DA J 331     -10.820 -15.863   5.981  1.00 59.40           C
ATOM   3247  P    DC J 332      -7.265 -20.805   8.746  1.00 60.16           P
ATOM   3248  O1P  DC J 332      -7.452 -22.218   9.153  1.00 60.16           O
ATOM   3249  O2P  DC J 332      -6.079 -20.073   9.238  1.00 60.16           O
ATOM   3250  O5*  DC J 332      -7.273 -20.718   7.131  1.00 60.16           O
ATOM   3251  C5*  DC J 332      -8.230 -21.426   6.345  1.00 60.16           C
ATOM   3252 1H5*  DC J 332      -9.204 -21.369   6.832  1.00 60.16           H
ATOM   3253 2H5*  DC J 332      -7.935 -22.474   6.285  1.00 60.16           H
ATOM   3254  C4*  DC J 332      -8.358 -20.856   4.918  1.00 60.16           C
ATOM   3255  H4*  DC J 332      -9.081 -21.463   4.370  1.00 60.16           H
ATOM   3256  O4*  DC J 332      -8.835 -19.516   4.962  1.00 60.16           O
ATOM   3257  C3*  DC J 332      -7.056 -20.805   4.101  1.00 60.16           C
ATOM   3258  H3*  DC J 332      -6.228 -20.543   4.761  1.00 60.16           H
ATOM   3259  O3*  DC J 332      -6.773 -22.026   3.401  1.00 60.16           O
ATOM   3260  C2*  DC J 332      -7.328 -19.648   3.144  1.00 60.16           C
ATOM   3261 1H2*  DC J 332      -7.576 -20.018   2.149  1.00 60.16           H
ATOM   3262 2H2*  DC J 332      -6.451 -19.005   3.099  1.00 60.16           H
ATOM   3263  C1*  DC J 332      -8.530 -18.900   3.719  1.00 60.16           C
ATOM   3264  H1*  DC J 332      -9.381 -19.026   3.039  1.00 60.16           H
ATOM   3265  N1   DC J 332      -8.234 -17.440   3.882  1.00 60.16           N
ATOM   3266  C2   DC J 332      -8.770 -16.505   2.963  1.00 60.16           C
ATOM   3267  O2   DC J 332      -9.424 -16.862   1.980  1.00 60.16           O
ATOM   3268  N3   DC J 332      -8.550 -15.177   3.160  1.00 60.16           N
ATOM   3269  C4   DC J 332      -7.816 -14.758   4.182  1.00 60.16           C
ATOM   3270  N4   DC J 332      -7.672 -13.462   4.329  1.00 60.16           N
ATOM   3271 1H4   DC J 332      -8.117 -12.851   3.656  1.00 60.16           H
ATOM   3272 2H4   DC J 332      -7.138 -13.103   5.101  1.00 60.16           H
ATOM   3273  C5   DC J 332      -7.208 -15.672   5.104  1.00 60.16           C
ATOM   3274  H5   DC J 332      -6.591 -15.346   5.925  1.00 60.16           H
ATOM   3275  C6   DC J 332      -7.434 -17.001   4.916  1.00 60.16           C
ATOM   3276  H6   DC J 332      -6.995 -17.736   5.584  1.00 60.16           H
ATOM   3277  P    DA J 333      -5.453 -22.223   2.454  1.00 51.83           P
ATOM   3278  O1P  DA J 333      -5.232 -23.677   2.287  1.00 51.83           O
ATOM   3279  O2P  DA J 333      -4.358 -21.384   2.988  1.00 51.83           O
ATOM   3280  O5*  DA J 333      -5.899 -21.613   1.030  1.00 51.83           O
ATOM   3281  C5*  DA J 333      -6.915 -22.221   0.233  1.00 51.83           C
ATOM   3282 1H5*  DA J 333      -7.855 -22.210   0.787  1.00 51.83           H
ATOM   3283 2H5*  DA J 333      -6.643 -23.258   0.031  1.00 51.83           H
ATOM   3284  C4*  DA J 333      -7.129 -21.488  -1.113  1.00 51.83           C
ATOM   3285  H4*  DA J 333      -7.964 -21.974  -1.619  1.00 51.83           H
ATOM   3286  O4*  DA J 333      -7.471 -20.121  -0.888  1.00 51.83           O
ATOM   3287  C3*  DA J 333      -5.912 -21.504  -2.060  1.00 51.83           C
ATOM   3288  H3*  DA J 333      -5.210 -22.296  -1.787  1.00 51.83           H
ATOM   3289  O3*  DA J 333      -6.369 -21.683  -3.409  1.00 51.83           O
ATOM   3290  C2*  DA J 333      -5.286 -20.132  -1.841  1.00 51.83           C
ATOM   3291 1H2*  DA J 333      -4.812 -19.761  -2.746  1.00 51.83           H
ATOM   3292 2H2*  DA J 333      -4.560 -20.188  -1.029  1.00 51.83           H
ATOM   3293  C1*  DA J 333      -6.484 -19.263  -1.448  1.00 51.83           C
ATOM   3294  H1*  DA J 333      -6.886 -18.805  -2.355  1.00 51.83           H
ATOM   3295  N9   DA J 333      -6.149 -18.190  -0.474  1.00 51.83           N
ATOM   3296  C8   DA J 333      -5.419 -18.280   0.690  1.00 51.83           C
ATOM   3297  H8   DA J 333      -4.996 -19.215   1.041  1.00 51.83           H
ATOM   3298  N7   DA J 333      -5.297 -17.153   1.341  1.00 51.83           N
ATOM   3299  C5   DA J 333      -5.997 -16.238   0.542  1.00 51.83           C
ATOM   3300  C6   DA J 333      -6.221 -14.832   0.617  1.00 51.83           C
ATOM   3301  N6   DA J 333      -5.746 -14.061   1.583  1.00 51.83           N
ATOM   3302 1H6   DA J 333      -5.970 -13.074   1.588  1.00 51.83           H
ATOM   3303 2H6   DA J 333      -5.172 -14.469   2.308  1.00 51.83           H
ATOM   3304  N1   DA J 333      -6.937 -14.217  -0.350  1.00 51.83           N
ATOM   3305  C2   DA J 333      -7.404 -14.952  -1.361  1.00 51.83           C
ATOM   3306  H2   DA J 333      -7.971 -14.416  -2.112  1.00 51.83           H
ATOM   3307  N3   DA J 333      -7.253 -16.265  -1.569  1.00 51.83           N
ATOM   3308  C4   DA J 333      -6.531 -16.866  -0.561  1.00 51.83           C
ATOM   3309  P    DC J 334      -5.370 -21.893  -4.677  1.00 63.25           P
ATOM   3310  O1P  DC J 334      -6.134 -22.578  -5.737  1.00 63.25           O
ATOM   3311  O2P  DC J 334      -4.110 -22.495  -4.203  1.00 63.25           O
ATOM   3312  O5*  DC J 334      -5.057 -20.393  -5.172  1.00 63.25           O
ATOM   3313  C5*  DC J 334      -6.052 -19.595  -5.808  1.00 63.25           C
ATOM   3314 1H5*  DC J 334      -7.014 -19.766  -5.329  1.00 63.25           H
ATOM   3315 2H5*  DC J 334      -6.132 -19.887  -6.856  1.00 63.25           H
ATOM   3316  C4*  DC J 334      -5.726 -18.097  -5.726  1.00 63.25           C
ATOM   3317  H4*  DC J 334      -6.536 -17.540  -6.201  1.00 63.25           H
ATOM   3318  O4*  DC J 334      -5.598 -17.670  -4.377  1.00 63.25           O
ATOM   3319  C3*  DC J 334      -4.407 -17.706  -6.399  1.00 63.25           C
ATOM   3320  H3*  DC J 334      -3.672 -18.499  -6.258  1.00 63.25           H
ATOM   3321  O3*  DC J 334      -4.582 -17.413  -7.783  1.00 63.25           O
ATOM   3322  C2*  DC J 334      -3.977 -16.478  -5.611  1.00 63.25           C
ATOM   3323 1H2*  DC J 334      -4.109 -15.577  -6.206  1.00 63.25           H
ATOM   3324 2H2*  DC J 334      -2.937 -16.587  -5.306  1.00 63.25           H
ATOM   3325  C1*  DC J 334      -4.910 -16.432  -4.402  1.00 63.25           C
ATOM   3326  H1*  DC J 334      -5.643 -15.634  -4.557  1.00 63.25           H
ATOM   3327  N1   DC J 334      -4.153 -16.170  -3.135  1.00 63.25           N
ATOM   3328  C2   DC J 334      -4.160 -14.867  -2.580  1.00 63.25           C
ATOM   3329  O2   DC J 334      -4.737 -13.927  -3.144  1.00 63.25           O
ATOM   3330  N3   DC J 334      -3.512 -14.638  -1.408  1.00 63.25           N
ATOM   3331  C4   DC J 334      -2.878 -15.622  -0.783  1.00 63.25           C
ATOM   3332  N4   DC J 334      -2.325 -15.350   0.374  1.00 63.25           N
ATOM   3333 1H4   DC J 334      -2.398 -14.409   0.730  1.00 63.25           H
ATOM   3334 2H4   DC J 334      -1.853 -16.076   0.887  1.00 63.25           H
ATOM   3335  C5   DC J 334      -2.801 -16.942  -1.334  1.00 63.25           C
ATOM   3336  H5   DC J 334      -2.268 -17.742  -0.845  1.00 63.25           H
ATOM   3337  C6   DC J 334      -3.443 -17.176  -2.512  1.00 63.25           C
ATOM   3338  H6   DC J 334      -3.409 -18.162  -2.967  1.00 63.25           H
ATOM   3339  P    DC J 335      -3.343 -17.319  -8.813  1.00 59.01           P
ATOM   3340  O1P  DC J 335      -3.895 -17.407 -10.179  1.00 59.01           O
ATOM   3341  O2P  DC J 335      -2.308 -18.288  -8.399  1.00 59.01           O
ATOM   3342  O5*  DC J 335      -2.764 -15.833  -8.592  1.00 59.01           O
ATOM   3343  C5*  DC J 335      -3.514 -14.679  -8.971  1.00 59.01           C
ATOM   3344 1H5*  DC J 335      -4.548 -14.801  -8.645  1.00 59.01           H
ATOM   3345 2H5*  DC J 335      -3.499 -14.578 -10.057  1.00 59.01           H
ATOM   3346  C4*  DC J 335      -2.945 -13.399  -8.334  1.00 59.01           C
ATOM   3347  H4*  DC J 335      -3.609 -12.569  -8.578  1.00 59.01           H
ATOM   3348  O4*  DC J 335      -2.895 -13.533  -6.921  1.00 59.01           O
ATOM   3349  C3*  DC J 335      -1.529 -13.038  -8.810  1.00 59.01           C
ATOM   3350  H3*  DC J 335      -1.025 -13.924  -9.203  1.00 59.01           H
ATOM   3351  O3*  DC J 335      -1.581 -12.012  -9.805  1.00 59.01           O
ATOM   3352  C2*  DC J 335      -0.830 -12.581  -7.532  1.00 59.01           C
ATOM   3353 1H2*  DC J 335      -0.494 -11.550  -7.615  1.00 59.01           H
ATOM   3354 2H2*  DC J 335       0.015 -13.238  -7.337  1.00 59.01           H
ATOM   3355  C1*  DC J 335      -1.870 -12.697  -6.421  1.00 59.01           C
ATOM   3356  H1*  DC J 335      -2.285 -11.703  -6.219  1.00 59.01           H
ATOM   3357  N1   DC J 335      -1.271 -13.258  -5.166  1.00 59.01           N
ATOM   3358  C2   DC J 335      -0.926 -12.387  -4.104  1.00 59.01           C
ATOM   3359  O2   DC J 335      -1.055 -11.165  -4.203  1.00 59.01           O
ATOM   3360  N3   DC J 335      -0.413 -12.905  -2.956  1.00 59.01           N
ATOM   3361  C4   DC J 335      -0.210 -14.211  -2.835  1.00 59.01           C
ATOM   3362  N4   DC J 335       0.287 -14.644  -1.702  1.00 59.01           N
ATOM   3363 1H4   DC J 335       0.430 -13.979  -0.950  1.00 59.01           H
ATOM   3364 2H4   DC J 335       0.513 -15.618  -1.591  1.00 59.01           H
ATOM   3365  C5   DC J 335      -0.505 -15.125  -3.899  1.00 59.01           C
ATOM   3366  H5   DC J 335      -0.332 -16.187  -3.819  1.00 59.01           H
ATOM   3367  C6   DC J 335      -1.030 -14.612  -5.046  1.00 59.01           C
ATOM   3368  H6   DC J 335      -1.269 -15.267  -5.881  1.00 59.01           H
ATOM   3369  P    DT J 336      -0.261 -11.408 -10.543  1.00 67.36           P
ATOM   3370  O1P  DT J 336      -0.692 -10.907 -11.867  1.00 67.36           O
ATOM   3371  O2P  DT J 336       0.833 -12.399 -10.468  1.00 67.36           O
ATOM   3372  O5*  DT J 336       0.132 -10.153  -9.622  1.00 67.36           O
ATOM   3373  C5*  DT J 336      -0.770  -9.069  -9.417  1.00 67.36           C
ATOM   3374 1H5*  DT J 336      -1.749  -9.463  -9.143  1.00 67.36           H
ATOM   3375 2H5*  DT J 336      -0.867  -8.497 -10.341  1.00 67.36           H
ATOM   3376  C4*  DT J 336      -0.279  -8.142  -8.290  1.00 67.36           C
ATOM   3377  H4*  DT J 336      -1.050  -7.393  -8.103  1.00 67.36           H
ATOM   3378  O4*  DT J 336      -0.081  -8.894  -7.095  1.00 67.36           O
ATOM   3379  C3*  DT J 336       1.028  -7.406  -8.630  1.00 67.36           C
ATOM   3380  H3*  DT J 336       1.422  -7.737  -9.594  1.00 67.36           H
ATOM   3381  O3*  DT J 336       0.773  -5.999  -8.658  1.00 67.36           O
ATOM   3382  C2*  DT J 336       1.978  -7.824  -7.511  1.00 67.36           C
ATOM   3383 1H2*  DT J 336       2.521  -6.969  -7.117  1.00 67.36           H
ATOM   3384 2H2*  DT J 336       2.674  -8.569  -7.895  1.00 67.36           H
ATOM   3385  C1*  DT J 336       1.085  -8.434  -6.429  1.00 67.36           C
ATOM   3386  H1*  DT J 336       0.805  -7.652  -5.718  1.00 67.36           H
ATOM   3387  N1   DT J 336       1.753  -9.567  -5.705  1.00 67.36           N
ATOM   3388  C2   DT J 336       2.149  -9.389  -4.358  1.00 67.36           C
ATOM   3389  O2   DT J 336       2.130  -8.307  -3.763  1.00 67.36           O
ATOM   3390  N3   DT J 336       2.627 -10.503  -3.704  1.00 67.36           N
ATOM   3391  H3   DT J 336       2.882 -10.387  -2.737  1.00 67.36           H
ATOM   3392  C4   DT J 336       2.845 -11.742  -4.263  1.00 67.36           C
ATOM   3393  O4   DT J 336       3.314 -12.645  -3.562  1.00 67.36           O
ATOM   3394  C5   DT J 336       2.496 -11.842  -5.688  1.00 67.36           C
ATOM   3395  C5M  DT J 336       2.717 -13.143  -6.442  1.00 67.36           C
ATOM   3396 1H7   DT J 336       2.360 -13.060  -7.469  1.00 67.36           H
ATOM   3397 2H7   DT J 336       2.182 -13.951  -5.940  1.00 67.36           H
ATOM   3398 3H7   DT J 336       3.781 -13.379  -6.451  1.00 67.36           H
ATOM   3399  C6   DT J 336       1.967 -10.776  -6.351  1.00 67.36           C
ATOM   3400  H6   DT J 336       1.697 -10.867  -7.399  1.00 67.36           H
ATOM   3401  P    DT J 337       1.878  -4.887  -9.061  1.00 71.85           P
ATOM   3402  O1P  DT J 337       1.169  -3.710  -9.605  1.00 71.85           O
ATOM   3403  O2P  DT J 337       2.945  -5.519  -9.866  1.00 71.85           O
ATOM   3404  O5*  DT J 337       2.517  -4.470  -7.650  1.00 71.85           O
ATOM   3405  C5*  DT J 337       1.705  -3.957  -6.596  1.00 71.85           C
ATOM   3406 1H5*  DT J 337       0.802  -4.563  -6.504  1.00 71.85           H
ATOM   3407 2H5*  DT J 337       1.413  -2.932  -6.821  1.00 71.85           H
ATOM   3408  C4*  DT J 337       2.454  -3.989  -5.257  1.00 71.85           C
ATOM   3409  H4*  DT J 337       1.798  -3.597  -4.480  1.00 71.85           H
ATOM   3410  O4*  DT J 337       2.790  -5.328  -4.934  1.00 71.85           O
ATOM   3411  C3*  DT J 337       3.755  -3.168  -5.258  1.00 71.85           C
ATOM   3412  H3*  DT J 337       4.045  -2.913  -6.278  1.00 71.85           H
ATOM   3413  O3*  DT J 337       3.600  -1.978  -4.482  1.00 71.85           O
ATOM   3414  C2*  DT J 337       4.787  -4.122  -4.669  1.00 71.85           C
ATOM   3415 1H2*  DT J 337       5.321  -3.663  -3.844  1.00 71.85           H
ATOM   3416 2H2*  DT J 337       5.486  -4.419  -5.447  1.00 71.85           H
ATOM   3417  C1*  DT J 337       3.986  -5.323  -4.179  1.00 71.85           C
ATOM   3418  H1*  DT J 337       3.740  -5.184  -3.121  1.00 71.85           H
ATOM   3419  N1   DT J 337       4.716  -6.614  -4.363  1.00 71.85           N
ATOM   3420  C2   DT J 337       5.210  -7.284  -3.224  1.00 71.85           C
ATOM   3421  O2   DT J 337       5.308  -6.772  -2.104  1.00 71.85           O
ATOM   3422  N3   DT J 337       5.636  -8.577  -3.416  1.00 71.85           N
ATOM   3423  H3   DT J 337       5.981  -9.064  -2.606  1.00 71.85           H
ATOM   3424  C4   DT J 337       5.718  -9.233  -4.624  1.00 71.85           C
ATOM   3425  O4   DT J 337       6.057 -10.416  -4.634  1.00 71.85           O
ATOM   3426  C5   DT J 337       5.360  -8.416  -5.796  1.00 71.85           C
ATOM   3427  C5M  DT J 337       5.526  -8.964  -7.208  1.00 71.85           C
ATOM   3428 1H7   DT J 337       5.234  -8.219  -7.949  1.00 71.85           H
ATOM   3429 2H7   DT J 337       4.909  -9.857  -7.326  1.00 71.85           H
ATOM   3430 3H7   DT J 337       6.570  -9.240  -7.364  1.00 71.85           H
ATOM   3431  C6   DT J 337       4.869  -7.158  -5.629  1.00 71.85           C
ATOM   3432  H6   DT J 337       4.576  -6.570  -6.490  1.00 71.85           H
ATOM   3433  P    DT J 338       4.698  -0.787  -4.479  1.00 83.67           P
ATOM   3434  O1P  DT J 338       5.384  -0.771  -5.787  1.00 83.67           O
ATOM   3435  O2P  DT J 338       4.029   0.443  -4.014  1.00 83.67           O
ATOM   3436  O5*  DT J 338       5.761  -1.242  -3.348  1.00 83.67           O
ATOM   3437  C5*  DT J 338       5.372  -1.392  -1.979  1.00 83.67           C
ATOM   3438 1H5*  DT J 338       4.388  -1.862  -1.935  1.00 83.67           H
ATOM   3439 2H5*  DT J 338       5.302  -0.407  -1.517  1.00 83.67           H
ATOM   3440  C4*  DT J 338       6.363  -2.254  -1.170  1.00 83.67           C
ATOM   3441  H4*  DT J 338       6.014  -2.300  -0.138  1.00 83.67           H
ATOM   3442  O4*  DT J 338       6.437  -3.578  -1.680  1.00 83.67           O
ATOM   3443  C3*  DT J 338       7.800  -1.726  -1.168  1.00 83.67           C
ATOM   3444  H3*  DT J 338       8.026  -1.256  -2.127  1.00 83.67           H
ATOM   3445  O3*  DT J 338       8.020  -0.823  -0.084  1.00 83.67           O
ATOM   3446  C2*  DT J 338       8.629  -2.996  -1.016  1.00 83.67           C
ATOM   3447 1H2*  DT J 338       9.030  -3.069  -0.006  1.00 83.67           H
ATOM   3448 2H2*  DT J 338       9.437  -3.000  -1.743  1.00 83.67           H
ATOM   3449  C1*  DT J 338       7.665  -4.157  -1.256  1.00 83.67           C
ATOM   3450  H1*  DT J 338       7.503  -4.678  -0.307  1.00 83.67           H
ATOM   3451  N1   DT J 338       8.185  -5.136  -2.263  1.00 83.67           N
ATOM   3452  C2   DT J 338       8.813  -6.318  -1.806  1.00 83.67           C
ATOM   3453  O2   DT J 338       9.244  -6.480  -0.662  1.00 83.67           O
ATOM   3454  N3   DT J 338       8.977  -7.318  -2.737  1.00 83.67           N
ATOM   3455  H3   DT J 338       9.340  -8.199  -2.409  1.00 83.67           H
ATOM   3456  C4   DT J 338       8.708  -7.220  -4.082  1.00 83.67           C
ATOM   3457  O4   DT J 338       8.824  -8.221  -4.781  1.00 83.67           O
ATOM   3458  C5   DT J 338       8.289  -5.880  -4.531  1.00 83.67           C
ATOM   3459  C5M  DT J 338       8.127  -5.574  -6.012  1.00 83.67           C
ATOM   3460 1H7   DT J 338       7.720  -4.575  -6.157  1.00 83.67           H
ATOM   3461 2H7   DT J 338       7.459  -6.307  -6.463  1.00 83.67           H
ATOM   3462 3H7   DT J 338       9.098  -5.651  -6.503  1.00 83.67           H
ATOM   3463  C6   DT J 338       8.029  -4.901  -3.620  1.00 83.67           C
ATOM   3464  H6   DT J 338       7.677  -3.930  -3.947  1.00 83.67           H
ATOM   3465  P    DG J 339       9.127   0.355  -0.158  1.00 73.16           P
ATOM   3466  O1P  DG J 339       8.906   1.263   0.989  1.00 73.16           O
ATOM   3467  O2P  DG J 339       9.128   0.925  -1.520  1.00 73.16           O
ATOM   3468  O5*  DG J 339      10.534  -0.410   0.048  1.00 73.16           O
ATOM   3469  C5*  DG J 339      10.853  -1.118   1.247  1.00 73.16           C
ATOM   3470 1H5*  DG J 339       9.963  -1.637   1.607  1.00 73.16           H
ATOM   3471 2H5*  DG J 339      11.172  -0.408   2.011  1.00 73.16           H
ATOM   3472  C4*  DG J 339      11.976  -2.161   1.018  1.00 73.16           C
ATOM   3473  H4*  DG J 339      12.135  -2.699   1.953  1.00 73.16           H
ATOM   3474  O4*  DG J 339      11.605  -3.104   0.008  1.00 73.16           O
ATOM   3475  C3*  DG J 339      13.322  -1.558   0.578  1.00 73.16           C
ATOM   3476  H3*  DG J 339      13.366  -0.479   0.738  1.00 73.16           H
ATOM   3477  O3*  DG J 339      14.372  -2.233   1.266  1.00 73.16           O
ATOM   3478  C2*  DG J 339      13.393  -1.908  -0.906  1.00 73.16           C
ATOM   3479 1H2*  DG J 339      14.424  -1.981  -1.249  1.00 73.16           H
ATOM   3480 2H2*  DG J 339      12.828  -1.186  -1.497  1.00 73.16           H
ATOM   3481  C1*  DG J 339      12.699  -3.268  -0.885  1.00 73.16           C
ATOM   3482  H1*  DG J 339      13.395  -3.988  -0.449  1.00 73.16           H
ATOM   3483  N9   DG J 339      12.269  -3.791  -2.213  1.00 73.16           N
ATOM   3484  C8   DG J 339      11.697  -3.129  -3.277  1.00 73.16           C
ATOM   3485  H8   DG J 339      11.481  -2.069  -3.256  1.00 73.16           H
ATOM   3486  N7   DG J 339      11.424  -3.891  -4.305  1.00 73.16           N
ATOM   3487  C5   DG J 339      11.875  -5.156  -3.910  1.00 73.16           C
ATOM   3488  C6   DG J 339      11.895  -6.428  -4.605  1.00 73.16           C
ATOM   3489  O6   DG J 339      11.492  -6.693  -5.737  1.00 73.16           O
ATOM   3490  N1   DG J 339      12.435  -7.462  -3.854  1.00 73.16           N
ATOM   3491  H1   DG J 339      12.444  -8.375  -4.277  1.00 73.16           H
ATOM   3492  C2   DG J 339      12.945  -7.314  -2.598  1.00 73.16           C
ATOM   3493  N2   DG J 339      13.483  -8.374  -2.041  1.00 73.16           N
ATOM   3494 1H2   DG J 339      13.486  -9.257  -2.538  1.00 73.16           H
ATOM   3495 2H2   DG J 339      13.877  -8.291  -1.118  1.00 73.16           H
ATOM   3496  N3   DG J 339      12.946  -6.153  -1.926  1.00 73.16           N
ATOM   3497  C4   DG J 339      12.391  -5.103  -2.629  1.00 73.16           C
ATOM   3498  P    DA J 340      15.652  -1.454   1.823  1.00 63.58           P
ATOM   3499  O1P  DA J 340      15.291  -0.873   3.139  1.00 63.58           O
ATOM   3500  O2P  DA J 340      16.171  -0.587   0.745  1.00 63.58           O
ATOM   3501  O5*  DA J 340      16.717  -2.634   2.043  1.00 63.58           O
ATOM   3502  C5*  DA J 340      16.568  -3.603   3.072  1.00 63.58           C
ATOM   3503 1H5*  DA J 340      15.513  -3.858   3.182  1.00 63.58           H
ATOM   3504 2H5*  DA J 340      16.925  -3.189   4.013  1.00 63.58           H
ATOM   3505  C4*  DA J 340      17.352  -4.887   2.753  1.00 63.58           C
ATOM   3506  H4*  DA J 340      17.303  -5.527   3.626  1.00 63.58           H
ATOM   3507  O4*  DA J 340      16.722  -5.547   1.659  1.00 63.58           O
ATOM   3508  C3*  DA J 340      18.837  -4.695   2.422  1.00 63.58           C
ATOM   3509  H3*  DA J 340      19.149  -3.685   2.677  1.00 63.58           H
ATOM   3510  O3*  DA J 340      19.608  -5.651   3.163  1.00 63.58           O
ATOM   3511  C2*  DA J 340      18.890  -4.902   0.911  1.00 63.58           C
ATOM   3512 1H2*  DA J 340      19.786  -5.439   0.617  1.00 63.58           H
ATOM   3513 2H2*  DA J 340      18.855  -3.931   0.415  1.00 63.58           H
ATOM   3514  C1*  DA J 340      17.639  -5.722   0.590  1.00 63.58           C
ATOM   3515  H1*  DA J 340      17.912  -6.780   0.519  1.00 63.58           H
ATOM   3516  N9   DA J 340      16.994  -5.288  -0.678  1.00 63.58           N
ATOM   3517  C8   DA J 340      16.515  -4.040  -1.014  1.00 63.58           C
ATOM   3518  H8   DA J 340      16.539  -3.199  -0.329  1.00 63.58           H
ATOM   3519  N7   DA J 340      16.040  -3.956  -2.228  1.00 63.58           N
ATOM   3520  C5   DA J 340      16.189  -5.253  -2.730  1.00 63.58           C
ATOM   3521  C6   DA J 340      15.863  -5.873  -3.970  1.00 63.58           C
ATOM   3522  N6   DA J 340      15.307  -5.236  -4.992  1.00 63.58           N
ATOM   3523 1H6   DA J 340      15.077  -5.751  -5.836  1.00 63.58           H
ATOM   3524 2H6   DA J 340      15.119  -4.248  -4.919  1.00 63.58           H
ATOM   3525  N1   DA J 340      16.113  -7.190  -4.139  1.00 63.58           N
ATOM   3526  C2   DA J 340      16.649  -7.876  -3.126  1.00 63.58           C
ATOM   3527  H2   DA J 340      16.832  -8.925  -3.313  1.00 63.58           H
ATOM   3528  N3   DA J 340      16.998  -7.428  -1.917  1.00 63.58           N
ATOM   3529  C4   DA J 340      16.744  -6.081  -1.778  1.00 63.58           C
ATOM   3530  P    DA J 341      21.219  -5.793   3.058  1.00 57.79           P
ATOM   3531  O1P  DA J 341      21.711  -6.426   4.307  1.00 57.79           O
ATOM   3532  O2P  DA J 341      21.805  -4.497   2.642  1.00 57.79           O
ATOM   3533  O5*  DA J 341      21.420  -6.848   1.846  1.00 57.79           O
ATOM   3534  C5*  DA J 341      20.826  -8.147   1.883  1.00 57.79           C
ATOM   3535 1H5*  DA J 341      19.760  -8.044   2.094  1.00 57.79           H
ATOM   3536 2H5*  DA J 341      21.275  -8.724   2.686  1.00 57.79           H
ATOM   3537  C4*  DA J 341      20.988  -8.914   0.552  1.00 57.79           C
ATOM   3538  H4*  DA J 341      20.641  -9.937   0.705  1.00 57.79           H
ATOM   3539  O4*  DA J 341      20.163  -8.307  -0.432  1.00 57.79           O
ATOM   3540  C3*  DA J 341      22.430  -8.970  -0.006  1.00 57.79           C
ATOM   3541  H3*  DA J 341      23.089  -8.344   0.592  1.00 57.79           H
ATOM   3542  O3*  DA J 341      22.911 -10.324  -0.018  1.00 57.79           O
ATOM   3543  C2*  DA J 341      22.307  -8.367  -1.406  1.00 57.79           C
ATOM   3544 1H2*  DA J 341      22.832  -8.959  -2.150  1.00 57.79           H
ATOM   3545 2H2*  DA J 341      22.694  -7.348  -1.396  1.00 57.79           H
ATOM   3546  C1*  DA J 341      20.808  -8.370  -1.690  1.00 57.79           C
ATOM   3547  H1*  DA J 341      20.533  -9.298  -2.199  1.00 57.79           H
ATOM   3548  N9   DA J 341      20.407  -7.204  -2.515  1.00 57.79           N
ATOM   3549  C8   DA J 341      20.402  -5.876  -2.163  1.00 57.79           C
ATOM   3550  H8   DA J 341      20.722  -5.539  -1.187  1.00 57.79           H
ATOM   3551  N7   DA J 341      19.975  -5.063  -3.091  1.00 57.79           N
ATOM   3552  C5   DA J 341      19.658  -5.930  -4.145  1.00 57.79           C
ATOM   3553  C6   DA J 341      19.107  -5.740  -5.442  1.00 57.79           C
ATOM   3554  N6   DA J 341      18.724  -4.569  -5.925  1.00 57.79           N
ATOM   3555 1H6   DA J 341      18.307  -4.530  -6.846  1.00 57.79           H
ATOM   3556 2H6   DA J 341      18.832  -3.730  -5.366  1.00 57.79           H
ATOM   3557  N1   DA J 341      18.942  -6.804  -6.254  1.00 57.79           N
ATOM   3558  C2   DA J 341      19.268  -8.018  -5.805  1.00 57.79           C
ATOM   3559  H2   DA J 341      19.107  -8.836  -6.494  1.00 57.79           H
ATOM   3560  N3   DA J 341      19.768  -8.347  -4.607  1.00 57.79           N
ATOM   3561  C4   DA J 341      19.943  -7.237  -3.809  1.00 57.79           C
ATOM   3562  P    DG J 342      24.435 -10.740  -0.418  1.00 60.92           P
ATOM   3563  O1P  DG J 342      24.691 -12.096   0.099  1.00 60.92           O
ATOM   3564  O2P  DG J 342      25.357  -9.655  -0.027  1.00 60.92           O
ATOM   3565  O5*  DG J 342      24.403 -10.817  -2.020  1.00 60.92           O
ATOM   3566  C5*  DG J 342      23.635 -11.811  -2.696  1.00 60.92           C
ATOM   3567 1H5*  DG J 342      22.612 -11.787  -2.319  1.00 60.92           H
ATOM   3568 2H5*  DG J 342      24.055 -12.793  -2.486  1.00 60.92           H
ATOM   3569  C4*  DG J 342      23.601 -11.595  -4.217  1.00 60.92           C
ATOM   3570  H4*  DG J 342      23.089 -12.445  -4.671  1.00 60.92           H
ATOM   3571  O4*  DG J 342      22.869 -10.421  -4.524  1.00 60.92           O
ATOM   3572  C3*  DG J 342      24.987 -11.459  -4.878  1.00 60.92           C
ATOM   3573  H3*  DG J 342      25.746 -11.226  -4.129  1.00 60.92           H
ATOM   3574  O3*  DG J 342      25.334 -12.657  -5.574  1.00 60.92           O
ATOM   3575  C2*  DG J 342      24.818 -10.273  -5.826  1.00 60.92           C
ATOM   3576 1H2*  DG J 342      25.102 -10.536  -6.842  1.00 60.92           H
ATOM   3577 2H2*  DG J 342      25.420  -9.437  -5.471  1.00 60.92           H
ATOM   3578  C1*  DG J 342      23.330  -9.932  -5.769  1.00 60.92           C
ATOM   3579  H1*  DG J 342      22.807 -10.441  -6.585  1.00 60.92           H
ATOM   3580  N9   DG J 342      23.094  -8.471  -5.867  1.00 60.92           N
ATOM   3581  C8   DG J 342      23.366  -7.504  -4.930  1.00 60.92           C
ATOM   3582  H8   DG J 342      23.809  -7.734  -3.971  1.00 60.92           H
ATOM   3583  N7   DG J 342      23.038  -6.295  -5.291  1.00 60.92           N
ATOM   3584  C5   DG J 342      22.488  -6.470  -6.567  1.00 60.92           C
ATOM   3585  C6   DG J 342      21.892  -5.526  -7.486  1.00 60.92           C
ATOM   3586  O6   DG J 342      21.719  -4.317  -7.330  1.00 60.92           O
ATOM   3587  N1   DG J 342      21.419  -6.110  -8.654  1.00 60.92           N
ATOM   3588  H1   DG J 342      20.972  -5.504  -9.320  1.00 60.92           H
ATOM   3589  C2   DG J 342      21.496  -7.446  -8.935  1.00 60.92           C
ATOM   3590  N2   DG J 342      20.982  -7.842 -10.078  1.00 60.92           N
ATOM   3591 1H2   DG J 342      20.567  -7.167 -10.710  1.00 60.92           H
ATOM   3592 2H2   DG J 342      20.991  -8.825 -10.309  1.00 60.92           H
ATOM   3593  N3   DG J 342      22.068  -8.343  -8.113  1.00 60.92           N
ATOM   3594  C4   DG J 342      22.532  -7.802  -6.933  1.00 60.92           C
ATOM   3595  P    DT J 343      26.808 -12.918  -6.202  1.00 82.10           P
ATOM   3596  O1P  DT J 343      27.005 -14.379  -6.301  1.00 82.10           O
ATOM   3597  O2P  DT J 343      27.806 -12.108  -5.467  1.00 82.10           O
ATOM   3598  O5*  DT J 343      26.686 -12.316  -7.697  1.00 82.10           O
ATOM   3599  C5*  DT J 343      25.847 -12.927  -8.677  1.00 82.10           C
ATOM   3600 1H5*  DT J 343      24.911 -13.233  -8.208  1.00 82.10           H
ATOM   3601 2H5*  DT J 343      26.342 -13.818  -9.067  1.00 82.10           H
ATOM   3602  C4*  DT J 343      25.516 -11.986  -9.851  1.00 82.10           C
ATOM   3603  H4*  DT J 343      24.834 -12.508 -10.526  1.00 82.10           H
ATOM   3604  O4*  DT J 343      24.880 -10.798  -9.392  1.00 82.10           O
ATOM   3605  C3*  DT J 343      26.729 -11.518 -10.662  1.00 82.10           C
ATOM   3606  H3*  DT J 343      27.577 -11.341  -9.997  1.00 82.10           H
ATOM   3607  O3*  DT J 343      27.079 -12.433 -11.703  1.00 82.10           O
ATOM   3608  C2*  DT J 343      26.233 -10.194 -11.235  1.00 82.10           C
ATOM   3609 1H2*  DT J 343      25.918 -10.326 -12.269  1.00 82.10           H
ATOM   3610 2H2*  DT J 343      27.020  -9.441 -11.180  1.00 82.10           H
ATOM   3611  C1*  DT J 343      25.016  -9.799 -10.399  1.00 82.10           C
ATOM   3612  H1*  DT J 343      24.127  -9.803 -11.039  1.00 82.10           H
ATOM   3613  N1   DT J 343      25.189  -8.436  -9.808  1.00 82.10           N
ATOM   3614  C2   DT J 343      24.635  -7.320 -10.480  1.00 82.10           C
ATOM   3615  O2   DT J 343      24.131  -7.363 -11.607  1.00 82.10           O
ATOM   3616  N3   DT J 343      24.693  -6.117  -9.813  1.00 82.10           N
ATOM   3617  H3   DT J 343      24.226  -5.341 -10.255  1.00 82.10           H
ATOM   3618  C4   DT J 343      25.307  -5.891  -8.598  1.00 82.10           C
ATOM   3619  O4   DT J 343      25.236  -4.770  -8.090  1.00 82.10           O
ATOM   3620  C5   DT J 343      25.982  -7.066  -8.019  1.00 82.10           C
ATOM   3621  C5M  DT J 343      26.782  -6.953  -6.727  1.00 82.10           C
ATOM   3622 1H7   DT J 343      27.242  -7.909  -6.474  1.00 82.10           H
ATOM   3623 2H7   DT J 343      26.120  -6.639  -5.920  1.00 82.10           H
ATOM   3624 3H7   DT J 343      27.561  -6.201  -6.856  1.00 82.10           H
ATOM   3625  C6   DT J 343      25.894  -8.280  -8.626  1.00 82.10           C
ATOM   3626  H6   DT J 343      26.370  -9.144  -8.182  1.00 82.10           H
ATOM   3627  P    DG J 344      28.534 -12.410 -12.416  1.00 54.13           P
ATOM   3628  O1P  DG J 344      28.627 -13.577 -13.318  1.00 54.13           O
ATOM   3629  O2P  DG J 344      29.569 -12.221 -11.383  1.00 54.13           O
ATOM   3630  O5*  DG J 344      28.510 -11.088 -13.310  1.00 54.13           O
ATOM   3631  C5*  DG J 344      27.673 -10.939 -14.454  1.00 54.13           C
ATOM   3632 1H5*  DG J 344      26.652 -11.237 -14.210  1.00 54.13           H
ATOM   3633 2H5*  DG J 344      28.042 -11.566 -15.266  1.00 54.13           H
ATOM   3634  C4*  DG J 344      27.676  -9.466 -14.900  1.00 54.13           C
ATOM   3635  H4*  DG J 344      27.046  -9.361 -15.781  1.00 54.13           H
ATOM   3636  O4*  DG J 344      27.155  -8.633 -13.871  1.00 54.13           O
ATOM   3637  C3*  DG J 344      29.097  -8.944 -15.207  1.00 54.13           C
ATOM   3638  H3*  DG J 344      29.816  -9.562 -14.666  1.00 54.13           H
ATOM   3639  O3*  DG J 344      29.486  -8.946 -16.598  1.00 54.13           O
ATOM   3640  C2*  DG J 344      29.133  -7.563 -14.560  1.00 54.13           C
ATOM   3641 1H2*  DG J 344      29.396  -6.800 -15.284  1.00 54.13           H
ATOM   3642 2H2*  DG J 344      29.856  -7.565 -13.744  1.00 54.13           H
ATOM   3643  C1*  DG J 344      27.710  -7.341 -14.024  1.00 54.13           C
ATOM   3644  H1*  DG J 344      27.132  -6.793 -14.772  1.00 54.13           H
ATOM   3645  N9   DG J 344      27.689  -6.566 -12.749  1.00 54.13           N
ATOM   3646  C8   DG J 344      28.331  -6.838 -11.562  1.00 54.13           C
ATOM   3647  H8   DG J 344      28.860  -7.766 -11.391  1.00 54.13           H
ATOM   3648  N7   DG J 344      28.269  -5.877 -10.677  1.00 54.13           N
ATOM   3649  C5   DG J 344      27.493  -4.899 -11.312  1.00 54.13           C
ATOM   3650  C6   DG J 344      27.089  -3.572 -10.888  1.00 54.13           C
ATOM   3651  O6   DG J 344      27.362  -2.982  -9.838  1.00 54.13           O
ATOM   3652  N1   DG J 344      26.320  -2.902 -11.829  1.00 54.13           N
ATOM   3653  H1   DG J 344      26.043  -1.960 -11.615  1.00 54.13           H
ATOM   3654  C2   DG J 344      25.915  -3.439 -13.016  1.00 54.13           C
ATOM   3655  N2   DG J 344      25.163  -2.686 -13.788  1.00 54.13           N
ATOM   3656 1H2   DG J 344      24.957  -1.727 -13.530  1.00 54.13           H
ATOM   3657 2H2   DG J 344      24.790  -3.087 -14.637  1.00 54.13           H
ATOM   3658  N3   DG J 344      26.244  -4.674 -13.423  1.00 54.13           N
ATOM   3659  C4   DG J 344      27.063  -5.351 -12.546  1.00 54.13           C
ATOM   3660  P    DG J 345      28.672  -8.446 -17.917  1.00 50.98           P
ATOM   3661  O1P  DG J 345      27.369  -9.132 -18.069  1.00 50.98           O
ATOM   3662  O2P  DG J 345      29.479  -8.626 -19.142  1.00 50.98           O
ATOM   3663  O5*  DG J 345      28.512  -6.900 -17.567  1.00 50.98           O
ATOM   3664  C5*  DG J 345      27.200  -6.318 -17.553  1.00 50.98           C
ATOM   3665 1H5*  DG J 345      26.553  -6.893 -16.881  1.00 50.98           H
ATOM   3666 2H5*  DG J 345      26.766  -6.357 -18.555  1.00 50.98           H
ATOM   3667  C4*  DG J 345      27.246  -4.852 -17.057  1.00 50.98           C
ATOM   3668  H4*  DG J 345      26.235  -4.536 -16.769  1.00 50.98           H
ATOM   3669  O4*  DG J 345      28.132  -4.730 -15.939  1.00 50.98           O
ATOM   3670  C3*  DG J 345      27.866  -3.832 -18.039  1.00 50.98           C
ATOM   3671  H3*  DG J 345      28.665  -4.328 -18.607  1.00 50.98           H
ATOM   3672  O3*  DG J 345      26.896  -3.270 -18.936  1.00 50.98           O
ATOM   3673 *HO3  DG J 345      26.024  -3.279 -18.480  1.00 50.98           H
ATOM   3674  C2*  DG J 345      28.493  -2.761 -17.102  1.00 50.98           C
ATOM   3675 1H2*  DG J 345      28.000  -1.786 -17.201  1.00 50.98           H
ATOM   3676 2H2*  DG J 345      29.565  -2.638 -17.301  1.00 50.98           H
ATOM   3677  C1*  DG J 345      28.250  -3.330 -15.693  1.00 50.98           C
ATOM   3678  H1*  DG J 345      27.296  -2.943 -15.315  1.00 50.98           H
ATOM   3679  N9   DG J 345      29.246  -3.084 -14.641  1.00 50.98           N
ATOM   3680  C8   DG J 345      30.127  -4.005 -14.067  1.00 50.98           C
ATOM   3681  H8   DG J 345      30.348  -4.951 -14.537  1.00 50.98           H
ATOM   3682  N7   DG J 345      30.584  -3.614 -12.879  1.00 50.98           N
ATOM   3683  C5   DG J 345      29.979  -2.386 -12.704  1.00 50.98           C
ATOM   3684  C6   DG J 345      30.004  -1.452 -11.615  1.00 50.98           C
ATOM   3685  O6   DG J 345      30.646  -1.635 -10.583  1.00 50.98           O
ATOM   3686  N1   DG J 345      29.276  -0.264 -11.742  1.00 50.98           N
ATOM   3687  C2   DG J 345      28.561   0.015 -12.782  1.00 50.98           C
ATOM   3688  N2   DG J 345      27.885   1.153 -12.895  1.00 50.98           N
ATOM   3689 2H2   DG J 345      27.699   1.657 -12.046  1.00 50.98           H
ATOM   3690 1H2   DG J 345      27.376   1.267 -13.758  1.00 50.98           H
ATOM   3691  N3   DG J 345      28.546  -0.824 -13.816  1.00 50.98           N
ATOM   3692  C4   DG J 345      29.223  -2.042 -13.759  1.00 50.98           C
TER    3693       DG J 345 
HETATM 3694  P    DA K 346      32.990   9.762  -3.985  1.00 24.09           P
HETATM 3695  H    DA K 346      34.182   9.008  -4.129  1.00 24.09           H
HETATM 3696  O1P  DA K 346      32.152   9.171  -2.908  1.00 24.09           O
HETATM 3697  O2P  DA K 346      33.355  11.180  -3.713  1.00 24.09           O
HETATM 3698  O5*  DA K 346      32.408   9.519  -5.465  1.00 24.09           O
HETATM 3699  C5*  DA K 346      31.747  10.597  -6.165  1.00 24.09           C
HETATM 3700 1H5*  DA K 346      31.544  10.306  -7.202  1.00 24.09           H
HETATM 3701 2H5*  DA K 346      32.407  11.475  -6.202  1.00 24.09           H
HETATM 3702  C4*  DA K 346      30.411  11.002  -5.490  1.00 24.09           C
HETATM 3703  H4*  DA K 346      30.567  11.284  -4.444  1.00 24.09           H
HETATM 3704  O4*  DA K 346      29.925  12.137  -6.236  1.00 24.09           O
HETATM 3705  C3*  DA K 346      29.280   9.940  -5.631  1.00 24.09           C
HETATM 3706  H3*  DA K 346      29.551   9.206  -6.404  1.00 24.09           H
HETATM 3707  O3*  DA K 346      28.992   9.283  -4.365  1.00 24.09           O
HETATM 3708  C2*  DA K 346      28.046  10.758  -6.062  1.00 24.09           C
HETATM 3709 1H2*  DA K 346      27.209  10.638  -5.367  1.00 24.09           H
HETATM 3710 2H2*  DA K 346      27.707  10.409  -7.046  1.00 24.09           H
HETATM 3711  C1*  DA K 346      28.502  12.224  -6.098  1.00 24.09           C
HETATM 3712  H1*  DA K 346      28.228  12.753  -5.172  1.00 24.09           H
HETATM 3713  N9   DA K 346      27.959  12.967  -7.232  1.00 24.09           N
HETATM 3714  C8   DA K 346      28.014  12.654  -8.596  1.00 24.09           C
HETATM 3715  H8   DA K 346      28.602  11.818  -8.959  1.00 24.09           H
HETATM 3716  N7   DA K 346      27.237  13.463  -9.348  1.00 24.09           N
HETATM 3717  C5   DA K 346      26.706  14.307  -8.414  1.00 24.09           C
HETATM 3718  C6   DA K 346      25.801  15.353  -8.602  1.00 24.09           C
HETATM 3719  N6   DA K 346      25.267  15.652  -9.806  1.00 24.09           N
HETATM 3720 1H6   DA K 346      24.670  16.465  -9.904  1.00 24.09           H
HETATM 3721 2H6   DA K 346      25.433  15.026 -10.581  1.00 24.09           H
HETATM 3722  N1   DA K 346      25.390  16.099  -7.578  1.00 24.09           N
HETATM 3723  C2   DA K 346      25.905  15.776  -6.373  1.00 24.09           C
HETATM 3724  H2   DA K 346      25.595  16.384  -5.525  1.00 24.09           H
HETATM 3725  N3   DA K 346      26.749  14.770  -6.112  1.00 24.09           N
HETATM 3726  C4   DA K 346      27.142  14.045  -7.159  1.00 24.09           C
ATOM   3727  P    DC K 347      28.105   7.925  -4.327  1.00102.67           P
ATOM   3728  O1P  DC K 347      26.972   8.000  -3.383  1.00102.67           O
ATOM   3729  O2P  DC K 347      28.933   6.701  -4.249  1.00102.67           O
ATOM   3730  O5*  DC K 347      27.470   7.957  -5.808  1.00102.67           O
ATOM   3731  C5*  DC K 347      26.526   7.009  -6.278  1.00102.67           C
ATOM   3732 1H5*  DC K 347      25.538   7.472  -6.306  1.00102.67           H
ATOM   3733 2H5*  DC K 347      26.496   6.139  -5.629  1.00102.67           H
ATOM   3734  C4*  DC K 347      26.931   6.586  -7.694  1.00102.67           C
ATOM   3735  H4*  DC K 347      27.197   7.475  -8.269  1.00102.67           H
ATOM   3736  O4*  DC K 347      28.032   5.684  -7.668  1.00102.67           O
ATOM   3737  C3*  DC K 347      25.830   5.832  -8.433  1.00102.67           C
ATOM   3738  H3*  DC K 347      25.349   5.120  -7.758  1.00102.67           H
ATOM   3739  O3*  DC K 347      24.880   6.719  -9.004  1.00102.67           O
ATOM   3740  C2*  DC K 347      26.621   5.081  -9.495  1.00102.67           C
ATOM   3741 1H2*  DC K 347      26.672   5.666 -10.415  1.00102.67           H
ATOM   3742 2H2*  DC K 347      26.170   4.112  -9.690  1.00102.67           H
ATOM   3743  C1*  DC K 347      28.021   4.937  -8.881  1.00102.67           C
ATOM   3744  H1*  DC K 347      28.738   5.389  -9.572  1.00102.67           H
ATOM   3745  N1   DC K 347      28.399   3.500  -8.652  1.00102.67           N
ATOM   3746  C2   DC K 347      27.811   2.712  -7.616  1.00102.67           C
ATOM   3747  O2   DC K 347      27.016   3.183  -6.791  1.00102.67           O
ATOM   3748  N3   DC K 347      28.148   1.394  -7.514  1.00102.67           N
ATOM   3749  C4   DC K 347      28.997   0.844  -8.374  1.00102.67           C
ATOM   3750  N4   DC K 347      29.196  -0.451  -8.300  1.00102.67           N
ATOM   3751 1H4   DC K 347      28.682  -1.000  -7.620  1.00102.67           H
ATOM   3752 2H4   DC K 347      29.792  -0.901  -8.990  1.00102.67           H
ATOM   3753  C5   DC K 347      29.671   1.623  -9.364  1.00102.67           C
ATOM   3754  H5   DC K 347      30.413   1.200 -10.020  1.00102.67           H
ATOM   3755  C6   DC K 347      29.334   2.932  -9.485  1.00102.67           C
ATOM   3756  H6   DC K 347      29.802   3.539 -10.253  1.00102.67           H
ATOM   3757  P    DC K 348      23.355   6.271  -9.271  1.00 68.55           P
ATOM   3758  O1P  DC K 348      22.574   7.497  -9.525  1.00 68.55           O
ATOM   3759  O2P  DC K 348      22.934   5.374  -8.180  1.00 68.55           O
ATOM   3760  O5*  DC K 348      23.440   5.427 -10.625  1.00 68.55           O
ATOM   3761  C5*  DC K 348      23.665   6.054 -11.884  1.00 68.55           C
ATOM   3762 1H5*  DC K 348      24.710   6.357 -11.952  1.00 68.55           H
ATOM   3763 2H5*  DC K 348      23.034   6.940 -11.971  1.00 68.55           H
ATOM   3764  C4*  DC K 348      23.342   5.093 -13.041  1.00 68.55           C
ATOM   3765  H4*  DC K 348      23.507   5.620 -13.979  1.00 68.55           H
ATOM   3766  O4*  DC K 348      24.229   3.981 -12.989  1.00 68.55           O
ATOM   3767  C3*  DC K 348      21.894   4.577 -13.029  1.00 68.55           C
ATOM   3768  H3*  DC K 348      21.289   5.122 -12.300  1.00 68.55           H
ATOM   3769  O3*  DC K 348      21.347   4.740 -14.339  1.00 68.55           O
ATOM   3770  C2*  DC K 348      22.037   3.117 -12.608  1.00 68.55           C
ATOM   3771 1H2*  DC K 348      21.371   2.473 -13.176  1.00 68.55           H
ATOM   3772 2H2*  DC K 348      21.823   3.025 -11.543  1.00 68.55           H
ATOM   3773  C1*  DC K 348      23.501   2.765 -12.901  1.00 68.55           C
ATOM   3774  H1*  DC K 348      23.544   2.264 -13.871  1.00 68.55           H
ATOM   3775  N1   DC K 348      24.128   1.895 -11.847  1.00 68.55           N
ATOM   3776  C2   DC K 348      24.573   0.589 -12.174  1.00 68.55           C
ATOM   3777  O2   DC K 348      24.412   0.116 -13.306  1.00 68.55           O
ATOM   3778  N3   DC K 348      25.203  -0.157 -11.220  1.00 68.55           N
ATOM   3779  C4   DC K 348      25.357   0.311  -9.990  1.00 68.55           C
ATOM   3780  N4   DC K 348      25.919  -0.474  -9.105  1.00 68.55           N
ATOM   3781 1H4   DC K 348      26.264  -1.378  -9.404  1.00 68.55           H
ATOM   3782 2H4   DC K 348      25.995  -0.186  -8.144  1.00 68.55           H
ATOM   3783  C5   DC K 348      24.920   1.623  -9.613  1.00 68.55           C
ATOM   3784  H5   DC K 348      25.060   2.024  -8.621  1.00 68.55           H
ATOM   3785  C6   DC K 348      24.309   2.378 -10.566  1.00 68.55           C
ATOM   3786  H6   DC K 348      23.963   3.382 -10.334  1.00 68.55           H
ATOM   3787  P    DA K 349      19.785   4.536 -14.689  1.00 67.86           P
ATOM   3788  O1P  DA K 349      19.528   5.187 -15.994  1.00 67.86           O
ATOM   3789  O2P  DA K 349      18.960   4.927 -13.525  1.00 67.86           O
ATOM   3790  O5*  DA K 349      19.654   2.957 -14.878  1.00 67.86           O
ATOM   3791  C5*  DA K 349      20.292   2.264 -15.953  1.00 67.86           C
ATOM   3792 1H5*  DA K 349      21.367   2.450 -15.924  1.00 67.86           H
ATOM   3793 2H5*  DA K 349      19.899   2.634 -16.898  1.00 67.86           H
ATOM   3794  C4*  DA K 349      20.041   0.743 -15.877  1.00 67.86           C
ATOM   3795  H4*  DA K 349      20.195   0.314 -16.867  1.00 67.86           H
ATOM   3796  O4*  DA K 349      20.957   0.136 -14.962  1.00 67.86           O
ATOM   3797  C3*  DA K 349      18.619   0.389 -15.406  1.00 67.86           C
ATOM   3798  H3*  DA K 349      17.977   1.270 -15.360  1.00 67.86           H
ATOM   3799  O3*  DA K 349      18.054  -0.603 -16.242  1.00 67.86           O
ATOM   3800  C2*  DA K 349      18.842  -0.182 -14.017  1.00 67.86           C
ATOM   3801 1H2*  DA K 349      18.094  -0.933 -13.778  1.00 67.86           H
ATOM   3802 2H2*  DA K 349      18.835   0.621 -13.280  1.00 67.86           H
ATOM   3803  C1*  DA K 349      20.242  -0.789 -14.154  1.00 67.86           C
ATOM   3804  H1*  DA K 349      20.162  -1.749 -14.677  1.00 67.86           H
ATOM   3805  N9   DA K 349      20.939  -0.986 -12.854  1.00 67.86           N
ATOM   3806  C8   DA K 349      21.058  -0.100 -11.810  1.00 67.86           C
ATOM   3807  H8   DA K 349      20.593   0.875 -11.819  1.00 67.86           H
ATOM   3808  N7   DA K 349      21.789  -0.524 -10.821  1.00 67.86           N
ATOM   3809  C5   DA K 349      22.143  -1.818 -11.205  1.00 67.86           C
ATOM   3810  C6   DA K 349      22.891  -2.855 -10.579  1.00 67.86           C
ATOM   3811  N6   DA K 349      23.478  -2.728  -9.399  1.00 67.86           N
ATOM   3812 1H6   DA K 349      23.990  -3.502  -8.999  1.00 67.86           H
ATOM   3813 2H6   DA K 349      23.397  -1.859  -8.896  1.00 67.86           H
ATOM   3814  N1   DA K 349      23.030  -4.043 -11.199  1.00 67.86           N
ATOM   3815  C2   DA K 349      22.467  -4.205 -12.400  1.00 67.86           C
ATOM   3816  H2   DA K 349      22.597  -5.177 -12.852  1.00 67.86           H
ATOM   3817  N3   DA K 349      21.765  -3.312 -13.117  1.00 67.86           N
ATOM   3818  C4   DA K 349      21.627  -2.115 -12.447  1.00 67.86           C
ATOM   3819  P    DC K 350      16.653  -0.396 -16.990  1.00 79.27           P
ATOM   3820  O1P  DC K 350      15.769   0.466 -16.169  1.00 79.27           O
ATOM   3821  O2P  DC K 350      16.943   0.011 -18.381  1.00 79.27           O
ATOM   3822  O5*  DC K 350      16.048  -1.877 -17.026  1.00 79.27           O
ATOM   3823  C5*  DC K 350      15.694  -2.582 -15.840  1.00 79.27           C
ATOM   3824 1H5*  DC K 350      14.723  -3.054 -16.000  1.00 79.27           H
ATOM   3825 2H5*  DC K 350      15.616  -1.891 -14.999  1.00 79.27           H
ATOM   3826  C4*  DC K 350      16.748  -3.661 -15.518  1.00 79.27           C
ATOM   3827  H4*  DC K 350      17.287  -3.910 -16.433  1.00 79.27           H
ATOM   3828  O4*  DC K 350      17.673  -3.217 -14.534  1.00 79.27           O
ATOM   3829  C3*  DC K 350      16.119  -4.932 -14.951  1.00 79.27           C
ATOM   3830  H3*  DC K 350      15.200  -4.693 -14.411  1.00 79.27           H
ATOM   3831  O3*  DC K 350      15.873  -5.873 -15.989  1.00 79.27           O
ATOM   3832  C2*  DC K 350      17.163  -5.455 -13.976  1.00 79.27           C
ATOM   3833 1H2*  DC K 350      17.651  -6.344 -14.374  1.00 79.27           H
ATOM   3834 2H2*  DC K 350      16.691  -5.688 -13.027  1.00 79.27           H
ATOM   3835  C1*  DC K 350      18.190  -4.336 -13.815  1.00 79.27           C
ATOM   3836  H1*  DC K 350      19.135  -4.656 -14.269  1.00 79.27           H
ATOM   3837  N1   DC K 350      18.427  -3.994 -12.368  1.00 79.27           N
ATOM   3838  C2   DC K 350      19.270  -4.805 -11.561  1.00 79.27           C
ATOM   3839  O2   DC K 350      19.711  -5.891 -11.963  1.00 79.27           O
ATOM   3840  N3   DC K 350      19.611  -4.375 -10.313  1.00 79.27           N
ATOM   3841  C4   DC K 350      19.117  -3.240  -9.832  1.00 79.27           C
ATOM   3842  N4   DC K 350      19.521  -2.849  -8.650  1.00 79.27           N
ATOM   3843 1H4   DC K 350      20.221  -3.395  -8.162  1.00 79.27           H
ATOM   3844 2H4   DC K 350      19.140  -2.008  -8.249  1.00 79.27           H
ATOM   3845  C5   DC K 350      18.181  -2.449 -10.570  1.00 79.27           C
ATOM   3846  H5   DC K 350      17.735  -1.554 -10.167  1.00 79.27           H
ATOM   3847  C6   DC K 350      17.855  -2.863 -11.823  1.00 79.27           C
ATOM   3848  H6   DC K 350      17.143  -2.297 -12.417  1.00 79.27           H
ATOM   3849  P    DT K 351      14.649  -6.916 -15.917  1.00 66.89           P
ATOM   3850  O1P  DT K 351      14.534  -7.583 -17.231  1.00 66.89           O
ATOM   3851  O2P  DT K 351      13.466  -6.225 -15.375  1.00 66.89           O
ATOM   3852  O5*  DT K 351      15.135  -7.993 -14.830  1.00 66.89           O
ATOM   3853  C5*  DT K 351      16.232  -8.872 -15.083  1.00 66.89           C
ATOM   3854 1H5*  DT K 351      17.065  -8.306 -15.501  1.00 66.89           H
ATOM   3855 2H5*  DT K 351      15.926  -9.628 -15.807  1.00 66.89           H
ATOM   3856  C4*  DT K 351      16.701  -9.567 -13.790  1.00 66.89           C
ATOM   3857  H4*  DT K 351      17.544 -10.216 -14.026  1.00 66.89           H
ATOM   3858  O4*  DT K 351      17.123  -8.589 -12.844  1.00 66.89           O
ATOM   3859  C3*  DT K 351      15.590 -10.404 -13.119  1.00 66.89           C
ATOM   3860  H3*  DT K 351      14.635 -10.158 -13.587  1.00 66.89           H
ATOM   3861  O3*  DT K 351      15.744 -11.834 -13.189  1.00 66.89           O
ATOM   3862  C2*  DT K 351      15.540  -9.896 -11.687  1.00 66.89           C
ATOM   3863 1H2*  DT K 351      15.555 -10.724 -10.986  1.00 66.89           H
ATOM   3864 2H2*  DT K 351      14.645  -9.295 -11.544  1.00 66.89           H
ATOM   3865  C1*  DT K 351      16.798  -9.041 -11.538  1.00 66.89           C
ATOM   3866  H1*  DT K 351      17.608  -9.683 -11.177  1.00 66.89           H
ATOM   3867  N1   DT K 351      16.630  -7.888 -10.599  1.00 66.89           N
ATOM   3868  C2   DT K 351      17.373  -7.875  -9.400  1.00 66.89           C
ATOM   3869  O2   DT K 351      17.977  -8.847  -8.942  1.00 66.89           O
ATOM   3870  N3   DT K 351      17.367  -6.699  -8.692  1.00 66.89           N
ATOM   3871  H3   DT K 351      17.919  -6.682  -7.851  1.00 66.89           H
ATOM   3872  C4   DT K 351      16.590  -5.596  -8.950  1.00 66.89           C
ATOM   3873  O4   DT K 351      16.677  -4.622  -8.196  1.00 66.89           O
ATOM   3874  C5   DT K 351      15.732  -5.717 -10.141  1.00 66.89           C
ATOM   3875  C5M  DT K 351      14.792  -4.591 -10.543  1.00 66.89           C
ATOM   3876 1H7   DT K 351      14.332  -4.806 -11.505  1.00 66.89           H
ATOM   3877 2H7   DT K 351      15.351  -3.657 -10.605  1.00 66.89           H
ATOM   3878 3H7   DT K 351      14.018  -4.482  -9.782  1.00 66.89           H
ATOM   3879  C6   DT K 351      15.779  -6.840 -10.913  1.00 66.89           C
ATOM   3880  H6   DT K 351      15.152  -6.920 -11.796  1.00 66.89           H
ATOM   3881  P    DT K 352      17.089 -12.695 -12.854  1.00 84.51           P
ATOM   3882  O1P  DT K 352      17.680 -13.108 -14.143  1.00 84.51           O
ATOM   3883  O2P  DT K 352      17.953 -11.995 -11.883  1.00 84.51           O
ATOM   3884  O5*  DT K 352      16.494 -14.020 -12.134  1.00 84.51           O
ATOM   3885  C5*  DT K 352      15.580 -13.955 -11.029  1.00 84.51           C
ATOM   3886 1H5*  DT K 352      15.032 -14.895 -10.987  1.00 84.51           H
ATOM   3887 2H5*  DT K 352      14.860 -13.152 -11.197  1.00 84.51           H
ATOM   3888  C4*  DT K 352      16.296 -13.718  -9.679  1.00 84.51           C
ATOM   3889  H4*  DT K 352      17.331 -14.038  -9.780  1.00 84.51           H
ATOM   3890  O4*  DT K 352      16.275 -12.334  -9.351  1.00 84.51           O
ATOM   3891  C3*  DT K 352      15.674 -14.465  -8.482  1.00 84.51           C
ATOM   3892  H3*  DT K 352      14.877 -15.143  -8.796  1.00 84.51           H
ATOM   3893  O3*  DT K 352      16.715 -15.169  -7.805  1.00 84.51           O
ATOM   3894  C2*  DT K 352      15.124 -13.351  -7.594  1.00 84.51           C
ATOM   3895 1H2*  DT K 352      15.217 -13.600  -6.538  1.00 84.51           H
ATOM   3896 2H2*  DT K 352      14.086 -13.142  -7.856  1.00 84.51           H
ATOM   3897  C1*  DT K 352      16.024 -12.177  -7.966  1.00 84.51           C
ATOM   3898  H1*  DT K 352      16.970 -12.270  -7.424  1.00 84.51           H
ATOM   3899  N1   DT K 352      15.421 -10.837  -7.687  1.00 84.51           N
ATOM   3900  C2   DT K 352      15.966 -10.046  -6.648  1.00 84.51           C
ATOM   3901  O2   DT K 352      16.809 -10.453  -5.832  1.00 84.51           O
ATOM   3902  N3   DT K 352      15.500  -8.753  -6.558  1.00 84.51           N
ATOM   3903  H3   DT K 352      15.868  -8.185  -5.812  1.00 84.51           H
ATOM   3904  C4   DT K 352      14.558  -8.166  -7.375  1.00 84.51           C
ATOM   3905  O4   DT K 352      14.311  -6.967  -7.233  1.00 84.51           O
ATOM   3906  C5   DT K 352      13.958  -9.070  -8.369  1.00 84.51           C
ATOM   3907  C5M  DT K 352      12.857  -8.584  -9.302  1.00 84.51           C
ATOM   3908 1H7   DT K 352      12.488  -9.402  -9.919  1.00 84.51           H
ATOM   3909 2H7   DT K 352      13.244  -7.791  -9.942  1.00 84.51           H
ATOM   3910 3H7   DT K 352      12.035  -8.177  -8.713  1.00 84.51           H
ATOM   3911  C6   DT K 352      14.390 -10.357  -8.481  1.00 84.51           C
ATOM   3912  H6   DT K 352      13.951 -11.010  -9.224  1.00 84.51           H
ATOM   3913  P    DC K 353      16.469 -16.569  -7.055  1.00 67.92           P
ATOM   3914  O1P  DC K 353      17.793 -17.072  -6.630  1.00 67.92           O
ATOM   3915  O2P  DC K 353      15.622 -17.420  -7.913  1.00 67.92           O
ATOM   3916  O5*  DC K 353      15.615 -16.160  -5.764  1.00 67.92           O
ATOM   3917  C5*  DC K 353      16.214 -15.705  -4.554  1.00 67.92           C
ATOM   3918 1H5*  DC K 353      16.916 -14.899  -4.772  1.00 67.92           H
ATOM   3919 2H5*  DC K 353      16.756 -16.533  -4.096  1.00 67.92           H
ATOM   3920  C4*  DC K 353      15.150 -15.195  -3.559  1.00 67.92           C
ATOM   3921  H4*  DC K 353      15.603 -15.136  -2.569  1.00 67.92           H
ATOM   3922  O4*  DC K 353      14.723 -13.888  -3.945  1.00 67.92           O
ATOM   3923  C3*  DC K 353      13.895 -16.097  -3.465  1.00 67.92           C
ATOM   3924  H3*  DC K 353      14.010 -17.007  -4.060  1.00 67.92           H
ATOM   3925  O3*  DC K 353      13.580 -16.422  -2.118  1.00 67.92           O
ATOM   3926  C2*  DC K 353      12.801 -15.217  -4.046  1.00 67.92           C
ATOM   3927 1H2*  DC K 353      11.844 -15.397  -3.558  1.00 67.92           H
ATOM   3928 2H2*  DC K 353      12.727 -15.404  -5.118  1.00 67.92           H
ATOM   3929  C1*  DC K 353      13.320 -13.794  -3.770  1.00 67.92           C
ATOM   3930  H1*  DC K 353      13.115 -13.562  -2.720  1.00 67.92           H
ATOM   3931  N1   DC K 353      12.763 -12.674  -4.624  1.00 67.92           N
ATOM   3932  C2   DC K 353      13.052 -11.326  -4.266  1.00 67.92           C
ATOM   3933  O2   DC K 353      13.791 -11.053  -3.309  1.00 67.92           O
ATOM   3934  N3   DC K 353      12.496 -10.305  -4.978  1.00 67.92           N
ATOM   3935  C4   DC K 353      11.672 -10.561  -5.989  1.00 67.92           C
ATOM   3936  N4   DC K 353      11.064  -9.557  -6.571  1.00 67.92           N
ATOM   3937 1H4   DC K 353      11.215  -8.613  -6.234  1.00 67.92           H
ATOM   3938 2H4   DC K 353      10.420  -9.737  -7.323  1.00 67.92           H
ATOM   3939  C5   DC K 353      11.415 -11.894  -6.431  1.00 67.92           C
ATOM   3940  H5   DC K 353      10.789 -12.111  -7.281  1.00 67.92           H
ATOM   3941  C6   DC K 353      11.961 -12.917  -5.724  1.00 67.92           C
ATOM   3942  H6   DC K 353      11.752 -13.941  -6.020  1.00 67.92           H
ATOM   3943  P    DA K 354      14.197 -17.711  -1.383  1.00 72.14           P
ATOM   3944  O1P  DA K 354      15.668 -17.725  -1.564  1.00 72.14           O
ATOM   3945  O2P  DA K 354      13.405 -18.890  -1.780  1.00 72.14           O
ATOM   3946  O5*  DA K 354      13.874 -17.413   0.164  1.00 72.14           O
ATOM   3947  C5*  DA K 354      14.617 -16.447   0.902  1.00 72.14           C
ATOM   3948 1H5*  DA K 354      15.429 -16.060   0.285  1.00 72.14           H
ATOM   3949 2H5*  DA K 354      15.051 -16.932   1.777  1.00 72.14           H
ATOM   3950  C4*  DA K 354      13.755 -15.263   1.365  1.00 72.14           C
ATOM   3951  H4*  DA K 354      14.418 -14.570   1.883  1.00 72.14           H
ATOM   3952  O4*  DA K 354      13.170 -14.564   0.280  1.00 72.14           O
ATOM   3953  C3*  DA K 354      12.626 -15.620   2.338  1.00 72.14           C
ATOM   3954  H3*  DA K 354      12.485 -16.699   2.401  1.00 72.14           H
ATOM   3955  O3*  DA K 354      13.021 -15.082   3.598  1.00 72.14           O
ATOM   3956  C2*  DA K 354      11.379 -14.948   1.740  1.00 72.14           C
ATOM   3957 1H2*  DA K 354      10.798 -14.434   2.505  1.00 72.14           H
ATOM   3958 2H2*  DA K 354      10.768 -15.684   1.218  1.00 72.14           H
ATOM   3959  C1*  DA K 354      11.982 -13.954   0.756  1.00 72.14           C
ATOM   3960  H1*  DA K 354      12.237 -13.050   1.317  1.00 72.14           H
ATOM   3961  N9   DA K 354      11.134 -13.555  -0.398  1.00 72.14           N
ATOM   3962  C8   DA K 354      10.458 -14.338  -1.307  1.00 72.14           C
ATOM   3963  H8   DA K 354      10.404 -15.416  -1.227  1.00 72.14           H
ATOM   3964  N7   DA K 354       9.912 -13.670  -2.291  1.00 72.14           N
ATOM   3965  C5   DA K 354      10.212 -12.334  -1.989  1.00 72.14           C
ATOM   3966  C6   DA K 354       9.933 -11.083  -2.620  1.00 72.14           C
ATOM   3967  N6   DA K 354       9.272 -10.956  -3.760  1.00 72.14           N
ATOM   3968 1H6   DA K 354       9.127 -10.031  -4.152  1.00 72.14           H
ATOM   3969 2H6   DA K 354       8.901 -11.775  -4.226  1.00 72.14           H
ATOM   3970  N1   DA K 354      10.347  -9.937  -2.036  1.00 72.14           N
ATOM   3971  C2   DA K 354      11.013 -10.013  -0.881  1.00 72.14           C
ATOM   3972  H2   DA K 354      11.311  -9.071  -0.445  1.00 72.14           H
ATOM   3973  N3   DA K 354      11.373 -11.108  -0.206  1.00 72.14           N
ATOM   3974  C4   DA K 354      10.926 -12.257  -0.815  1.00 72.14           C
ATOM   3975  P    DA K 355      12.245 -15.344   4.979  1.00 60.33           P
ATOM   3976  O1P  DA K 355      11.412 -16.558   4.846  1.00 60.33           O
ATOM   3977  O2P  DA K 355      13.258 -15.279   6.057  1.00 60.33           O
ATOM   3978  O5*  DA K 355      11.281 -14.075   5.099  1.00 60.33           O
ATOM   3979  C5*  DA K 355      11.810 -12.763   5.265  1.00 60.33           C
ATOM   3980 1H5*  DA K 355      12.695 -12.649   4.640  1.00 60.33           H
ATOM   3981 2H5*  DA K 355      12.097 -12.623   6.308  1.00 60.33           H
ATOM   3982  C4*  DA K 355      10.790 -11.684   4.874  1.00 60.33           C
ATOM   3983  H4*  DA K 355      11.254 -10.707   5.016  1.00 60.33           H
ATOM   3984  O4*  DA K 355      10.422 -11.809   3.508  1.00 60.33           O
ATOM   3985  C3*  DA K 355       9.495 -11.716   5.706  1.00 60.33           C
ATOM   3986  H3*  DA K 355       9.422 -12.648   6.271  1.00 60.33           H
ATOM   3987  O3*  DA K 355       9.489 -10.595   6.594  1.00 60.33           O
ATOM   3988  C2*  DA K 355       8.386 -11.662   4.649  1.00 60.33           C
ATOM   3989 1H2*  DA K 355       7.625 -10.926   4.898  1.00 60.33           H
ATOM   3990 2H2*  DA K 355       7.937 -12.650   4.537  1.00 60.33           H
ATOM   3991  C1*  DA K 355       9.125 -11.259   3.378  1.00 60.33           C
ATOM   3992  H1*  DA K 355       9.199 -10.167   3.347  1.00 60.33           H
ATOM   3993  N9   DA K 355       8.460 -11.737   2.138  1.00 60.33           N
ATOM   3994  C8   DA K 355       8.209 -13.029   1.731  1.00 60.33           C
ATOM   3995  H8   DA K 355       8.453 -13.889   2.340  1.00 60.33           H
ATOM   3996  N7   DA K 355       7.666 -13.127   0.546  1.00 60.33           N
ATOM   3997  C5   DA K 355       7.507 -11.790   0.152  1.00 60.33           C
ATOM   3998  C6   DA K 355       6.989 -11.157  -1.015  1.00 60.33           C
ATOM   3999  N6   DA K 355       6.515 -11.815  -2.064  1.00 60.33           N
ATOM   4000 1H6   DA K 355       6.212 -11.301  -2.879  1.00 60.33           H
ATOM   4001 2H6   DA K 355       6.478 -12.824  -2.043  1.00 60.33           H
ATOM   4002  N1   DA K 355       6.975  -9.809  -1.092  1.00 60.33           N
ATOM   4003  C2   DA K 355       7.438  -9.104  -0.056  1.00 60.33           C
ATOM   4004  H2   DA K 355       7.392  -8.028  -0.158  1.00 60.33           H
ATOM   4005  N3   DA K 355       7.956  -9.561   1.087  1.00 60.33           N
ATOM   4006  C4   DA K 355       7.970 -10.937   1.130  1.00 60.33           C
ATOM   4007  P    DA K 356       8.334 -10.345   7.699  1.00 56.59           P
ATOM   4008  O1P  DA K 356       7.717 -11.641   8.052  1.00 56.59           O
ATOM   4009  O2P  DA K 356       8.900  -9.506   8.779  1.00 56.59           O
ATOM   4010  O5*  DA K 356       7.241  -9.473   6.905  1.00 56.59           O
ATOM   4011  C5*  DA K 356       7.565  -8.194   6.375  1.00 56.59           C
ATOM   4012 1H5*  DA K 356       8.506  -8.266   5.833  1.00 56.59           H
ATOM   4013 2H5*  DA K 356       7.683  -7.483   7.191  1.00 56.59           H
ATOM   4014  C4*  DA K 356       6.502  -7.670   5.403  1.00 56.59           C
ATOM   4015  H4*  DA K 356       6.818  -6.683   5.058  1.00 56.59           H
ATOM   4016  O4*  DA K 356       6.415  -8.524   4.274  1.00 56.59           O
ATOM   4017  C3*  DA K 356       5.091  -7.533   6.001  1.00 56.59           C
ATOM   4018  H3*  DA K 356       5.015  -8.068   6.950  1.00 56.59           H
ATOM   4019  O3*  DA K 356       4.819  -6.139   6.195  1.00 56.59           O
ATOM   4020  C2*  DA K 356       4.200  -8.210   4.948  1.00 56.59           C
ATOM   4021 1H2*  DA K 356       3.345  -7.592   4.688  1.00 56.59           H
ATOM   4022 2H2*  DA K 356       3.860  -9.177   5.323  1.00 56.59           H
ATOM   4023  C1*  DA K 356       5.117  -8.395   3.737  1.00 56.59           C
ATOM   4024  H1*  DA K 356       5.067  -7.501   3.106  1.00 56.59           H
ATOM   4025  N9   DA K 356       4.794  -9.597   2.925  1.00 56.59           N
ATOM   4026  C8   DA K 356       4.876 -10.922   3.288  1.00 56.59           C
ATOM   4027  H8   DA K 356       5.190 -11.239   4.274  1.00 56.59           H
ATOM   4028  N7   DA K 356       4.556 -11.762   2.341  1.00 56.59           N
ATOM   4029  C5   DA K 356       4.201 -10.930   1.271  1.00 56.59           C
ATOM   4030  C6   DA K 356       3.734 -11.168  -0.056  1.00 56.59           C
ATOM   4031  N6   DA K 356       3.522 -12.374  -0.563  1.00 56.59           N
ATOM   4032 1H6   DA K 356       3.235 -12.462  -1.528  1.00 56.59           H
ATOM   4033 2H6   DA K 356       3.654 -13.192   0.012  1.00 56.59           H
ATOM   4034  N1   DA K 356       3.494 -10.122  -0.876  1.00 56.59           N
ATOM   4035  C2   DA K 356       3.696  -8.886  -0.411  1.00 56.59           C
ATOM   4036  H2   DA K 356       3.481  -8.081  -1.100  1.00 56.59           H
ATOM   4037  N3   DA K 356       4.126  -8.519   0.802  1.00 56.59           N
ATOM   4038  C4   DA K 356       4.362  -9.605   1.614  1.00 56.59           C
ATOM   4039  P    DG K 357       3.436  -5.566   6.821  1.00 63.29           P
ATOM   4040  O1P  DG K 357       3.702  -4.211   7.350  1.00 63.29           O
ATOM   4041  O2P  DG K 357       2.854  -6.585   7.718  1.00 63.29           O
ATOM   4042  O5*  DG K 357       2.477  -5.430   5.536  1.00 63.29           O
ATOM   4043  C5*  DG K 357       2.815  -4.585   4.440  1.00 63.29           C
ATOM   4044 1H5*  DG K 357       3.871  -4.713   4.198  1.00 63.29           H
ATOM   4045 2H5*  DG K 357       2.644  -3.545   4.720  1.00 63.29           H
ATOM   4046  C4*  DG K 357       1.979  -4.917   3.190  1.00 63.29           C
ATOM   4047  H4*  DG K 357       2.267  -4.232   2.392  1.00 63.29           H
ATOM   4048  O4*  DG K 357       2.232  -6.246   2.751  1.00 63.29           O
ATOM   4049  C3*  DG K 357       0.459  -4.799   3.400  1.00 63.29           C
ATOM   4050  H3*  DG K 357       0.221  -4.844   4.463  1.00 63.29           H
ATOM   4051  O3*  DG K 357      -0.038  -3.583   2.838  1.00 63.29           O
ATOM   4052  C2*  DG K 357      -0.104  -6.039   2.707  1.00 63.29           C
ATOM   4053 1H2*  DG K 357      -0.860  -5.776   1.972  1.00 63.29           H
ATOM   4054 2H2*  DG K 357      -0.521  -6.716   3.455  1.00 63.29           H
ATOM   4055  C1*  DG K 357       1.097  -6.672   2.018  1.00 63.29           C
ATOM   4056  H1*  DG K 357       1.164  -6.285   0.998  1.00 63.29           H
ATOM   4057  N9   DG K 357       0.977  -8.152   1.965  1.00 63.29           N
ATOM   4058  C8   DG K 357       1.197  -9.077   2.960  1.00 63.29           C
ATOM   4059  H8   DG K 357       1.479  -8.794   3.965  1.00 63.29           H
ATOM   4060  N7   DG K 357       1.051 -10.320   2.582  1.00 63.29           N
ATOM   4061  C5   DG K 357       0.652 -10.213   1.242  1.00 63.29           C
ATOM   4062  C6   DG K 357       0.322 -11.219   0.252  1.00 63.29           C
ATOM   4063  O6   DG K 357       0.350 -12.445   0.361  1.00 63.29           O
ATOM   4064  N1   DG K 357      -0.062 -10.686  -0.973  1.00 63.29           N
ATOM   4065  H1   DG K 357      -0.299 -11.344  -1.697  1.00 63.29           H
ATOM   4066  C2   DG K 357      -0.126  -9.349  -1.245  1.00 63.29           C
ATOM   4067  N2   DG K 357      -0.580  -8.991  -2.423  1.00 63.29           N
ATOM   4068 1H2   DG K 357      -0.852  -9.700  -3.101  1.00 63.29           H
ATOM   4069 2H2   DG K 357      -0.659  -8.013  -2.643  1.00 63.29           H
ATOM   4070  N3   DG K 357       0.227  -8.396  -0.372  1.00 63.29           N
ATOM   4071  C4   DG K 357       0.594  -8.885   0.864  1.00 63.29           C
ATOM   4072  P    DG K 358      -1.584  -3.102   3.003  1.00 64.59           P
ATOM   4073  O1P  DG K 358      -1.596  -1.637   2.835  1.00 64.59           O
ATOM   4074  O2P  DG K 358      -2.130  -3.679   4.249  1.00 64.59           O
ATOM   4075  O5*  DG K 358      -2.330  -3.782   1.751  1.00 64.59           O
ATOM   4076  C5*  DG K 358      -2.034  -3.402   0.411  1.00 64.59           C
ATOM   4077 1H5*  DG K 358      -0.954  -3.418   0.262  1.00 64.59           H
ATOM   4078 2H5*  DG K 358      -2.396  -2.388   0.244  1.00 64.59           H
ATOM   4079  C4*  DG K 358      -2.689  -4.344  -0.619  1.00 64.59           C
ATOM   4080  H4*  DG K 358      -2.397  -4.017  -1.618  1.00 64.59           H
ATOM   4081  O4*  DG K 358      -2.223  -5.681  -0.416  1.00 64.59           O
ATOM   4082  C3*  DG K 358      -4.233  -4.366  -0.545  1.00 64.59           C
ATOM   4083  H3*  DG K 358      -4.609  -3.618   0.148  1.00 64.59           H
ATOM   4084  O3*  DG K 358      -4.821  -4.178  -1.834  1.00 64.59           O
ATOM   4085  C2*  DG K 358      -4.514  -5.768  -0.019  1.00 64.59           C
ATOM   4086 1H2*  DG K 358      -5.450  -6.167  -0.403  1.00 64.59           H
ATOM   4087 2H2*  DG K 358      -4.511  -5.762   1.072  1.00 64.59           H
ATOM   4088  C1*  DG K 358      -3.331  -6.555  -0.553  1.00 64.59           C
ATOM   4089  H1*  DG K 358      -3.493  -6.765  -1.614  1.00 64.59           H
ATOM   4090  N9   DG K 358      -3.164  -7.838   0.172  1.00 64.59           N
ATOM   4091  C8   DG K 358      -2.759  -8.058   1.467  1.00 64.59           C
ATOM   4092  H8   DG K 358      -2.506  -7.251   2.142  1.00 64.59           H
ATOM   4093  N7   DG K 358      -2.705  -9.317   1.809  1.00 64.59           N
ATOM   4094  C5   DG K 358      -3.105  -9.993   0.651  1.00 64.59           C
ATOM   4095  C6   DG K 358      -3.226 -11.406   0.357  1.00 64.59           C
ATOM   4096  O6   DG K 358      -2.982 -12.367   1.095  1.00 64.59           O
ATOM   4097  N1   DG K 358      -3.662 -11.665  -0.938  1.00 64.59           N
ATOM   4098  H1   DG K 358      -3.744 -12.633  -1.201  1.00 64.59           H
ATOM   4099  C2   DG K 358      -3.968 -10.698  -1.858  1.00 64.59           C
ATOM   4100  N2   DG K 358      -4.380 -11.092  -3.040  1.00 64.59           N
ATOM   4101 1H2   DG K 358      -4.480 -12.082  -3.235  1.00 64.59           H
ATOM   4102 2H2   DG K 358      -4.585 -10.399  -3.743  1.00 64.59           H
ATOM   4103  N3   DG K 358      -3.880  -9.385  -1.609  1.00 64.59           N
ATOM   4104  C4   DG K 358      -3.424  -9.088  -0.344  1.00 64.59           C
ATOM   4105  P    DT K 359      -6.404  -3.849  -2.041  1.00 82.31           P
ATOM   4106  O1P  DT K 359      -6.543  -2.421  -2.388  1.00 82.31           O
ATOM   4107  O2P  DT K 359      -7.189  -4.391  -0.907  1.00 82.31           O
ATOM   4108  O5*  DT K 359      -6.775  -4.714  -3.350  1.00 82.31           O
ATOM   4109  C5*  DT K 359      -6.661  -6.132  -3.349  1.00 82.31           C
ATOM   4110 1H5*  DT K 359      -6.580  -6.485  -2.321  1.00 82.31           H
ATOM   4111 2H5*  DT K 359      -5.747  -6.412  -3.872  1.00 82.31           H
ATOM   4112  C4*  DT K 359      -7.854  -6.851  -4.023  1.00 82.31           C
ATOM   4113  H4*  DT K 359      -7.824  -6.643  -5.089  1.00 82.31           H
ATOM   4114  O4*  DT K 359      -7.667  -8.252  -3.813  1.00 82.31           O
ATOM   4115  C3*  DT K 359      -9.254  -6.481  -3.491  1.00 82.31           C
ATOM   4116  H3*  DT K 359      -9.210  -5.540  -2.941  1.00 82.31           H
ATOM   4117  O3*  DT K 359     -10.208  -6.364  -4.562  1.00 82.31           O
ATOM   4118  C2*  DT K 359      -9.597  -7.627  -2.543  1.00 82.31           C
ATOM   4119 1H2*  DT K 359     -10.610  -7.977  -2.710  1.00 82.31           H
ATOM   4120 2H2*  DT K 359      -9.507  -7.286  -1.514  1.00 82.31           H
ATOM   4121  C1*  DT K 359      -8.607  -8.757  -2.866  1.00 82.31           C
ATOM   4122  H1*  DT K 359      -9.172  -9.558  -3.356  1.00 82.31           H
ATOM   4123  N1   DT K 359      -7.909  -9.341  -1.657  1.00 82.31           N
ATOM   4124  C2   DT K 359      -7.719 -10.745  -1.607  1.00 82.31           C
ATOM   4125  O2   DT K 359      -8.047 -11.524  -2.506  1.00 82.31           O
ATOM   4126  N3   DT K 359      -7.143 -11.252  -0.464  1.00 82.31           N
ATOM   4127  H3   DT K 359      -7.028 -12.253  -0.419  1.00 82.31           H
ATOM   4128  C4   DT K 359      -6.753 -10.530   0.641  1.00 82.31           C
ATOM   4129  O4   DT K 359      -6.233 -11.121   1.587  1.00 82.31           O
ATOM   4130  C5   DT K 359      -6.987  -9.082   0.544  1.00 82.31           C
ATOM   4131  C5M  DT K 359      -6.671  -8.163   1.716  1.00 82.31           C
ATOM   4132 1H7   DT K 359      -6.898  -7.127   1.464  1.00 82.31           H
ATOM   4133 2H7   DT K 359      -5.617  -8.262   1.976  1.00 82.31           H
ATOM   4134 3H7   DT K 359      -7.270  -8.472   2.575  1.00 82.31           H
ATOM   4135  C6   DT K 359      -7.507  -8.540  -0.591  1.00 82.31           C
ATOM   4136  H6   DT K 359      -7.638  -7.468  -0.657  1.00 82.31           H
ATOM   4137  P    DG K 360     -11.791  -6.037  -4.320  1.00 67.86           P
ATOM   4138  O1P  DG K 360     -12.340  -5.404  -5.535  1.00 67.86           O
ATOM   4139  O2P  DG K 360     -11.928  -5.318  -3.034  1.00 67.86           O
ATOM   4140  O5*  DG K 360     -12.462  -7.503  -4.180  1.00 67.86           O
ATOM   4141  C5*  DG K 360     -12.452  -8.415  -5.283  1.00 67.86           C
ATOM   4142 1H5*  DG K 360     -11.500  -8.323  -5.809  1.00 67.86           H
ATOM   4143 2H5*  DG K 360     -13.252  -8.150  -5.975  1.00 67.86           H
ATOM   4144  C4*  DG K 360     -12.625  -9.884  -4.847  1.00 67.86           C
ATOM   4145  H4*  DG K 360     -12.455 -10.517  -5.718  1.00 67.86           H
ATOM   4146  O4*  DG K 360     -11.654 -10.220  -3.860  1.00 67.86           O
ATOM   4147  C3*  DG K 360     -14.019 -10.221  -4.279  1.00 67.86           C
ATOM   4148  H3*  DG K 360     -14.574  -9.306  -4.059  1.00 67.86           H
ATOM   4149  O3*  DG K 360     -14.765 -11.044  -5.185  1.00 67.86           O
ATOM   4150  C2*  DG K 360     -13.699 -10.952  -2.981  1.00 67.86           C
ATOM   4151 1H2*  DG K 360     -14.235 -11.896  -2.913  1.00 67.86           H
ATOM   4152 2H2*  DG K 360     -13.962 -10.305  -2.148  1.00 67.86           H
ATOM   4153  C1*  DG K 360     -12.197 -11.205  -2.999  1.00 67.86           C
ATOM   4154  H1*  DG K 360     -11.997 -12.200  -3.405  1.00 67.86           H
ATOM   4155  N9   DG K 360     -11.611 -11.082  -1.637  1.00 67.86           N
ATOM   4156  C8   DG K 360     -11.452  -9.941  -0.885  1.00 67.86           C
ATOM   4157  H8   DG K 360     -11.797  -8.974  -1.227  1.00 67.86           H
ATOM   4158  N7   DG K 360     -10.832 -10.117   0.249  1.00 67.86           N
ATOM   4159  C5   DG K 360     -10.601 -11.499   0.281  1.00 67.86           C
ATOM   4160  C6   DG K 360      -9.961 -12.333   1.275  1.00 67.86           C
ATOM   4161  O6   DG K 360      -9.389 -11.981   2.311  1.00 67.86           O
ATOM   4162  N1   DG K 360     -10.010 -13.688   0.972  1.00 67.86           N
ATOM   4163  H1   DG K 360      -9.594 -14.318   1.639  1.00 67.86           H
ATOM   4164  C2   DG K 360     -10.569 -14.207  -0.164  1.00 67.86           C
ATOM   4165  N2   DG K 360     -10.576 -15.517  -0.285  1.00 67.86           N
ATOM   4166 1H2   DG K 360     -10.169 -16.093   0.448  1.00 67.86           H
ATOM   4167 2H2   DG K 360     -11.001 -15.947  -1.090  1.00 67.86           H
ATOM   4168  N3   DG K 360     -11.119 -13.454  -1.134  1.00 67.86           N
ATOM   4169  C4   DG K 360     -11.114 -12.104  -0.855  1.00 67.86           C
ATOM   4170  P    DT K 361     -16.289 -11.546  -4.898  1.00 81.57           P
ATOM   4171  O1P  DT K 361     -16.962 -11.730  -6.202  1.00 81.57           O
ATOM   4172  O2P  DT K 361     -16.920 -10.666  -3.889  1.00 81.57           O
ATOM   4173  O5*  DT K 361     -16.095 -12.996  -4.226  1.00 81.57           O
ATOM   4174  C5*  DT K 361     -15.446 -14.057  -4.930  1.00 81.57           C
ATOM   4175 1H5*  DT K 361     -14.489 -13.699  -5.311  1.00 81.57           H
ATOM   4176 2H5*  DT K 361     -16.063 -14.362  -5.776  1.00 81.57           H
ATOM   4177  C4*  DT K 361     -15.185 -15.280  -4.034  1.00 81.57           C
ATOM   4178  H4*  DT K 361     -14.651 -16.030  -4.620  1.00 81.57           H
ATOM   4179  O4*  DT K 361     -14.366 -14.895  -2.939  1.00 81.57           O
ATOM   4180  C3*  DT K 361     -16.466 -15.930  -3.489  1.00 81.57           C
ATOM   4181  H3*  DT K 361     -17.338 -15.321  -3.727  1.00 81.57           H
ATOM   4182  O3*  DT K 361     -16.612 -17.234  -4.047  1.00 81.57           O
ATOM   4183  C2*  DT K 361     -16.258 -15.962  -1.978  1.00 81.57           C
ATOM   4184 1H2*  DT K 361     -16.432 -16.960  -1.580  1.00 81.57           H
ATOM   4185 2H2*  DT K 361     -16.932 -15.248  -1.509  1.00 81.57           H
ATOM   4186  C1*  DT K 361     -14.799 -15.552  -1.758  1.00 81.57           C
ATOM   4187  H1*  DT K 361     -14.198 -16.455  -1.609  1.00 81.57           H
ATOM   4188  N1   DT K 361     -14.618 -14.624  -0.596  1.00 81.57           N
ATOM   4189  C2   DT K 361     -13.912 -15.078   0.540  1.00 81.57           C
ATOM   4190  O2   DT K 361     -13.666 -16.260   0.779  1.00 81.57           O
ATOM   4191  N3   DT K 361     -13.500 -14.111   1.425  1.00 81.57           N
ATOM   4192  H3   DT K 361     -12.947 -14.417   2.209  1.00 81.57           H
ATOM   4193  C4   DT K 361     -13.792 -12.770   1.358  1.00 81.57           C
ATOM   4194  O4   DT K 361     -13.267 -12.002   2.164  1.00 81.57           O
ATOM   4195  C5   DT K 361     -14.721 -12.401   0.281  1.00 81.57           C
ATOM   4196  C5M  DT K 361     -15.281 -10.990   0.207  1.00 81.57           C
ATOM   4197 1H7   DT K 361     -15.926 -10.875  -0.665  1.00 81.57           H
ATOM   4198 2H7   DT K 361     -14.455 -10.280   0.156  1.00 81.57           H
ATOM   4199 3H7   DT K 361     -15.855 -10.793   1.113  1.00 81.57           H
ATOM   4200  C6   DT K 361     -15.088 -13.319  -0.657  1.00 81.57           C
ATOM   4201  H6   DT K 361     -15.737 -13.033  -1.475  1.00 81.57           H
ATOM   4202  P    DG K 362     -18.020 -18.033  -4.072  1.00 56.08           P
ATOM   4203  O1P  DG K 362     -17.936 -19.085  -5.107  1.00 56.08           O
ATOM   4204  O2P  DG K 362     -19.129 -17.059  -4.149  1.00 56.08           O
ATOM   4205  O5*  DG K 362     -18.085 -18.727  -2.629  1.00 56.08           O
ATOM   4206  C5*  DG K 362     -17.206 -19.785  -2.260  1.00 56.08           C
ATOM   4207 1H5*  DG K 362     -16.174 -19.478  -2.434  1.00 56.08           H
ATOM   4208 2H5*  DG K 362     -17.419 -20.660  -2.872  1.00 56.08           H
ATOM   4209  C4*  DG K 362     -17.374 -20.161  -0.776  1.00 56.08           C
ATOM   4210  H4*  DG K 362     -16.767 -21.046  -0.583  1.00 56.08           H
ATOM   4211  O4*  DG K 362     -16.885 -19.102   0.039  1.00 56.08           O
ATOM   4212  C3*  DG K 362     -18.827 -20.473  -0.361  1.00 56.08           C
ATOM   4213  H3*  DG K 362     -19.494 -20.458  -1.226  1.00 56.08           H
ATOM   4214  O3*  DG K 362     -18.857 -21.764   0.252  1.00 56.08           O
ATOM   4215  C2*  DG K 362     -19.183 -19.331   0.592  1.00 56.08           C
ATOM   4216 1H2*  DG K 362     -19.764 -19.684   1.442  1.00 56.08           H
ATOM   4217 2H2*  DG K 362     -19.743 -18.574   0.046  1.00 56.08           H
ATOM   4218  C1*  DG K 362     -17.830 -18.792   1.051  1.00 56.08           C
ATOM   4219  H1*  DG K 362     -17.546 -19.310   1.969  1.00 56.08           H
ATOM   4220  N9   DG K 362     -17.808 -17.321   1.290  1.00 56.08           N
ATOM   4221  C8   DG K 362     -18.474 -16.318   0.619  1.00 56.08           C
ATOM   4222  H8   DG K 362     -19.182 -16.523  -0.174  1.00 56.08           H
ATOM   4223  N7   DG K 362     -18.160 -15.109   0.997  1.00 56.08           N
ATOM   4224  C5   DG K 362     -17.239 -15.318   2.029  1.00 56.08           C
ATOM   4225  C6   DG K 362     -16.528 -14.383   2.876  1.00 56.08           C
ATOM   4226  O6   DG K 362     -16.535 -13.148   2.832  1.00 56.08           O
ATOM   4227  N1   DG K 362     -15.775 -15.001   3.865  1.00 56.08           N
ATOM   4228  H1   DG K 362     -15.301 -14.403   4.519  1.00 56.08           H
ATOM   4229  C2   DG K 362     -15.676 -16.356   4.025  1.00 56.08           C
ATOM   4230  N2   DG K 362     -14.983 -16.783   5.053  1.00 56.08           N
ATOM   4231 1H2   DG K 362     -14.571 -16.117   5.696  1.00 56.08           H
ATOM   4232 2H2   DG K 362     -14.892 -17.778   5.223  1.00 56.08           H
ATOM   4233  N3   DG K 362     -16.276 -17.247   3.223  1.00 56.08           N
ATOM   4234  C4   DG K 362     -17.054 -16.672   2.243  1.00 56.08           C
ATOM   4235  P    DA K 363     -20.177 -22.423   0.923  1.00 54.97           P
ATOM   4236  O1P  DA K 363     -20.065 -23.889   0.777  1.00 54.97           O
ATOM   4237  O2P  DA K 363     -21.386 -21.744   0.413  1.00 54.97           O
ATOM   4238  O5*  DA K 363     -20.014 -22.046   2.475  1.00 54.97           O
ATOM   4239  C5*  DA K 363     -18.947 -22.566   3.264  1.00 54.97           C
ATOM   4240 1H5*  DA K 363     -18.000 -22.406   2.746  1.00 54.97           H
ATOM   4241 2H5*  DA K 363     -19.092 -23.639   3.402  1.00 54.97           H
ATOM   4242  C4*  DA K 363     -18.880 -21.888   4.644  1.00 54.97           C
ATOM   4243  H4*  DA K 363     -18.081 -22.360   5.219  1.00 54.97           H
ATOM   4244  O4*  DA K 363     -18.567 -20.506   4.490  1.00 54.97           O
ATOM   4245  C3*  DA K 363     -20.184 -22.002   5.457  1.00 54.97           C
ATOM   4246  H3*  DA K 363     -21.000 -22.366   4.829  1.00 54.97           H
ATOM   4247  O3*  DA K 363     -19.992 -22.881   6.570  1.00 54.97           O
ATOM   4248  C2*  DA K 363     -20.468 -20.566   5.887  1.00 54.97           C
ATOM   4249 1H2*  DA K 363     -20.632 -20.510   6.959  1.00 54.97           H
ATOM   4250 2H2*  DA K 363     -21.347 -20.199   5.356  1.00 54.97           H
ATOM   4251  C1*  DA K 363     -19.221 -19.766   5.506  1.00 54.97           C
ATOM   4252  H1*  DA K 363     -18.566 -19.683   6.380  1.00 54.97           H
ATOM   4253  N9   DA K 363     -19.549 -18.409   4.987  1.00 54.97           N
ATOM   4254  C8   DA K 363     -20.357 -18.076   3.920  1.00 54.97           C
ATOM   4255  H8   DA K 363     -20.886 -18.821   3.338  1.00 54.97           H
ATOM   4256  N7   DA K 363     -20.421 -16.796   3.664  1.00 54.97           N
ATOM   4257  C5   DA K 363     -19.589 -16.232   4.641  1.00 54.97           C
ATOM   4258  C6   DA K 363     -19.174 -14.898   4.926  1.00 54.97           C
ATOM   4259  N6   DA K 363     -19.543 -13.844   4.212  1.00 54.97           N
ATOM   4260 1H6   DA K 363     -19.170 -12.928   4.438  1.00 54.97           H
ATOM   4261 2H6   DA K 363     -20.185 -13.966   3.444  1.00 54.97           H
ATOM   4262  N1   DA K 363     -18.348 -14.665   5.966  1.00 54.97           N
ATOM   4263  C2   DA K 363     -17.941 -15.701   6.706  1.00 54.97           C
ATOM   4264  H2   DA K 363     -17.283 -15.462   7.532  1.00 54.97           H
ATOM   4265  N3   DA K 363     -18.246 -16.997   6.554  1.00 54.97           N
ATOM   4266  C4   DA K 363     -19.077 -17.205   5.474  1.00 54.97           C
ATOM   4267  P    DG K 364     -21.181 -23.305   7.594  1.00 59.89           P
ATOM   4268  O1P  DG K 364     -20.865 -24.644   8.136  1.00 59.89           O
ATOM   4269  O2P  DG K 364     -22.490 -23.102   6.943  1.00 59.89           O
ATOM   4270  O5*  DG K 364     -21.065 -22.222   8.786  1.00 59.89           O
ATOM   4271  C5*  DG K 364     -19.894 -22.106   9.595  1.00 59.89           C
ATOM   4272 1H5*  DG K 364     -19.009 -22.246   8.971  1.00 59.89           H
ATOM   4273 2H5*  DG K 364     -19.904 -22.881  10.363  1.00 59.89           H
ATOM   4274  C4*  DG K 364     -19.809 -20.718  10.268  1.00 59.89           C
ATOM   4275  H4*  DG K 364     -18.850 -20.646  10.782  1.00 59.89           H
ATOM   4276  O4*  DG K 364     -19.867 -19.698   9.271  1.00 59.89           O
ATOM   4277  C3*  DG K 364     -20.925 -20.433  11.296  1.00 59.89           C
ATOM   4278  H3*  DG K 364     -21.681 -21.218  11.262  1.00 59.89           H
ATOM   4279  O3*  DG K 364     -20.382 -20.338  12.621  1.00 59.89           O
ATOM   4280  C2*  DG K 364     -21.531 -19.113  10.812  1.00 59.89           C
ATOM   4281 1H2*  DG K 364     -21.660 -18.408  11.627  1.00 59.89           H
ATOM   4282 2H2*  DG K 364     -22.490 -19.305  10.331  1.00 59.89           H
ATOM   4283  C1*  DG K 364     -20.526 -18.566   9.808  1.00 59.89           C
ATOM   4284  H1*  DG K 364     -19.799 -17.938  10.330  1.00 59.89           H
ATOM   4285  N9   DG K 364     -21.190 -17.776   8.736  1.00 59.89           N
ATOM   4286  C8   DG K 364     -22.049 -18.221   7.760  1.00 59.89           C
ATOM   4287  H8   DG K 364     -22.354 -19.258   7.689  1.00 59.89           H
ATOM   4288  N7   DG K 364     -22.447 -17.301   6.923  1.00 59.89           N
ATOM   4289  C5   DG K 364     -21.833 -16.138   7.401  1.00 59.89           C
ATOM   4290  C6   DG K 364     -21.868 -14.772   6.920  1.00 59.89           C
ATOM   4291  O6   DG K 364     -22.390 -14.328   5.893  1.00 59.89           O
ATOM   4292  N1   DG K 364     -21.190 -13.882   7.741  1.00 59.89           N
ATOM   4293  H1   DG K 364     -21.235 -12.909   7.491  1.00 59.89           H
ATOM   4294  C2   DG K 364     -20.488 -14.242   8.857  1.00 59.89           C
ATOM   4295  N2   DG K 364     -19.937 -13.275   9.554  1.00 59.89           N
ATOM   4296 1H2   DG K 364     -20.116 -12.306   9.311  1.00 59.89           H
ATOM   4297 2H2   DG K 364     -19.350 -13.517  10.333  1.00 59.89           H
ATOM   4298  N3   DG K 364     -20.366 -15.509   9.283  1.00 59.89           N
ATOM   4299  C4   DG K 364     -21.077 -16.417   8.527  1.00 59.89           C
ATOM   4300  P    DA K 365     -21.286 -20.040  13.940  1.00 53.07           P
ATOM   4301  O1P  DA K 365     -20.554 -20.535  15.126  1.00 53.07           O
ATOM   4302  O2P  DA K 365     -22.665 -20.524  13.702  1.00 53.07           O
ATOM   4303  O5*  DA K 365     -21.314 -18.438  14.014  1.00 53.07           O
ATOM   4304  C5*  DA K 365     -20.113 -17.690  14.202  1.00 53.07           C
ATOM   4305 1H5*  DA K 365     -19.418 -17.920  13.394  1.00 53.07           H
ATOM   4306 2H5*  DA K 365     -19.651 -17.981  15.146  1.00 53.07           H
ATOM   4307  C4*  DA K 365     -20.375 -16.172  14.218  1.00 53.07           C
ATOM   4308  H4*  DA K 365     -19.442 -15.668  14.475  1.00 53.07           H
ATOM   4309  O4*  DA K 365     -20.786 -15.735  12.925  1.00 53.07           O
ATOM   4310  C3*  DA K 365     -21.457 -15.753  15.232  1.00 53.07           C
ATOM   4311  H3*  DA K 365     -21.795 -16.617  15.806  1.00 53.07           H
ATOM   4312  O3*  DA K 365     -20.943 -14.755  16.121  1.00 53.07           O
ATOM   4313  C2*  DA K 365     -22.595 -15.242  14.356  1.00 53.07           C
ATOM   4314 1H2*  DA K 365     -23.088 -14.380  14.795  1.00 53.07           H
ATOM   4315 2H2*  DA K 365     -23.314 -16.046  14.194  1.00 53.07           H
ATOM   4316  C1*  DA K 365     -21.901 -14.867  13.050  1.00 53.07           C
ATOM   4317  H1*  DA K 365     -21.555 -13.831  13.109  1.00 53.07           H
ATOM   4318  N9   DA K 365     -22.799 -15.027  11.879  1.00 53.07           N
ATOM   4319  C8   DA K 365     -23.404 -16.172  11.420  1.00 53.07           C
ATOM   4320  H8   DA K 365     -23.294 -17.126  11.921  1.00 53.07           H
ATOM   4321  N7   DA K 365     -24.105 -16.016  10.330  1.00 53.07           N
ATOM   4322  C5   DA K 365     -23.950 -14.654  10.041  1.00 53.07           C
ATOM   4323  C6   DA K 365     -24.396 -13.816   8.979  1.00 53.07           C
ATOM   4324  N6   DA K 365     -25.108 -14.251   7.947  1.00 53.07           N
ATOM   4325 1H6   DA K 365     -25.346 -13.611   7.199  1.00 53.07           H
ATOM   4326 2H6   DA K 365     -25.387 -15.218   7.909  1.00 53.07           H
ATOM   4327  N1   DA K 365     -24.081 -12.503   8.992  1.00 53.07           N
ATOM   4328  C2   DA K 365     -23.354 -12.028  10.009  1.00 53.07           C
ATOM   4329  H2   DA K 365     -23.135 -10.969   9.980  1.00 53.07           H
ATOM   4330  N3   DA K 365     -22.856 -12.699  11.054  1.00 53.07           N
ATOM   4331  C4   DA K 365     -23.187 -14.034  11.006  1.00 53.07           C
ATOM   4332  P    DA K 366     -21.761 -14.232  17.421  1.00 64.50           P
ATOM   4333  O1P  DA K 366     -20.788 -13.643  18.363  1.00 64.50           O
ATOM   4334  O2P  DA K 366     -22.673 -15.297  17.884  1.00 64.50           O
ATOM   4335  O5*  DA K 366     -22.660 -13.046  16.831  1.00 64.50           O
ATOM   4336  C5*  DA K 366     -22.066 -11.861  16.312  1.00 64.50           C
ATOM   4337 1H5*  DA K 366     -21.199 -12.123  15.708  1.00 64.50           H
ATOM   4338 2H5*  DA K 366     -21.738 -11.230  17.140  1.00 64.50           H
ATOM   4339  C4*  DA K 366     -23.039 -11.066  15.441  1.00 64.50           C
ATOM   4340  H4*  DA K 366     -22.521 -10.187  15.054  1.00 64.50           H
ATOM   4341  O4*  DA K 366     -23.491 -11.846  14.349  1.00 64.50           O
ATOM   4342  C3*  DA K 366     -24.278 -10.599  16.203  1.00 64.50           C
ATOM   4343  H3*  DA K 366     -24.474 -11.261  17.044  1.00 64.50           H
ATOM   4344  O3*  DA K 366     -24.083  -9.265  16.663  1.00 64.50           O
ATOM   4345  C2*  DA K 366     -25.398 -10.745  15.176  1.00 64.50           C
ATOM   4346 1H2*  DA K 366     -25.850  -9.783  14.958  1.00 64.50           H
ATOM   4347 2H2*  DA K 366     -26.149 -11.439  15.551  1.00 64.50           H
ATOM   4348  C1*  DA K 366     -24.723 -11.298  13.920  1.00 64.50           C
ATOM   4349  H1*  DA K 366     -24.533 -10.477  13.220  1.00 64.50           H
ATOM   4350  N9   DA K 366     -25.546 -12.337  13.249  1.00 64.50           N
ATOM   4351  C8   DA K 366     -25.766 -13.639  13.633  1.00 64.50           C
ATOM   4352  H8   DA K 366     -25.367 -14.047  14.553  1.00 64.50           H
ATOM   4353  N7   DA K 366     -26.478 -14.341  12.789  1.00 64.50           N
ATOM   4354  C5   DA K 366     -26.783 -13.414  11.777  1.00 64.50           C
ATOM   4355  C6   DA K 366     -27.511 -13.483  10.550  1.00 64.50           C
ATOM   4356  N6   DA K 366     -28.069 -14.587  10.073  1.00 64.50           N
ATOM   4357 1H6   DA K 366     -28.575 -14.550   9.202  1.00 64.50           H
ATOM   4358 2H6   DA K 366     -27.966 -15.456  10.579  1.00 64.50           H
ATOM   4359  N1   DA K 366     -27.640 -12.372   9.789  1.00 64.50           N
ATOM   4360  C2   DA K 366     -27.059 -11.242  10.203  1.00 64.50           C
ATOM   4361  H2   DA K 366     -27.180 -10.381   9.559  1.00 64.50           H
ATOM   4362  N3   DA K 366     -26.353 -11.038  11.317  1.00 64.50           N
ATOM   4363  C4   DA K 366     -26.240 -12.182  12.072  1.00 64.50           C
ATOM   4364  P    DG K 367     -25.135  -8.498  17.620  1.00 45.91           P
ATOM   4365  O1P  DG K 367     -24.399  -7.433  18.330  1.00 45.91           O
ATOM   4366  O2P  DG K 367     -25.894  -9.496  18.409  1.00 45.91           O
ATOM   4367  O5*  DG K 367     -26.133  -7.808  16.571  1.00 45.91           O
ATOM   4368  C5*  DG K 367     -25.650  -6.869  15.613  1.00 45.91           C
ATOM   4369 1H5*  DG K 367     -24.708  -7.229  15.197  1.00 45.91           H
ATOM   4370 2H5*  DG K 367     -25.470  -5.911  16.103  1.00 45.91           H
ATOM   4371  C4*  DG K 367     -26.646  -6.672  14.460  1.00 45.91           C
ATOM   4372  H4*  DG K 367     -26.200  -5.982  13.743  1.00 45.91           H
ATOM   4373  O4*  DG K 367     -26.902  -7.905  13.799  1.00 45.91           O
ATOM   4374  C3*  DG K 367     -28.001  -6.103  14.914  1.00 45.91           C
ATOM   4375  H3*  DG K 367     -28.069  -6.072  16.004  1.00 45.91           H
ATOM   4376  O3*  DG K 367     -28.210  -4.814  14.370  1.00 45.91           O
ATOM   4377 *HO3  DG K 367     -28.055  -4.844  13.419  1.00 45.91           H
ATOM   4378  C2*  DG K 367     -29.030  -7.078  14.357  1.00 45.91           C
ATOM   4379 1H2*  DG K 367     -29.849  -6.552  13.867  1.00 45.91           H
ATOM   4380 2H2*  DG K 367     -29.409  -7.706  15.164  1.00 45.91           H
ATOM   4381  C1*  DG K 367     -28.245  -7.918  13.349  1.00 45.91           C
ATOM   4382  H1*  DG K 367     -28.293  -7.445  12.365  1.00 45.91           H
ATOM   4383  N9   DG K 367     -28.770  -9.309  13.249  1.00 45.91           N
ATOM   4384  C8   DG K 367     -28.630 -10.348  14.137  1.00 45.91           C
ATOM   4385  H8   DG K 367     -28.094 -10.239  15.071  1.00 45.91           H
ATOM   4386  N7   DG K 367     -29.184 -11.470  13.759  1.00 45.91           N
ATOM   4387  C5   DG K 367     -29.761 -11.149  12.525  1.00 45.91           C
ATOM   4388  C6   DG K 367     -30.522 -11.948  11.584  1.00 45.91           C
ATOM   4389  O6   DG K 367     -30.834 -13.140  11.648  1.00 45.91           O
ATOM   4390  N1   DG K 367     -30.932 -11.240  10.464  1.00 45.91           N
ATOM   4391  H1   DG K 367     -31.443 -11.753   9.766  1.00 45.91           H
ATOM   4392  C2   DG K 367     -30.676  -9.916  10.254  1.00 45.91           C
ATOM   4393  N2   DG K 367     -31.163  -9.380   9.160  1.00 45.91           N
ATOM   4394 1H2   DG K 367     -31.710  -9.943   8.519  1.00 45.91           H
ATOM   4395 2H2   DG K 367     -30.974  -8.411   8.968  1.00 45.91           H
ATOM   4396  N3   DG K 367     -29.974  -9.145  11.098  1.00 45.91           N
ATOM   4397  C4   DG K 367     -29.530  -9.818  12.217  1.00 45.91           C
TER    4398       DG K 367 
ENDMDL
MODEL        2
ATOM   4399  N   ASN A 129      46.748  -6.102   8.370  0.88-28.46           N
ATOM   4400 1H   ASN A 129      46.832  -5.940   9.366  0.88-28.46           H
ATOM   4401 2H   ASN A 129      47.339  -6.879   8.108  0.88-28.46           H
ATOM   4402 3H   ASN A 129      45.785  -6.323   8.155  0.88-28.46           H
ATOM   4403  CA  ASN A 129      47.157  -4.876   7.631  0.88-28.46           C
ATOM   4404  HA  ASN A 129      46.523  -4.057   7.967  0.88-28.46           H
ATOM   4405  C   ASN A 129      46.954  -5.028   6.135  0.88-28.46           C
ATOM   4406  O   ASN A 129      46.493  -4.082   5.509  0.88-28.46           O
ATOM   4407  CB  ASN A 129      48.617  -4.501   7.890  0.88-28.46           C
ATOM   4408 1HB  ASN A 129      49.245  -5.383   7.791  0.88-28.46           H
ATOM   4409 2HB  ASN A 129      48.922  -3.772   7.143  0.88-28.46           H
ATOM   4410  CG  ASN A 129      48.820  -3.900   9.255  0.88-28.46           C
ATOM   4411  OD1 ASN A 129      48.095  -4.219  10.181  0.88-28.46           O
ATOM   4412  ND2 ASN A 129      49.776  -3.023   9.390  0.88-28.46           N
ATOM   4413 1HD2 ASN A 129      49.939  -2.609  10.301  0.88-28.46           H
ATOM   4414 2HD2 ASN A 129      50.342  -2.753   8.597  0.88-28.46           H
ATOM   4415  N   ALA A 130      47.311  -6.158   5.535  0.88 18.65           N
ATOM   4416  H   ALA A 130      47.726  -6.922   6.067  0.88 18.65           H
ATOM   4417  CA  ALA A 130      47.227  -6.320   4.082  0.88 18.65           C
ATOM   4418  HA  ALA A 130      46.878  -5.385   3.643  0.88 18.65           H
ATOM   4419  C   ALA A 130      46.250  -7.409   3.634  0.88 18.65           C
ATOM   4420  O   ALA A 130      46.225  -7.780   2.462  0.88 18.65           O
ATOM   4421  CB  ALA A 130      48.619  -6.597   3.536  0.88 18.65           C
ATOM   4422 1HB  ALA A 130      49.305  -5.809   3.852  0.88 18.65           H
ATOM   4423 2HB  ALA A 130      48.584  -6.620   2.446  0.88 18.65           H
ATOM   4424 3HB  ALA A 130      48.975  -7.560   3.901  0.88 18.65           H
ATOM   4425  N   GLU A 131      45.443  -7.929   4.543  0.88 15.69           N
ATOM   4426  H   GLU A 131      45.515  -7.658   5.512  0.88 15.69           H
ATOM   4427  CA  GLU A 131      44.361  -8.821   4.142  0.88 15.69           C
ATOM   4428  HA  GLU A 131      44.710  -9.545   3.406  0.88 15.69           H
ATOM   4429  C   GLU A 131      43.287  -7.927   3.532  0.88 15.69           C
ATOM   4430  O   GLU A 131      42.783  -7.027   4.211  0.88 15.69           O
ATOM   4431  CB  GLU A 131      43.778  -9.540   5.360  0.88 15.69           C
ATOM   4432 1HB  GLU A 131      44.577 -10.078   5.869  0.88 15.69           H
ATOM   4433 2HB  GLU A 131      43.384  -8.787   6.042  0.88 15.69           H
ATOM   4434  CG  GLU A 131      42.661 -10.518   5.030  0.88 15.69           C
ATOM   4435 1HG  GLU A 131      41.971 -10.048   4.332  0.88 15.69           H
ATOM   4436 2HG  GLU A 131      43.085 -11.403   4.556  0.88 15.69           H
ATOM   4437  CD  GLU A 131      41.879 -10.914   6.266  0.88 15.69           C
ATOM   4438  OE1 GLU A 131      42.476 -11.059   7.351  0.88 15.69           O
ATOM   4439  OE2 GLU A 131      40.639 -11.046   6.179  0.88 15.69           O
ATOM   4440  N   ARG A 132      42.942  -8.129   2.270  0.88 -5.69           N
ATOM   4441  H   ARG A 132      43.432  -8.826   1.710  0.88 -5.69           H
ATOM   4442  CA  ARG A 132      41.815  -7.407   1.680  0.88 -5.69           C
ATOM   4443  HA  ARG A 132      41.880  -6.348   1.925  0.88 -5.69           H
ATOM   4444  C   ARG A 132      40.566  -8.028   2.301  0.88 -5.69           C
ATOM   4445  O   ARG A 132      40.434  -9.258   2.279  0.88 -5.69           O
ATOM   4446  CB  ARG A 132      41.803  -7.583   0.160  0.88 -5.69           C
ATOM   4447 1HB  ARG A 132      42.779  -7.290  -0.226  0.88 -5.69           H
ATOM   4448 2HB  ARG A 132      41.648  -8.639  -0.066  0.88 -5.69           H
ATOM   4449  CG  ARG A 132      40.740  -6.772  -0.573  0.88 -5.69           C
ATOM   4450 1HG  ARG A 132      39.755  -7.035  -0.195  0.88 -5.69           H
ATOM   4451 2HG  ARG A 132      40.918  -5.709  -0.420  0.88 -5.69           H
ATOM   4452  CD  ARG A 132      40.801  -7.096  -2.053  0.88 -5.69           C
ATOM   4453 1HD  ARG A 132      41.805  -6.879  -2.421  0.88 -5.69           H
ATOM   4454 2HD  ARG A 132      40.613  -8.164  -2.169  0.88 -5.69           H
ATOM   4455  NE  ARG A 132      39.819  -6.365  -2.867  0.88 -5.69           N
ATOM   4456  HE  ARG A 132      39.297  -5.630  -2.417  0.88 -5.69           H
ATOM   4457  CZ  ARG A 132      39.539  -6.611  -4.140  0.88 -5.69           C
ATOM   4458  NH1 ARG A 132      38.539  -6.004  -4.706  0.88 -5.69           N
ATOM   4459 1HH1 ARG A 132      37.995  -5.318  -4.201  0.88 -5.69           H
ATOM   4460 2HH1 ARG A 132      38.297  -6.235  -5.658  0.88 -5.69           H
ATOM   4461  NH2 ARG A 132      40.209  -7.454  -4.881  0.88 -5.69           N
ATOM   4462 1HH2 ARG A 132      41.051  -7.873  -4.522  0.88 -5.69           H
ATOM   4463 2HH2 ARG A 132      39.883  -7.669  -5.812  0.88 -5.69           H
ATOM   4464  N   PRO A 133      39.674  -7.227   2.910  0.88 -6.79           N
ATOM   4465  CA  PRO A 133      38.455  -7.892   3.387  0.88 -6.79           C
ATOM   4466  HA  PRO A 133      38.704  -8.679   4.097  0.88 -6.79           H
ATOM   4467  C   PRO A 133      37.655  -8.452   2.214  0.88 -6.79           C
ATOM   4468  O   PRO A 133      37.683  -7.886   1.116  0.88 -6.79           O
ATOM   4469  CB  PRO A 133      37.693  -6.761   4.081  0.88 -6.79           C
ATOM   4470 1HB  PRO A 133      36.965  -6.327   3.398  0.88 -6.79           H
ATOM   4471 2HB  PRO A 133      37.205  -7.122   4.983  0.88 -6.79           H
ATOM   4472  CG  PRO A 133      38.743  -5.753   4.412  0.88 -6.79           C
ATOM   4473 1HG  PRO A 133      38.308  -4.764   4.556  0.88 -6.79           H
ATOM   4474 2HG  PRO A 133      39.297  -6.067   5.298  0.88 -6.79           H
ATOM   4475  CD  PRO A 133      39.630  -5.785   3.205  0.88 -6.79           C
ATOM   4476 1HD  PRO A 133      39.182  -5.236   2.375  0.88 -6.79           H
ATOM   4477 2HD  PRO A 133      40.619  -5.395   3.448  0.88 -6.79           H
ATOM   4478  N   ARG A 134      36.954  -9.558   2.417  0.88 -0.53           N
ATOM   4479  H   ARG A 134      36.908  -9.958   3.345  0.88 -0.53           H
ATOM   4480  CA  ARG A 134      36.272 -10.254   1.320  0.88 -0.53           C
ATOM   4481  HA  ARG A 134      36.426  -9.721   0.384  0.88 -0.53           H
ATOM   4482  C   ARG A 134      34.774 -10.363   1.523  0.88 -0.53           C
ATOM   4483  O   ARG A 134      34.277 -10.264   2.649  0.88 -0.53           O
ATOM   4484  CB  ARG A 134      36.857 -11.659   1.168  0.88 -0.53           C
ATOM   4485 1HB  ARG A 134      36.899 -12.121   2.155  0.88 -0.53           H
ATOM   4486 2HB  ARG A 134      36.191 -12.250   0.544  0.88 -0.53           H
ATOM   4487  CG  ARG A 134      38.238 -11.691   0.520  0.88 -0.53           C
ATOM   4488 1HG  ARG A 134      38.146 -11.366  -0.517  0.88 -0.53           H
ATOM   4489 2HG  ARG A 134      38.909 -11.014   1.043  0.88 -0.53           H
ATOM   4490  CD  ARG A 134      38.825 -13.092   0.558  0.88 -0.53           C
ATOM   4491 1HD  ARG A 134      38.092 -13.803   0.172  0.88 -0.53           H
ATOM   4492 2HD  ARG A 134      39.714 -13.117  -0.072  0.88 -0.53           H
ATOM   4493  NE  ARG A 134      39.208 -13.455   1.928  0.88 -0.53           N
ATOM   4494  HE  ARG A 134      39.104 -12.729   2.631  0.88 -0.53           H
ATOM   4495  CZ  ARG A 134      39.696 -14.614   2.341  0.88 -0.53           C
ATOM   4496  NH1 ARG A 134      40.052 -14.717   3.588  0.88 -0.53           N
ATOM   4497 1HH1 ARG A 134      39.906 -13.942   4.213  0.88 -0.53           H
ATOM   4498 2HH1 ARG A 134      40.459 -15.572   3.926  0.88 -0.53           H
ATOM   4499  NH2 ARG A 134      39.891 -15.644   1.562  0.88 -0.53           N
ATOM   4500 1HH2 ARG A 134      39.664 -15.581   0.578  0.88 -0.53           H
ATOM   4501 2HH2 ARG A 134      40.269 -16.501   1.946  0.88 -0.53           H
ATOM   4502  N   ALA A 135      34.083 -10.605   0.421  0.88 -7.10           N
ATOM   4503  H   ALA A 135      34.572 -10.639  -0.468  0.88 -7.10           H
ATOM   4504  CA  ALA A 135      32.651 -10.852   0.421  0.88 -7.10           C
ATOM   4505  HA  ALA A 135      32.136  -9.993   0.850  0.88 -7.10           H
ATOM   4506  C   ALA A 135      32.344 -12.089   1.265  0.88 -7.10           C
ATOM   4507  O   ALA A 135      33.132 -13.044   1.308  0.88 -7.10           O
ATOM   4508  CB  ALA A 135      32.177 -11.054  -1.016  0.88 -7.10           C
ATOM   4509 1HB  ALA A 135      32.338 -10.140  -1.589  0.88 -7.10           H
ATOM   4510 2HB  ALA A 135      31.113 -11.296  -1.026  0.88 -7.10           H
ATOM   4511 3HB  ALA A 135      32.730 -11.872  -1.481  0.88 -7.10           H
ATOM   4512  N   ARG A 136      31.184 -12.075   1.902  0.88 -3.53           N
ATOM   4513  H   ARG A 136      30.589 -11.255   1.811  0.88 -3.53           H
ATOM   4514  CA  ARG A 136      30.665 -13.218   2.657  0.88 -3.53           C
ATOM   4515  HA  ARG A 136      31.415 -13.998   2.760  0.88 -3.53           H
ATOM   4516  C   ARG A 136      29.496 -13.757   1.859  0.88 -3.53           C
ATOM   4517  O   ARG A 136      28.939 -13.032   1.033  0.88 -3.53           O
ATOM   4518  CB  ARG A 136      30.163 -12.785   4.035  0.88 -3.53           C
ATOM   4519 1HB  ARG A 136      29.468 -11.955   3.911  0.88 -3.53           H
ATOM   4520 2HB  ARG A 136      29.617 -13.616   4.476  0.88 -3.53           H
ATOM   4521  CG  ARG A 136      31.249 -12.381   5.011  0.88 -3.53           C
ATOM   4522 1HG  ARG A 136      31.998 -13.170   5.076  0.88 -3.53           H
ATOM   4523 2HG  ARG A 136      31.717 -11.456   4.678  0.88 -3.53           H
ATOM   4524  CD  ARG A 136      30.614 -12.178   6.373  0.88 -3.53           C
ATOM   4525 1HD  ARG A 136      29.799 -11.464   6.267  0.88 -3.53           H
ATOM   4526 2HD  ARG A 136      30.198 -13.127   6.714  0.88 -3.53           H
ATOM   4527  NE  ARG A 136      31.553 -11.674   7.384  0.88 -3.53           N
ATOM   4528  HE  ARG A 136      32.505 -11.527   7.091  0.88 -3.53           H
ATOM   4529  CZ  ARG A 136      31.253 -11.380   8.642  0.88 -3.53           C
ATOM   4530  NH1 ARG A 136      32.197 -10.996   9.449  0.88 -3.53           N
ATOM   4531 1HH1 ARG A 136      33.133 -10.837   9.110  0.88 -3.53           H
ATOM   4532 2HH1 ARG A 136      31.993 -10.867  10.431  0.88 -3.53           H
ATOM   4533  NH2 ARG A 136      30.044 -11.425   9.130  0.88 -3.53           N
ATOM   4534 1HH2 ARG A 136      29.275 -11.746   8.555  0.88 -3.53           H
ATOM   4535 2HH2 ARG A 136      29.877 -11.114  10.075  0.88 -3.53           H
ATOM   4536  N   ARG A 137      29.084 -14.985   2.130  0.88-14.53           N
ATOM   4537  H   ARG A 137      29.597 -15.560   2.788  0.88-14.53           H
ATOM   4538  CA  ARG A 137      27.805 -15.464   1.612  0.88-14.53           C
ATOM   4539  HA  ARG A 137      27.703 -15.197   0.560  0.88-14.53           H
ATOM   4540  C   ARG A 137      26.784 -14.690   2.435  0.88-14.53           C
ATOM   4541  O   ARG A 137      26.932 -14.590   3.661  0.88-14.53           O
ATOM   4542  CB  ARG A 137      27.660 -16.980   1.782  0.88-14.53           C
ATOM   4543 1HB  ARG A 137      28.501 -17.465   1.286  0.88-14.53           H
ATOM   4544 2HB  ARG A 137      27.701 -17.221   2.845  0.88-14.53           H
ATOM   4545  CG  ARG A 137      26.366 -17.545   1.208  0.88-14.53           C
ATOM   4546 1HG  ARG A 137      25.527 -17.150   1.777  0.88-14.53           H
ATOM   4547 2HG  ARG A 137      26.263 -17.239   0.167  0.88-14.53           H
ATOM   4548  CD  ARG A 137      26.339 -19.061   1.289  0.88-14.53           C
ATOM   4549 1HD  ARG A 137      27.088 -19.473   0.612  0.88-14.53           H
ATOM   4550 2HD  ARG A 137      26.577 -19.365   2.310  0.88-14.53           H
ATOM   4551  NE  ARG A 137      25.011 -19.582   0.939  0.88-14.53           N
ATOM   4552  HE  ARG A 137      24.298 -18.900   0.719  0.88-14.53           H
ATOM   4553  CZ  ARG A 137      24.647 -20.856   0.913  0.88-14.53           C
ATOM   4554  NH1 ARG A 137      23.393 -21.134   0.716  0.88-14.53           N
ATOM   4555 1HH1 ARG A 137      22.727 -20.390   0.579  0.88-14.53           H
ATOM   4556 2HH1 ARG A 137      23.083 -22.097   0.730  0.88-14.53           H
ATOM   4557  NH2 ARG A 137      25.458 -21.861   1.124  0.88-14.53           N
ATOM   4558 1HH2 ARG A 137      26.429 -21.685   1.343  0.88-14.53           H
ATOM   4559 2HH2 ARG A 137      25.107 -22.800   1.056  0.88-14.53           H
ATOM   4560  N   ARG A 138      25.805 -14.098   1.767  0.88 52.33           N
ATOM   4561  H   ARG A 138      25.762 -14.215   0.762  0.88 52.33           H
ATOM   4562  CA  ARG A 138      24.767 -13.293   2.422  0.88 52.33           C
ATOM   4563  HA  ARG A 138      25.230 -12.597   3.120  0.88 52.33           H
ATOM   4564  C   ARG A 138      23.830 -14.235   3.188  0.88 52.33           C
ATOM   4565  O   ARG A 138      23.909 -15.450   3.020  0.88 52.33           O
ATOM   4566  CB  ARG A 138      24.018 -12.511   1.329  0.88 52.33           C
ATOM   4567 1HB  ARG A 138      24.759 -12.120   0.632  0.88 52.33           H
ATOM   4568 2HB  ARG A 138      23.402 -13.225   0.783  0.88 52.33           H
ATOM   4569  CG  ARG A 138      23.115 -11.341   1.762  0.88 52.33           C
ATOM   4570 1HG  ARG A 138      22.439 -11.114   0.943  0.88 52.33           H
ATOM   4571 2HG  ARG A 138      22.511 -11.642   2.611  0.88 52.33           H
ATOM   4572  CD  ARG A 138      23.835 -10.058   2.119  0.88 52.33           C
ATOM   4573 1HD  ARG A 138      23.114  -9.391   2.593  0.88 52.33           H
ATOM   4574 2HD  ARG A 138      24.638 -10.269   2.825  0.88 52.33           H
ATOM   4575  NE  ARG A 138      24.383  -9.405   0.923  0.88 52.33           N
ATOM   4576  HE  ARG A 138      24.636 -10.001   0.148  0.88 52.33           H
ATOM   4577  CZ  ARG A 138      24.543  -8.105   0.739  0.88 52.33           C
ATOM   4578  NH1 ARG A 138      25.128  -7.719  -0.354  0.88 52.33           N
ATOM   4579 1HH1 ARG A 138      25.403  -8.411  -1.039  0.88 52.33           H
ATOM   4580 2HH1 ARG A 138      25.271  -6.742  -0.544  0.88 52.33           H
ATOM   4581  NH2 ARG A 138      24.043  -7.188   1.524  0.88 52.33           N
ATOM   4582 1HH2 ARG A 138      23.440  -7.466   2.287  0.88 52.33           H
ATOM   4583 2HH2 ARG A 138      24.167  -6.214   1.316  0.88 52.33           H
ATOM   4584  N   ARG A 139      22.947 -13.688   4.011  0.88  8.86           N
ATOM   4585  H   ARG A 139      22.985 -12.690   4.161  0.88  8.86           H
ATOM   4586  CA  ARG A 139      21.834 -14.436   4.611  0.88  8.86           C
ATOM   4587  HA  ARG A 139      22.212 -15.257   5.220  0.88  8.86           H
ATOM   4588  C   ARG A 139      20.937 -15.023   3.514  0.88  8.86           C
ATOM   4589  O   ARG A 139      21.003 -14.606   2.360  0.88  8.86           O
ATOM   4590  CB  ARG A 139      21.006 -13.483   5.487  0.88  8.86           C
ATOM   4591 1HB  ARG A 139      20.744 -12.610   4.888  0.88  8.86           H
ATOM   4592 2HB  ARG A 139      20.083 -13.983   5.777  0.88  8.86           H
ATOM   4593  CG  ARG A 139      21.719 -13.017   6.758  0.88  8.86           C
ATOM   4594 1HG  ARG A 139      21.883 -13.879   7.405  0.88  8.86           H
ATOM   4595 2HG  ARG A 139      22.686 -12.594   6.490  0.88  8.86           H
ATOM   4596  CD  ARG A 139      20.931 -11.959   7.527  0.88  8.86           C
ATOM   4597 1HD  ARG A 139      21.551 -11.597   8.349  0.88  8.86           H
ATOM   4598 2HD  ARG A 139      20.715 -11.125   6.858  0.88  8.86           H
ATOM   4599  NE  ARG A 139      19.668 -12.478   8.077  0.88  8.86           N
ATOM   4600  HE  ARG A 139      19.456 -13.446   7.893  0.88  8.86           H
ATOM   4601  CZ  ARG A 139      18.786 -11.800   8.800  0.88  8.86           C
ATOM   4602  NH1 ARG A 139      17.667 -12.377   9.128  0.88  8.86           N
ATOM   4603 1HH1 ARG A 139      17.507 -13.349   8.903  0.88  8.86           H
ATOM   4604 2HH1 ARG A 139      16.953 -11.852   9.618  0.88  8.86           H
ATOM   4605  NH2 ARG A 139      18.981 -10.583   9.237  0.88  8.86           N
ATOM   4606 1HH2 ARG A 139      19.838 -10.102   9.021  0.88  8.86           H
ATOM   4607 2HH2 ARG A 139      18.276 -10.138   9.804  0.88  8.86           H
ATOM   4608  N   LYS A 140      20.085 -15.968   3.890  0.88 15.95           N
ATOM   4609  H   LYS A 140      20.079 -16.257   4.864  0.88 15.95           H
ATOM   4610  CA  LYS A 140      19.092 -16.557   2.979  0.88 15.95           C
ATOM   4611  HA  LYS A 140      19.599 -17.001   2.123  0.88 15.95           H
ATOM   4612  C   LYS A 140      18.206 -15.405   2.494  0.88 15.95           C
ATOM   4613  O   LYS A 140      17.832 -14.561   3.314  0.88 15.95           O
ATOM   4614  CB  LYS A 140      18.281 -17.624   3.729  0.88 15.95           C
ATOM   4615 1HB  LYS A 140      18.968 -18.393   4.082  0.88 15.95           H
ATOM   4616 2HB  LYS A 140      17.816 -17.156   4.596  0.88 15.95           H
ATOM   4617  CG  LYS A 140      17.186 -18.289   2.917  0.88 15.95           C
ATOM   4618 1HG  LYS A 140      16.480 -17.527   2.594  0.88 15.95           H
ATOM   4619 2HG  LYS A 140      17.632 -18.752   2.040  0.88 15.95           H
ATOM   4620  CD  LYS A 140      16.437 -19.347   3.708  0.88 15.95           C
ATOM   4621 1HD  LYS A 140      17.142 -20.117   4.023  0.88 15.95           H
ATOM   4622 2HD  LYS A 140      15.984 -18.894   4.591  0.88 15.95           H
ATOM   4623  CE  LYS A 140      15.350 -19.985   2.853  0.88 15.95           C
ATOM   4624 1HE  LYS A 140      15.791 -20.305   1.907  0.88 15.95           H
ATOM   4625 2HE  LYS A 140      14.971 -20.871   3.365  0.88 15.95           H
ATOM   4626  NZ  LYS A 140      14.193 -19.064   2.571  0.88 15.95           N
ATOM   4627 1HZ  LYS A 140      13.606 -19.464   1.846  0.88 15.95           H
ATOM   4628 2HZ  LYS A 140      14.518 -18.153   2.273  0.88 15.95           H
ATOM   4629 3HZ  LYS A 140      13.627 -18.954   3.404  0.88 15.95           H
ATOM   4630  N   PRO A 141      17.930 -15.320   1.176  1.00 38.81           N
ATOM   4631  CA  PRO A 141      18.034 -13.970   0.607  1.00 38.81           C
ATOM   4632  HA  PRO A 141      19.037 -13.606   0.798  1.00 38.81           H
ATOM   4633  C   PRO A 141      17.066 -12.880   1.035  1.00 38.81           C
ATOM   4634  O   PRO A 141      17.434 -11.704   1.001  1.00 38.81           O
ATOM   4635  CB  PRO A 141      17.864 -14.214  -0.897  1.00 38.81           C
ATOM   4636 1HB  PRO A 141      16.820 -14.092  -1.183  1.00 38.81           H
ATOM   4637 2HB  PRO A 141      18.498 -13.539  -1.473  1.00 38.81           H
ATOM   4638  CG  PRO A 141      18.297 -15.607  -1.091  1.00 38.81           C
ATOM   4639 1HG  PRO A 141      17.892 -16.021  -2.012  1.00 38.81           H
ATOM   4640 2HG  PRO A 141      19.387 -15.661  -1.092  1.00 38.81           H
ATOM   4641  CD  PRO A 141      17.750 -16.317   0.102  1.00 38.81           C
ATOM   4642 1HD  PRO A 141      16.691 -16.541  -0.037  1.00 38.81           H
ATOM   4643 2HD  PRO A 141      18.320 -17.225   0.297  1.00 38.81           H
ATOM   4644  N   ARG A 142      15.841 -13.214   1.417  1.00 45.48           N
ATOM   4645  H   ARG A 142      15.570 -14.185   1.493  1.00 45.48           H
ATOM   4646  CA  ARG A 142      14.875 -12.167   1.743  1.00 45.48           C
ATOM   4647  HA  ARG A 142      15.177 -11.262   1.226  1.00 45.48           H
ATOM   4648  C   ARG A 142      14.892 -11.810   3.211  1.00 45.48           C
ATOM   4649  O   ARG A 142      14.471 -12.568   4.083  1.00 45.48           O
ATOM   4650  CB  ARG A 142      13.476 -12.521   1.253  1.00 45.48           C
ATOM   4651 1HB  ARG A 142      13.220 -13.510   1.630  1.00 45.48           H
ATOM   4652 2HB  ARG A 142      12.762 -11.796   1.644  1.00 45.48           H
ATOM   4653  CG  ARG A 142      13.379 -12.530  -0.260  1.00 45.48           C
ATOM   4654 1HG  ARG A 142      14.175 -13.152  -0.665  1.00 45.48           H
ATOM   4655 2HG  ARG A 142      12.430 -12.964  -0.541  1.00 45.48           H
ATOM   4656  CD  ARG A 142      13.462 -11.147  -0.891  1.00 45.48           C
ATOM   4657 1HD  ARG A 142      12.459 -10.721  -0.936  1.00 45.48           H
ATOM   4658 2HD  ARG A 142      14.082 -10.491  -0.287  1.00 45.48           H
ATOM   4659  NE  ARG A 142      14.024 -11.233  -2.244  1.00 45.48           N
ATOM   4660  HE  ARG A 142      13.385 -11.468  -2.991  1.00 45.48           H
ATOM   4661  CZ  ARG A 142      15.288 -11.045  -2.595  1.00 45.48           C
ATOM   4662  NH1 ARG A 142      15.585 -11.161  -3.852  1.00 45.48           N
ATOM   4663 1HH1 ARG A 142      14.847 -11.359  -4.519  1.00 45.48           H
ATOM   4664 2HH1 ARG A 142      16.544 -11.055  -4.165  1.00 45.48           H
ATOM   4665  NH2 ARG A 142      16.248 -10.693  -1.779  1.00 45.48           N
ATOM   4666 1HH2 ARG A 142      16.061 -10.564  -0.796  1.00 45.48           H
ATOM   4667 2HH2 ARG A 142      17.171 -10.524  -2.143  1.00 45.48           H
ATOM   4668  N   VAL A 143      15.418 -10.623   3.438  1.00 25.21           N
ATOM   4669  H   VAL A 143      15.755 -10.086   2.645  1.00 25.21           H
ATOM   4670  CA  VAL A 143      15.544 -10.009   4.750  1.00 25.21           C
ATOM   4671  HA  VAL A 143      14.974 -10.553   5.501  1.00 25.21           H
ATOM   4672  C   VAL A 143      14.956  -8.632   4.509  1.00 25.21           C
ATOM   4673  O   VAL A 143      15.256  -8.030   3.486  1.00 25.21           O
ATOM   4674  CB  VAL A 143      17.041  -9.907   5.163  1.00 25.21           C
ATOM   4675  HB  VAL A 143      17.574  -9.352   4.391  1.00 25.21           H
ATOM   4676  CG1 VAL A 143      17.215  -9.161   6.497  1.00 25.21           C
ATOM   4677 1HG1 VAL A 143      18.272  -9.118   6.754  1.00 25.21           H
ATOM   4678 2HG1 VAL A 143      16.664  -9.670   7.289  1.00 25.21           H
ATOM   4679 3HG1 VAL A 143      16.846  -8.139   6.400  1.00 25.21           H
ATOM   4680  CG2 VAL A 143      17.669 -11.305   5.261  1.00 25.21           C
ATOM   4681 1HG2 VAL A 143      18.714 -11.213   5.545  1.00 25.21           H
ATOM   4682 2HG2 VAL A 143      17.634 -11.799   4.288  1.00 25.21           H
ATOM   4683 3HG2 VAL A 143      17.134 -11.913   5.991  1.00 25.21           H
ATOM   4684  N   LEU A 144      14.123  -8.138   5.408  1.00 20.12           N
ATOM   4685  H   LEU A 144      13.871  -8.692   6.214  1.00 20.12           H
ATOM   4686  CA  LEU A 144      13.606  -6.774   5.309  1.00 20.12           C
ATOM   4687  HA  LEU A 144      14.012  -6.270   4.432  1.00 20.12           H
ATOM   4688  C   LEU A 144      14.110  -6.064   6.554  1.00 20.12           C
ATOM   4689  O   LEU A 144      14.544  -6.728   7.505  1.00 20.12           O
ATOM   4690  CB  LEU A 144      12.074  -6.759   5.234  1.00 20.12           C
ATOM   4691 1HB  LEU A 144      11.685  -7.218   6.143  1.00 20.12           H
ATOM   4692 2HB  LEU A 144      11.751  -5.718   5.223  1.00 20.12           H
ATOM   4693  CG  LEU A 144      11.422  -7.462   4.029  1.00 20.12           C
ATOM   4694  HG  LEU A 144      11.692  -8.518   4.054  1.00 20.12           H
ATOM   4695  CD1 LEU A 144       9.906  -7.356   4.142  1.00 20.12           C
ATOM   4696 1HD1 LEU A 144       9.435  -7.929   3.340  1.00 20.12           H
ATOM   4697 2HD1 LEU A 144       9.593  -6.314   4.053  1.00 20.12           H
ATOM   4698 3HD1 LEU A 144       9.570  -7.747   5.102  1.00 20.12           H
ATOM   4699  CD2 LEU A 144      11.867  -6.887   2.683  1.00 20.12           C
ATOM   4700 1HD2 LEU A 144      11.294  -7.345   1.875  1.00 20.12           H
ATOM   4701 2HD2 LEU A 144      12.924  -7.092   2.519  1.00 20.12           H
ATOM   4702 3HD2 LEU A 144      11.702  -5.813   2.671  1.00 20.12           H
ATOM   4703  N   PHE A 145      14.062  -4.745   6.577  1.00 20.60           N
ATOM   4704  H   PHE A 145      13.663  -4.236   5.789  1.00 20.60           H
ATOM   4705  CA  PHE A 145      14.513  -3.987   7.740  1.00 20.60           C
ATOM   4706  HA  PHE A 145      15.058  -4.637   8.420  1.00 20.60           H
ATOM   4707  C   PHE A 145      13.263  -3.506   8.468  1.00 20.60           C
ATOM   4708  O   PHE A 145      12.204  -3.363   7.860  1.00 20.60           O
ATOM   4709  CB  PHE A 145      15.453  -2.856   7.306  1.00 20.60           C
ATOM   4710 1HB  PHE A 145      14.903  -2.176   6.656  1.00 20.60           H
ATOM   4711 2HB  PHE A 145      15.771  -2.308   8.188  1.00 20.60           H
ATOM   4712  CG  PHE A 145      16.690  -3.335   6.568  1.00 20.60           C
ATOM   4713  CD1 PHE A 145      17.195  -2.580   5.495  1.00 20.60           C
ATOM   4714  HD1 PHE A 145      16.714  -1.651   5.221  1.00 20.60           H
ATOM   4715  CD2 PHE A 145      17.348  -4.536   6.919  1.00 20.60           C
ATOM   4716  HD2 PHE A 145      17.003  -5.123   7.757  1.00 20.60           H
ATOM   4717  CE1 PHE A 145      18.312  -3.031   4.744  1.00 20.60           C
ATOM   4718  HE1 PHE A 145      18.666  -2.452   3.903  1.00 20.60           H
ATOM   4719  CE2 PHE A 145      18.459  -5.004   6.168  1.00 20.60           C
ATOM   4720  HE2 PHE A 145      18.930  -5.941   6.425  1.00 20.60           H
ATOM   4721  CZ  PHE A 145      18.936  -4.253   5.075  1.00 20.60           C
ATOM   4722  HZ  PHE A 145      19.767  -4.615   4.487  1.00 20.60           H
ATOM   4723  N   SER A 146      13.358  -3.328   9.776  1.00-22.90           N
ATOM   4724  H   SER A 146      14.262  -3.424  10.229  1.00-22.90           H
ATOM   4725  CA  SER A 146      12.193  -2.966  10.580  1.00-22.90           C
ATOM   4726  HA  SER A 146      11.356  -3.613  10.317  1.00-22.90           H
ATOM   4727  C   SER A 146      11.828  -1.524  10.280  1.00-22.90           C
ATOM   4728  O   SER A 146      12.668  -0.758   9.817  1.00-22.90           O
ATOM   4729  CB  SER A 146      12.488  -3.101  12.073  1.00-22.90           C
ATOM   4730 1HB  SER A 146      11.576  -2.908  12.637  1.00-22.90           H
ATOM   4731 2HB  SER A 146      12.822  -4.118  12.279  1.00-22.90           H
ATOM   4732  OG  SER A 146      13.489  -2.182  12.479  1.00-22.90           O
ATOM   4733  HG  SER A 146      14.195  -2.684  12.916  1.00-22.90           H
ATOM   4734  N   GLN A 147      10.608  -1.119  10.594  1.00 -6.64           N
ATOM   4735  H   GLN A 147       9.937  -1.788  10.963  1.00 -6.64           H
ATOM   4736  CA  GLN A 147      10.177   0.254  10.353  1.00 -6.64           C
ATOM   4737  HA  GLN A 147      10.261   0.448   9.283  1.00 -6.64           H
ATOM   4738  C   GLN A 147      11.056   1.270  11.079  1.00 -6.64           C
ATOM   4739  O   GLN A 147      11.317   2.344  10.556  1.00 -6.64           O
ATOM   4740  CB  GLN A 147       8.709   0.408  10.757  1.00 -6.64           C
ATOM   4741 1HB  GLN A 147       8.156  -0.422  10.320  1.00 -6.64           H
ATOM   4742 2HB  GLN A 147       8.632   0.344  11.842  1.00 -6.64           H
ATOM   4743  CG  GLN A 147       8.065   1.707  10.288  1.00 -6.64           C
ATOM   4744 1HG  GLN A 147       7.024   1.724  10.609  1.00 -6.64           H
ATOM   4745 2HG  GLN A 147       8.583   2.549  10.744  1.00 -6.64           H
ATOM   4746  CD  GLN A 147       8.118   1.859   8.782  1.00 -6.64           C
ATOM   4747  OE1 GLN A 147       7.655   1.007   8.035  1.00 -6.64           O
ATOM   4748  NE2 GLN A 147       8.713   2.924   8.322  1.00 -6.64           N
ATOM   4749 1HE2 GLN A 147       8.724   3.066   7.319  1.00 -6.64           H
ATOM   4750 2HE2 GLN A 147       9.132   3.586   8.950  1.00 -6.64           H
ATOM   4751  N   ALA A 148      11.580   0.918  12.246  1.00-12.26           N
ATOM   4752  H   ALA A 148      11.327   0.032  12.658  1.00-12.26           H
ATOM   4753  CA  ALA A 148      12.530   1.788  12.938  1.00-12.26           C
ATOM   4754  HA  ALA A 148      12.052   2.756  13.103  1.00-12.26           H
ATOM   4755  C   ALA A 148      13.810   2.027  12.122  1.00-12.26           C
ATOM   4756  O   ALA A 148      14.368   3.125  12.132  1.00-12.26           O
ATOM   4757  CB  ALA A 148      12.881   1.178  14.294  1.00-12.26           C
ATOM   4758 1HB  ALA A 148      11.975   1.080  14.889  1.00-12.26           H
ATOM   4759 2HB  ALA A 148      13.585   1.830  14.814  1.00-12.26           H
ATOM   4760 3HB  ALA A 148      13.337   0.194  14.159  1.00-12.26           H
ATOM   4761  N   GLN A 149      14.280   1.003  11.424  1.00-17.65           N
ATOM   4762  H   GLN A 149      13.771   0.126  11.414  1.00-17.65           H
ATOM   4763  CA  GLN A 149      15.489   1.120  10.614  1.00-17.65           C
ATOM   4764  HA  GLN A 149      16.232   1.701  11.159  1.00-17.65           H
ATOM   4765  C   GLN A 149      15.164   1.854   9.316  1.00-17.65           C
ATOM   4766  O   GLN A 149      15.917   2.730   8.909  1.00-17.65           O
ATOM   4767  CB  GLN A 149      16.056  -0.266  10.284  1.00-17.65           C
ATOM   4768 1HB  GLN A 149      15.261  -0.851   9.828  1.00-17.65           H
ATOM   4769 2HB  GLN A 149      16.858  -0.156   9.554  1.00-17.65           H
ATOM   4770  CG  GLN A 149      16.601  -1.041  11.482  1.00-17.65           C
ATOM   4771 1HG  GLN A 149      17.500  -0.550  11.851  1.00-17.65           H
ATOM   4772 2HG  GLN A 149      15.858  -1.041  12.277  1.00-17.65           H
ATOM   4773  CD  GLN A 149      16.918  -2.486  11.137  1.00-17.65           C
ATOM   4774  OE1 GLN A 149      16.064  -3.232  10.679  1.00-17.65           O
ATOM   4775  NE2 GLN A 149      18.123  -2.908  11.374  1.00-17.65           N
ATOM   4776 1HE2 GLN A 149      18.351  -3.857  11.142  1.00-17.65           H
ATOM   4777 2HE2 GLN A 149      18.815  -2.305  11.803  1.00-17.65           H
ATOM   4778  N   VAL A 150      14.038   1.528   8.694  1.00  2.46           N
ATOM   4779  H   VAL A 150      13.455   0.785   9.072  1.00  2.46           H
ATOM   4780  CA  VAL A 150      13.610   2.183   7.453  1.00  2.46           C
ATOM   4781  HA  VAL A 150      14.395   2.077   6.705  1.00  2.46           H
ATOM   4782  C   VAL A 150      13.403   3.673   7.707  1.00  2.46           C
ATOM   4783  O   VAL A 150      13.882   4.509   6.949  1.00  2.46           O
ATOM   4784  CB  VAL A 150      12.300   1.538   6.895  1.00  2.46           C
ATOM   4785  HB  VAL A 150      11.541   1.570   7.675  1.00  2.46           H
ATOM   4786  CG1 VAL A 150      11.761   2.288   5.667  1.00  2.46           C
ATOM   4787 1HG1 VAL A 150      10.868   1.787   5.290  1.00  2.46           H
ATOM   4788 2HG1 VAL A 150      12.513   2.314   4.876  1.00  2.46           H
ATOM   4789 3HG1 VAL A 150      11.489   3.309   5.933  1.00  2.46           H
ATOM   4790  CG2 VAL A 150      12.546   0.068   6.510  1.00  2.46           C
ATOM   4791 1HG2 VAL A 150      11.611  -0.378   6.165  1.00  2.46           H
ATOM   4792 2HG2 VAL A 150      12.894  -0.504   7.365  1.00  2.46           H
ATOM   4793 3HG2 VAL A 150      13.288   0.005   5.712  1.00  2.46           H
ATOM   4794  N   TYR A 151      12.743   4.029   8.800  1.00 -1.17           N
ATOM   4795  H   TYR A 151      12.347   3.323   9.413  1.00 -1.17           H
ATOM   4796  CA  TYR A 151      12.551   5.439   9.117  1.00 -1.17           C
ATOM   4797  HA  TYR A 151      12.062   5.919   8.269  1.00 -1.17           H
ATOM   4798  C   TYR A 151      13.879   6.143   9.360  1.00 -1.17           C
ATOM   4799  O   TYR A 151      14.065   7.267   8.931  1.00 -1.17           O
ATOM   4800  CB  TYR A 151      11.660   5.631  10.345  1.00 -1.17           C
ATOM   4801 1HB  TYR A 151      10.769   5.013  10.238  1.00 -1.17           H
ATOM   4802 2HB  TYR A 151      12.200   5.325  11.240  1.00 -1.17           H
ATOM   4803  CG  TYR A 151      11.237   7.078  10.477  1.00 -1.17           C
ATOM   4804  CD1 TYR A 151      10.134   7.571   9.748  1.00 -1.17           C
ATOM   4805  HD1 TYR A 151       9.552   6.901   9.129  1.00 -1.17           H
ATOM   4806  CD2 TYR A 151      11.973   7.981  11.274  1.00 -1.17           C
ATOM   4807  HD2 TYR A 151      12.817   7.624  11.848  1.00 -1.17           H
ATOM   4808  CE1 TYR A 151       9.785   8.946   9.797  1.00 -1.17           C
ATOM   4809  HE1 TYR A 151       8.943   9.316   9.230  1.00 -1.17           H
ATOM   4810  CE2 TYR A 151      11.637   9.362  11.307  1.00 -1.17           C
ATOM   4811  HE2 TYR A 151      12.226  10.050  11.891  1.00 -1.17           H
ATOM   4812  CZ  TYR A 151      10.545   9.825  10.567  1.00 -1.17           C
ATOM   4813  OH  TYR A 151      10.230  11.158  10.591  1.00 -1.17           O
ATOM   4814  HH  TYR A 151      10.856  11.669  11.112  1.00 -1.17           H
ATOM   4815  N   GLU A 152      14.830   5.508  10.027  1.00 -1.53           N
ATOM   4816  H   GLU A 152      14.667   4.576  10.389  1.00 -1.53           H
ATOM   4817  CA  GLU A 152      16.120   6.158  10.258  1.00 -1.53           C
ATOM   4818  HA  GLU A 152      15.932   7.137  10.697  1.00 -1.53           H
ATOM   4819  C   GLU A 152      16.891   6.355   8.945  1.00 -1.53           C
ATOM   4820  O   GLU A 152      17.575   7.364   8.746  1.00 -1.53           O
ATOM   4821  CB  GLU A 152      16.931   5.330  11.255  1.00 -1.53           C
ATOM   4822 1HB  GLU A 152      16.262   5.021  12.052  1.00 -1.53           H
ATOM   4823 2HB  GLU A 152      17.281   4.434  10.752  1.00 -1.53           H
ATOM   4824  CG  GLU A 152      18.120   6.050  11.886  1.00 -1.53           C
ATOM   4825 1HG  GLU A 152      18.726   5.314  12.418  1.00 -1.53           H
ATOM   4826 2HG  GLU A 152      18.732   6.488  11.098  1.00 -1.53           H
ATOM   4827  CD  GLU A 152      17.711   7.150  12.867  1.00 -1.53           C
ATOM   4828  OE1 GLU A 152      16.595   7.125  13.442  1.00 -1.53           O
ATOM   4829  OE2 GLU A 152      18.530   8.062  13.107  1.00 -1.53           O
ATOM   4830  N   LEU A 153      16.737   5.420   8.016  1.00-25.40           N
ATOM   4831  H   LEU A 153      16.187   4.591   8.223  1.00-25.40           H
ATOM   4832  CA  LEU A 153      17.321   5.560   6.684  1.00-25.40           C
ATOM   4833  HA  LEU A 153      18.378   5.807   6.784  1.00-25.40           H
ATOM   4834  C   LEU A 153      16.644   6.709   5.930  1.00-25.40           C
ATOM   4835  O   LEU A 153      17.334   7.526   5.330  1.00-25.40           O
ATOM   4836  CB  LEU A 153      17.190   4.243   5.911  1.00-25.40           C
ATOM   4837 1HB  LEU A 153      16.169   3.885   6.023  1.00-25.40           H
ATOM   4838 2HB  LEU A 153      17.350   4.454   4.858  1.00-25.40           H
ATOM   4839  CG  LEU A 153      18.151   3.111   6.303  1.00-25.40           C
ATOM   4840  HG  LEU A 153      18.352   3.182   7.370  1.00-25.40           H
ATOM   4841  CD1 LEU A 153      17.559   1.733   6.031  1.00-25.40           C
ATOM   4842 1HD1 LEU A 153      18.264   0.962   6.336  1.00-25.40           H
ATOM   4843 2HD1 LEU A 153      17.334   1.623   4.972  1.00-25.40           H
ATOM   4844 3HD1 LEU A 153      16.640   1.613   6.603  1.00-25.40           H
ATOM   4845  CD2 LEU A 153      19.474   3.248   5.542  1.00-25.40           C
ATOM   4846 1HD2 LEU A 153      20.161   2.463   5.857  1.00-25.40           H
ATOM   4847 2HD2 LEU A 153      19.916   4.219   5.744  1.00-25.40           H
ATOM   4848 3HD2 LEU A 153      19.297   3.152   4.471  1.00-25.40           H
ATOM   4849  N   GLU A 154      15.324   6.837   6.015  1.00-21.56           N
ATOM   4850  H   GLU A 154      14.788   6.123   6.506  1.00-21.56           H
ATOM   4851  CA  GLU A 154      14.607   7.971   5.410  1.00-21.56           C
ATOM   4852  HA  GLU A 154      14.840   8.025   4.347  1.00-21.56           H
ATOM   4853  C   GLU A 154      14.998   9.296   6.045  1.00-21.56           C
ATOM   4854  O   GLU A 154      15.163  10.306   5.365  1.00-21.56           O
ATOM   4855  CB  GLU A 154      13.090   7.853   5.599  1.00-21.56           C
ATOM   4856 1HB  GLU A 154      12.885   7.602   6.638  1.00-21.56           H
ATOM   4857 2HB  GLU A 154      12.649   8.830   5.401  1.00-21.56           H
ATOM   4858  CG  GLU A 154      12.399   6.848   4.714  1.00-21.56           C
ATOM   4859 1HG  GLU A 154      12.795   5.854   4.921  1.00-21.56           H
ATOM   4860 2HG  GLU A 154      11.333   6.853   4.945  1.00-21.56           H
ATOM   4861  CD  GLU A 154      12.588   7.161   3.244  1.00-21.56           C
ATOM   4862  OE1 GLU A 154      12.392   8.312   2.796  1.00-21.56           O
ATOM   4863  OE2 GLU A 154      12.934   6.228   2.502  1.00-21.56           O
ATOM   4864  N   ARG A 155      15.172   9.284   7.358  1.00-10.59           N
ATOM   4865  H   ARG A 155      15.026   8.406   7.855  1.00-10.59           H
ATOM   4866  CA  ARG A 155      15.528  10.474   8.130  1.00-10.59           C
ATOM   4867  HA  ARG A 155      14.752  11.229   8.011  1.00-10.59           H
ATOM   4868  C   ARG A 155      16.830  11.041   7.606  1.00-10.59           C
ATOM   4869  O   ARG A 155      16.969  12.257   7.499  1.00-10.59           O
ATOM   4870  CB  ARG A 155      15.658  10.076   9.603  1.00-10.59           C
ATOM   4871 1HB  ARG A 155      14.744   9.563   9.899  1.00-10.59           H
ATOM   4872 2HB  ARG A 155      16.480   9.371   9.686  1.00-10.59           H
ATOM   4873  CG  ARG A 155      15.912  11.181  10.604  1.00-10.59           C
ATOM   4874 1HG  ARG A 155      16.796  11.752  10.321  1.00-10.59           H
ATOM   4875 2HG  ARG A 155      15.044  11.838  10.659  1.00-10.59           H
ATOM   4876  CD  ARG A 155      16.150  10.511  11.948  1.00-10.59           C
ATOM   4877 1HD  ARG A 155      15.307   9.852  12.164  1.00-10.59           H
ATOM   4878 2HD  ARG A 155      17.055   9.905  11.882  1.00-10.59           H
ATOM   4879  NE  ARG A 155      16.294  11.466  13.052  1.00-10.59           N
ATOM   4880  HE  ARG A 155      16.223  12.451  12.828  1.00-10.59           H
ATOM   4881  CZ  ARG A 155      16.496  11.156  14.324  1.00-10.59           C
ATOM   4882  NH1 ARG A 155      16.403  12.099  15.209  1.00-10.59           N
ATOM   4883 1HH1 ARG A 155      16.201  13.042  14.921  1.00-10.59           H
ATOM   4884 2HH1 ARG A 155      16.522  11.877  16.192  1.00-10.59           H
ATOM   4885  NH2 ARG A 155      16.764   9.953  14.756  1.00-10.59           N
ATOM   4886 1HH2 ARG A 155      16.917   9.200  14.092  1.00-10.59           H
ATOM   4887 2HH2 ARG A 155      16.841   9.782  15.745  1.00-10.59           H
ATOM   4888  N   ARG A 156      17.756  10.167   7.232  1.00 11.16           N
ATOM   4889  H   ARG A 156      17.589   9.176   7.378  1.00 11.16           H
ATOM   4890  CA  ARG A 156      18.998  10.611   6.603  1.00 11.16           C
ATOM   4891  HA  ARG A 156      19.300  11.547   7.074  1.00 11.16           H
ATOM   4892  C   ARG A 156      18.854  10.897   5.115  1.00 11.16           C
ATOM   4893  O   ARG A 156      19.398  11.893   4.660  1.00 11.16           O
ATOM   4894  CB  ARG A 156      20.116   9.593   6.824  1.00 11.16           C
ATOM   4895 1HB  ARG A 156      19.816   8.623   6.426  1.00 11.16           H
ATOM   4896 2HB  ARG A 156      20.996   9.935   6.278  1.00 11.16           H
ATOM   4897  CG  ARG A 156      20.484   9.446   8.293  1.00 11.16           C
ATOM   4898 1HG  ARG A 156      20.042  10.263   8.862  1.00 11.16           H
ATOM   4899 2HG  ARG A 156      20.097   8.499   8.672  1.00 11.16           H
ATOM   4900  CD  ARG A 156      21.989   9.498   8.475  1.00 11.16           C
ATOM   4901 1HD  ARG A 156      22.451   8.723   7.866  1.00 11.16           H
ATOM   4902 2HD  ARG A 156      22.354  10.469   8.138  1.00 11.16           H
ATOM   4903  NE  ARG A 156      22.366   9.304   9.880  1.00 11.16           N
ATOM   4904  HE  ARG A 156      21.614   9.203  10.553  1.00 11.16           H
ATOM   4905  CZ  ARG A 156      23.598   9.259  10.363  1.00 11.16           C
ATOM   4906  NH1 ARG A 156      23.752   9.025  11.631  1.00 11.16           N
ATOM   4907 1HH1 ARG A 156      22.927   8.880  12.203  1.00 11.16           H
ATOM   4908 2HH1 ARG A 156      24.671   9.019  12.040  1.00 11.16           H
ATOM   4909  NH2 ARG A 156      24.672   9.444   9.648  1.00 11.16           N
ATOM   4910 1HH2 ARG A 156      24.589   9.694   8.668  1.00 11.16           H
ATOM   4911 2HH2 ARG A 156      25.581   9.398  10.087  1.00 11.16           H
ATOM   4912  N   PHE A 157      18.122  10.078   4.374  1.00 -6.74           N
ATOM   4913  H   PHE A 157      17.682   9.271   4.811  1.00 -6.74           H
ATOM   4914  CA  PHE A 157      17.961  10.247   2.925  1.00 -6.74           C
ATOM   4915  HA  PHE A 157      18.944  10.210   2.457  1.00 -6.74           H
ATOM   4916  C   PHE A 157      17.299  11.565   2.544  1.00 -6.74           C
ATOM   4917  O   PHE A 157      17.719  12.253   1.616  1.00 -6.74           O
ATOM   4918  CB  PHE A 157      17.115   9.102   2.369  1.00 -6.74           C
ATOM   4919 1HB  PHE A 157      17.545   8.171   2.720  1.00 -6.74           H
ATOM   4920 2HB  PHE A 157      16.102   9.181   2.763  1.00 -6.74           H
ATOM   4921  CG  PHE A 157      17.053   9.065   0.863  1.00 -6.74           C
ATOM   4922  CD1 PHE A 157      18.079   8.450   0.125  1.00 -6.74           C
ATOM   4923  HD1 PHE A 157      18.901   7.982   0.640  1.00 -6.74           H
ATOM   4924  CD2 PHE A 157      15.966   9.633   0.175  1.00 -6.74           C
ATOM   4925  HD2 PHE A 157      15.159  10.094   0.727  1.00 -6.74           H
ATOM   4926  CE1 PHE A 157      18.046   8.421  -1.288  1.00 -6.74           C
ATOM   4927  HE1 PHE A 157      18.849   7.951  -1.835  1.00 -6.74           H
ATOM   4928  CE2 PHE A 157      15.911   9.607  -1.244  1.00 -6.74           C
ATOM   4929  HE2 PHE A 157      15.066  10.038  -1.761  1.00 -6.74           H
ATOM   4930  CZ  PHE A 157      16.957   9.000  -1.977  1.00 -6.74           C
ATOM   4931  HZ  PHE A 157      16.918   8.970  -3.057  1.00 -6.74           H
ATOM   4932  N   LYS A 158      16.285  11.953   3.308  1.00 -0.91           N
ATOM   4933  H   LYS A 158      15.967  11.347   4.064  1.00 -0.91           H
ATOM   4934  CA  LYS A 158      15.584  13.215   3.073  1.00 -0.91           C
ATOM   4935  HA  LYS A 158      15.342  13.281   2.011  1.00 -0.91           H
ATOM   4936  C   LYS A 158      16.461  14.421   3.407  1.00 -0.91           C
ATOM   4937  O   LYS A 158      16.134  15.540   3.018  1.00 -0.91           O
ATOM   4938  CB  LYS A 158      14.270  13.247   3.870  1.00 -0.91           C
ATOM   4939 1HB  LYS A 158      14.494  13.068   4.923  1.00 -0.91           H
ATOM   4940 2HB  LYS A 158      13.829  14.239   3.776  1.00 -0.91           H
ATOM   4941  CG  LYS A 158      13.236  12.212   3.394  1.00 -0.91           C
ATOM   4942 1HG  LYS A 158      13.023  12.393   2.341  1.00 -0.91           H
ATOM   4943 2HG  LYS A 158      13.649  11.210   3.492  1.00 -0.91           H
ATOM   4944  CD  LYS A 158      11.923  12.283   4.182  1.00 -0.91           C
ATOM   4945 1HD  LYS A 158      12.123  12.106   5.240  1.00 -0.91           H
ATOM   4946 2HD  LYS A 158      11.489  13.275   4.055  1.00 -0.91           H
ATOM   4947  CE  LYS A 158      10.933  11.232   3.668  1.00 -0.91           C
ATOM   4948 1HE  LYS A 158      10.846  11.356   2.588  1.00 -0.91           H
ATOM   4949 2HE  LYS A 158      11.348  10.239   3.855  1.00 -0.91           H
ATOM   4950  NZ  LYS A 158       9.548  11.303   4.257  1.00 -0.91           N
ATOM   4951 1HZ  LYS A 158       8.922  10.672   3.769  1.00 -0.91           H
ATOM   4952 2HZ  LYS A 158       9.183  12.244   4.165  1.00 -0.91           H
ATOM   4953 3HZ  LYS A 158       9.555  11.047   5.238  1.00 -0.91           H
ATOM   4954  N   GLN A 159      17.584  14.212   4.082  1.00 -4.55           N
ATOM   4955  H   GLN A 159      17.801  13.280   4.405  1.00 -4.55           H
ATOM   4956  CA  GLN A 159      18.560  15.280   4.306  1.00 -4.55           C
ATOM   4957  HA  GLN A 159      18.057  16.246   4.267  1.00 -4.55           H
ATOM   4958  C   GLN A 159      19.639  15.256   3.222  1.00 -4.55           C
ATOM   4959  O   GLN A 159      19.923  16.283   2.606  1.00 -4.55           O
ATOM   4960  CB  GLN A 159      19.225  15.125   5.677  1.00 -4.55           C
ATOM   4961 1HB  GLN A 159      19.693  14.147   5.722  1.00 -4.55           H
ATOM   4962 2HB  GLN A 159      20.003  15.880   5.779  1.00 -4.55           H
ATOM   4963  CG  GLN A 159      18.260  15.258   6.845  1.00 -4.55           C
ATOM   4964 1HG  GLN A 159      17.862  16.271   6.865  1.00 -4.55           H
ATOM   4965 2HG  GLN A 159      17.431  14.572   6.705  1.00 -4.55           H
ATOM   4966  CD  GLN A 159      18.910  14.957   8.181  1.00 -4.55           C
ATOM   4967  OE1 GLN A 159      19.724  14.047   8.314  1.00 -4.55           O
ATOM   4968  NE2 GLN A 159      18.571  15.724   9.181  1.00 -4.55           N
ATOM   4969 1HE2 GLN A 159      19.007  15.582  10.075  1.00 -4.55           H
ATOM   4970 2HE2 GLN A 159      17.870  16.436   9.054  1.00 -4.55           H
ATOM   4971  N   GLN A 160      20.238  14.096   2.986  1.00  2.63           N
ATOM   4972  H   GLN A 160      19.956  13.271   3.513  1.00  2.63           H
ATOM   4973  CA  GLN A 160      21.278  13.905   1.974  1.00  2.63           C
ATOM   4974  HA  GLN A 160      21.254  14.708   1.239  1.00  2.63           H
ATOM   4975  C   GLN A 160      20.953  12.581   1.300  1.00  2.63           C
ATOM   4976  O   GLN A 160      20.880  11.552   1.961  1.00  2.63           O
ATOM   4977  CB  GLN A 160      22.676  13.808   2.603  1.00  2.63           C
ATOM   4978 1HB  GLN A 160      22.652  13.028   3.364  1.00  2.63           H
ATOM   4979 2HB  GLN A 160      23.382  13.503   1.831  1.00  2.63           H
ATOM   4980  CG  GLN A 160      23.202  15.087   3.252  1.00  2.63           C
ATOM   4981 1HG  GLN A 160      22.486  15.433   3.996  1.00  2.63           H
ATOM   4982 2HG  GLN A 160      24.137  14.858   3.761  1.00  2.63           H
ATOM   4983  CD  GLN A 160      23.472  16.206   2.264  1.00  2.63           C
ATOM   4984  OE1 GLN A 160      24.266  16.071   1.337  1.00  2.63           O
ATOM   4985  NE2 GLN A 160      22.841  17.329   2.468  1.00  2.63           N
ATOM   4986 1HE2 GLN A 160      23.033  18.113   1.865  1.00  2.63           H
ATOM   4987 2HE2 GLN A 160      22.156  17.407   3.202  1.00  2.63           H
ATOM   4988  N   ARG A 161      20.759  12.599  -0.008  1.00  0.82           N
ATOM   4989  H   ARG A 161      20.885  13.474  -0.517  1.00  0.82           H
ATOM   4990  CA  ARG A 161      20.317  11.416  -0.754  1.00  0.82           C
ATOM   4991  HA  ARG A 161      19.577  10.879  -0.157  1.00  0.82           H
ATOM   4992  C   ARG A 161      21.443  10.439  -1.076  1.00  0.82           C
ATOM   4993  O   ARG A 161      21.262   9.539  -1.884  1.00  0.82           O
ATOM   4994  CB  ARG A 161      19.651  11.873  -2.057  1.00  0.82           C
ATOM   4995 1HB  ARG A 161      20.362  12.483  -2.614  1.00  0.82           H
ATOM   4996 2HB  ARG A 161      19.403  10.998  -2.658  1.00  0.82           H
ATOM   4997  CG  ARG A 161      18.367  12.669  -1.858  1.00  0.82           C
ATOM   4998 1HG  ARG A 161      17.613  12.022  -1.410  1.00  0.82           H
ATOM   4999 2HG  ARG A 161      18.545  13.518  -1.198  1.00  0.82           H
ATOM   5000  CD  ARG A 161      17.866  13.179  -3.201  1.00  0.82           C
ATOM   5001 1HD  ARG A 161      18.593  13.878  -3.614  1.00  0.82           H
ATOM   5002 2HD  ARG A 161      17.778  12.329  -3.880  1.00  0.82           H
ATOM   5003  NE  ARG A 161      16.551  13.825  -3.106  1.00  0.82           N
ATOM   5004  HE  ARG A 161      15.744  13.243  -3.313  1.00  0.82           H
ATOM   5005  CZ  ARG A 161      16.284  15.085  -2.799  1.00  0.82           C
ATOM   5006  NH1 ARG A 161      15.040  15.459  -2.822  1.00  0.82           N
ATOM   5007 1HH1 ARG A 161      14.321  14.793  -3.072  1.00  0.82           H
ATOM   5008 2HH1 ARG A 161      14.795  16.409  -2.603  1.00  0.82           H
ATOM   5009  NH2 ARG A 161      17.185  15.991  -2.522  1.00  0.82           N
ATOM   5010 1HH2 ARG A 161      18.163  15.763  -2.595  1.00  0.82           H
ATOM   5011 2HH2 ARG A 161      16.885  16.908  -2.225  1.00  0.82           H
[truncated: 3,354,813 more chars]
