# Supplementary material for: NKX2-5 Variant in Two Siblings with Thyroid Hemiagenesis
Source: Int J Mol Sci. 2022 Mar 21;23(6):3414. doi: 10.3390/ijms23063414 (PMC8950672; doi:10.3390/ijms23063414)
Supplement: Supplementary file 1 [file ijms-23-03414-s001.zip › Suppl 9 Modelling data/nkx2-5_variant_7models.pdb]

REMARK YASARA *************************************************************
REMARK YASARA *                                                           *
REMARK YASARA *                     Y  A  S  A  R  A                      *
REMARK YASARA *                                                           *
REMARK YASARA *   Yet Another Scientific Artificial Reality Application   *
REMARK YASARA *                                                           *
REMARK YASARA *            MOLECULE STRUCTURE FILE, PDB FORMAT            *
REMARK YASARA *                                                           *
REMARK YASARA * Just use YASARA every day to make your questions go away! *
REMARK YASARA *                                                           *
REMARK YASARA *                      www.YASARA.org                       *
REMARK YASARA *                                                           *
REMARK YASARA *************************************************************
REMARK YASARA
REMARK YASARA Written on:        Mon Mar 14 10:58:55 2022
REMARK YASARA Number of models: 7
REMARK YASARA Number of atoms:   27051
REMARK YASARA Please address questions or suggestions to: Eliza@yasara.org
REMARK YASARA
REMARK   2 RESOLUTION. 1.60 ANGSTROMS.
REMARK 290 CRYSTALLOGRAPHIC SYMMETRY TRANSFORMATIONS
REMARK 290 THE FOLLOWING TRANSFORMATIONS OPERATE ON THE ATOM/HETATM
REMARK 290 RECORDS IN THIS ENTRY TO PRODUCE CRYSTALLOGRAPHICALLY
REMARK 290 RELATED MOLECULES.
REMARK 290   SMTRY1   1  1.000000  0.000000  0.000000        0.00000
REMARK 290   SMTRY2   1  0.000000  1.000000  0.000000        0.00000
REMARK 290   SMTRY3   1  0.000000  0.000000  1.000000        0.00000
REMARK 290   SMTRY1   2 -1.000000  0.000000  0.000000        0.00000
REMARK 290   SMTRY2   2  0.000000  1.000000  0.000000       30.71850
REMARK 290   SMTRY3   2  0.000000  0.000000 -1.000000        0.00000
COMPND    MOL_ID: 1;
COMPND   2 MOLECULE: DNA (5'-D(*TP*AP*AP*TP*CP*CP*TP*AP*AP*TP*CP*C)-3');
COMPND   3 CHAIN: A;
COMPND   4 MOL_ID: 2;
COMPND   5 MOLECULE: DNA (5'-D(*GP*GP*AP*TP*TP*AP*GP*GP*AP*TP*TP*A)-3');
COMPND   6 CHAIN: B;
COMPND   7 MOL_ID: 3;
COMPND   8 MOLECULE: SEGMENTATION POLARITY HOMEOBOX PROTEIN ENGRAILED,;
COMPND   9 CHAIN: ;
SEQRES   1 A  209  MET PHE PRO SER PRO ALA LEU THR PRO THR PRO PHE SER 
SEQRES   2 A  209  VAL LYS ASP ILE LEU ASN LEU GLU GLN GLN GLN ARG SER 
SEQRES   3 A  209  LEU ALA ALA ALA GLY GLU LEU SER ALA ARG LEU GLU ALA 
SEQRES   4 A  209  THR LEU ALA PRO SER SER CYS MET LEU ALA ALA PHE LYS 
SEQRES   5 A  209  PRO GLU ALA TYR ALA GLY PRO GLU ALA ALA ALA PRO GLY 
SEQRES   6 A  209  LEU PRO GLU LEU ARG ALA GLU LEU GLY ARG ALA PRO SER 
SEQRES   7 A  209  PRO ALA LYS CYS ALA SER ALA PHE PRO ALA ALA PRO ALA 
SEQRES   8 A  209  PHE TYR PRO ARG ALA TYR SER ASP PRO ASP PRO ALA LYS 
SEQRES   9 A  209  ASP PRO ARG ALA GLU LYS LYS GLU LEU CYS ALA LEU GLN 
SEQRES  10 A  209  LYS ALA VAL GLU LEU GLU LYS THR GLU ALA ASP ASN ALA 
SEQRES  11 A  209  GLU ARG PRO ARG ALA ARG ARG ARG ARG LYS PRO ARG VAL 
SEQRES  12 A  209  LEU PHE SER GLN ALA GLN VAL TYR GLU LEU GLU ARG ARG 
SEQRES  13 A  209  PHE LYS GLN GLN ARG TYR LEU SER ALA PRO GLU ARG ASP 
SEQRES  14 A  209  GLN LEU ALA SER VAL LEU LYS LEU THR SER THR GLN VAL 
SEQRES  15 A  209  LYS ILE TRP PHE GLN ASN ARG ARG TYR LYS CYS LYS ARG 
SEQRES  16 A  209  GLN ARG GLN ASP GLN THR LEU GLU LEU VAL GLY LEU PRO 
SEQRES  17 A  209  PRO 
SEQRES   1 A   12   DT  DA  DA  DT  DC  DC  DT  DA  DA  DT  DC  DC 
SEQRES   1 B   12   DG  DG  DA  DT  DT  DA  DG  DG  DA  DT  DT  DA 
CRYST1   39.798   61.437   39.976  90.00 106.45  90.00 P 1 21 1      2
ORIGX1      1.000000  0.000000  0.000000        0.00000
ORIGX2      0.000000  1.000000  0.000000        0.00000
ORIGX3      0.000000  0.000000  1.000000        0.00000
SCALE1      0.025127  0.000000  0.007418        0.00000
SCALE2      0.000000  0.016277  0.000000        0.00000
SCALE3      0.000000  0.000000  0.026082        0.00000
MODEL        1
ATOM      1  N   MET A   1      38.439  -8.381  23.952  0.92-48.55           N
ATOM      2 1H   MET A   1      38.506  -8.329  24.959  0.92-48.55           H
ATOM      3 2H   MET A   1      37.925  -7.582  23.604  0.92-48.55           H
ATOM      4 3H   MET A   1      39.369  -8.367  23.554  0.92-48.55           H
ATOM      5  CA  MET A   1      37.751  -9.636  23.555  0.92-48.55           C
ATOM      6  HA  MET A   1      38.326 -10.485  23.920  0.92-48.55           H
ATOM      7  C   MET A   1      37.660  -9.720  22.045  0.92-48.55           C
ATOM      8  O   MET A   1      37.444  -8.708  21.386  0.92-48.55           O
ATOM      9  CB  MET A   1      36.346  -9.686  24.146  0.92-48.55           C
ATOM     10 1HB  MET A   1      35.794  -8.809  23.808  0.92-48.55           H
ATOM     11 2HB  MET A   1      35.847 -10.575  23.768  0.92-48.55           H
ATOM     12  CG  MET A   1      36.323  -9.739  25.665  0.92-48.55           C
ATOM     13 1HG  MET A   1      36.895 -10.608  25.990  0.92-48.55           H
ATOM     14 2HG  MET A   1      36.792  -8.843  26.068  0.92-48.55           H
ATOM     15  SD  MET A   1      34.657  -9.867  26.333  0.92-48.55           S
ATOM     16  CE  MET A   1      34.022  -8.218  26.050  0.92-48.55           C
ATOM     17 1HE  MET A   1      33.058  -8.112  26.541  0.92-48.55           H
ATOM     18 2HE  MET A   1      33.898  -8.044  24.981  0.92-48.55           H
ATOM     19 3HE  MET A   1      34.713  -7.480  26.459  0.92-48.55           H
ATOM     20  N   PHE A   2      37.852 -10.905  21.484  0.92-30.24           N
ATOM     21  H   PHE A   2      37.983 -11.728  22.070  0.92-30.24           H
ATOM     22  CA  PHE A   2      37.863 -11.077  20.033  0.92-30.24           C
ATOM     23  HA  PHE A   2      38.227 -10.160  19.571  0.92-30.24           H
ATOM     24  C   PHE A   2      36.467 -11.400  19.502  0.92-30.24           C
ATOM     25  O   PHE A   2      35.686 -12.078  20.184  0.92-30.24           O
ATOM     26  CB  PHE A   2      38.803 -12.223  19.654  0.92-30.24           C
ATOM     27 1HB  PHE A   2      38.478 -13.129  20.166  0.92-30.24           H
ATOM     28 2HB  PHE A   2      38.733 -12.393  18.580  0.92-30.24           H
ATOM     29  CG  PHE A   2      40.242 -11.959  19.997  0.92-30.24           C
ATOM     30  CD1 PHE A   2      40.799 -12.473  21.179  0.92-30.24           C
ATOM     31  HD1 PHE A   2      40.190 -13.070  21.840  0.92-30.24           H
ATOM     32  CD2 PHE A   2      41.049 -11.194  19.138  0.92-30.24           C
ATOM     33  HD2 PHE A   2      40.631 -10.786  18.228  0.92-30.24           H
ATOM     34  CE1 PHE A   2      42.152 -12.223  21.514  0.92-30.24           C
ATOM     35  HE1 PHE A   2      42.567 -12.620  22.429  0.92-30.24           H
ATOM     36  CE2 PHE A   2      42.409 -10.946  19.449  0.92-30.24           C
ATOM     37  HE2 PHE A   2      43.021 -10.358  18.779  0.92-30.24           H
ATOM     38  CZ  PHE A   2      42.961 -11.462  20.642  0.92-30.24           C
ATOM     39  HZ  PHE A   2      43.995 -11.267  20.889  0.92-30.24           H
ATOM     40  N   PRO A   3      36.145 -10.964  18.271  0.92 -9.65           N
ATOM     41  CA  PRO A   3      34.843 -11.350  17.717  0.92 -9.65           C
ATOM     42  HA  PRO A   3      34.045 -11.182  18.438  0.92 -9.65           H
ATOM     43  C   PRO A   3      34.818 -12.803  17.255  0.92 -9.65           C
ATOM     44  O   PRO A   3      35.846 -13.486  17.224  0.92 -9.65           O
ATOM     45  CB  PRO A   3      34.693 -10.393  16.532  0.92 -9.65           C
ATOM     46 1HB  PRO A   3      34.059 -10.817  15.753  0.92 -9.65           H
ATOM     47 2HB  PRO A   3      34.294  -9.437  16.868  0.92 -9.65           H
ATOM     48  CG  PRO A   3      36.082 -10.228  16.048  0.92 -9.65           C
ATOM     49 1HG  PRO A   3      36.380 -11.100  15.465  0.92 -9.65           H
ATOM     50 2HG  PRO A   3      36.182  -9.320  15.453  0.92 -9.65           H
ATOM     51  CD  PRO A   3      36.900 -10.137  17.308  0.92 -9.65           C
ATOM     52 1HD  PRO A   3      37.901 -10.535  17.142  0.92 -9.65           H
ATOM     53 2HD  PRO A   3      36.946  -9.104  17.658  0.92 -9.65           H
ATOM     54  N   SER A   4      33.649 -13.264  16.844  0.92  9.31           N
ATOM     55  H   SER A   4      32.838 -12.661  16.868  0.92  9.31           H
ATOM     56  CA  SER A   4      33.464 -14.595  16.273  0.92  9.31           C
ATOM     57  HA  SER A   4      34.416 -15.111  16.156  0.92  9.31           H
ATOM     58  C   SER A   4      32.844 -14.358  14.898  0.92  9.31           C
ATOM     59  O   SER A   4      32.489 -13.208  14.600  0.92  9.31           O
ATOM     60  CB  SER A   4      32.558 -15.410  17.188  0.92  9.31           C
ATOM     61 1HB  SER A   4      32.398 -16.398  16.759  0.92  9.31           H
ATOM     62 2HB  SER A   4      33.046 -15.524  18.156  0.92  9.31           H
ATOM     63  OG  SER A   4      31.312 -14.764  17.375  0.92  9.31           O
ATOM     64  HG  SER A   4      30.616 -15.440  17.337  0.92  9.31           H
ATOM     65  N   PRO A   5      32.739 -15.386  14.033  0.92 -6.41           N
ATOM     66  CA  PRO A   5      32.182 -15.055  12.714  0.92 -6.41           C
ATOM     67  HA  PRO A   5      32.827 -14.336  12.215  0.92 -6.41           H
ATOM     68  C   PRO A   5      30.749 -14.533  12.721  0.92 -6.41           C
ATOM     69  O   PRO A   5      29.944 -14.889  13.588  0.92 -6.41           O
ATOM     70  CB  PRO A   5      32.223 -16.396  11.977  0.92 -6.41           C
ATOM     71 1HB  PRO A   5      31.260 -16.901  12.067  0.92 -6.41           H
ATOM     72 2HB  PRO A   5      32.479 -16.247  10.929  0.92 -6.41           H
ATOM     73  CG  PRO A   5      33.270 -17.173  12.666  0.92 -6.41           C
ATOM     74 1HG  PRO A   5      33.133 -18.242  12.503  0.92 -6.41           H
ATOM     75 2HG  PRO A   5      34.255 -16.852  12.328  0.92 -6.41           H
ATOM     76  CD  PRO A   5      33.080 -16.820  14.103  0.92 -6.41           C
ATOM     77 1HD  PRO A   5      32.251 -17.387  14.532  0.92 -6.41           H
ATOM     78 2HD  PRO A   5      33.998 -16.988  14.664  0.92 -6.41           H
ATOM     79  N   ALA A   6      30.435 -13.714  11.729  0.92 14.46           N
ATOM     80  H   ALA A   6      31.143 -13.450  11.055  0.92 14.46           H
ATOM     81  CA  ALA A   6      29.069 -13.272  11.480  0.92 14.46           C
ATOM     82  HA  ALA A   6      28.529 -13.143  12.420  0.92 14.46           H
ATOM     83  C   ALA A   6      28.429 -14.394  10.660  0.92 14.46           C
ATOM     84  O   ALA A   6      29.137 -15.274  10.150  0.92 14.46           O
ATOM     85  CB  ALA A   6      29.076 -11.952  10.696  0.92 14.46           C
ATOM     86 1HB  ALA A   6      29.610 -11.192  11.265  0.92 14.46           H
ATOM     87 2HB  ALA A   6      28.051 -11.617  10.529  0.92 14.46           H
ATOM     88 3HB  ALA A   6      29.567 -12.092   9.732  0.92 14.46           H
ATOM     89  N   LEU A   7      27.117 -14.360  10.491  0.92 -8.08           N
ATOM     90  H   LEU A   7      26.566 -13.610  10.893  0.92 -8.08           H
ATOM     91  CA  LEU A   7      26.461 -15.364   9.659  0.92 -8.08           C
ATOM     92  HA  LEU A   7      26.891 -16.342   9.874  0.92 -8.08           H
ATOM     93  C   LEU A   7      26.732 -15.030   8.195  0.92 -8.08           C
ATOM     94  O   LEU A   7      26.960 -13.872   7.835  0.92 -8.08           O
ATOM     95  CB  LEU A   7      24.952 -15.416   9.924  0.92 -8.08           C
ATOM     96 1HB  LEU A   7      24.526 -14.448   9.660  0.92 -8.08           H
ATOM     97 2HB  LEU A   7      24.528 -16.158   9.249  0.92 -8.08           H
ATOM     98  CG  LEU A   7      24.481 -15.763  11.348  0.92 -8.08           C
ATOM     99  HG  LEU A   7      24.731 -14.929  12.005  0.92 -8.08           H
ATOM    100  CD1 LEU A   7      22.965 -15.933  11.340  0.92 -8.08           C
ATOM    101 1HD1 LEU A   7      22.609 -16.117  12.353  0.92 -8.08           H
ATOM    102 2HD1 LEU A   7      22.676 -16.774  10.707  0.92 -8.08           H
ATOM    103 3HD1 LEU A   7      22.488 -15.028  10.967  0.92 -8.08           H
ATOM    104  CD2 LEU A   7      25.125 -17.027  11.928  0.92 -8.08           C
ATOM    105 1HD2 LEU A   7      24.683 -17.251  12.900  0.92 -8.08           H
ATOM    106 2HD2 LEU A   7      26.194 -16.869  12.071  0.92 -8.08           H
ATOM    107 3HD2 LEU A   7      24.971 -17.871  11.259  0.92 -8.08           H
ATOM    108  N   THR A   8      26.718 -16.043   7.345  0.92 16.66           N
ATOM    109  H   THR A   8      26.575 -16.983   7.681  0.92 16.66           H
ATOM    110  CA  THR A   8      26.849 -15.847   5.904  0.92 16.66           C
ATOM    111  HA  THR A   8      27.737 -15.257   5.686  0.92 16.66           H
ATOM    112  C   THR A   8      25.579 -15.150   5.410  0.92 16.66           C
ATOM    113  O   THR A   8      24.484 -15.475   5.894  0.92 16.66           O
ATOM    114  CB  THR A   8      26.927 -17.225   5.209  0.92 16.66           C
ATOM    115  HB  THR A   8      25.920 -17.625   5.097  0.92 16.66           H
ATOM    116  OG1 THR A   8      27.674 -18.120   6.038  0.92 16.66           O
ATOM    117  HG1 THR A   8      27.141 -18.923   6.128  0.92 16.66           H
ATOM    118  CG2 THR A   8      27.609 -17.180   3.857  0.92 16.66           C
ATOM    119 1HG2 THR A   8      27.733 -18.197   3.485  0.92 16.66           H
ATOM    120 2HG2 THR A   8      28.584 -16.708   3.950  0.92 16.66           H
ATOM    121 3HG2 THR A   8      26.998 -16.621   3.149  0.92 16.66           H
ATOM    122  N   PRO A   9      25.676 -14.237   4.426  1.00 14.53           N
ATOM    123  CA  PRO A   9      24.389 -13.885   3.818  1.00 14.53           C
ATOM    124  HA  PRO A   9      23.679 -13.530   4.564  1.00 14.53           H
ATOM    125  C   PRO A   9      23.804 -15.072   3.060  1.00 14.53           C
ATOM    126  O   PRO A   9      24.510 -16.022   2.707  1.00 14.53           O
ATOM    127  CB  PRO A   9      24.762 -12.754   2.858  1.00 14.53           C
ATOM    128 1HB  PRO A   9      24.103 -12.738   1.989  1.00 14.53           H
ATOM    129 2HB  PRO A   9      24.721 -11.804   3.380  1.00 14.53           H
ATOM    130  CG  PRO A   9      26.156 -13.060   2.462  1.00 14.53           C
ATOM    131 1HG  PRO A   9      26.163 -13.845   1.705  1.00 14.53           H
ATOM    132 2HG  PRO A   9      26.663 -12.168   2.094  1.00 14.53           H
ATOM    133  CD  PRO A   9      26.791 -13.558   3.736  1.00 14.53           C
ATOM    134 1HD  PRO A   9      27.601 -14.251   3.512  1.00 14.53           H
ATOM    135 2HD  PRO A   9      27.152 -12.722   4.336  1.00 14.53           H
ATOM    136  N   THR A  10      22.516 -15.007   2.774  1.00 18.46           N
ATOM    137  H   THR A  10      21.958 -14.230   3.090  1.00 18.46           H
ATOM    138  CA  THR A  10      21.860 -16.030   1.973  1.00 18.46           C
ATOM    139  HA  THR A  10      22.601 -16.676   1.508  1.00 18.46           H
ATOM    140  C   THR A  10      21.080 -15.262   0.919  1.00 18.46           C
ATOM    141  O   THR A  10      20.417 -14.278   1.271  1.00 18.46           O
ATOM    142  CB  THR A  10      20.921 -16.886   2.846  1.00 18.46           C
ATOM    143  HB  THR A  10      20.065 -16.288   3.159  1.00 18.46           H
ATOM    144  OG1 THR A  10      21.646 -17.298   4.008  1.00 18.46           O
ATOM    145  HG1 THR A  10      21.388 -18.197   4.247  1.00 18.46           H
ATOM    146  CG2 THR A  10      20.446 -18.120   2.107  1.00 18.46           C
ATOM    147 1HG2 THR A  10      19.875 -18.757   2.774  1.00 18.46           H
ATOM    148 2HG2 THR A  10      21.302 -18.679   1.730  1.00 18.46           H
ATOM    149 3HG2 THR A  10      19.808 -17.834   1.271  1.00 18.46           H
ATOM    150  N   PRO A  11      21.181 -15.638  -0.368  1.00 -3.85           N
ATOM    151  CA  PRO A  11      20.306 -14.920  -1.299  1.00 -3.85           C
ATOM    152  HA  PRO A  11      20.445 -13.841  -1.227  1.00 -3.85           H
ATOM    153  C   PRO A  11      18.847 -15.282  -1.042  1.00 -3.85           C
ATOM    154  O   PRO A  11      18.548 -16.312  -0.439  1.00 -3.85           O
ATOM    155  CB  PRO A  11      20.774 -15.434  -2.664  1.00 -3.85           C
ATOM    156 1HB  PRO A  11      19.955 -15.441  -3.384  1.00 -3.85           H
ATOM    157 2HB  PRO A  11      21.600 -14.827  -3.032  1.00 -3.85           H
ATOM    158  CG  PRO A  11      21.247 -16.808  -2.385  1.00 -3.85           C
ATOM    159 1HG  PRO A  11      20.396 -17.481  -2.283  1.00 -3.85           H
ATOM    160 2HG  PRO A  11      21.923 -17.156  -3.166  1.00 -3.85           H
ATOM    161  CD  PRO A  11      21.964 -16.674  -1.071  1.00 -3.85           C
ATOM    162 1HD  PRO A  11      21.949 -17.619  -0.529  1.00 -3.85           H
ATOM    163 2HD  PRO A  11      22.988 -16.333  -1.226  1.00 -3.85           H
ATOM    164  N   PHE A  12      17.928 -14.461  -1.523  1.00  4.48           N
ATOM    165  H   PHE A  12      18.199 -13.603  -1.987  1.00  4.48           H
ATOM    166  CA  PHE A  12      16.525 -14.852  -1.511  1.00  4.48           C
ATOM    167  HA  PHE A  12      16.239 -15.214  -0.523  1.00  4.48           H
ATOM    168  C   PHE A  12      16.467 -15.996  -2.522  1.00  4.48           C
ATOM    169  O   PHE A  12      17.100 -15.912  -3.578  1.00  4.48           O
ATOM    170  CB  PHE A  12      15.632 -13.681  -1.933  1.00  4.48           C
ATOM    171 1HB  PHE A  12      15.972 -13.316  -2.902  1.00  4.48           H
ATOM    172 2HB  PHE A  12      14.611 -14.034  -2.043  1.00  4.48           H
ATOM    173  CG  PHE A  12      15.636 -12.534  -0.958  1.00  4.48           C
ATOM    174  CD1 PHE A  12      16.392 -11.379  -1.221  1.00  4.48           C
ATOM    175  HD1 PHE A  12      16.967 -11.312  -2.133  1.00  4.48           H
ATOM    176  CD2 PHE A  12      14.883 -12.599   0.227  1.00  4.48           C
ATOM    177  HD2 PHE A  12      14.280 -13.472   0.432  1.00  4.48           H
ATOM    178  CE1 PHE A  12      16.413 -10.296  -0.306  1.00  4.48           C
ATOM    179  HE1 PHE A  12      17.003  -9.416  -0.521  1.00  4.48           H
ATOM    180  CE2 PHE A  12      14.907 -11.532   1.165  1.00  4.48           C
ATOM    181  HE2 PHE A  12      14.344 -11.602   2.084  1.00  4.48           H
ATOM    182  CZ  PHE A  12      15.671 -10.375   0.892  1.00  4.48           C
ATOM    183  HZ  PHE A  12      15.692  -9.558   1.599  1.00  4.48           H
ATOM    184  N   SER A  13      15.774 -17.077  -2.201  1.00 -2.04           N
ATOM    185  H   SER A  13      15.263 -17.114  -1.322  1.00 -2.04           H
ATOM    186  CA  SER A  13      15.695 -18.224  -3.101  1.00 -2.04           C
ATOM    187  HA  SER A  13      16.681 -18.428  -3.517  1.00 -2.04           H
ATOM    188  C   SER A  13      14.730 -17.879  -4.227  1.00 -2.04           C
ATOM    189  O   SER A  13      14.028 -16.873  -4.142  1.00 -2.04           O
ATOM    190  CB  SER A  13      15.209 -19.466  -2.351  1.00 -2.04           C
ATOM    191 1HB  SER A  13      15.300 -20.331  -3.005  1.00 -2.04           H
ATOM    192 2HB  SER A  13      15.834 -19.623  -1.472  1.00 -2.04           H
ATOM    193  OG  SER A  13      13.854 -19.332  -1.951  1.00 -2.04           O
ATOM    194  HG  SER A  13      13.828 -18.717  -1.194  1.00 -2.04           H
ATOM    195  N   VAL A  14      14.639 -18.715  -5.253  1.00-12.75           N
ATOM    196  H   VAL A  14      15.217 -19.545  -5.272  1.00-12.75           H
ATOM    197  CA  VAL A  14      13.727 -18.459  -6.373  1.00-12.75           C
ATOM    198  HA  VAL A  14      14.051 -17.549  -6.877  1.00-12.75           H
ATOM    199  C   VAL A  14      12.296 -18.220  -5.891  1.00-12.75           C
ATOM    200  O   VAL A  14      11.669 -17.235  -6.285  1.00-12.75           O
ATOM    201  CB  VAL A  14      13.753 -19.640  -7.391  1.00-12.75           C
ATOM    202  HB  VAL A  14      13.522 -20.561  -6.859  1.00-12.75           H
ATOM    203  CG1 VAL A  14      12.711 -19.462  -8.499  1.00-12.75           C
ATOM    204 1HG1 VAL A  14      12.848 -20.229  -9.261  1.00-12.75           H
ATOM    205 2HG1 VAL A  14      12.807 -18.478  -8.955  1.00-12.75           H
ATOM    206 3HG1 VAL A  14      11.706 -19.566  -8.088  1.00-12.75           H
ATOM    207  CG2 VAL A  14      15.148 -19.780  -8.013  1.00-12.75           C
ATOM    208 1HG2 VAL A  14      15.152 -20.607  -8.722  1.00-12.75           H
ATOM    209 2HG2 VAL A  14      15.888 -19.989  -7.246  1.00-12.75           H
ATOM    210 3HG2 VAL A  14      15.422 -18.862  -8.534  1.00-12.75           H
ATOM    211  N   LYS A  15      11.791 -19.056  -4.992  1.00-16.10           N
ATOM    212  H   LYS A  15      12.354 -19.830  -4.654  1.00-16.10           H
ATOM    213  CA  LYS A  15      10.420 -18.872  -4.502  1.00-16.10           C
ATOM    214  HA  LYS A  15       9.736 -18.859  -5.352  1.00-16.10           H
ATOM    215  C   LYS A  15      10.269 -17.550  -3.769  1.00-16.10           C
ATOM    216  O   LYS A  15       9.267 -16.860  -3.912  1.00-16.10           O
ATOM    217  CB  LYS A  15      10.003 -19.995  -3.549  1.00-16.10           C
ATOM    218 1HB  LYS A  15      10.701 -20.023  -2.712  1.00-16.10           H
ATOM    219 2HB  LYS A  15       9.013 -19.754  -3.160  1.00-16.10           H
ATOM    220  CG  LYS A  15       9.941 -21.378  -4.182  1.00-16.10           C
ATOM    221 1HG  LYS A  15       9.283 -21.354  -5.051  1.00-16.10           H
ATOM    222 2HG  LYS A  15      10.938 -21.683  -4.494  1.00-16.10           H
ATOM    223  CD  LYS A  15       9.402 -22.372  -3.170  1.00-16.10           C
ATOM    224 1HD  LYS A  15      10.008 -22.320  -2.265  1.00-16.10           H
ATOM    225 2HD  LYS A  15       8.378 -22.095  -2.923  1.00-16.10           H
ATOM    226  CE  LYS A  15       9.414 -23.799  -3.686  1.00-16.10           C
ATOM    227 1HE  LYS A  15       8.834 -23.859  -4.610  1.00-16.10           H
ATOM    228 2HE  LYS A  15      10.444 -24.104  -3.883  1.00-16.10           H
ATOM    229  NZ  LYS A  15       8.810 -24.700  -2.651  1.00-16.10           N
ATOM    230 1HZ  LYS A  15       8.881 -25.667  -2.939  1.00-16.10           H
ATOM    231 2HZ  LYS A  15       7.829 -24.477  -2.521  1.00-16.10           H
ATOM    232 3HZ  LYS A  15       9.287 -24.581  -1.764  1.00-16.10           H
ATOM    233  N   ASP A  16      11.275 -17.183  -2.993  1.00-17.03           N
ATOM    234  H   ASP A  16      12.105 -17.756  -2.944  1.00-17.03           H
ATOM    235  CA  ASP A  16      11.201 -15.965  -2.189  1.00-17.03           C
ATOM    236  HA  ASP A  16      10.297 -15.997  -1.581  1.00-17.03           H
ATOM    237  C   ASP A  16      11.158 -14.742  -3.083  1.00-17.03           C
ATOM    238  O   ASP A  16      10.386 -13.830  -2.829  1.00-17.03           O
ATOM    239  CB  ASP A  16      12.412 -15.808  -1.276  1.00-17.03           C
ATOM    240 1HB  ASP A  16      13.300 -15.728  -1.896  1.00-17.03           H
ATOM    241 2HB  ASP A  16      12.307 -14.894  -0.691  1.00-17.03           H
ATOM    242  CG  ASP A  16      12.605 -16.976  -0.357  1.00-17.03           C
ATOM    243  OD1 ASP A  16      11.630 -17.561   0.147  1.00-17.03           O
ATOM    244  OD2 ASP A  16      13.773 -17.364  -0.201  1.00-17.03           O
ATOM    245  N   ILE A  17      11.963 -14.733  -4.138  1.00 -7.39           N
ATOM    246  H   ILE A  17      12.569 -15.533  -4.312  1.00 -7.39           H
ATOM    247  CA  ILE A  17      12.014 -13.590  -5.053  1.00 -7.39           C
ATOM    248  HA  ILE A  17      12.205 -12.684  -4.478  1.00 -7.39           H
ATOM    249  C   ILE A  17      10.653 -13.453  -5.719  1.00 -7.39           C
ATOM    250  O   ILE A  17      10.103 -12.358  -5.786  1.00 -7.39           O
ATOM    251  CB  ILE A  17      13.117 -13.745  -6.151  1.00 -7.39           C
ATOM    252  HB  ILE A  17      12.933 -14.671  -6.697  1.00 -7.39           H
ATOM    253  CG1 ILE A  17      14.514 -13.821  -5.507  1.00 -7.39           C
ATOM    254 1HG1 ILE A  17      14.794 -12.825  -5.163  1.00 -7.39           H
ATOM    255 2HG1 ILE A  17      14.470 -14.467  -4.635  1.00 -7.39           H
ATOM    256  CG2 ILE A  17      13.085 -12.554  -7.154  1.00 -7.39           C
ATOM    257 1HG2 ILE A  17      13.853 -12.682  -7.918  1.00 -7.39           H
ATOM    258 2HG2 ILE A  17      13.259 -11.615  -6.625  1.00 -7.39           H
ATOM    259 3HG2 ILE A  17      12.118 -12.504  -7.656  1.00 -7.39           H
ATOM    260  CD1 ILE A  17      15.625 -14.358  -6.416  1.00 -7.39           C
ATOM    261 1HD1 ILE A  17      16.550 -14.433  -5.844  1.00 -7.39           H
ATOM    262 2HD1 ILE A  17      15.786 -13.689  -7.261  1.00 -7.39           H
ATOM    263 3HD1 ILE A  17      15.357 -15.350  -6.781  1.00 -7.39           H
ATOM    264  N   LEU A  18      10.080 -14.559  -6.174  1.00-21.39           N
ATOM    265  H   LEU A  18      10.552 -15.452  -6.069  1.00-21.39           H
ATOM    266  CA  LEU A  18       8.780 -14.505  -6.844  1.00-21.39           C
ATOM    267  HA  LEU A  18       8.826 -13.777  -7.654  1.00-21.39           H
ATOM    268  C   LEU A  18       7.677 -14.064  -5.886  1.00-21.39           C
ATOM    269  O   LEU A  18       6.772 -13.313  -6.261  1.00-21.39           O
ATOM    270  CB  LEU A  18       8.425 -15.877  -7.424  1.00-21.39           C
ATOM    271 1HB  LEU A  18       8.415 -16.592  -6.601  1.00-21.39           H
ATOM    272 2HB  LEU A  18       7.412 -15.819  -7.820  1.00-21.39           H
ATOM    273  CG  LEU A  18       9.328 -16.446  -8.530  1.00-21.39           C
ATOM    274  HG  LEU A  18      10.355 -16.440  -8.182  1.00-21.39           H
ATOM    275  CD1 LEU A  18       8.924 -17.887  -8.796  1.00-21.39           C
ATOM    276 1HD1 LEU A  18       9.597 -18.326  -9.532  1.00-21.39           H
ATOM    277 2HD1 LEU A  18       7.901 -17.936  -9.167  1.00-21.39           H
ATOM    278 3HD1 LEU A  18       9.005 -18.470  -7.877  1.00-21.39           H
ATOM    279  CD2 LEU A  18       9.286 -15.652  -9.832  1.00-21.39           C
ATOM    280 1HD2 LEU A  18       9.966 -16.103 -10.555  1.00-21.39           H
ATOM    281 2HD2 LEU A  18       9.598 -14.624  -9.655  1.00-21.39           H
ATOM    282 3HD2 LEU A  18       8.278 -15.658 -10.241  1.00-21.39           H
ATOM    283  N   ASN A  19       7.738 -14.510  -4.640  1.00 -8.24           N
ATOM    284  H   ASN A  19       8.481 -15.153  -4.370  1.00 -8.24           H
ATOM    285  CA  ASN A  19       6.732 -14.112  -3.657  1.00 -8.24           C
ATOM    286  HA  ASN A  19       5.743 -14.241  -4.090  1.00 -8.24           H
ATOM    287  C   ASN A  19       6.871 -12.642  -3.306  1.00 -8.24           C
ATOM    288  O   ASN A  19       5.877 -11.931  -3.272  1.00 -8.24           O
ATOM    289  CB  ASN A  19       6.835 -14.935  -2.371  1.00 -8.24           C
ATOM    290 1HB  ASN A  19       7.847 -14.865  -1.976  1.00 -8.24           H
ATOM    291 2HB  ASN A  19       6.145 -14.519  -1.639  1.00 -8.24           H
ATOM    292  CG  ASN A  19       6.494 -16.393  -2.564  1.00 -8.24           C
ATOM    293  OD1 ASN A  19       6.979 -17.232  -1.823  1.00 -8.24           O
ATOM    294  ND2 ASN A  19       5.653 -16.713  -3.511  1.00 -8.24           N
ATOM    295 1HD2 ASN A  19       5.422 -17.684  -3.635  1.00 -8.24           H
ATOM    296 2HD2 ASN A  19       5.252 -16.006  -4.106  1.00 -8.24           H
ATOM    297  N   LEU A  20       8.092 -12.177  -3.088  1.00-14.56           N
ATOM    298  H   LEU A  20       8.892 -12.808  -3.138  1.00-14.56           H
ATOM    299  CA  LEU A  20       8.330 -10.776  -2.757  1.00-14.56           C
ATOM    300  HA  LEU A  20       7.740 -10.498  -1.884  1.00-14.56           H
ATOM    301  C   LEU A  20       7.899  -9.900  -3.917  1.00-14.56           C
ATOM    302  O   LEU A  20       7.276  -8.868  -3.715  1.00-14.56           O
ATOM    303  CB  LEU A  20       9.817 -10.535  -2.483  1.00-14.56           C
ATOM    304 1HB  LEU A  20      10.383 -11.071  -3.245  1.00-14.56           H
ATOM    305 2HB  LEU A  20      10.014  -9.474  -2.619  1.00-14.56           H
ATOM    306  CG  LEU A  20      10.370 -10.929  -1.107  1.00-14.56           C
ATOM    307  HG  LEU A  20      10.032 -11.935  -0.862  1.00-14.56           H
ATOM    308  CD1 LEU A  20      11.895 -10.933  -1.150  1.00-14.56           C
ATOM    309 1HD1 LEU A  20      12.290 -11.205  -0.174  1.00-14.56           H
ATOM    310 2HD1 LEU A  20      12.269  -9.947  -1.429  1.00-14.56           H
ATOM    311 3HD1 LEU A  20      12.234 -11.670  -1.879  1.00-14.56           H
ATOM    312  CD2 LEU A  20       9.891  -9.968  -0.020  1.00-14.56           C
ATOM    313 1HD2 LEU A  20      10.296 -10.273   0.943  1.00-14.56           H
ATOM    314 2HD2 LEU A  20       8.803 -10.000   0.048  1.00-14.56           H
ATOM    315 3HD2 LEU A  20      10.215  -8.952  -0.240  1.00-14.56           H
ATOM    316  N   GLU A  21       8.190 -10.320  -5.138  1.00-24.11           N
ATOM    317  H   GLU A  21       8.724 -11.177  -5.270  1.00-24.11           H
ATOM    318  CA  GLU A  21       7.784  -9.555  -6.309  1.00-24.11           C
ATOM    319  HA  GLU A  21       8.172  -8.541  -6.214  1.00-24.11           H
ATOM    320  C   GLU A  21       6.266  -9.469  -6.396  1.00-24.11           C
ATOM    321  O   GLU A  21       5.731  -8.400  -6.654  1.00-24.11           O
ATOM    322  CB  GLU A  21       8.362 -10.188  -7.580  1.00-24.11           C
ATOM    323 1HB  GLU A  21       9.440 -10.285  -7.455  1.00-24.11           H
ATOM    324 2HB  GLU A  21       7.945 -11.189  -7.691  1.00-24.11           H
ATOM    325  CG  GLU A  21       8.088  -9.411  -8.863  1.00-24.11           C
ATOM    326 1HG  GLU A  21       8.396 -10.024  -9.710  1.00-24.11           H
ATOM    327 2HG  GLU A  21       7.016  -9.232  -8.952  1.00-24.11           H
ATOM    328  CD  GLU A  21       8.812  -8.072  -8.938  1.00-24.11           C
ATOM    329  OE1 GLU A  21       9.758  -7.795  -8.172  1.00-24.11           O
ATOM    330  OE2 GLU A  21       8.442  -7.248  -9.804  1.00-24.11           O
ATOM    331  N   GLN A  22       5.552 -10.556  -6.140  1.00-19.86           N
ATOM    332  H   GLN A  22       6.020 -11.434  -5.937  1.00-19.86           H
ATOM    333  CA  GLN A  22       4.091 -10.503  -6.174  1.00-19.86           C
ATOM    334  HA  GLN A  22       3.791 -10.070  -7.128  1.00-19.86           H
ATOM    335  C   GLN A  22       3.526  -9.626  -5.060  1.00-19.86           C
ATOM    336  O   GLN A  22       2.616  -8.831  -5.302  1.00-19.86           O
ATOM    337  CB  GLN A  22       3.499 -11.911  -6.064  1.00-19.86           C
ATOM    338 1HB  GLN A  22       3.992 -12.544  -6.800  1.00-19.86           H
ATOM    339 2HB  GLN A  22       3.716 -12.307  -5.072  1.00-19.86           H
ATOM    340  CG  GLN A  22       1.986 -11.981  -6.296  1.00-19.86           C
ATOM    341 1HG  GLN A  22       1.651 -13.003  -6.123  1.00-19.86           H
ATOM    342 2HG  GLN A  22       1.479 -11.332  -5.583  1.00-19.86           H
ATOM    343  CD  GLN A  22       1.587 -11.572  -7.701  1.00-19.86           C
ATOM    344  OE1 GLN A  22       2.162 -12.036  -8.685  1.00-19.86           O
ATOM    345  NE2 GLN A  22       0.620 -10.701  -7.816  1.00-19.86           N
ATOM    346 1HE2 GLN A  22       0.268 -10.491  -8.737  1.00-19.86           H
ATOM    347 2HE2 GLN A  22       0.205 -10.287  -6.995  1.00-19.86           H
ATOM    348  N   GLN A  23       4.075  -9.738  -3.857  1.00 -6.06           N
ATOM    349  H   GLN A  23       4.833 -10.403  -3.714  1.00 -6.06           H
ATOM    350  CA  GLN A  23       3.620  -8.942  -2.716  1.00 -6.06           C
ATOM    351  HA  GLN A  23       2.560  -9.121  -2.531  1.00 -6.06           H
ATOM    352  C   GLN A  23       3.823  -7.465  -3.023  1.00 -6.06           C
ATOM    353  O   GLN A  23       2.969  -6.633  -2.741  1.00 -6.06           O
ATOM    354  CB  GLN A  23       4.442  -9.281  -1.467  1.00 -6.06           C
ATOM    355 1HB  GLN A  23       5.493  -9.211  -1.743  1.00 -6.06           H
ATOM    356 2HB  GLN A  23       4.243  -8.529  -0.703  1.00 -6.06           H
ATOM    357  CG  GLN A  23       4.191 -10.657  -0.849  1.00 -6.06           C
ATOM    358 1HG  GLN A  23       3.286 -10.618  -0.243  1.00 -6.06           H
ATOM    359 2HG  GLN A  23       4.038 -11.389  -1.638  1.00 -6.06           H
ATOM    360  CD  GLN A  23       5.358 -11.120   0.013  1.00 -6.06           C
ATOM    361  OE1 GLN A  23       6.226 -10.342   0.395  1.00 -6.06           O
ATOM    362  NE2 GLN A  23       5.405 -12.389   0.306  1.00 -6.06           N
ATOM    363 1HE2 GLN A  23       6.145 -12.716   0.900  1.00 -6.06           H
ATOM    364 2HE2 GLN A  23       4.699 -13.019  -0.056  1.00 -6.06           H
ATOM    365  N   GLN A  24       4.957  -7.129  -3.613  1.00-10.47           N
ATOM    366  H   GLN A  24       5.655  -7.840  -3.816  1.00-10.47           H
ATOM    367  CA  GLN A  24       5.252  -5.739  -3.926  1.00-10.47           C
ATOM    368  HA  GLN A  24       4.963  -5.112  -3.082  1.00-10.47           H
ATOM    369  C   GLN A  24       4.485  -5.245  -5.149  1.00-10.47           C
ATOM    370  O   GLN A  24       4.022  -4.126  -5.156  1.00-10.47           O
ATOM    371  CB  GLN A  24       6.749  -5.581  -4.148  1.00-10.47           C
ATOM    372 1HB  GLN A  24       7.056  -6.299  -4.910  1.00-10.47           H
ATOM    373 2HB  GLN A  24       6.936  -4.576  -4.513  1.00-10.47           H
ATOM    374  CG  GLN A  24       7.599  -5.783  -2.901  1.00-10.47           C
ATOM    375 1HG  GLN A  24       7.471  -4.923  -2.249  1.00-10.47           H
ATOM    376 2HG  GLN A  24       7.272  -6.674  -2.368  1.00-10.47           H
ATOM    377  CD  GLN A  24       9.060  -5.945  -3.247  1.00-10.47           C
ATOM    378  OE1 GLN A  24       9.525  -5.431  -4.250  1.00-10.47           O
ATOM    379  NE2 GLN A  24       9.781  -6.697  -2.462  1.00-10.47           N
ATOM    380 1HE2 GLN A  24      10.739  -6.881  -2.728  1.00-10.47           H
ATOM    381 2HE2 GLN A  24       9.373  -7.108  -1.642  1.00-10.47           H
ATOM    382  N   ARG A  25       4.291  -6.055  -6.180  1.00 -5.77           N
ATOM    383  H   ARG A  25       4.705  -6.989  -6.177  1.00 -5.77           H
ATOM    384  CA  ARG A  25       3.514  -5.616  -7.349  1.00 -5.77           C
ATOM    385  HA  ARG A  25       3.932  -4.678  -7.713  1.00 -5.77           H
ATOM    386  C   ARG A  25       2.062  -5.342  -6.972  1.00 -5.77           C
ATOM    387  O   ARG A  25       1.430  -4.431  -7.506  1.00 -5.77           O
ATOM    388  CB  ARG A  25       3.596  -6.651  -8.480  1.00 -5.77           C
ATOM    389 1HB  ARG A  25       4.647  -6.890  -8.644  1.00 -5.77           H
ATOM    390 2HB  ARG A  25       3.074  -7.560  -8.180  1.00 -5.77           H
ATOM    391  CG  ARG A  25       3.012  -6.141  -9.797  1.00 -5.77           C
ATOM    392 1HG  ARG A  25       1.931  -6.034  -9.699  1.00 -5.77           H
ATOM    393 2HG  ARG A  25       3.439  -5.158  -9.996  1.00 -5.77           H
ATOM    394  CD  ARG A  25       3.317  -7.032 -10.993  1.00 -5.77           C
ATOM    395 1HD  ARG A  25       3.027  -6.487 -11.894  1.00 -5.77           H
ATOM    396 2HD  ARG A  25       4.394  -7.205 -11.036  1.00 -5.77           H
ATOM    397  NE  ARG A  25       2.619  -8.329 -10.997  1.00 -5.77           N
ATOM    398  HE  ARG A  25       2.070  -8.557 -10.187  1.00 -5.77           H
ATOM    399  CZ  ARG A  25       2.638  -9.211 -11.989  1.00 -5.77           C
ATOM    400  NH1 ARG A  25       1.955 -10.314 -11.884  1.00 -5.77           N
ATOM    401 1HH1 ARG A  25       1.406 -10.508 -11.060  1.00 -5.77           H
ATOM    402 2HH1 ARG A  25       1.987 -10.989 -12.636  1.00 -5.77           H
ATOM    403  NH2 ARG A  25       3.287  -9.014 -13.107  1.00 -5.77           N
ATOM    404 1HH2 ARG A  25       3.850  -8.182 -13.215  1.00 -5.77           H
ATOM    405 2HH2 ARG A  25       3.215  -9.678 -13.866  1.00 -5.77           H
ATOM    406  N   SER A  26       1.552  -6.090  -6.009  1.00 21.90           N
ATOM    407  H   SER A  26       2.112  -6.817  -5.586  1.00 21.90           H
ATOM    408  CA  SER A  26       0.183  -5.888  -5.546  1.00 21.90           C
ATOM    409  HA  SER A  26      -0.470  -5.807  -6.415  1.00 21.90           H
ATOM    410  C   SER A  26      -0.014  -4.635  -4.690  1.00 21.90           C
ATOM    411  O   SER A  26      -1.145  -4.193  -4.537  1.00 21.90           O
ATOM    412  CB  SER A  26      -0.260  -7.100  -4.725  1.00 21.90           C
ATOM    413 1HB  SER A  26       0.317  -7.136  -3.800  1.00 21.90           H
ATOM    414 2HB  SER A  26      -1.318  -7.004  -4.480  1.00 21.90           H
ATOM    415  OG  SER A  26      -0.040  -8.300  -5.454  1.00 21.90           O
ATOM    416  HG  SER A  26       0.899  -8.524  -5.381  1.00 21.90           H
ATOM    417  N   LEU A  27       1.048  -4.093  -4.101  1.00 23.24           N
ATOM    418  H   LEU A  27       1.977  -4.418  -4.334  1.00 23.24           H
ATOM    419  CA  LEU A  27       0.930  -3.065  -3.058  1.00 23.24           C
ATOM    420  HA  LEU A  27      -0.102  -2.719  -2.996  1.00 23.24           H
ATOM    421  C   LEU A  27       1.828  -1.854  -3.319  1.00 23.24           C
ATOM    422  O   LEU A  27       2.730  -1.923  -4.146  1.00 23.24           O
ATOM    423  CB  LEU A  27       1.327  -3.681  -1.706  1.00 23.24           C
ATOM    424 1HB  LEU A  27       2.377  -3.967  -1.771  1.00 23.24           H
ATOM    425 2HB  LEU A  27       1.249  -2.899  -0.954  1.00 23.24           H
ATOM    426  CG  LEU A  27       0.550  -4.900  -1.177  1.00 23.24           C
ATOM    427  HG  LEU A  27       0.687  -5.733  -1.863  1.00 23.24           H
ATOM    428  CD1 LEU A  27       1.117  -5.307   0.186  1.00 23.24           C
ATOM    429 1HD1 LEU A  27       0.512  -6.104   0.613  1.00 23.24           H
ATOM    430 2HD1 LEU A  27       1.113  -4.459   0.868  1.00 23.24           H
ATOM    431 3HD1 LEU A  27       2.138  -5.664   0.067  1.00 23.24           H
ATOM    432  CD2 LEU A  27      -0.939  -4.647  -1.056  1.00 23.24           C
ATOM    433 1HD2 LEU A  27      -1.428  -5.475  -0.546  1.00 23.24           H
ATOM    434 2HD2 LEU A  27      -1.387  -4.546  -2.042  1.00 23.24           H
ATOM    435 3HD2 LEU A  27      -1.119  -3.732  -0.501  1.00 23.24           H
ATOM    436  N   ALA A  28       1.629  -0.759  -2.596  0.21 28.11           N
ATOM    437  H   ALA A  28       0.867  -0.721  -1.936  0.21 28.11           H
ATOM    438  CA  ALA A  28       2.517   0.400  -2.690  0.21 28.11           C
ATOM    439  HA  ALA A  28       3.541   0.049  -2.807  0.21 28.11           H
ATOM    440  C   ALA A  28       2.444   1.268  -1.431  0.21 28.11           C
ATOM    441  O   ALA A  28       1.496   1.152  -0.655  0.21 28.11           O
ATOM    442  CB  ALA A  28       2.143   1.237  -3.915  0.21 28.11           C
ATOM    443 1HB  ALA A  28       2.213   0.622  -4.814  0.21 28.11           H
ATOM    444 2HB  ALA A  28       2.823   2.083  -4.017  0.21 28.11           H
ATOM    445 3HB  ALA A  28       1.119   1.600  -3.814  0.21 28.11           H
ATOM    446  N   ALA A  29       3.400   2.178  -1.292  0.21 22.24           N
ATOM    447  H   ALA A  29       4.185   2.163  -1.928  0.21 22.24           H
ATOM    448  CA  ALA A  29       3.351   3.284  -0.336  0.21 22.24           C
ATOM    449  HA  ALA A  29       2.316   3.536  -0.102  0.21 22.24           H
ATOM    450  C   ALA A  29       4.010   4.440  -1.103  0.21 22.24           C
ATOM    451  O   ALA A  29       4.988   4.207  -1.821  0.21 22.24           O
ATOM    452  CB  ALA A  29       4.127   2.929   0.944  0.21 22.24           C
ATOM    453 1HB  ALA A  29       3.623   2.113   1.465  0.21 22.24           H
ATOM    454 2HB  ALA A  29       4.180   3.794   1.601  0.21 22.24           H
ATOM    455 3HB  ALA A  29       5.142   2.615   0.690  0.21 22.24           H
ATOM    456  N   ALA A  30       3.454   5.642  -1.032  0.21 23.70           N
ATOM    457  H   ALA A  30       2.652   5.810  -0.426  0.21 23.70           H
ATOM    458  CA  ALA A  30       3.892   6.740  -1.897  0.21 23.70           C
ATOM    459  HA  ALA A  30       4.285   6.313  -2.820  0.21 23.70           H
ATOM    460  C   ALA A  30       4.967   7.669  -1.327  0.21 23.70           C
ATOM    461  O   ALA A  30       5.727   8.275  -2.087  0.21 23.70           O
ATOM    462  CB  ALA A  30       2.674   7.573  -2.254  0.21 23.70           C
ATOM    463 1HB  ALA A  30       1.859   6.936  -2.592  0.21 23.70           H
ATOM    464 2HB  ALA A  30       2.935   8.282  -3.041  0.21 23.70           H
ATOM    465 3HB  ALA A  30       2.340   8.126  -1.376  0.21 23.70           H
ATOM    466  N   GLY A  31       4.990   7.824  -0.011  0.21 30.78           N
ATOM    467  H   GLY A  31       4.365   7.289   0.570  0.21 30.78           H
ATOM    468  CA  GLY A  31       5.850   8.826   0.600  0.21 30.78           C
ATOM    469 1HA  GLY A  31       5.546   9.797   0.210  0.21 30.78           H
ATOM    470 2HA  GLY A  31       5.695   8.834   1.679  0.21 30.78           H
ATOM    471  C   GLY A  31       7.331   8.665   0.315  0.21 30.78           C
ATOM    472  O   GLY A  31       7.880   7.561   0.343  0.21 30.78           O
ATOM    473  N   GLU A  32       7.984   9.786   0.040  0.21 59.30           N
ATOM    474  H   GLU A  32       7.464  10.654   0.044  0.21 59.30           H
ATOM    475  CA  GLU A  32       9.409   9.848  -0.314  0.21 59.30           C
ATOM    476  HA  GLU A  32       9.645   8.979  -0.930  0.21 59.30           H
ATOM    477  C   GLU A  32      10.310   9.814   0.924  0.21 59.30           C
ATOM    478  O   GLU A  32      11.196  10.649   1.138  0.21 59.30           O
ATOM    479  CB  GLU A  32       9.673  11.109  -1.143  0.21 59.30           C
ATOM    480 1HB  GLU A  32       8.818  11.268  -1.799  0.21 59.30           H
ATOM    481 2HB  GLU A  32       9.739  11.961  -0.469  0.21 59.30           H
ATOM    482  CG  GLU A  32      10.910  11.078  -2.017  0.21 59.30           C
ATOM    483 1HG  GLU A  32      11.225  12.104  -2.198  0.21 59.30           H
ATOM    484 2HG  GLU A  32      11.711  10.549  -1.503  0.21 59.30           H
ATOM    485  CD  GLU A  32      10.648  10.423  -3.352  0.21 59.30           C
ATOM    486  OE1 GLU A  32      10.244   9.243  -3.399  0.21 59.30           O
ATOM    487  OE2 GLU A  32      10.855  11.081  -4.396  0.21 59.30           O
ATOM    488  N   LEU A  33      10.049   8.834   1.773  0.21 15.16           N
ATOM    489  H   LEU A  33       9.289   8.195   1.561  0.21 15.16           H
ATOM    490  CA  LEU A  33      10.830   8.636   2.988  0.21 15.16           C
ATOM    491  HA  LEU A  33      11.028   9.598   3.455  0.21 15.16           H
ATOM    492  C   LEU A  33      12.162   7.997   2.601  0.21 15.16           C
ATOM    493  O   LEU A  33      13.180   8.125   3.284  0.21 15.16           O
ATOM    494  CB  LEU A  33      10.051   7.752   3.967  0.21 15.16           C
ATOM    495 1HB  LEU A  33       9.895   6.780   3.499  0.21 15.16           H
ATOM    496 2HB  LEU A  33      10.674   7.603   4.846  0.21 15.16           H
ATOM    497  CG  LEU A  33       8.685   8.276   4.444  0.21 15.16           C
ATOM    498  HG  LEU A  33       8.025   8.361   3.581  0.21 15.16           H
ATOM    499  CD1 LEU A  33       8.074   7.264   5.409  0.21 15.16           C
ATOM    500 1HD1 LEU A  33       7.095   7.614   5.738  0.21 15.16           H
ATOM    501 2HD1 LEU A  33       8.717   7.139   6.281  0.21 15.16           H
ATOM    502 3HD1 LEU A  33       7.953   6.304   4.907  0.21 15.16           H
ATOM    503  CD2 LEU A  33       8.762   9.651   5.118  0.21 15.16           C
ATOM    504 1HD2 LEU A  33       7.788   9.924   5.523  0.21 15.16           H
ATOM    505 2HD2 LEU A  33       9.056  10.407   4.390  0.21 15.16           H
ATOM    506 3HD2 LEU A  33       9.497   9.634   5.923  0.21 15.16           H
ATOM    507  N   SER A  34      12.154   7.323   1.463  0.21 23.31           N
ATOM    508  H   SER A  34      11.307   7.270   0.921  0.21 23.31           H
ATOM    509  CA  SER A  34      13.343   6.684   0.920  0.21 23.31           C
ATOM    510  HA  SER A  34      13.801   6.058   1.685  0.21 23.31           H
ATOM    511  C   SER A  34      14.367   7.713   0.449  0.21 23.31           C
ATOM    512  O   SER A  34      14.027   8.817   0.012  0.21 23.31           O
ATOM    513  CB  SER A  34      12.915   5.812  -0.252  0.21 23.31           C
ATOM    514 1HB  SER A  34      13.788   5.350  -0.713  0.21 23.31           H
ATOM    515 2HB  SER A  34      12.246   5.033   0.114  0.21 23.31           H
ATOM    516  OG  SER A  34      12.219   6.604  -1.200  0.21 23.31           O
ATOM    517  HG  SER A  34      12.826   6.787  -1.932  0.21 23.31           H
ATOM    518  N   ALA A  35      15.636   7.356   0.550  0.21 11.63           N
ATOM    519  H   ALA A  35      15.867   6.428   0.897  0.21 11.63           H
ATOM    520  CA  ALA A  35      16.714   8.256   0.170  0.21 11.63           C
ATOM    521  HA  ALA A  35      16.476   9.254   0.530  0.21 11.63           H
ATOM    522  C   ALA A  35      16.876   8.311  -1.351  0.21 11.63           C
ATOM    523  O   ALA A  35      16.544   7.360  -2.068  0.21 11.63           O
ATOM    524  CB  ALA A  35      18.009   7.800   0.837  0.21 11.63           C
ATOM    525 1HB  ALA A  35      17.877   7.803   1.921  0.21 11.63           H
ATOM    526 2HB  ALA A  35      18.820   8.478   0.574  0.21 11.63           H
ATOM    527 3HB  ALA A  35      18.256   6.791   0.507  0.21 11.63           H
ATOM    528  N   ARG A  36      17.444   9.402  -1.845  0.21 12.87           N
ATOM    529  H   ARG A  36      17.684  10.166  -1.225  0.21 12.87           H
ATOM    530  CA  ARG A  36      17.764   9.552  -3.265  0.21 12.87           C
ATOM    531  HA  ARG A  36      17.988   8.584  -3.713  0.21 12.87           H
ATOM    532  C   ARG A  36      18.985  10.454  -3.339  0.21 12.87           C
ATOM    533  O   ARG A  36      19.048  11.435  -2.601  0.21 12.87           O
ATOM    534  CB  ARG A  36      16.574  10.205  -3.981  0.21 12.87           C
ATOM    535 1HB  ARG A  36      15.681   9.610  -3.785  0.21 12.87           H
ATOM    536 2HB  ARG A  36      16.420  11.197  -3.556  0.21 12.87           H
ATOM    537  CG  ARG A  36      16.731  10.351  -5.486  0.21 12.87           C
ATOM    538 1HG  ARG A  36      17.613  10.955  -5.696  0.21 12.87           H
ATOM    539 2HG  ARG A  36      16.848   9.369  -5.943  0.21 12.87           H
ATOM    540  CD  ARG A  36      15.518  11.046  -6.075  0.21 12.87           C
ATOM    541 1HD  ARG A  36      14.628  10.434  -5.925  0.21 12.87           H
ATOM    542 2HD  ARG A  36      15.379  11.995  -5.555  0.21 12.87           H
ATOM    543  NE  ARG A  36      15.722  11.327  -7.502  0.21 12.87           N
ATOM    544  HE  ARG A  36      16.230  12.187  -7.711  0.21 12.87           H
ATOM    545  CZ  ARG A  36      15.332  10.592  -8.530  0.21 12.87           C
ATOM    546  NH1 ARG A  36      15.724  10.954  -9.718  0.21 12.87           N
ATOM    547 1HH1 ARG A  36      16.334  11.759  -9.808  0.21 12.87           H
ATOM    548 2HH1 ARG A  36      15.412  10.446 -10.528  0.21 12.87           H
ATOM    549  NH2 ARG A  36      14.584   9.525  -8.416  0.21 12.87           N
ATOM    550 1HH2 ARG A  36      14.227   9.268  -7.513  0.21 12.87           H
ATOM    551 2HH2 ARG A  36      14.354   8.965  -9.228  0.21 12.87           H
ATOM    552  N   LEU A  37      19.938  10.146  -4.205  0.21 31.15           N
ATOM    553  H   LEU A  37      19.903   9.270  -4.714  0.21 31.15           H
ATOM    554  CA  LEU A  37      21.022  11.071  -4.529  0.21 31.15           C
ATOM    555  HA  LEU A  37      20.901  12.021  -4.015  0.21 31.15           H
ATOM    556  C   LEU A  37      20.877  11.282  -6.021  0.21 31.15           C
ATOM    557  O   LEU A  37      20.767  10.309  -6.759  0.21 31.15           O
ATOM    558  CB  LEU A  37      22.411  10.481  -4.247  0.21 31.15           C
ATOM    559 1HB  LEU A  37      22.399   9.449  -4.587  0.21 31.15           H
ATOM    560 2HB  LEU A  37      23.112  11.012  -4.892  0.21 31.15           H
ATOM    561  CG  LEU A  37      23.028  10.496  -2.840  0.21 31.15           C
ATOM    562  HG  LEU A  37      23.962   9.944  -2.905  0.21 31.15           H
ATOM    563  CD1 LEU A  37      23.367  11.920  -2.402  0.21 31.15           C
ATOM    564 1HD1 LEU A  37      23.871  11.898  -1.437  0.21 31.15           H
ATOM    565 2HD1 LEU A  37      22.460  12.518  -2.314  0.21 31.15           H
ATOM    566 3HD1 LEU A  37      24.033  12.382  -3.131  0.21 31.15           H
ATOM    567  CD2 LEU A  37      22.173   9.827  -1.768  0.21 31.15           C
ATOM    568 1HD2 LEU A  37      22.755   9.717  -0.854  0.21 31.15           H
ATOM    569 2HD2 LEU A  37      21.856   8.845  -2.110  0.21 31.15           H
ATOM    570 3HD2 LEU A  37      21.292  10.432  -1.553  0.21 31.15           H
ATOM    571  N   GLU A  38      20.863  12.516  -6.490  0.21  0.12           N
ATOM    572  H   GLU A  38      20.877  13.307  -5.854  0.21  0.12           H
ATOM    573  CA  GLU A  38      20.868  12.733  -7.934  0.21  0.12           C
ATOM    574  HA  GLU A  38      20.165  12.047  -8.407  0.21  0.12           H
ATOM    575  C   GLU A  38      22.283  12.442  -8.419  0.21  0.12           C
ATOM    576  O   GLU A  38      23.246  12.896  -7.790  0.21  0.12           O
ATOM    577  CB  GLU A  38      20.499  14.171  -8.297  0.21  0.12           C
ATOM    578 1HB  GLU A  38      21.291  14.833  -7.948  0.21  0.12           H
ATOM    579 2HB  GLU A  38      20.449  14.243  -9.383  0.21  0.12           H
ATOM    580  CG  GLU A  38      19.192  14.670  -7.708  0.21  0.12           C
ATOM    581 1HG  GLU A  38      19.299  14.737  -6.626  0.21  0.12           H
ATOM    582 2HG  GLU A  38      19.006  15.676  -8.084  0.21  0.12           H
ATOM    583  CD  GLU A  38      17.984  13.796  -8.011  0.21  0.12           C
ATOM    584  OE1 GLU A  38      17.889  13.123  -9.064  0.21  0.12           O
ATOM    585  OE2 GLU A  38      17.063  13.817  -7.170  0.21  0.12           O
ATOM    586  N   ALA A  39      22.435  11.712  -9.514  0.21 26.70           N
ATOM    587  H   ALA A  39      21.630  11.386 -10.032  0.21 26.70           H
ATOM    588  CA  ALA A  39      23.752  11.346 -10.023  0.21 26.70           C
ATOM    589  HA  ALA A  39      24.468  12.135  -9.788  0.21 26.70           H
ATOM    590  C   ALA A  39      23.689  11.197 -11.542  0.21 26.70           C
ATOM    591  O   ALA A  39      22.636  11.399 -12.157  0.21 26.70           O
ATOM    592  CB  ALA A  39      24.222  10.049  -9.365  0.21 26.70           C
ATOM    593 1HB  ALA A  39      24.199  10.166  -8.281  0.21 26.70           H
ATOM    594 2HB  ALA A  39      25.245   9.821  -9.666  0.21 26.70           H
ATOM    595 3HB  ALA A  39      23.570   9.224  -9.656  0.21 26.70           H
ATOM    596  N   THR A  40      24.825  10.894 -12.145  0.21  7.94           N
ATOM    597  H   THR A  40      25.656  10.753 -11.590  0.21  7.94           H
ATOM    598  CA  THR A  40      24.924  10.735 -13.591  0.21  7.94           C
ATOM    599  HA  THR A  40      24.487  11.609 -14.070  0.21  7.94           H
ATOM    600  C   THR A  40      24.171   9.477 -14.024  0.21  7.94           C
ATOM    601  O   THR A  40      24.276   8.444 -13.369  0.21  7.94           O
ATOM    602  CB  THR A  40      26.407  10.622 -14.002  0.21  7.94           C
ATOM    603  HB  THR A  40      26.798   9.649 -13.704  0.21  7.94           H
ATOM    604  OG1 THR A  40      27.154  11.645 -13.334  0.21  7.94           O
ATOM    605  HG1 THR A  40      28.086  11.371 -13.352  0.21  7.94           H
ATOM    606  CG2 THR A  40      26.621  10.846 -15.483  0.21  7.94           C
ATOM    607 1HG2 THR A  40      27.690  10.866 -15.692  0.21  7.94           H
ATOM    608 2HG2 THR A  40      26.177  11.795 -15.785  0.21  7.94           H
ATOM    609 3HG2 THR A  40      26.172  10.042 -16.056  0.21  7.94           H
ATOM    610  N   LEU A  41      23.430   9.591 -15.122  0.21  2.62           N
ATOM    611  H   LEU A  41      23.402  10.504 -15.565  0.21  2.62           H
ATOM    612  CA  LEU A  41      22.632   8.533 -15.771  0.21  2.62           C
ATOM    613  HA  LEU A  41      22.251   8.971 -16.691  0.21  2.62           H
ATOM    614  C   LEU A  41      21.403   8.023 -15.018  0.21  2.62           C
ATOM    615  O   LEU A  41      20.344   7.848 -15.627  0.21  2.62           O
ATOM    616  CB  LEU A  41      23.482   7.318 -16.185  0.21  2.62           C
ATOM    617 1HB  LEU A  41      23.741   6.772 -15.278  0.21  2.62           H
ATOM    618 2HB  LEU A  41      22.842   6.661 -16.773  0.21  2.62           H
ATOM    619  CG  LEU A  41      24.785   7.520 -16.973  0.21  2.62           C
ATOM    620  HG  LEU A  41      25.457   8.119 -16.368  0.21  2.62           H
ATOM    621  CD1 LEU A  41      25.459   6.178 -17.202  0.21  2.62           C
ATOM    622 1HD1 LEU A  41      26.410   6.327 -17.711  0.21  2.62           H
ATOM    623 2HD1 LEU A  41      24.824   5.537 -17.810  0.21  2.62           H
ATOM    624 3HD1 LEU A  41      25.652   5.692 -16.245  0.21  2.62           H
ATOM    625  CD2 LEU A  41      24.577   8.235 -18.309  0.21  2.62           C
ATOM    626 1HD2 LEU A  41      25.532   8.329 -18.828  0.21  2.62           H
ATOM    627 2HD2 LEU A  41      24.178   9.233 -18.142  0.21  2.62           H
ATOM    628 3HD2 LEU A  41      23.887   7.669 -18.935  0.21  2.62           H
ATOM    629  N   ALA A  42      21.516   7.800 -13.720  0.21 21.03           N
ATOM    630  H   ALA A  42      22.399   8.010 -13.254  0.21 21.03           H
ATOM    631  CA  ALA A  42      20.446   7.243 -12.902  0.21 21.03           C
ATOM    632  HA  ALA A  42      19.470   7.516 -13.305  0.21 21.03           H
ATOM    633  C   ALA A  42      20.619   7.847 -11.506  0.21 21.03           C
ATOM    634  O   ALA A  42      21.712   8.327 -11.192  0.21 21.03           O
ATOM    635  CB  ALA A  42      20.596   5.705 -12.865  0.21 21.03           C
ATOM    636 1HB  ALA A  42      20.509   5.304 -13.876  0.21 21.03           H
ATOM    637 2HB  ALA A  42      19.816   5.267 -12.242  0.21 21.03           H
ATOM    638 3HB  ALA A  42      21.571   5.438 -12.454  0.21 21.03           H
ATOM    639  N   PRO A  43      19.579   7.816 -10.652  0.21  1.07           N
ATOM    640  CA  PRO A  43      19.897   8.246  -9.285  0.21  1.07           C
ATOM    641  HA  PRO A  43      20.362   9.231  -9.284  0.21  1.07           H
ATOM    642  C   PRO A  43      20.814   7.242  -8.585  0.21  1.07           C
ATOM    643  O   PRO A  43      20.899   6.067  -8.956  0.21  1.07           O
ATOM    644  CB  PRO A  43      18.519   8.317  -8.621  0.21  1.07           C
ATOM    645 1HB  PRO A  43      18.586   8.110  -7.553  0.21  1.07           H
ATOM    646 2HB  PRO A  43      18.073   9.297  -8.793  0.21  1.07           H
ATOM    647  CG  PRO A  43      17.738   7.271  -9.320  0.21  1.07           C
ATOM    648 1HG  PRO A  43      18.001   6.287  -8.930  0.21  1.07           H
ATOM    649 2HG  PRO A  43      16.668   7.449  -9.216  0.21  1.07           H
ATOM    650  CD  PRO A  43      18.169   7.393 -10.761  0.21  1.07           C
ATOM    651 1HD  PRO A  43      18.077   6.433 -11.269  0.21  1.07           H
ATOM    652 2HD  PRO A  43      17.585   8.160 -11.271  0.21  1.07           H
ATOM    653  N   SER A  44      21.500   7.708  -7.556  0.21 21.59           N
ATOM    654  H   SER A  44      21.347   8.670  -7.259  0.21 21.59           H
ATOM    655  CA  SER A  44      22.441   6.894  -6.797  0.21 21.59           C
ATOM    656  HA  SER A  44      22.486   5.891  -7.214  0.21 21.59           H
ATOM    657  C   SER A  44      21.950   6.800  -5.360  0.21 21.59           C
ATOM    658  O   SER A  44      20.889   7.327  -5.003  0.21 21.59           O
ATOM    659  CB  SER A  44      23.849   7.493  -6.868  0.21 21.59           C
ATOM    660 1HB  SER A  44      24.080   7.707  -7.910  0.21 21.59           H
ATOM    661 2HB  SER A  44      23.876   8.422  -6.298  0.21 21.59           H
ATOM    662  OG  SER A  44      24.830   6.599  -6.370  0.21 21.59           O
ATOM    663  HG  SER A  44      25.681   7.063  -6.341  0.21 21.59           H
ATOM    664  N   SER A  45      22.747   6.137  -4.541  0.21 27.63           N
ATOM    665  H   SER A  45      23.629   5.782  -4.902  0.21 27.63           H
ATOM    666  CA  SER A  45      22.474   5.942  -3.131  0.21 27.63           C
ATOM    667  HA  SER A  45      21.735   6.662  -2.781  0.21 27.63           H
ATOM    668  C   SER A  45      23.800   6.140  -2.417  0.21 27.63           C
ATOM    669  O   SER A  45      24.849   5.827  -2.974  0.21 27.63           O
ATOM    670  CB  SER A  45      21.992   4.512  -2.891  0.21 27.63           C
ATOM    671 1HB  SER A  45      22.809   3.827  -3.111  0.21 27.63           H
ATOM    672 2HB  SER A  45      21.708   4.393  -1.845  0.21 27.63           H
ATOM    673  OG  SER A  45      20.895   4.190  -3.733  0.21 27.63           O
ATOM    674  HG  SER A  45      21.182   4.270  -4.653  0.21 27.63           H
ATOM    675  N   CYS A  46      23.745   6.579  -1.174  0.21 23.58           N
ATOM    676  H   CYS A  46      22.853   6.887  -0.799  0.21 23.58           H
ATOM    677  CA  CYS A  46      24.886   6.544  -0.272  0.21 23.58           C
ATOM    678  HA  CYS A  46      25.751   6.088  -0.755  0.21 23.58           H
ATOM    679  C   CYS A  46      24.410   5.662   0.871  0.21 23.58           C
ATOM    680  O   CYS A  46      23.448   6.004   1.566  0.21 23.58           O
ATOM    681  CB  CYS A  46      25.248   7.941   0.225  0.21 23.58           C
ATOM    682 1HB  CYS A  46      24.358   8.405   0.655  0.21 23.58           H
ATOM    683 2HB  CYS A  46      25.997   7.840   1.011  0.21 23.58           H
ATOM    684  SG  CYS A  46      25.917   9.012  -1.076  0.21 23.58           S
ATOM    685  HG  CYS A  46      25.908  10.140  -0.358  0.21 23.58           H
ATOM    686  N   MET A  47      25.005   4.490   1.005  0.21 21.01           N
ATOM    687  H   MET A  47      25.788   4.242   0.410  0.21 21.01           H
ATOM    688  CA  MET A  47      24.609   3.527   2.023  0.21 21.01           C
ATOM    689  HA  MET A  47      24.403   4.041   2.961  0.21 21.01           H
ATOM    690  C   MET A  47      25.798   2.598   2.193  0.21 21.01           C
ATOM    691  O   MET A  47      26.651   2.528   1.299  0.21 21.01           O
ATOM    692  CB  MET A  47      23.369   2.735   1.587  0.21 21.01           C
ATOM    693 1HB  MET A  47      23.029   2.147   2.437  0.21 21.01           H
ATOM    694 2HB  MET A  47      22.581   3.441   1.327  0.21 21.01           H
ATOM    695  CG  MET A  47      23.582   1.796   0.402  0.21 21.01           C
ATOM    696 1HG  MET A  47      23.970   2.365  -0.442  0.21 21.01           H
ATOM    697 2HG  MET A  47      24.314   1.035   0.678  0.21 21.01           H
ATOM    698  SD  MET A  47      22.059   0.976  -0.106  0.21 21.01           S
ATOM    699  CE  MET A  47      21.644  -0.020   1.351  0.21 21.01           C
ATOM    700 1HE  MET A  47      20.820  -0.691   1.110  0.21 21.01           H
ATOM    701 2HE  MET A  47      21.335   0.630   2.171  0.21 21.01           H
ATOM    702 3HE  MET A  47      22.510  -0.604   1.664  0.21 21.01           H
ATOM    703  N   LEU A  48      25.841   1.859   3.290  0.21 -4.23           N
ATOM    704  H   LEU A  48      25.124   1.974   4.005  0.21 -4.23           H
ATOM    705  CA  LEU A  48      26.834   0.806   3.453  0.21 -4.23           C
ATOM    706  HA  LEU A  48      27.725   1.045   2.873  0.21 -4.23           H
ATOM    707  C   LEU A  48      26.196  -0.470   2.912  0.21 -4.23           C
ATOM    708  O   LEU A  48      25.182  -0.925   3.438  0.21 -4.23           O
ATOM    709  CB  LEU A  48      27.206   0.639   4.930  0.21 -4.23           C
ATOM    710 1HB  LEU A  48      27.551   1.602   5.305  0.21 -4.23           H
ATOM    711 2HB  LEU A  48      26.305   0.369   5.480  0.21 -4.23           H
ATOM    712  CG  LEU A  48      28.287  -0.410   5.237  0.21 -4.23           C
ATOM    713  HG  LEU A  48      27.972  -1.367   4.826  0.21 -4.23           H
ATOM    714  CD1 LEU A  48      29.642  -0.043   4.622  0.21 -4.23           C
ATOM    715 1HD1 LEU A  48      30.389  -0.778   4.919  0.21 -4.23           H
ATOM    716 2HD1 LEU A  48      29.959   0.942   4.967  0.21 -4.23           H
ATOM    717 3HD1 LEU A  48      29.578  -0.044   3.535  0.21 -4.23           H
ATOM    718  CD2 LEU A  48      28.438  -0.567   6.745  0.21 -4.23           C
ATOM    719 1HD2 LEU A  48      29.177  -1.339   6.960  0.21 -4.23           H
ATOM    720 2HD2 LEU A  48      27.486  -0.867   7.186  0.21 -4.23           H
ATOM    721 3HD2 LEU A  48      28.761   0.372   7.194  0.21 -4.23           H
ATOM    722  N   ALA A  49      26.766  -1.045   1.865  0.21 36.48           N
ATOM    723  H   ALA A  49      27.593  -0.617   1.455  0.21 36.48           H
ATOM    724  CA  ALA A  49      26.251  -2.273   1.255  0.21 36.48           C
ATOM    725  HA  ALA A  49      25.162  -2.231   1.254  0.21 36.48           H
ATOM    726  C   ALA A  49      26.680  -3.520   2.044  0.21 36.48           C
ATOM    727  O   ALA A  49      27.299  -4.432   1.492  0.21 36.48           O
ATOM    728  CB  ALA A  49      26.735  -2.356  -0.200  0.21 36.48           C
ATOM    729 1HB  ALA A  49      26.423  -1.463  -0.742  0.21 36.48           H
ATOM    730 2HB  ALA A  49      26.292  -3.229  -0.679  0.21 36.48           H
ATOM    731 3HB  ALA A  49      27.822  -2.440  -0.229  0.21 36.48           H
ATOM    732  N   ALA A  50      26.434  -3.532   3.344  0.21  6.72           N
ATOM    733  H   ALA A  50      25.909  -2.766   3.750  0.21  6.72           H
ATOM    734  CA  ALA A  50      26.882  -4.625   4.196  0.21  6.72           C
ATOM    735  HA  ALA A  50      27.962  -4.730   4.085  0.21  6.72           H
ATOM    736  C   ALA A  50      26.221  -5.936   3.761  0.21  6.72           C
ATOM    737  O   ALA A  50      25.056  -5.954   3.341  0.21  6.72           O
ATOM    738  CB  ALA A  50      26.566  -4.316   5.658  0.21  6.72           C
ATOM    739 1HB  ALA A  50      27.057  -3.389   5.955  0.21  6.72           H
ATOM    740 2HB  ALA A  50      26.930  -5.126   6.291  0.21  6.72           H
ATOM    741 3HB  ALA A  50      25.490  -4.213   5.795  0.21  6.72           H
ATOM    742  N   PHE A  51      26.992  -7.012   3.852  0.21 13.87           N
ATOM    743  H   PHE A  51      27.950  -6.891   4.182  0.21 13.87           H
ATOM    744  CA  PHE A  51      26.575  -8.364   3.468  0.21 13.87           C
ATOM    745  HA  PHE A  51      27.445  -9.011   3.580  0.21 13.87           H
ATOM    746  C   PHE A  51      26.125  -8.467   2.009  0.21 13.87           C
ATOM    747  O   PHE A  51      25.285  -9.303   1.685  0.21 13.87           O
ATOM    748  CB  PHE A  51      25.475  -8.914   4.392  0.21 13.87           C
ATOM    749 1HB  PHE A  51      24.585  -8.292   4.313  0.21 13.87           H
ATOM    750 2HB  PHE A  51      25.216  -9.915   4.066  0.21 13.87           H
ATOM    751  CG  PHE A  51      25.877  -9.019   5.833  0.21 13.87           C
ATOM    752  CD1 PHE A  51      25.495  -8.031   6.756  0.21 13.87           C
ATOM    753  HD1 PHE A  51      24.947  -7.162   6.420  0.21 13.87           H
ATOM    754  CD2 PHE A  51      26.594 -10.143   6.285  0.21 13.87           C
ATOM    755  HD2 PHE A  51      26.898 -10.906   5.585  0.21 13.87           H
ATOM    756  CE1 PHE A  51      25.807  -8.168   8.127  0.21 13.87           C
ATOM    757  HE1 PHE A  51      25.496  -7.406   8.828  0.21 13.87           H
ATOM    758  CE2 PHE A  51      26.913 -10.298   7.655  0.21 13.87           C
ATOM    759  HE2 PHE A  51      27.450 -11.174   7.991  0.21 13.87           H
ATOM    760  CZ  PHE A  51      26.514  -9.310   8.581  0.21 13.87           C
ATOM    761  HZ  PHE A  51      26.739  -9.429   9.631  0.21 13.87           H
ATOM    762  N   LYS A  52      26.668  -7.640   1.122  0.21 21.82           N
ATOM    763  H   LYS A  52      27.284  -6.899   1.442  0.21 21.82           H
ATOM    764  CA  LYS A  52      26.460  -7.804  -0.323  0.21 21.82           C
ATOM    765  HA  LYS A  52      25.442  -8.138  -0.520  0.21 21.82           H
ATOM    766  C   LYS A  52      27.456  -8.862  -0.807  0.21 21.82           C
ATOM    767  O   LYS A  52      28.658  -8.574  -0.877  0.21 21.82           O
ATOM    768  CB  LYS A  52      26.703  -6.474  -1.053  0.21 21.82           C
ATOM    769 1HB  LYS A  52      26.003  -5.734  -0.665  0.21 21.82           H
ATOM    770 2HB  LYS A  52      27.714  -6.134  -0.826  0.21 21.82           H
ATOM    771  CG  LYS A  52      26.560  -6.542  -2.575  0.21 21.82           C
ATOM    772 1HG  LYS A  52      27.260  -7.283  -2.961  0.21 21.82           H
ATOM    773 2HG  LYS A  52      25.546  -6.846  -2.833  0.21 21.82           H
ATOM    774  CD  LYS A  52      26.869  -5.200  -3.234  0.21 21.82           C
ATOM    775 1HD  LYS A  52      26.136  -4.459  -2.913  0.21 21.82           H
ATOM    776 2HD  LYS A  52      27.865  -4.876  -2.931  0.21 21.82           H
ATOM    777  CE  LYS A  52      26.835  -5.338  -4.754  0.21 21.82           C
ATOM    778 1HE  LYS A  52      27.554  -6.107  -5.045  0.21 21.82           H
ATOM    779 2HE  LYS A  52      25.843  -5.673  -5.061  0.21 21.82           H
ATOM    780  NZ  LYS A  52      27.168  -4.075  -5.491  0.21 21.82           N
ATOM    781 1HZ  LYS A  52      26.376  -3.442  -5.493  0.21 21.82           H
ATOM    782 2HZ  LYS A  52      27.407  -4.302  -6.448  0.21 21.82           H
ATOM    783 3HZ  LYS A  52      27.967  -3.620  -5.067  0.21 21.82           H
ATOM    784  N   PRO A  53      27.004 -10.091  -1.115  0.21 16.64           N
ATOM    785  CA  PRO A  53      28.035 -11.013  -1.603  0.21 16.64           C
ATOM    786  HA  PRO A  53      28.921 -11.001  -0.968  0.21 16.64           H
ATOM    787  C   PRO A  53      28.397 -10.674  -3.045  0.21 16.64           C
ATOM    788  O   PRO A  53      27.696  -9.891  -3.684  0.21 16.64           O
ATOM    789  CB  PRO A  53      27.334 -12.367  -1.511  0.21 16.64           C
ATOM    790 1HB  PRO A  53      27.736 -13.074  -2.235  0.21 16.64           H
ATOM    791 2HB  PRO A  53      27.422 -12.767  -0.501  0.21 16.64           H
ATOM    792  CG  PRO A  53      25.920 -12.047  -1.817  0.21 16.64           C
ATOM    793 1HG  PRO A  53      25.792 -11.918  -2.892  0.21 16.64           H
ATOM    794 2HG  PRO A  53      25.254 -12.825  -1.444  0.21 16.64           H
ATOM    795  CD  PRO A  53      25.680 -10.748  -1.099  0.21 16.64           C
ATOM    796 1HD  PRO A  53      24.936 -10.150  -1.623  0.21 16.64           H
ATOM    797 2HD  PRO A  53      25.367 -10.946  -0.074  0.21 16.64           H
ATOM    798  N   GLU A  54      29.456 -11.281  -3.568  0.21 11.84           N
ATOM    799  H   GLU A  54      30.059 -11.827  -2.960  0.21 11.84           H
ATOM    800  CA  GLU A  54      29.776 -11.254  -5.004  0.21 11.84           C
ATOM    801  HA  GLU A  54      30.718 -11.774  -5.140  0.21 11.84           H
ATOM    802  C   GLU A  54      29.957  -9.842  -5.571  0.21 11.84           C
ATOM    803  O   GLU A  54      29.787  -9.619  -6.768  0.21 11.84           O
ATOM    804  CB  GLU A  54      28.716 -12.025  -5.814  0.21 11.84           C
ATOM    805 1HB  GLU A  54      27.758 -11.523  -5.696  0.21 11.84           H
ATOM    806 2HB  GLU A  54      28.988 -12.004  -6.869  0.21 11.84           H
ATOM    807  CG  GLU A  54      28.556 -13.486  -5.399  0.21 11.84           C
ATOM    808 1HG  GLU A  54      29.499 -14.006  -5.572  0.21 11.84           H
ATOM    809 2HG  GLU A  54      28.327 -13.535  -4.336  0.21 11.84           H
ATOM    810  CD  GLU A  54      27.441 -14.204  -6.149  0.21 11.84           C
ATOM    811  OE1 GLU A  54      26.727 -13.598  -6.977  0.21 11.84           O
ATOM    812  OE2 GLU A  54      27.239 -15.415  -5.883  0.21 11.84           O
ATOM    813  N   ALA A  55      30.314  -8.876  -4.732  0.21 16.11           N
ATOM    814  H   ALA A  55      30.448  -9.088  -3.755  0.21 16.11           H
ATOM    815  CA  ALA A  55      30.451  -7.492  -5.183  0.21 16.11           C
ATOM    816  HA  ALA A  55      29.524  -7.198  -5.678  0.21 16.11           H
ATOM    817  C   ALA A  55      31.589  -7.377  -6.203  0.21 16.11           C
ATOM    818  O   ALA A  55      31.494  -6.636  -7.185  0.21 16.11           O
ATOM    819  CB  ALA A  55      30.682  -6.572  -3.979  0.21 16.11           C
ATOM    820 1HB  ALA A  55      29.885  -6.710  -3.246  0.21 16.11           H
ATOM    821 2HB  ALA A  55      30.683  -5.532  -4.310  0.21 16.11           H
ATOM    822 3HB  ALA A  55      31.642  -6.792  -3.511  0.21 16.11           H
ATOM    823  N   TYR A  56      32.612  -8.197  -6.005  0.21-12.83           N
ATOM    824  H   TYR A  56      32.618  -8.752  -5.162  0.21-12.83           H
ATOM    825  CA  TYR A  56      33.744  -8.336  -6.925  0.21-12.83           C
ATOM    826  HA  TYR A  56      34.187  -7.350  -7.074  0.21-12.83           H
ATOM    827  C   TYR A  56      33.390  -8.915  -8.300  0.21-12.83           C
ATOM    828  O   TYR A  56      34.203  -8.879  -9.229  0.21-12.83           O
ATOM    829  CB  TYR A  56      34.793  -9.253  -6.284  0.21-12.83           C
ATOM    830 1HB  TYR A  56      35.716  -9.182  -6.859  0.21-12.83           H
ATOM    831 2HB  TYR A  56      34.993  -8.899  -5.274  0.21-12.83           H
ATOM    832  CG  TYR A  56      34.383 -10.716  -6.227  0.21-12.83           C
ATOM    833  CD1 TYR A  56      34.800 -11.616  -7.228  0.21-12.83           C
ATOM    834  HD1 TYR A  56      35.445 -11.270  -8.022  0.21-12.83           H
ATOM    835  CD2 TYR A  56      33.570 -11.212  -5.187  0.21-12.83           C
ATOM    836  HD2 TYR A  56      33.259 -10.563  -4.388  0.21-12.83           H
ATOM    837  CE1 TYR A  56      34.377 -12.972  -7.215  0.21-12.83           C
ATOM    838  HE1 TYR A  56      34.684 -13.644  -8.001  0.21-12.83           H
ATOM    839  CE2 TYR A  56      33.154 -12.565  -5.170  0.21-12.83           C
ATOM    840  HE2 TYR A  56      32.527 -12.928  -4.372  0.21-12.83           H
ATOM    841  CZ  TYR A  56      33.553 -13.429  -6.187  0.21-12.83           C
ATOM    842  OH  TYR A  56      33.134 -14.733  -6.161  0.21-12.83           O
ATOM    843  HH  TYR A  56      32.551 -14.917  -5.412  0.21-12.83           H
ATOM    844  N   ALA A  57      32.189  -9.459  -8.437  0.21 15.15           N
ATOM    845  H   ALA A  57      31.537  -9.433  -7.661  0.21 15.15           H
ATOM    846  CA  ALA A  57      31.745 -10.123  -9.659  0.21 15.15           C
ATOM    847  HA  ALA A  57      32.506 -10.025 -10.433  0.21 15.15           H
ATOM    848  C   ALA A  57      30.469  -9.455 -10.173  0.21 15.15           C
ATOM    849  O   ALA A  57      29.764  -9.996 -11.027  0.21 15.15           O
ATOM    850  CB  ALA A  57      31.522 -11.606  -9.378  0.21 15.15           C
ATOM    851 1HB  ALA A  57      32.431 -12.046  -8.973  0.21 15.15           H
ATOM    852 2HB  ALA A  57      31.270 -12.117 -10.308  0.21 15.15           H
ATOM    853 3HB  ALA A  57      30.706 -11.734  -8.664  0.21 15.15           H
ATOM    854  N   GLY A  58      30.160  -8.285  -9.635  0.21 17.89           N
ATOM    855  H   GLY A  58      30.762  -7.865  -8.942  0.21 17.89           H
ATOM    856  CA  GLY A  58      28.966  -7.576 -10.060  0.21 17.89           C
ATOM    857 1HA  GLY A  58      28.149  -8.291 -10.151  0.21 17.89           H
ATOM    858 2HA  GLY A  58      28.697  -6.829  -9.313  0.21 17.89           H
ATOM    859  C   GLY A  58      29.179  -6.894 -11.398  0.21 17.89           C
ATOM    860  O   GLY A  58      30.330  -6.752 -11.827  0.21 17.89           O
ATOM    861  N   PRO A  59      28.107  -6.431 -12.067  0.21 -8.06           N
ATOM    862  CA  PRO A  59      28.226  -5.748 -13.363  0.21 -8.06           C
ATOM    863  HA  PRO A  59      28.898  -6.289 -14.027  0.21 -8.06           H
ATOM    864  C   PRO A  59      28.691  -4.300 -13.227  0.21 -8.06           C
ATOM    865  O   PRO A  59      28.838  -3.565 -14.204  0.21 -8.06           O
ATOM    866  CB  PRO A  59      26.790  -5.806 -13.889  0.21 -8.06           C
ATOM    867 1HB  PRO A  59      26.587  -4.989 -14.580  0.21 -8.06           H
ATOM    868 2HB  PRO A  59      26.605  -6.767 -14.371  0.21 -8.06           H
ATOM    869  CG  PRO A  59      25.966  -5.680 -12.667  0.21 -8.06           C
ATOM    870 1HG  PRO A  59      25.937  -4.640 -12.342  0.21 -8.06           H
ATOM    871 2HG  PRO A  59      24.956  -6.054 -12.834  0.21 -8.06           H
ATOM    872  CD  PRO A  59      26.691  -6.528 -11.653  0.21 -8.06           C
ATOM    873 1HD  PRO A  59      26.542  -6.128 -10.649  0.21 -8.06           H
ATOM    874 2HD  PRO A  59      26.350  -7.561 -11.715  0.21 -8.06           H
ATOM    875  N   GLU A  60      28.885  -3.890 -11.986  0.21 33.15           N
ATOM    876  H   GLU A  60      28.807  -4.555 -11.231  0.21 33.15           H
ATOM    877  CA  GLU A  60      29.213  -2.536 -11.584  0.21 33.15           C
ATOM    878  HA  GLU A  60      29.890  -2.050 -12.287  0.21 33.15           H
ATOM    879  C   GLU A  60      29.883  -2.796 -10.240  0.21 33.15           C
ATOM    880  O   GLU A  60      29.828  -3.932  -9.742  0.21 33.15           O
ATOM    881  CB  GLU A  60      27.925  -1.718 -11.393  0.21 33.15           C
ATOM    882 1HB  GLU A  60      28.193  -0.692 -11.143  0.21 33.15           H
ATOM    883 2HB  GLU A  60      27.380  -1.714 -12.337  0.21 33.15           H
ATOM    884  CG  GLU A  60      27.005  -2.271 -10.290  0.21 33.15           C
ATOM    885 1HG  GLU A  60      26.790  -3.320 -10.494  0.21 33.15           H
ATOM    886 2HG  GLU A  60      27.523  -2.209  -9.332  0.21 33.15           H
ATOM    887  CD  GLU A  60      25.686  -1.536 -10.157  0.21 33.15           C
ATOM    888  OE1 GLU A  60      25.343  -0.650 -10.973  0.21 33.15           O
ATOM    889  OE2 GLU A  60      24.941  -1.870  -9.204  0.21 33.15           O
ATOM    890  N   ALA A  61      30.401  -1.756  -9.610  0.21 19.94           N
ATOM    891  H   ALA A  61      30.472  -0.862 -10.087  0.21 19.94           H
ATOM    892  CA  ALA A  61      30.754  -1.778  -8.199  0.21 19.94           C
ATOM    893  HA  ALA A  61      30.204  -2.561  -7.678  0.21 19.94           H
ATOM    894  C   ALA A  61      30.296  -0.411  -7.698  0.21 19.94           C
ATOM    895  O   ALA A  61      30.383   0.571  -8.442  0.21 19.94           O
ATOM    896  CB  ALA A  61      32.262  -1.973  -8.022  0.21 19.94           C
ATOM    897 1HB  ALA A  61      32.554  -2.951  -8.407  0.21 19.94           H
ATOM    898 2HB  ALA A  61      32.519  -1.912  -6.964  0.21 19.94           H
ATOM    899 3HB  ALA A  61      32.803  -1.196  -8.563  0.21 19.94           H
ATOM    900  N   ALA A  62      29.802  -0.350  -6.473  0.21 16.49           N
ATOM    901  H   ALA A  62      29.726  -1.196  -5.922  0.21 16.49           H
ATOM    902  CA  ALA A  62      29.471   0.914  -5.825  0.21 16.49           C
ATOM    903  HA  ALA A  62      29.397   1.722  -6.555  0.21 16.49           H
ATOM    904  C   ALA A  62      30.663   1.154  -4.904  0.21 16.49           C
ATOM    905  O   ALA A  62      31.273   0.185  -4.441  0.21 16.49           O
ATOM    906  CB  ALA A  62      28.158   0.791  -5.040  0.21 16.49           C
ATOM    907 1HB  ALA A  62      27.341   0.563  -5.725  0.21 16.49           H
ATOM    908 2HB  ALA A  62      27.944   1.736  -4.537  0.21 16.49           H
ATOM    909 3HB  ALA A  62      28.238  -0.001  -4.295  0.21 16.49           H
ATOM    910  N   ALA A  63      31.005   2.404  -4.646  0.21 10.94           N
ATOM    911  H   ALA A  63      30.460   3.174  -5.023  0.21 10.94           H
ATOM    912  CA  ALA A  63      32.175   2.746  -3.848  0.21 10.94           C
ATOM    913  HA  ALA A  63      32.426   1.931  -3.169  0.21 10.94           H
ATOM    914  C   ALA A  63      31.810   3.990  -3.033  0.21 10.94           C
ATOM    915  O   ALA A  63      30.848   4.684  -3.383  0.21 10.94           O
ATOM    916  CB  ALA A  63      33.358   3.018  -4.802  0.21 10.94           C
ATOM    917 1HB  ALA A  63      33.578   2.117  -5.377  0.21 10.94           H
ATOM    918 2HB  ALA A  63      34.245   3.302  -4.236  0.21 10.94           H
ATOM    919 3HB  ALA A  63      33.103   3.825  -5.489  0.21 10.94           H
ATOM    920  N   PRO A  64      32.563   4.297  -1.960  0.21-16.89           N
ATOM    921  CA  PRO A  64      32.238   5.566  -1.298  0.21-16.89           C
ATOM    922  HA  PRO A  64      31.180   5.619  -1.046  0.21-16.89           H
ATOM    923  C   PRO A  64      32.633   6.755  -2.169  0.21-16.89           C
ATOM    924  O   PRO A  64      33.421   6.622  -3.111  0.21-16.89           O
ATOM    925  CB  PRO A  64      33.082   5.507  -0.025  0.21-16.89           C
ATOM    926 1HB  PRO A  64      33.365   6.507   0.303  0.21-16.89           H
ATOM    927 2HB  PRO A  64      32.539   4.984   0.761  0.21-16.89           H
ATOM    928  CG  PRO A  64      34.270   4.728  -0.430  0.21-16.89           C
ATOM    929 1HG  PRO A  64      34.951   5.357  -1.004  0.21-16.89           H
ATOM    930 2HG  PRO A  64      34.778   4.310   0.437  0.21-16.89           H
ATOM    931  CD  PRO A  64      33.707   3.637  -1.300  0.21-16.89           C
ATOM    932 1HD  PRO A  64      34.452   3.307  -2.024  0.21-16.89           H
ATOM    933 2HD  PRO A  64      33.363   2.802  -0.689  0.21-16.89           H
ATOM    934  N   GLY A  65      32.107   7.926  -1.853  0.21 19.28           N
ATOM    935  H   GLY A  65      31.451   8.013  -1.087  0.21 19.28           H
ATOM    936  CA  GLY A  65      32.454   9.135  -2.575  0.21 19.28           C
ATOM    937 1HA  GLY A  65      33.522   9.165  -2.786  0.21 19.28           H
ATOM    938 2HA  GLY A  65      31.892   9.189  -3.507  0.21 19.28           H
ATOM    939  C   GLY A  65      32.068  10.285  -1.676  0.21 19.28           C
ATOM    940  O   GLY A  65      31.637  10.031  -0.546  0.21 19.28           O
ATOM    941  N   LEU A  66      32.201  11.512  -2.151  0.21  9.42           N
ATOM    942  H   LEU A  66      32.624  11.649  -3.067  0.21  9.42           H
ATOM    943  CA  LEU A  66      31.686  12.690  -1.461  0.21  9.42           C
ATOM    944  HA  LEU A  66      31.068  12.392  -0.616  0.21  9.42           H
ATOM    945  C   LEU A  66      30.845  13.465  -2.472  0.21  9.42           C
ATOM    946  O   LEU A  66      31.339  13.824  -3.549  0.21  9.42           O
ATOM    947  CB  LEU A  66      32.821  13.599  -0.967  0.21  9.42           C
ATOM    948 1HB  LEU A  66      33.433  13.862  -1.829  0.21  9.42           H
ATOM    949 2HB  LEU A  66      32.366  14.515  -0.599  0.21  9.42           H
ATOM    950  CG  LEU A  66      33.763  13.104   0.137  0.21  9.42           C
ATOM    951  HG  LEU A  66      34.243  12.187  -0.199  0.21  9.42           H
ATOM    952  CD1 LEU A  66      34.842  14.151   0.388  0.21  9.42           C
ATOM    953 1HD1 LEU A  66      35.550  13.780   1.129  0.21  9.42           H
ATOM    954 2HD1 LEU A  66      34.398  15.076   0.753  0.21  9.42           H
ATOM    955 3HD1 LEU A  66      35.380  14.352  -0.538  0.21  9.42           H
ATOM    956  CD2 LEU A  66      33.032  12.824   1.442  0.21  9.42           C
ATOM    957 1HD2 LEU A  66      33.746  12.522   2.209  0.21  9.42           H
ATOM    958 2HD2 LEU A  66      32.317  12.015   1.298  0.21  9.42           H
ATOM    959 3HD2 LEU A  66      32.505  13.719   1.773  0.21  9.42           H
ATOM    960  N   PRO A  67      29.574  13.749  -2.154  0.21 17.44           N
ATOM    961  CA  PRO A  67      29.036  15.007  -2.681  0.21 17.44           C
ATOM    962  HA  PRO A  67      28.966  14.984  -3.767  0.21 17.44           H
ATOM    963  C   PRO A  67      29.882  16.190  -2.224  0.21 17.44           C
ATOM    964  O   PRO A  67      30.554  16.134  -1.197  0.21 17.44           O
ATOM    965  CB  PRO A  67      27.645  15.079  -2.042  0.21 17.44           C
ATOM    966 1HB  PRO A  67      27.692  15.640  -1.109  0.21 17.44           H
ATOM    967 2HB  PRO A  67      26.927  15.532  -2.724  0.21 17.44           H
ATOM    968  CG  PRO A  67      27.290  13.666  -1.763  0.21 17.44           C
ATOM    969 1HG  PRO A  67      26.529  13.599  -0.985  0.21 17.44           H
ATOM    970 2HG  PRO A  67      26.952  13.180  -2.678  0.21 17.44           H
ATOM    971  CD  PRO A  67      28.586  13.062  -1.306  0.21 17.44           C
ATOM    972 1HD  PRO A  67      28.765  13.278  -0.254  0.21 17.44           H
ATOM    973 2HD  PRO A  67      28.595  11.987  -1.489  0.21 17.44           H
ATOM    974  N   GLU A  68      29.813  17.297  -2.939  0.21  7.83           N
ATOM    975  H   GLU A  68      29.280  17.328  -3.802  0.21  7.83           H
ATOM    976  CA  GLU A  68      30.388  18.541  -2.443  0.21  7.83           C
ATOM    977  HA  GLU A  68      30.993  18.372  -1.554  0.21  7.83           H
ATOM    978  C   GLU A  68      29.198  19.408  -2.067  0.21  7.83           C
ATOM    979  O   GLU A  68      28.090  19.233  -2.581  0.21  7.83           O
ATOM    980  CB  GLU A  68      31.252  19.236  -3.497  0.21  7.83           C
ATOM    981 1HB  GLU A  68      30.668  19.350  -4.407  0.21  7.83           H
ATOM    982 2HB  GLU A  68      31.512  20.225  -3.120  0.21  7.83           H
ATOM    983  CG  GLU A  68      32.537  18.497  -3.838  0.21  7.83           C
ATOM    984 1HG  GLU A  68      33.120  18.360  -2.925  0.21  7.83           H
ATOM    985 2HG  GLU A  68      32.287  17.514  -4.241  0.21  7.83           H
ATOM    986  CD  GLU A  68      33.382  19.244  -4.862  0.21  7.83           C
ATOM    987  OE1 GLU A  68      33.211  20.469  -5.051  0.21  7.83           O
ATOM    988  OE2 GLU A  68      34.256  18.607  -5.499  0.21  7.83           O
ATOM    989  N   LEU A  69      29.430  20.351  -1.174  0.21 31.22           N
ATOM    990  H   LEU A  69      30.355  20.404  -0.748  0.21 31.22           H
ATOM    991  CA  LEU A  69      28.458  21.378  -0.837  0.21 31.22           C
ATOM    992  HA  LEU A  69      27.463  20.947  -0.740  0.21 31.22           H
ATOM    993  C   LEU A  69      28.495  22.373  -1.998  0.21 31.22           C
ATOM    994  O   LEU A  69      29.421  22.347  -2.810  0.21 31.22           O
ATOM    995  CB  LEU A  69      28.893  22.024   0.487  0.21 31.22           C
ATOM    996 1HB  LEU A  69      29.053  21.208   1.192  0.21 31.22           H
ATOM    997 2HB  LEU A  69      29.864  22.487   0.315  0.21 31.22           H
ATOM    998  CG  LEU A  69      28.008  23.060   1.200  0.21 31.22           C
ATOM    999  HG  LEU A  69      27.924  23.943   0.569  0.21 31.22           H
ATOM   1000  CD1 LEU A  69      26.606  22.535   1.476  0.21 31.22           C
ATOM   1001 1HD1 LEU A  69      26.034  23.286   2.024  0.21 31.22           H
ATOM   1002 2HD1 LEU A  69      26.655  21.624   2.074  0.21 31.22           H
ATOM   1003 3HD1 LEU A  69      26.084  22.325   0.545  0.21 31.22           H
ATOM   1004  CD2 LEU A  69      28.668  23.469   2.505  0.21 31.22           C
ATOM   1005 1HD2 LEU A  69      28.046  24.197   3.023  0.21 31.22           H
ATOM   1006 2HD2 LEU A  69      29.640  23.920   2.313  0.21 31.22           H
ATOM   1007 3HD2 LEU A  69      28.799  22.600   3.147  0.21 31.22           H
ATOM   1008  N   ARG A  70      27.553  23.306  -2.041  0.21 -5.73           N
ATOM   1009  H   ARG A  70      26.794  23.264  -1.377  0.21 -5.73           H
ATOM   1010  CA  ARG A  70      27.584  24.414  -3.007  0.21 -5.73           C
ATOM   1011  HA  ARG A  70      27.550  24.016  -4.023  0.21 -5.73           H
ATOM   1012  C   ARG A  70      28.880  25.218  -2.854  0.21 -5.73           C
ATOM   1013  O   ARG A  70      29.438  25.732  -3.814  0.21 -5.73           O
ATOM   1014  CB  ARG A  70      26.378  25.334  -2.770  0.21 -5.73           C
ATOM   1015 1HB  ARG A  70      26.484  25.781  -1.781  0.21 -5.73           H
ATOM   1016 2HB  ARG A  70      26.394  26.135  -3.508  0.21 -5.73           H
ATOM   1017  CG  ARG A  70      25.016  24.636  -2.828  0.21 -5.73           C
ATOM   1018 1HG  ARG A  70      24.833  24.265  -3.836  0.21 -5.73           H
ATOM   1019 2HG  ARG A  70      25.011  23.797  -2.134  0.21 -5.73           H
ATOM   1020  CD  ARG A  70      23.893  25.583  -2.421  0.21 -5.73           C
ATOM   1021 1HD  ARG A  70      24.191  26.092  -1.504  0.21 -5.73           H
ATOM   1022 2HD  ARG A  70      23.746  26.334  -3.197  0.21 -5.73           H
ATOM   1023  NE  ARG A  70      22.640  24.859  -2.157  0.21 -5.73           N
ATOM   1024  HE  ARG A  70      22.498  24.514  -1.214  0.21 -5.73           H
ATOM   1025  CZ  ARG A  70      21.667  24.593  -3.017  0.21 -5.73           C
ATOM   1026  NH1 ARG A  70      20.680  23.856  -2.603  0.21 -5.73           N
ATOM   1027 1HH1 ARG A  70      20.667  23.552  -1.639  0.21 -5.73           H
ATOM   1028 2HH1 ARG A  70      19.932  23.598  -3.237  0.21 -5.73           H
ATOM   1029  NH2 ARG A  70      21.628  25.037  -4.243  0.21 -5.73           N
ATOM   1030 1HH2 ARG A  70      22.329  25.692  -4.559  0.21 -5.73           H
ATOM   1031 2HH2 ARG A  70      20.897  24.731  -4.869  0.21 -5.73           H
ATOM   1032  N   ALA A  71      29.389  25.243  -1.631  0.21 24.51           N
ATOM   1033  H   ALA A  71      28.875  24.792  -0.898  0.21 24.51           H
ATOM   1034  CA  ALA A  71      30.646  25.899  -1.276  0.21 24.51           C
ATOM   1035  HA  ALA A  71      30.662  26.883  -1.749  0.21 24.51           H
ATOM   1036  C   ALA A  71      31.927  25.158  -1.699  0.21 24.51           C
ATOM   1037  O   ALA A  71      32.997  25.515  -1.214  0.21 24.51           O
ATOM   1038  CB  ALA A  71      30.667  26.084   0.253  0.21 24.51           C
ATOM   1039 1HB  ALA A  71      29.739  26.541   0.592  0.21 24.51           H
ATOM   1040 2HB  ALA A  71      31.502  26.725   0.538  0.21 24.51           H
ATOM   1041 3HB  ALA A  71      30.792  25.119   0.743  0.21 24.51           H
ATOM   1042  N   GLU A  72      31.811  24.088  -2.482  0.21 10.83           N
ATOM   1043  H   GLU A  72      30.891  23.855  -2.840  0.21 10.83           H
ATOM   1044  CA  GLU A  72      32.915  23.189  -2.893  0.21 10.83           C
ATOM   1045  HA  GLU A  72      32.476  22.439  -3.552  0.21 10.83           H
ATOM   1046  C   GLU A  72      33.586  22.411  -1.748  0.21 10.83           C
ATOM   1047  O   GLU A  72      34.514  21.616  -1.945  0.21 10.83           O
ATOM   1048  CB  GLU A  72      33.988  23.929  -3.698  0.21 10.83           C
ATOM   1049 1HB  GLU A  72      34.479  24.640  -3.038  0.21 10.83           H
ATOM   1050 2HB  GLU A  72      34.729  23.202  -4.014  0.21 10.83           H
ATOM   1051  CG  GLU A  72      33.501  24.674  -4.931  0.21 10.83           C
ATOM   1052 1HG  GLU A  72      32.983  23.974  -5.588  0.21 10.83           H
ATOM   1053 2HG  GLU A  72      32.801  25.455  -4.630  0.21 10.83           H
ATOM   1054  CD  GLU A  72      34.659  25.314  -5.690  0.21 10.83           C
ATOM   1055  OE1 GLU A  72      35.790  25.371  -5.160  0.21 10.83           O
ATOM   1056  OE2 GLU A  72      34.463  25.789  -6.829  0.21 10.83           O
ATOM   1057  N   LEU A  73      33.079  22.630  -0.544  0.21 -4.37           N
ATOM   1058  H   LEU A  73      32.342  23.308  -0.469  0.21 -4.37           H
ATOM   1059  CA  LEU A  73      33.511  21.941   0.667  0.21 -4.37           C
ATOM   1060  HA  LEU A  73      34.597  21.973   0.758  0.21 -4.37           H
ATOM   1061  C   LEU A  73      33.031  20.496   0.568  0.21 -4.37           C
ATOM   1062  O   LEU A  73      31.910  20.269   0.121  0.21 -4.37           O
ATOM   1063  CB  LEU A  73      32.849  22.637   1.856  0.21 -4.37           C
ATOM   1064 1HB  LEU A  73      33.132  23.689   1.822  0.21 -4.37           H
ATOM   1065 2HB  LEU A  73      31.775  22.583   1.691  0.21 -4.37           H
ATOM   1066  CG  LEU A  73      33.100  22.128   3.285  0.21 -4.37           C
ATOM   1067  HG  LEU A  73      32.852  21.069   3.324  0.21 -4.37           H
ATOM   1068  CD1 LEU A  73      34.549  22.304   3.718  0.21 -4.37           C
ATOM   1069 1HD1 LEU A  73      34.674  21.939   4.736  0.21 -4.37           H
ATOM   1070 2HD1 LEU A  73      34.832  23.356   3.674  0.21 -4.37           H
ATOM   1071 3HD1 LEU A  73      35.200  21.727   3.068  0.21 -4.37           H
ATOM   1072  CD2 LEU A  73      32.191  22.873   4.255  0.21 -4.37           C
ATOM   1073 1HD2 LEU A  73      32.359  22.512   5.270  0.21 -4.37           H
ATOM   1074 2HD2 LEU A  73      31.151  22.692   3.995  0.21 -4.37           H
ATOM   1075 3HD2 LEU A  73      32.393  23.945   4.219  0.21 -4.37           H
ATOM   1076  N   GLY A  74      33.837  19.516   0.950  0.21 19.32           N
ATOM   1077  H   GLY A  74      34.770  19.718   1.297  0.21 19.32           H
ATOM   1078  CA  GLY A  74      33.372  18.139   0.884  0.21 19.32           C
ATOM   1079 1HA  GLY A  74      33.024  17.930  -0.129  0.21 19.32           H
ATOM   1080 2HA  GLY A  74      34.186  17.458   1.120  0.21 19.32           H
ATOM   1081  C   GLY A  74      32.227  17.898   1.853  0.21 19.32           C
ATOM   1082  O   GLY A  74      32.271  18.344   3.005  0.21 19.32           O
ATOM   1083  N   ARG A  75      31.190  17.206   1.400  0.21 15.37           N
ATOM   1084  H   ARG A  75      31.206  16.838   0.449  0.21 15.37           H
ATOM   1085  CA  ARG A  75      29.980  16.957   2.187  0.21 15.37           C
ATOM   1086  HA  ARG A  75      30.046  17.455   3.154  0.21 15.37           H
ATOM   1087  C   ARG A  75      29.871  15.452   2.410  0.21 15.37           C
ATOM   1088  O   ARG A  75      29.466  14.716   1.519  0.21 15.37           O
ATOM   1089  CB  ARG A  75      28.780  17.517   1.413  0.21 15.37           C
ATOM   1090 1HB  ARG A  75      28.949  18.582   1.253  0.21 15.37           H
ATOM   1091 2HB  ARG A  75      28.753  17.036   0.438  0.21 15.37           H
ATOM   1092  CG  ARG A  75      27.411  17.338   2.052  0.21 15.37           C
ATOM   1093 1HG  ARG A  75      27.212  16.275   2.190  0.21 15.37           H
ATOM   1094 2HG  ARG A  75      27.383  17.842   3.019  0.21 15.37           H
ATOM   1095  CD  ARG A  75      26.350  17.939   1.134  0.21 15.37           C
ATOM   1096 1HD  ARG A  75      26.435  19.026   1.171  0.21 15.37           H
ATOM   1097 2HD  ARG A  75      26.537  17.610   0.110  0.21 15.37           H
ATOM   1098  NE  ARG A  75      24.986  17.543   1.518  0.21 15.37           N
ATOM   1099  HE  ARG A  75      24.893  16.871   2.272  0.21 15.37           H
ATOM   1100  CZ  ARG A  75      23.855  17.992   0.991  0.21 15.37           C
ATOM   1101  NH1 ARG A  75      22.726  17.603   1.505  0.21 15.37           N
ATOM   1102 1HH1 ARG A  75      22.719  16.947   2.271  0.21 15.37           H
ATOM   1103 2HH1 ARG A  75      21.856  17.949   1.129  0.21 15.37           H
ATOM   1104  NH2 ARG A  75      23.807  18.825  -0.015  0.21 15.37           N
ATOM   1105 1HH2 ARG A  75      24.656  19.102  -0.478  0.21 15.37           H
ATOM   1106 2HH2 ARG A  75      22.918  19.193  -0.318  0.21 15.37           H
ATOM   1107  N   ALA A  76      30.289  14.982   3.575  0.21  1.08           N
ATOM   1108  H   ALA A  76      30.665  15.613   4.271  0.21  1.08           H
ATOM   1109  CA  ALA A  76      30.241  13.553   3.868  0.21  1.08           C
ATOM   1110  HA  ALA A  76      30.783  13.033   3.084  0.21  1.08           H
ATOM   1111  C   ALA A  76      28.782  13.074   3.886  0.21  1.08           C
ATOM   1112  O   ALA A  76      27.932  13.723   4.502  0.21  1.08           O
ATOM   1113  CB  ALA A  76      30.926  13.268   5.213  0.21  1.08           C
ATOM   1114 1HB  ALA A  76      31.963  13.604   5.176  0.21  1.08           H
ATOM   1115 2HB  ALA A  76      30.905  12.196   5.414  0.21  1.08           H
ATOM   1116 3HB  ALA A  76      30.403  13.793   6.016  0.21  1.08           H
ATOM   1117  N   PRO A  77      28.467  11.951   3.215  0.21 16.20           N
ATOM   1118  CA  PRO A  77      27.089  11.458   3.340  0.21 16.20           C
ATOM   1119  HA  PRO A  77      26.374  12.217   3.024  0.21 16.20           H
ATOM   1120  C   PRO A  77      26.758  10.946   4.737  0.21 16.20           C
ATOM   1121  O   PRO A  77      27.655  10.619   5.517  0.21 16.20           O
ATOM   1122  CB  PRO A  77      27.066  10.260   2.387  0.21 16.20           C
ATOM   1123 1HB  PRO A  77      27.208   9.337   2.951  0.21 16.20           H
ATOM   1124 2HB  PRO A  77      26.128  10.228   1.835  0.21 16.20           H
ATOM   1125  CG  PRO A  77      28.207  10.463   1.474  0.21 16.20           C
ATOM   1126 1HG  PRO A  77      28.539   9.518   1.040  0.21 16.20           H
ATOM   1127 2HG  PRO A  77      27.926  11.166   0.693  0.21 16.20           H
ATOM   1128  CD  PRO A  77      29.260  11.060   2.347  0.21 16.20           C
ATOM   1129 1HD  PRO A  77      29.755  10.291   2.941  0.21 16.20           H
ATOM   1130 2HD  PRO A  77      29.979  11.617   1.745  0.21 16.20           H
ATOM   1131  N   SER A  78      25.478  10.753   5.012  0.21 15.10           N
ATOM   1132  H   SER A  78      24.770  11.099   4.379  0.21 15.10           H
ATOM   1133  CA  SER A  78      25.048   9.896   6.120  0.21 15.10           C
ATOM   1134  HA  SER A  78      25.895   9.628   6.747  0.21 15.10           H
ATOM   1135  C   SER A  78      24.491   8.668   5.404  0.21 15.10           C
ATOM   1136  O   SER A  78      23.853   8.833   4.357  0.21 15.10           O
ATOM   1137  CB  SER A  78      23.978  10.575   6.975  0.21 15.10           C
ATOM   1138 1HB  SER A  78      24.378  11.511   7.363  0.21 15.10           H
ATOM   1139 2HB  SER A  78      23.100  10.786   6.362  0.21 15.10           H
ATOM   1140  OG  SER A  78      23.613   9.750   8.069  0.21 15.10           O
ATOM   1141  HG  SER A  78      23.094  10.283   8.691  0.21 15.10           H
ATOM   1142  N   PRO A  79      24.779   7.442   5.879  0.21  8.44           N
ATOM   1143  CA  PRO A  79      24.217   6.314   5.123  0.21  8.44           C
ATOM   1144  HA  PRO A  79      24.560   6.346   4.089  0.21  8.44           H
ATOM   1145  C   PRO A  79      22.697   6.259   5.191  0.21  8.44           C
ATOM   1146  O   PRO A  79      22.107   6.594   6.219  0.21  8.44           O
ATOM   1147  CB  PRO A  79      24.787   5.090   5.849  0.21  8.44           C
ATOM   1148 1HB  PRO A  79      24.059   4.711   6.566  0.21  8.44           H
ATOM   1149 2HB  PRO A  79      25.066   4.312   5.140  0.21  8.44           H
ATOM   1150  CG  PRO A  79      25.972   5.593   6.563  0.21  8.44           C
ATOM   1151 1HG  PRO A  79      26.218   4.950   7.408  0.21  8.44           H
ATOM   1152 2HG  PRO A  79      26.815   5.668   5.876  0.21  8.44           H
ATOM   1153  CD  PRO A  79      25.566   6.957   7.026  0.21  8.44           C
ATOM   1154 1HD  PRO A  79      24.939   6.892   7.916  0.21  8.44           H
ATOM   1155 2HD  PRO A  79      26.443   7.577   7.205  0.21  8.44           H
ATOM   1156  N   ALA A  80      22.053   5.800   4.130  0.21 14.54           N
ATOM   1157  H   ALA A  80      22.560   5.612   3.273  0.21 14.54           H
ATOM   1158  CA  ALA A  80      20.619   5.551   4.188  0.21 14.54           C
ATOM   1159  HA  ALA A  80      20.120   6.441   4.576  0.21 14.54           H
ATOM   1160  C   ALA A  80      20.326   4.383   5.127  0.21 14.54           C
ATOM   1161  O   ALA A  80      21.065   3.387   5.161  0.21 14.54           O
ATOM   1162  CB  ALA A  80      20.074   5.249   2.802  0.21 14.54           C
ATOM   1163 1HB  ALA A  80      20.186   6.128   2.176  0.21 14.54           H
ATOM   1164 2HB  ALA A  80      19.010   5.008   2.871  0.21 14.54           H
ATOM   1165 3HB  ALA A  80      20.605   4.404   2.362  0.21 14.54           H
ATOM   1166  N   LYS A  81      19.206   4.480   5.825  0.21  7.40           N
ATOM   1167  H   LYS A  81      18.640   5.322   5.727  0.21  7.40           H
ATOM   1168  CA  LYS A  81      18.690   3.419   6.688  0.21  7.40           C
ATOM   1169  HA  LYS A  81      19.047   2.441   6.378  0.21  7.40           H
ATOM   1170  C   LYS A  81      17.181   3.469   6.550  0.21  7.40           C
ATOM   1171  O   LYS A  81      16.632   4.539   6.276  0.21  7.40           O
ATOM   1172  CB  LYS A  81      19.044   3.684   8.148  0.21  7.40           C
ATOM   1173 1HB  LYS A  81      18.765   4.710   8.347  0.21  7.40           H
ATOM   1174 2HB  LYS A  81      18.435   3.031   8.770  0.21  7.40           H
ATOM   1175  CG  LYS A  81      20.494   3.510   8.569  0.21  7.40           C
ATOM   1176 1HG  LYS A  81      20.819   2.494   8.355  0.21  7.40           H
ATOM   1177 2HG  LYS A  81      21.124   4.217   8.030  0.21  7.40           H
ATOM   1178  CD  LYS A  81      20.599   3.766  10.068  0.21  7.40           C
ATOM   1179 1HD  LYS A  81      20.229   4.768  10.285  0.21  7.40           H
ATOM   1180 2HD  LYS A  81      19.978   3.041  10.595  0.21  7.40           H
ATOM   1181  CE  LYS A  81      22.021   3.659  10.576  0.21  7.40           C
ATOM   1182 1HE  LYS A  81      22.417   2.667  10.347  0.21  7.40           H
ATOM   1183 2HE  LYS A  81      22.637   4.418  10.089  0.21  7.40           H
ATOM   1184  NZ  LYS A  81      22.030   3.876  12.058  0.21  7.40           N
ATOM   1185 1HZ  LYS A  81      22.980   3.837  12.407  0.21  7.40           H
ATOM   1186 2HZ  LYS A  81      21.491   3.153  12.523  0.21  7.40           H
ATOM   1187 3HZ  LYS A  81      21.628   4.778  12.279  0.21  7.40           H
ATOM   1188  N   CYS A  82      16.524   2.344   6.767  0.21 14.65           N
ATOM   1189  H   CYS A  82      17.016   1.493   6.980  0.21 14.65           H
ATOM   1190  CA  CYS A  82      15.081   2.272   6.700  0.21 14.65           C
ATOM   1191  HA  CYS A  82      14.766   2.583   5.707  0.21 14.65           H
ATOM   1192  C   CYS A  82      14.380   3.170   7.722  0.21 14.65           C
ATOM   1193  O   CYS A  82      14.965   3.575   8.727  0.21 14.65           O
ATOM   1194  CB  CYS A  82      14.719   0.801   6.908  0.21 14.65           C
ATOM   1195 1HB  CYS A  82      15.037   0.498   7.910  0.21 14.65           H
ATOM   1196 2HB  CYS A  82      13.635   0.685   6.850  0.21 14.65           H
ATOM   1197  SG  CYS A  82      15.510  -0.239   5.675  0.21 14.65           S
ATOM   1198  N   ALA A  83      13.096   3.404   7.492  0.21 21.92           N
ATOM   1199  H   ALA A  83      12.682   3.032   6.649  0.21 21.92           H
ATOM   1200  CA  ALA A  83      12.264   4.198   8.401  0.21 21.92           C
ATOM   1201  HA  ALA A  83      12.714   5.186   8.512  0.21 21.92           H
ATOM   1202  C   ALA A  83      12.171   3.579   9.805  0.21 21.92           C
ATOM   1203  O   ALA A  83      11.930   4.265  10.787  0.21 21.92           O
ATOM   1204  CB  ALA A  83      10.868   4.374   7.789  0.21 21.92           C
ATOM   1205 1HB  ALA A  83      10.951   4.895   6.833  0.21 21.92           H
ATOM   1206 2HB  ALA A  83      10.253   4.973   8.463  0.21 21.92           H
ATOM   1207 3HB  ALA A  83      10.395   3.402   7.641  0.21 21.92           H
ATOM   1208  N   SER A  84      12.412   2.280   9.906  0.21  8.62           N
ATOM   1209  H   SER A  84      12.614   1.744   9.075  0.21  8.62           H
ATOM   1210  CA  SER A  84      12.423   1.573  11.185  0.21  8.62           C
ATOM   1211  HA  SER A  84      11.663   1.988  11.849  0.21  8.62           H
ATOM   1212  C   SER A  84      13.772   1.637  11.905  0.21  8.62           C
ATOM   1213  O   SER A  84      13.913   1.121  13.017  0.21  8.62           O
ATOM   1214  CB  SER A  84      12.091   0.112  10.901  0.21  8.62           C
ATOM   1215 1HB  SER A  84      12.183  -0.475  11.815  0.21  8.62           H
ATOM   1216 2HB  SER A  84      11.068   0.046  10.530  0.21  8.62           H
ATOM   1217  OG  SER A  84      12.969  -0.383   9.900  0.21  8.62           O
ATOM   1218  HG  SER A  84      12.924  -1.352   9.907  0.21  8.62           H
ATOM   1219  N   ALA A  85      14.775   2.234  11.275  0.21 25.64           N
ATOM   1220  H   ALA A  85      14.602   2.654  10.369  0.21 25.64           H
ATOM   1221  CA  ALA A  85      16.146   2.267  11.793  0.21 25.64           C
ATOM   1222  HA  ALA A  85      16.164   1.836  12.794  0.21 25.64           H
ATOM   1223  C   ALA A  85      16.735   3.680  11.899  0.21 25.64           C
ATOM   1224  O   ALA A  85      17.809   3.883  12.467  0.21 25.64           O
ATOM   1225  CB  ALA A  85      17.016   1.399  10.885  0.21 25.64           C
ATOM   1226 1HB  ALA A  85      16.691   0.361  10.954  0.21 25.64           H
ATOM   1227 2HB  ALA A  85      18.057   1.469  11.198  0.21 25.64           H
ATOM   1228 3HB  ALA A  85      16.925   1.734   9.851  0.21 25.64           H
ATOM   1229  N   PHE A  86      16.040   4.654  11.338  0.21 15.15           N
ATOM   1230  H   PHE A  86      15.150   4.454  10.895  0.21 15.15           H
ATOM   1231  CA  PHE A  86      16.479   6.042  11.288  0.21 15.15           C
ATOM   1232  HA  PHE A  86      17.032   6.326  12.179  0.21 15.15           H
ATOM   1233  C   PHE A  86      15.150   6.762  11.205  0.21 15.15           C
ATOM   1234  O   PHE A  86      14.241   6.216  10.570  0.21 15.15           O
ATOM   1235  CB  PHE A  86      17.323   6.229  10.035  0.21 15.15           C
ATOM   1236 1HB  PHE A  86      18.178   5.574  10.138  0.21 15.15           H
ATOM   1237 2HB  PHE A  86      16.748   5.921   9.165  0.21 15.15           H
ATOM   1238  CG  PHE A  86      17.841   7.618   9.819  0.21 15.15           C
ATOM   1239  CD1 PHE A  86      19.091   7.988  10.340  0.21 15.15           C
ATOM   1240  HD1 PHE A  86      19.643   7.292  10.956  0.21 15.15           H
ATOM   1241  CD2 PHE A  86      17.126   8.538   9.033  0.21 15.15           C
ATOM   1242  HD2 PHE A  86      16.155   8.274   8.639  0.21 15.15           H
ATOM   1243  CE1 PHE A  86      19.652   9.253  10.048  0.21 15.15           C
ATOM   1244  HE1 PHE A  86      20.621   9.520  10.441  0.21 15.15           H
ATOM   1245  CE2 PHE A  86      17.671   9.806   8.731  0.21 15.15           C
ATOM   1246  HE2 PHE A  86      17.118  10.497   8.110  0.21 15.15           H
ATOM   1247  CZ  PHE A  86      18.944  10.162   9.231  0.21 15.15           C
ATOM   1248  HZ  PHE A  86      19.373  11.122   8.987  0.21 15.15           H
ATOM   1249  N   PRO A  87      14.994   7.923  11.863  0.21-13.60           N
ATOM   1250  CA  PRO A  87      13.631   8.462  11.864  0.21-13.60           C
ATOM   1251  HA  PRO A  87      12.936   7.722  12.261  0.21-13.60           H
ATOM   1252  C   PRO A  87      13.151   8.898  10.486  0.21-13.60           C
ATOM   1253  O   PRO A  87      13.935   9.326   9.633  0.21-13.60           O
ATOM   1254  CB  PRO A  87      13.735   9.646  12.831  0.21-13.60           C
ATOM   1255 1HB  PRO A  87      13.047  10.444  12.551  0.21-13.60           H
ATOM   1256 2HB  PRO A  87      13.540   9.313  13.851  0.21-13.60           H
ATOM   1257  CG  PRO A  87      15.151  10.087  12.712  0.21-13.60           C
ATOM   1258 1HG  PRO A  87      15.289  10.663  11.796  0.21-13.60           H
ATOM   1259 2HG  PRO A  87      15.455  10.668  13.583  0.21-13.60           H
ATOM   1260  CD  PRO A  87      15.907   8.784  12.639  0.21-13.60           C
ATOM   1261 1HD  PRO A  87      16.857   8.923  12.124  0.21-13.60           H
ATOM   1262 2HD  PRO A  87      16.062   8.372  13.638  0.21-13.60           H
ATOM   1263  N   ALA A  88      11.845   8.792  10.289  0.21 24.39           N
ATOM   1264  H   ALA A  88      11.264   8.422  11.036  0.21 24.39           H
ATOM   1265  CA  ALA A  88      11.187   9.202   9.057  0.21 24.39           C
ATOM   1266  HA  ALA A  88      11.777   8.860   8.208  0.21 24.39           H
ATOM   1267  C   ALA A  88      11.111  10.733   9.010  0.21 24.39           C
ATOM   1268  O   ALA A  88      10.105  11.339   9.393  0.21 24.39           O
ATOM   1269  CB  ALA A  88       9.791   8.563   8.984  0.21 24.39           C
ATOM   1270 1HB  ALA A  88       9.888   7.478   8.928  0.21 24.39           H
ATOM   1271 2HB  ALA A  88       9.267   8.920   8.098  0.21 24.39           H
ATOM   1272 3HB  ALA A  88       9.210   8.825   9.869  0.21 24.39           H
ATOM   1273  N   ALA A  89      12.196  11.359   8.583  0.21 16.58           N
ATOM   1274  H   ALA A  89      13.003  10.804   8.326  0.21 16.58           H
ATOM   1275  CA  ALA A  89      12.268  12.810   8.479  0.21 16.58           C
ATOM   1276  HA  ALA A  89      12.066  13.228   9.462  0.21 16.58           H
ATOM   1277  C   ALA A  89      11.207  13.290   7.473  0.21 16.58           C
ATOM   1278  O   ALA A  89      11.026  12.650   6.428  0.21 16.58           O
ATOM   1279  CB  ALA A  89      13.678  13.223   8.029  0.21 16.58           C
ATOM   1280 1HB  ALA A  89      14.412  12.873   8.756  0.21 16.58           H
ATOM   1281 2HB  ALA A  89      13.739  14.310   7.961  0.21 16.58           H
ATOM   1282 3HB  ALA A  89      13.900  12.791   7.051  0.21 16.58           H
ATOM   1283  N   PRO A  90      10.508  14.408   7.750  0.21 17.66           N
ATOM   1284  CA  PRO A  90       9.493  14.915   6.816  0.21 17.66           C
ATOM   1285  HA  PRO A  90       8.887  14.090   6.440  0.21 17.66           H
ATOM   1286  C   PRO A  90      10.085  15.689   5.628  0.21 17.66           C
ATOM   1287  O   PRO A  90       9.852  16.885   5.435  0.21 17.66           O
ATOM   1288  CB  PRO A  90       8.636  15.797   7.725  0.21 17.66           C
ATOM   1289 1HB  PRO A  90       8.110  16.565   7.160  0.21 17.66           H
ATOM   1290 2HB  PRO A  90       7.923  15.184   8.276  0.21 17.66           H
ATOM   1291  CG  PRO A  90       9.621  16.390   8.650  0.21 17.66           C
ATOM   1292 1HG  PRO A  90      10.150  17.206   8.160  0.21 17.66           H
ATOM   1293 2HG  PRO A  90       9.136  16.745   9.558  0.21 17.66           H
ATOM   1294  CD  PRO A  90      10.570  15.262   8.955  0.21 17.66           C
ATOM   1295 1HD  PRO A  90      11.578  15.645   9.115  0.21 17.66           H
ATOM   1296 2HD  PRO A  90      10.225  14.707   9.827  0.21 17.66           H
ATOM   1297  N   ALA A  91      10.932  15.029   4.850  0.21 23.63           N
ATOM   1298  H   ALA A  91      11.158  14.066   5.077  0.21 23.63           H
ATOM   1299  CA  ALA A  91      11.536  15.645   3.670  0.21 23.63           C
ATOM   1300  HA  ALA A  91      11.649  16.715   3.836  0.21 23.63           H
ATOM   1301  C   ALA A  91      10.639  15.442   2.449  0.21 23.63           C
ATOM   1302  O   ALA A  91      10.896  16.001   1.380  0.21 23.63           O
ATOM   1303  CB  ALA A  91      12.917  15.047   3.424  0.21 23.63           C
ATOM   1304 1HB  ALA A  91      13.532  15.157   4.317  0.21 23.63           H
ATOM   1305 2HB  ALA A  91      13.397  15.570   2.595  0.21 23.63           H
ATOM   1306 3HB  ALA A  91      12.825  13.991   3.174  0.21 23.63           H
ATOM   1307  N   PHE A  92       9.620  14.612   2.609  0.21 46.16           N
ATOM   1308  H   PHE A  92       9.440  14.221   3.518  0.21 46.16           H
ATOM   1309  CA  PHE A  92       8.719  14.270   1.518  0.21 46.16           C
ATOM   1310  HA  PHE A  92       9.308  13.974   0.650  0.21 46.16           H
ATOM   1311  C   PHE A  92       7.858  15.451   1.094  0.21 46.16           C
ATOM   1312  O   PHE A  92       6.910  15.845   1.775  0.21 46.16           O
ATOM   1313  CB  PHE A  92       7.812  13.098   1.915  0.21 46.16           C
ATOM   1314 1HB  PHE A  92       8.422  12.201   2.022  0.21 46.16           H
ATOM   1315 2HB  PHE A  92       7.367  13.321   2.883  0.21 46.16           H
ATOM   1316  CG  PHE A  92       6.677  12.831   0.947  0.21 46.16           C
ATOM   1317  CD1 PHE A  92       6.869  12.834  -0.450  0.21 46.16           C
ATOM   1318  HD1 PHE A  92       7.830  13.086  -0.867  0.21 46.16           H
ATOM   1319  CD2 PHE A  92       5.386  12.587   1.446  0.21 46.16           C
ATOM   1320  HD2 PHE A  92       5.205  12.611   2.511  0.21 46.16           H
ATOM   1321  CE1 PHE A  92       5.810  12.518  -1.330  0.21 46.16           C
ATOM   1322  HE1 PHE A  92       5.984  12.483  -2.394  0.21 46.16           H
ATOM   1323  CE2 PHE A  92       4.306  12.317   0.575  0.21 46.16           C
ATOM   1324  HE2 PHE A  92       3.316  12.148   0.977  0.21 46.16           H
ATOM   1325  CZ  PHE A  92       4.521  12.265  -0.816  0.21 46.16           C
ATOM   1326  HZ  PHE A  92       3.699  12.043  -1.481  0.21 46.16           H
ATOM   1327  N   TYR A  93       8.178  15.944  -0.092  0.21 -4.38           N
ATOM   1328  H   TYR A  93       9.070  15.703  -0.501  0.21 -4.38           H
ATOM   1329  CA  TYR A  93       7.271  16.763  -0.878  0.21 -4.38           C
ATOM   1330  HA  TYR A  93       6.261  16.675  -0.487  0.21 -4.38           H
ATOM   1331  C   TYR A  93       7.349  16.169  -2.280  0.21 -4.38           C
ATOM   1332  O   TYR A  93       8.462  15.985  -2.802  0.21 -4.38           O
ATOM   1333  CB  TYR A  93       7.710  18.227  -0.865  0.21 -4.38           C
ATOM   1334 1HB  TYR A  93       8.732  18.299  -1.236  0.21 -4.38           H
ATOM   1335 2HB  TYR A  93       7.054  18.786  -1.532  0.21 -4.38           H
ATOM   1336  CG  TYR A  93       7.638  18.840   0.518  0.21 -4.38           C
ATOM   1337  CD1 TYR A  93       8.778  18.908   1.345  0.21 -4.38           C
ATOM   1338  HD1 TYR A  93       9.715  18.513   0.989  0.21 -4.38           H
ATOM   1339  CD2 TYR A  93       6.419  19.330   1.022  0.21 -4.38           C
ATOM   1340  HD2 TYR A  93       5.525  19.268   0.420  0.21 -4.38           H
ATOM   1341  CE1 TYR A  93       8.700  19.469   2.651  0.21 -4.38           C
ATOM   1342  HE1 TYR A  93       9.576  19.514   3.282  0.21 -4.38           H
ATOM   1343  CE2 TYR A  93       6.333  19.881   2.323  0.21 -4.38           C
ATOM   1344  HE2 TYR A  93       5.385  20.240   2.695  0.21 -4.38           H
ATOM   1345  CZ  TYR A  93       7.473  19.943   3.124  0.21 -4.38           C
ATOM   1346  OH  TYR A  93       7.362  20.470   4.385  0.21 -4.38           O
ATOM   1347  HH  TYR A  93       6.443  20.603   4.637  0.21 -4.38           H
ATOM   1348  N   PRO A  94       6.209  15.808  -2.893  0.21  9.27           N
ATOM   1349  CA  PRO A  94       6.357  15.269  -4.249  0.21  9.27           C
ATOM   1350  HA  PRO A  94       7.164  14.539  -4.305  0.21  9.27           H
ATOM   1351  C   PRO A  94       6.609  16.413  -5.228  0.21  9.27           C
ATOM   1352  O   PRO A  94       6.515  17.586  -4.865  0.21  9.27           O
ATOM   1353  CB  PRO A  94       5.015  14.575  -4.480  0.21  9.27           C
ATOM   1354 1HB  PRO A  94       4.771  14.531  -5.538  0.21  9.27           H
ATOM   1355 2HB  PRO A  94       5.031  13.572  -4.055  0.21  9.27           H
ATOM   1356  CG  PRO A  94       4.067  15.418  -3.754  0.21  9.27           C
ATOM   1357 1HG  PRO A  94       3.832  16.293  -4.358  0.21  9.27           H
ATOM   1358 2HG  PRO A  94       3.158  14.866  -3.513  0.21  9.27           H
ATOM   1359  CD  PRO A  94       4.788  15.844  -2.498  0.21  9.27           C
ATOM   1360 1HD  PRO A  94       4.486  16.851  -2.205  0.21  9.27           H
ATOM   1361 2HD  PRO A  94       4.600  15.134  -1.691  0.21  9.27           H
ATOM   1362  N   ARG A  95       6.963  16.099  -6.466  0.21  7.69           N
ATOM   1363  H   ARG A  95       7.038  15.113  -6.723  0.21  7.69           H
ATOM   1364  CA  ARG A  95       7.302  17.129  -7.459  0.21  7.69           C
ATOM   1365  HA  ARG A  95       7.334  18.098  -6.960  0.21  7.69           H
ATOM   1366  C   ARG A  95       6.242  17.259  -8.545  0.21  7.69           C
ATOM   1367  O   ARG A  95       6.423  17.985  -9.522  0.21  7.69           O
ATOM   1368  CB  ARG A  95       8.704  16.866  -8.021  0.21  7.69           C
ATOM   1369 1HB  ARG A  95       8.714  15.910  -8.545  0.21  7.69           H
ATOM   1370 2HB  ARG A  95       8.956  17.658  -8.727  0.21  7.69           H
ATOM   1371  CG  ARG A  95       9.756  16.845  -6.910  0.21  7.69           C
ATOM   1372 1HG  ARG A  95       9.618  17.729  -6.291  0.21  7.69           H
ATOM   1373 2HG  ARG A  95       9.605  15.962  -6.288  0.21  7.69           H
ATOM   1374  CD  ARG A  95      11.188  16.841  -7.413  0.21  7.69           C
ATOM   1375 1HD  ARG A  95      11.351  15.972  -8.051  0.21  7.69           H
ATOM   1376 2HD  ARG A  95      11.360  17.746  -7.997  0.21  7.69           H
ATOM   1377  NE  ARG A  95      12.114  16.816  -6.269  0.21  7.69           N
ATOM   1378  HE  ARG A  95      12.380  17.711  -5.880  0.21  7.69           H
ATOM   1379  CZ  ARG A  95      12.593  15.736  -5.663  0.21  7.69           C
ATOM   1380  NH1 ARG A  95      13.330  15.873  -4.600  0.21  7.69           N
ATOM   1381 1HH1 ARG A  95      13.585  16.796  -4.271  0.21  7.69           H
ATOM   1382 2HH1 ARG A  95      13.649  15.055  -4.110  0.21  7.69           H
ATOM   1383  NH2 ARG A  95      12.366  14.512  -6.057  0.21  7.69           N
ATOM   1384 1HH2 ARG A  95      11.821  14.329  -6.885  0.21  7.69           H
ATOM   1385 2HH2 ARG A  95      12.742  13.742  -5.518  0.21  7.69           H
ATOM   1386  N   ALA A  96       5.133  16.560  -8.354  0.21 17.18           N
ATOM   1387  H   ALA A  96       5.057  15.958  -7.543  0.21 17.18           H
ATOM   1388  CA  ALA A  96       3.936  16.662  -9.182  0.21 17.18           C
ATOM   1389  HA  ALA A  96       3.717  17.700  -9.433  0.21 17.18           H
ATOM   1390  C   ALA A  96       2.881  16.083  -8.240  0.21 17.18           C
ATOM   1391  O   ALA A  96       3.273  15.307  -7.375  0.21 17.18           O
ATOM   1392  CB  ALA A  96       4.072  15.797 -10.450  0.21 17.18           C
ATOM   1393 1HB  ALA A  96       4.927  16.133 -11.037  0.21 17.18           H
ATOM   1394 2HB  ALA A  96       3.171  15.892 -11.056  0.21 17.18           H
ATOM   1395 3HB  ALA A  96       4.214  14.752 -10.173  0.21 17.18           H
ATOM   1396  N   TYR A  97       1.605  16.402  -8.428  0.21  2.82           N
ATOM   1397  H   TYR A  97       1.371  17.086  -9.134  0.21  2.82           H
ATOM   1398  CA  TYR A  97       0.498  15.798  -7.666  0.21  2.82           C
ATOM   1399  HA  TYR A  97      -0.413  16.331  -7.940  0.21  2.82           H
ATOM   1400  C   TYR A  97       0.626  15.914  -6.141  0.21  2.82           C
ATOM   1401  O   TYR A  97       0.461  14.939  -5.413  0.21  2.82           O
ATOM   1402  CB  TYR A  97       0.284  14.331  -8.073  0.21  2.82           C
ATOM   1403 1HB  TYR A  97       1.170  13.751  -7.820  0.21  2.82           H
ATOM   1404 2HB  TYR A  97      -0.560  13.932  -7.509  0.21  2.82           H
ATOM   1405  CG  TYR A  97      -0.019  14.155  -9.546  0.21  2.82           C
ATOM   1406  CD1 TYR A  97       1.001  13.842 -10.467  0.21  2.82           C
ATOM   1407  HD1 TYR A  97       2.016  13.712 -10.117  0.21  2.82           H
ATOM   1408  CD2 TYR A  97      -1.337  14.292 -10.027  0.21  2.82           C
ATOM   1409  HD2 TYR A  97      -2.141  14.518  -9.337  0.21  2.82           H
ATOM   1410  CE1 TYR A  97       0.712  13.693 -11.852  0.21  2.82           C
ATOM   1411  HE1 TYR A  97       1.504  13.475 -12.553  0.21  2.82           H
ATOM   1412  CE2 TYR A  97      -1.631  14.124 -11.405  0.21  2.82           C
ATOM   1413  HE2 TYR A  97      -2.645  14.223 -11.756  0.21  2.82           H
ATOM   1414  CZ  TYR A  97      -0.607  13.820 -12.301  0.21  2.82           C
ATOM   1415  OH  TYR A  97      -0.907  13.635 -13.626  0.21  2.82           O
ATOM   1416  HH  TYR A  97      -1.858  13.671 -13.794  0.21  2.82           H
ATOM   1417  N   SER A  98       0.900  17.115  -5.655  0.21 14.33           N
ATOM   1418  H   SER A  98       1.069  17.893  -6.284  0.21 14.33           H
ATOM   1419  CA  SER A  98       0.980  17.356  -4.215  0.21 14.33           C
ATOM   1420  HA  SER A  98       1.552  16.551  -3.759  0.21 14.33           H
ATOM   1421  C   SER A  98      -0.379  17.415  -3.524  0.21 14.33           C
ATOM   1422  O   SER A  98      -0.517  17.007  -2.377  0.21 14.33           O
ATOM   1423  CB  SER A  98       1.701  18.679  -3.967  0.21 14.33           C
ATOM   1424 1HB  SER A  98       1.056  19.501  -4.279  0.21 14.33           H
ATOM   1425 2HB  SER A  98       1.914  18.779  -2.902  0.21 14.33           H
ATOM   1426  OG  SER A  98       2.906  18.734  -4.715  0.21 14.33           O
ATOM   1427  HG  SER A  98       3.419  19.481  -4.393  0.21 14.33           H
ATOM   1428  N   ASP A  99      -1.390  17.923  -4.215  0.21 13.85           N
ATOM   1429  H   ASP A  99      -1.238  18.232  -5.160  0.21 13.85           H
ATOM   1430  CA  ASP A  99      -2.720  18.100  -3.611  0.21 13.85           C
ATOM   1431  HA  ASP A  99      -2.589  18.777  -2.771  0.21 13.85           H
ATOM   1432  C   ASP A  99      -3.434  16.892  -2.995  0.21 13.85           C
ATOM   1433  O   ASP A  99      -4.013  17.050  -1.917  0.21 13.85           O
ATOM   1434  CB  ASP A  99      -3.683  18.789  -4.582  0.21 13.85           C
ATOM   1435 1HB  ASP A  99      -3.488  18.447  -5.599  0.21 13.85           H
ATOM   1436 2HB  ASP A  99      -4.700  18.506  -4.313  0.21 13.85           H
ATOM   1437  CG  ASP A  99      -3.595  20.303  -4.518  0.21 13.85           C
ATOM   1438  OD1 ASP A  99      -2.644  20.851  -3.913  0.21 13.85           O
ATOM   1439  OD2 ASP A  99      -4.477  20.976  -5.096  0.21 13.85           O
ATOM   1440  N   PRO A 100      -3.399  15.691  -3.610  0.21 46.84           N
ATOM   1441  CA  PRO A 100      -4.039  14.585  -2.884  0.21 46.84           C
ATOM   1442  HA  PRO A 100      -5.004  14.893  -2.483  0.21 46.84           H
ATOM   1443  C   PRO A 100      -3.192  13.986  -1.753  0.21 46.84           C
ATOM   1444  O   PRO A 100      -3.543  12.935  -1.233  0.21 46.84           O
ATOM   1445  CB  PRO A 100      -4.260  13.560  -3.995  0.21 46.84           C
ATOM   1446 1HB  PRO A 100      -4.334  12.551  -3.598  0.21 46.84           H
ATOM   1447 2HB  PRO A 100      -5.159  13.800  -4.561  0.21 46.84           H
ATOM   1448  CG  PRO A 100      -3.066  13.716  -4.838  0.21 46.84           C
ATOM   1449 1HG  PRO A 100      -2.209  13.240  -4.363  0.21 46.84           H
ATOM   1450 2HG  PRO A 100      -3.232  13.300  -5.831  0.21 46.84           H
ATOM   1451  CD  PRO A 100      -2.879  15.210  -4.907  0.21 46.84           C
ATOM   1452 1HD  PRO A 100      -1.829  15.456  -5.021  0.21 46.84           H
ATOM   1453 2HD  PRO A 100      -3.467  15.630  -5.725  0.21 46.84           H
ATOM   1454  N   ASP A 101      -2.071  14.621  -1.414  0.21 20.38           N
ATOM   1455  H   ASP A 101      -1.806  15.455  -1.923  0.21 20.38           H
ATOM   1456  CA  ASP A 101      -1.176  14.205  -0.321  0.21 20.38           C
ATOM   1457  HA  ASP A 101      -0.234  14.731  -0.449  0.21 20.38           H
ATOM   1458  C   ASP A 101      -0.832  12.712  -0.286  0.21 20.38           C
ATOM   1459  O   ASP A 101      -1.212  12.012   0.654  0.21 20.38           O
ATOM   1460  CB  ASP A 101      -1.734  14.672   1.029  0.21 20.38           C
ATOM   1461 1HB  ASP A 101      -2.763  14.329   1.138  0.21 20.38           H
ATOM   1462 2HB  ASP A 101      -1.132  14.242   1.830  0.21 20.38           H
ATOM   1463  CG  ASP A 101      -1.680  16.175   1.181  0.21 20.38           C
ATOM   1464  OD1 ASP A 101      -0.588  16.760   0.979  0.21 20.38           O
ATOM   1465  OD2 ASP A 101      -2.693  16.808   1.543  0.21 20.38           O
ATOM   1466  N   PRO A 102      -0.133  12.199  -1.321  0.21 37.24           N
ATOM   1467  CA  PRO A 102       0.045  10.742  -1.423  0.21 37.24           C
ATOM   1468  HA  PRO A 102      -0.934  10.288  -1.568  0.21 37.24           H
ATOM   1469  C   PRO A 102       0.713  10.051  -0.227  0.21 37.24           C
ATOM   1470  O   PRO A 102       1.895  10.236   0.070  0.21 37.24           O
ATOM   1471  CB  PRO A 102       0.876  10.590  -2.704  0.21 37.24           C
ATOM   1472 1HB  PRO A 102       1.939  10.557  -2.466  0.21 37.24           H
ATOM   1473 2HB  PRO A 102       0.579   9.698  -3.253  0.21 37.24           H
ATOM   1474  CG  PRO A 102       0.577  11.804  -3.490  0.21 37.24           C
ATOM   1475 1HG  PRO A 102       1.361  12.002  -4.221  0.21 37.24           H
ATOM   1476 2HG  PRO A 102      -0.392  11.700  -3.979  0.21 37.24           H
ATOM   1477  CD  PRO A 102       0.520  12.881  -2.458  0.21 37.24           C
ATOM   1478 1HD  PRO A 102       1.525  13.204  -2.179  0.21 37.24           H
ATOM   1479 2HD  PRO A 102      -0.069  13.721  -2.825  0.21 37.24           H
ATOM   1480  N   ALA A 103      -0.078   9.252   0.471  0.21 20.28           N
ATOM   1481  H   ALA A 103      -1.030   9.118   0.159  0.21 20.28           H
ATOM   1482  CA  ALA A 103       0.309   8.661   1.745  0.21 20.28           C
ATOM   1483  HA  ALA A 103       0.714   9.463   2.363  0.21 20.28           H
ATOM   1484  C   ALA A 103       1.356   7.538   1.711  0.21 20.28           C
ATOM   1485  O   ALA A 103       1.459   6.731   0.775  0.21 20.28           O
ATOM   1486  CB  ALA A 103      -0.962   8.149   2.426  0.21 20.28           C
ATOM   1487 1HB  ALA A 103      -1.680   8.967   2.529  0.21 20.28           H
ATOM   1488 2HB  ALA A 103      -0.727   7.767   3.420  0.21 20.28           H
ATOM   1489 3HB  ALA A 103      -1.409   7.351   1.833  0.21 20.28           H
ATOM   1490  N   LYS A 104       2.064   7.399   2.822  0.21 34.39           N
ATOM   1491  H   LYS A 104       1.985   8.107   3.554  0.21 34.39           H
ATOM   1492  CA  LYS A 104       2.785   6.168   3.135  0.21 34.39           C
ATOM   1493  HA  LYS A 104       3.061   5.652   2.220  0.21 34.39           H
ATOM   1494  C   LYS A 104       1.769   5.313   3.895  0.21 34.39           C
ATOM   1495  O   LYS A 104       1.381   5.613   5.024  0.21 34.39           O
ATOM   1496  CB  LYS A 104       4.049   6.462   3.955  0.21 34.39           C
ATOM   1497 1HB  LYS A 104       4.745   7.024   3.331  0.21 34.39           H
ATOM   1498 2HB  LYS A 104       3.775   7.097   4.797  0.21 34.39           H
ATOM   1499  CG  LYS A 104       4.758   5.217   4.493  0.21 34.39           C
ATOM   1500 1HG  LYS A 104       4.292   4.325   4.076  0.21 34.39           H
ATOM   1501 2HG  LYS A 104       5.812   5.235   4.216  0.21 34.39           H
ATOM   1502  CD  LYS A 104       4.628   5.198   6.009  0.21 34.39           C
ATOM   1503 1HD  LYS A 104       5.285   5.955   6.438  0.21 34.39           H
ATOM   1504 2HD  LYS A 104       3.605   5.459   6.262  0.21 34.39           H
ATOM   1505  CE  LYS A 104       4.926   3.849   6.634  0.21 34.39           C
ATOM   1506 1HE  LYS A 104       4.325   3.079   6.146  0.21 34.39           H
ATOM   1507 2HE  LYS A 104       5.987   3.614   6.529  0.21 34.39           H
ATOM   1508  NZ  LYS A 104       4.548   3.939   8.080  0.21 34.39           N
ATOM   1509 1HZ  LYS A 104       4.727   3.058   8.548  0.21 34.39           H
ATOM   1510 2HZ  LYS A 104       3.562   4.166   8.162  0.21 34.39           H
ATOM   1511 3HZ  LYS A 104       5.084   4.672   8.529  0.21 34.39           H
ATOM   1512  N   ASP A 105       1.331   4.259   3.226  0.21 24.65           N
ATOM   1513  H   ASP A 105       1.671   4.102   2.297  0.21 24.65           H
ATOM   1514  CA  ASP A 105       0.372   3.292   3.761  0.21 24.65           C
ATOM   1515  HA  ASP A 105      -0.559   3.804   4.007  0.21 24.65           H
ATOM   1516  C   ASP A 105       0.967   2.626   5.020  0.21 24.65           C
ATOM   1517  O   ASP A 105       2.188   2.393   5.055  0.21 24.65           O
ATOM   1518  CB  ASP A 105       0.124   2.282   2.634  0.21 24.65           C
ATOM   1519 1HB  ASP A 105      -0.116   2.837   1.727  0.21 24.65           H
ATOM   1520 2HB  ASP A 105       1.039   1.720   2.452  0.21 24.65           H
ATOM   1521  CG  ASP A 105      -1.009   1.315   2.921  0.21 24.65           C
ATOM   1522  OD1 ASP A 105      -0.857   0.419   3.767  0.21 24.65           O
ATOM   1523  OD2 ASP A 105      -2.029   1.391   2.209  0.21 24.65           O
ATOM   1524  N   PRO A 106       0.166   2.346   6.072  0.21 41.02           N
ATOM   1525  CA  PRO A 106       0.688   1.835   7.353  0.21 41.02           C
ATOM   1526  HA  PRO A 106       1.548   2.430   7.655  0.21 41.02           H
ATOM   1527  C   PRO A 106       1.100   0.352   7.382  0.21 41.02           C
ATOM   1528  O   PRO A 106       0.783  -0.389   8.303  0.21 41.02           O
ATOM   1529  CB  PRO A 106      -0.478   2.123   8.309  0.21 41.02           C
ATOM   1530 1HB  PRO A 106      -0.477   1.458   9.171  0.21 41.02           H
ATOM   1531 2HB  PRO A 106      -0.447   3.159   8.645  0.21 41.02           H
ATOM   1532  CG  PRO A 106      -1.663   1.901   7.478  0.21 41.02           C
ATOM   1533 1HG  PRO A 106      -1.838   0.831   7.352  0.21 41.02           H
ATOM   1534 2HG  PRO A 106      -2.538   2.382   7.914  0.21 41.02           H
ATOM   1535  CD  PRO A 106      -1.297   2.544   6.167  0.21 41.02           C
ATOM   1536 1HD  PRO A 106      -1.825   2.053   5.351  0.21 41.02           H
ATOM   1537 2HD  PRO A 106      -1.533   3.607   6.186  0.21 41.02           H
ATOM   1538  N   ARG A 107       1.845  -0.083   6.373  1.00 13.44           N
ATOM   1539  H   ARG A 107       2.138   0.616   5.695  1.00 13.44           H
ATOM   1540  CA  ARG A 107       2.205  -1.492   6.124  1.00 13.44           C
ATOM   1541  HA  ARG A 107       1.265  -2.049   6.116  1.00 13.44           H
ATOM   1542  C   ARG A 107       3.127  -2.228   7.099  1.00 13.44           C
ATOM   1543  O   ARG A 107       3.855  -3.141   6.689  1.00 13.44           O
ATOM   1544  CB  ARG A 107       2.828  -1.582   4.727  1.00 13.44           C
ATOM   1545 1HB  ARG A 107       3.779  -1.049   4.712  1.00 13.44           H
ATOM   1546 2HB  ARG A 107       2.999  -2.627   4.480  1.00 13.44           H
ATOM   1547  CG  ARG A 107       1.934  -1.012   3.678  1.00 13.44           C
ATOM   1548 1HG  ARG A 107       0.927  -1.369   3.885  1.00 13.44           H
ATOM   1549 2HG  ARG A 107       1.940   0.074   3.738  1.00 13.44           H
ATOM   1550  CD  ARG A 107       2.299  -1.431   2.272  1.00 13.44           C
ATOM   1551 1HD  ARG A 107       3.286  -1.045   2.014  1.00 13.44           H
ATOM   1552 2HD  ARG A 107       2.311  -2.520   2.214  1.00 13.44           H
ATOM   1553  NE  ARG A 107       1.287  -0.906   1.346  1.00 13.44           N
ATOM   1554  HE  ARG A 107       1.526  -0.079   0.814  1.00 13.44           H
ATOM   1555  CZ  ARG A 107       0.069  -1.394   1.160  1.00 13.44           C
ATOM   1556  NH1 ARG A 107      -0.704  -0.841   0.276  1.00 13.44           N
ATOM   1557 1HH1 ARG A 107      -0.427   0.018  -0.175  1.00 13.44           H
ATOM   1558 2HH1 ARG A 107      -1.619  -1.240   0.104  1.00 13.44           H
ATOM   1559  NH2 ARG A 107      -0.407  -2.418   1.813  1.00 13.44           N
ATOM   1560 1HH2 ARG A 107       0.129  -2.835   2.545  1.00 13.44           H
ATOM   1561 2HH2 ARG A 107      -1.347  -2.740   1.596  1.00 13.44           H
ATOM   1562  N   ALA A 108       3.098  -1.871   8.370  1.00 -7.98           N
ATOM   1563  H   ALA A 108       2.453  -1.135   8.651  1.00 -7.98           H
ATOM   1564  CA  ALA A 108       3.895  -2.542   9.386  1.00 -7.98           C
ATOM   1565  HA  ALA A 108       4.944  -2.527   9.090  1.00 -7.98           H
ATOM   1566  C   ALA A 108       3.436  -3.995   9.490  1.00 -7.98           C
ATOM   1567  O   ALA A 108       4.254  -4.915   9.523  1.00 -7.98           O
ATOM   1568  CB  ALA A 108       3.724  -1.826  10.722  1.00 -7.98           C
ATOM   1569 1HB  ALA A 108       4.145  -0.823  10.664  1.00 -7.98           H
ATOM   1570 2HB  ALA A 108       4.236  -2.383  11.507  1.00 -7.98           H
ATOM   1571 3HB  ALA A 108       2.665  -1.754  10.980  1.00 -7.98           H
ATOM   1572  N   GLU A 109       2.128  -4.210   9.484  1.00 19.10           N
ATOM   1573  H   GLU A 109       1.475  -3.432   9.470  1.00 19.10           H
ATOM   1574  CA  GLU A 109       1.615  -5.573   9.561  1.00 19.10           C
ATOM   1575  HA  GLU A 109       2.098  -6.075  10.401  1.00 19.10           H
ATOM   1576  C   GLU A 109       1.963  -6.352   8.307  1.00 19.10           C
ATOM   1577  O   GLU A 109       2.391  -7.488   8.407  1.00 19.10           O
ATOM   1578  CB  GLU A 109       0.107  -5.585   9.791  1.00 19.10           C
ATOM   1579 1HB  GLU A 109      -0.246  -4.561   9.743  1.00 19.10           H
ATOM   1580 2HB  GLU A 109      -0.380  -6.166   9.007  1.00 19.10           H
ATOM   1581  CG  GLU A 109      -0.267  -6.159  11.135  1.00 19.10           C
ATOM   1582 1HG  GLU A 109      -1.353  -6.207  11.223  1.00 19.10           H
ATOM   1583 2HG  GLU A 109       0.134  -7.171  11.196  1.00 19.10           H
ATOM   1584  CD  GLU A 109       0.308  -5.335  12.276  1.00 19.10           C
ATOM   1585  OE1 GLU A 109      -0.058  -4.149  12.442  1.00 19.10           O
ATOM   1586  OE2 GLU A 109       1.166  -5.869  13.014  1.00 19.10           O
ATOM   1587  N   LYS A 110       1.862  -5.759   7.123  1.00  7.91           N
ATOM   1588  H   LYS A 110       1.497  -4.816   7.063  1.00  7.91           H
ATOM   1589  CA  LYS A 110       2.264  -6.494   5.915  1.00  7.91           C
ATOM   1590  HA  LYS A 110       1.724  -7.438   5.900  1.00  7.91           H
ATOM   1591  C   LYS A 110       3.738  -6.857   5.957  1.00  7.91           C
ATOM   1592  O   LYS A 110       4.089  -7.966   5.568  1.00  7.91           O
ATOM   1593  CB  LYS A 110       1.959  -5.733   4.618  1.00  7.91           C
ATOM   1594 1HB  LYS A 110       2.484  -4.780   4.650  1.00  7.91           H
ATOM   1595 2HB  LYS A 110       2.352  -6.308   3.779  1.00  7.91           H
ATOM   1596  CG  LYS A 110       0.480  -5.464   4.362  1.00  7.91           C
ATOM   1597 1HG  LYS A 110       0.094  -4.916   5.207  1.00  7.91           H
ATOM   1598 2HG  LYS A 110       0.382  -4.834   3.478  1.00  7.91           H
ATOM   1599  CD  LYS A 110      -0.358  -6.737   4.152  1.00  7.91           C
ATOM   1600 1HD  LYS A 110      -0.054  -7.197   3.212  1.00  7.91           H
ATOM   1601 2HD  LYS A 110      -0.179  -7.447   4.958  1.00  7.91           H
ATOM   1602  CE  LYS A 110      -1.856  -6.449   4.107  1.00  7.91           C
ATOM   1603 1HE  LYS A 110      -2.040  -5.580   3.470  1.00  7.91           H
ATOM   1604 2HE  LYS A 110      -2.365  -7.312   3.671  1.00  7.91           H
ATOM   1605  NZ  LYS A 110      -2.414  -6.207   5.486  1.00  7.91           N
ATOM   1606 1HZ  LYS A 110      -3.402  -6.008   5.431  1.00  7.91           H
ATOM   1607 2HZ  LYS A 110      -1.945  -5.413   5.922  1.00  7.91           H
ATOM   1608 3HZ  LYS A 110      -2.275  -7.020   6.070  1.00  7.91           H
ATOM   1609  N   LYS A 111       4.591  -5.976   6.462  1.00 -4.25           N
ATOM   1610  H   LYS A 111       4.249  -5.071   6.774  1.00 -4.25           H
ATOM   1611  CA  LYS A 111       6.016  -6.291   6.596  1.00 -4.25           C
ATOM   1612  HA  LYS A 111       6.418  -6.547   5.617  1.00 -4.25           H
ATOM   1613  C   LYS A 111       6.208  -7.490   7.504  1.00 -4.25           C
ATOM   1614  O   LYS A 111       6.921  -8.417   7.135  1.00 -4.25           O
ATOM   1615  CB  LYS A 111       6.785  -5.100   7.173  1.00 -4.25           C
ATOM   1616 1HB  LYS A 111       6.665  -4.250   6.507  1.00 -4.25           H
ATOM   1617 2HB  LYS A 111       6.334  -4.844   8.127  1.00 -4.25           H
ATOM   1618  CG  LYS A 111       8.280  -5.355   7.393  1.00 -4.25           C
ATOM   1619 1HG  LYS A 111       8.410  -6.179   8.093  1.00 -4.25           H
ATOM   1620 2HG  LYS A 111       8.736  -5.627   6.441  1.00 -4.25           H
ATOM   1621  CD  LYS A 111       8.997  -4.133   7.945  1.00 -4.25           C
ATOM   1622 1HD  LYS A 111      10.068  -4.332   7.943  1.00 -4.25           H
ATOM   1623 2HD  LYS A 111       8.797  -3.286   7.290  1.00 -4.25           H
ATOM   1624  CE  LYS A 111       8.575  -3.771   9.357  1.00 -4.25           C
ATOM   1625 1HE  LYS A 111       7.497  -3.595   9.384  1.00 -4.25           H
ATOM   1626 2HE  LYS A 111       8.808  -4.598  10.030  1.00 -4.25           H
ATOM   1627  NZ  LYS A 111       9.269  -2.535   9.829  1.00 -4.25           N
ATOM   1628 1HZ  LYS A 111       8.894  -2.276  10.736  1.00 -4.25           H
ATOM   1629 2HZ  LYS A 111       9.098  -1.776   9.184  1.00 -4.25           H
ATOM   1630 3HZ  LYS A 111      10.262  -2.702   9.920  1.00 -4.25           H
ATOM   1631  N   GLU A 112       5.601  -7.487   8.681  1.00 -9.31           N
ATOM   1632  H   GLU A 112       5.009  -6.709   8.959  1.00 -9.31           H
ATOM   1633  CA  GLU A 112       5.818  -8.587   9.618  1.00 -9.31           C
ATOM   1634  HA  GLU A 112       6.888  -8.787   9.667  1.00 -9.31           H
ATOM   1635  C   GLU A 112       5.153  -9.876   9.151  1.00 -9.31           C
ATOM   1636  O   GLU A 112       5.741 -10.943   9.277  1.00 -9.31           O
ATOM   1637  CB  GLU A 112       5.348  -8.214  11.025  1.00 -9.31           C
ATOM   1638 1HB  GLU A 112       4.320  -7.855  10.964  1.00 -9.31           H
ATOM   1639 2HB  GLU A 112       5.361  -9.109  11.647  1.00 -9.31           H
ATOM   1640  CG  GLU A 112       6.213  -7.139  11.698  1.00 -9.31           C
ATOM   1641 1HG  GLU A 112       6.290  -6.275  11.036  1.00 -9.31           H
ATOM   1642 2HG  GLU A 112       5.713  -6.822  12.614  1.00 -9.31           H
ATOM   1643  CD  GLU A 112       7.624  -7.605  12.065  1.00 -9.31           C
ATOM   1644  OE1 GLU A 112       7.964  -8.807  11.964  1.00 -9.31           O
ATOM   1645  OE2 GLU A 112       8.425  -6.749  12.505  1.00 -9.31           O
ATOM   1646  N   LEU A 113       3.985  -9.792   8.530  1.00  1.54           N
ATOM   1647  H   LEU A 113       3.519  -8.887   8.454  1.00  1.54           H
ATOM   1648  CA  LEU A 113       3.331 -10.973   7.969  1.00  1.54           C
ATOM   1649  HA  LEU A 113       3.185 -11.710   8.758  1.00  1.54           H
ATOM   1650  C   LEU A 113       4.224 -11.595   6.906  1.00  1.54           C
ATOM   1651  O   LEU A 113       4.452 -12.799   6.906  1.00  1.54           O
ATOM   1652  CB  LEU A 113       1.981 -10.602   7.337  1.00  1.54           C
ATOM   1653 1HB  LEU A 113       2.131  -9.696   6.751  1.00  1.54           H
ATOM   1654 2HB  LEU A 113       1.696 -11.397   6.649  1.00  1.54           H
ATOM   1655  CG  LEU A 113       0.809 -10.365   8.304  1.00  1.54           C
ATOM   1656  HG  LEU A 113       1.172  -9.790   9.154  1.00  1.54           H
ATOM   1657  CD1 LEU A 113      -0.322  -9.563   7.649  1.00  1.54           C
ATOM   1658 1HD1 LEU A 113      -1.092  -9.365   8.400  1.00  1.54           H
ATOM   1659 2HD1 LEU A 113      -0.767 -10.113   6.824  1.00  1.54           H
ATOM   1660 3HD1 LEU A 113       0.066  -8.608   7.302  1.00  1.54           H
ATOM   1661  CD2 LEU A 113       0.260 -11.690   8.814  1.00  1.54           C
ATOM   1662 1HD2 LEU A 113      -0.543 -11.494   9.528  1.00  1.54           H
ATOM   1663 2HD2 LEU A 113       1.042 -12.237   9.337  1.00  1.54           H
ATOM   1664 3HD2 LEU A 113      -0.128 -12.296   7.996  1.00  1.54           H
ATOM   1665  N   CYS A 114       4.774 -10.787   6.013  1.00  3.92           N
ATOM   1666  H   CYS A 114       4.589  -9.789   6.046  1.00  3.92           H
ATOM   1667  CA  CYS A 114       5.626 -11.329   4.962  1.00  3.92           C
ATOM   1668  HA  CYS A 114       5.126 -12.197   4.529  1.00  3.92           H
ATOM   1669  C   CYS A 114       6.972 -11.793   5.513  1.00  3.92           C
ATOM   1670  O   CYS A 114       7.581 -12.718   4.973  1.00  3.92           O
ATOM   1671  CB  CYS A 114       5.825 -10.293   3.858  1.00  3.92           C
ATOM   1672 1HB  CYS A 114       6.303  -9.408   4.280  1.00  3.92           H
ATOM   1673 2HB  CYS A 114       6.481 -10.716   3.095  1.00  3.92           H
ATOM   1674  SG  CYS A 114       4.255  -9.819   3.088  1.00  3.92           S
ATOM   1675  HG  CYS A 114       3.809  -9.092   4.123  1.00  3.92           H
ATOM   1676  N   ALA A 115       7.439 -11.186   6.595  1.00 -5.01           N
ATOM   1677  H   ALA A 115       6.952 -10.381   6.979  1.00 -5.01           H
ATOM   1678  CA  ALA A 115       8.655 -11.650   7.249  1.00 -5.01           C
ATOM   1679  HA  ALA A 115       9.438 -11.745   6.496  1.00 -5.01           H
ATOM   1680  C   ALA A 115       8.401 -13.030   7.853  1.00 -5.01           C
ATOM   1681  O   ALA A 115       9.180 -13.939   7.625  1.00 -5.01           O
ATOM   1682  CB  ALA A 115       9.118 -10.653   8.322  1.00 -5.01           C
ATOM   1683 1HB  ALA A 115       9.258  -9.670   7.872  1.00 -5.01           H
ATOM   1684 2HB  ALA A 115      10.063 -10.988   8.751  1.00 -5.01           H
ATOM   1685 3HB  ALA A 115       8.373 -10.578   9.116  1.00 -5.01           H
ATOM   1686  N   LEU A 116       7.311 -13.219   8.581  1.00-24.78           N
ATOM   1687  H   LEU A 116       6.671 -12.437   8.745  1.00-24.78           H
ATOM   1688  CA  LEU A 116       7.017 -14.515   9.200  1.00-24.78           C
ATOM   1689  HA  LEU A 116       7.875 -14.825   9.796  1.00-24.78           H
ATOM   1690  C   LEU A 116       6.762 -15.600   8.157  1.00-24.78           C
ATOM   1691  O   LEU A 116       7.240 -16.726   8.284  1.00-24.78           O
ATOM   1692  CB  LEU A 116       5.788 -14.399  10.112  1.00-24.78           C
ATOM   1693 1HB  LEU A 116       4.978 -13.964   9.527  1.00-24.78           H
ATOM   1694 2HB  LEU A 116       5.486 -15.407  10.393  1.00-24.78           H
ATOM   1695  CG  LEU A 116       5.935 -13.581  11.407  1.00-24.78           C
ATOM   1696  HG  LEU A 116       6.316 -12.593  11.160  1.00-24.78           H
ATOM   1697  CD1 LEU A 116       4.570 -13.413  12.059  1.00-24.78           C
ATOM   1698 1HD1 LEU A 116       4.665 -12.819  12.969  1.00-24.78           H
ATOM   1699 2HD1 LEU A 116       4.139 -14.383  12.307  1.00-24.78           H
ATOM   1700 3HD1 LEU A 116       3.901 -12.884  11.379  1.00-24.78           H
ATOM   1701  CD2 LEU A 116       6.906 -14.225  12.399  1.00-24.78           C
ATOM   1702 1HD2 LEU A 116       6.912 -13.659  13.331  1.00-24.78           H
ATOM   1703 2HD2 LEU A 116       7.915 -14.220  11.991  1.00-24.78           H
ATOM   1704 3HD2 LEU A 116       6.609 -15.252  12.609  1.00-24.78           H
ATOM   1705  N   GLN A 117       6.051 -15.252   7.095  1.00  3.10           N
ATOM   1706  H   GLN A 117       5.676 -14.307   7.038  1.00  3.10           H
ATOM   1707  CA  GLN A 117       5.743 -16.193   6.015  1.00  3.10           C
ATOM   1708  HA  GLN A 117       5.342 -17.111   6.446  1.00  3.10           H
ATOM   1709  C   GLN A 117       6.970 -16.585   5.196  1.00  3.10           C
ATOM   1710  O   GLN A 117       6.966 -17.605   4.507  1.00  3.10           O
ATOM   1711  CB  GLN A 117       4.678 -15.580   5.105  1.00  3.10           C
ATOM   1712 1HB  GLN A 117       4.992 -14.570   4.844  1.00  3.10           H
ATOM   1713 2HB  GLN A 117       4.601 -16.168   4.190  1.00  3.10           H
ATOM   1714  CG  GLN A 117       3.301 -15.533   5.771  1.00  3.10           C
ATOM   1715 1HG  GLN A 117       2.885 -16.539   5.794  1.00  3.10           H
ATOM   1716 2HG  GLN A 117       3.412 -15.195   6.800  1.00  3.10           H
ATOM   1717  CD  GLN A 117       2.317 -14.604   5.087  1.00  3.10           C
ATOM   1718  OE1 GLN A 117       2.508 -14.159   3.955  1.00  3.10           O
ATOM   1719  NE2 GLN A 117       1.253 -14.291   5.775  1.00  3.10           N
ATOM   1720 1HE2 GLN A 117       0.562 -13.684   5.361  1.00  3.10           H
ATOM   1721 2HE2 GLN A 117       1.137 -14.651   6.713  1.00  3.10           H
ATOM   1722  N   LYS A 118       8.047 -15.818   5.302  1.00 16.39           N
ATOM   1723  H   LYS A 118       7.987 -14.947   5.820  1.00 16.39           H
ATOM   1724  CA  LYS A 118       9.321 -16.196   4.686  1.00 16.39           C
ATOM   1725  HA  LYS A 118       9.158 -17.050   4.040  1.00 16.39           H
ATOM   1726  C   LYS A 118      10.350 -16.673   5.699  1.00 16.39           C
ATOM   1727  O   LYS A 118      11.319 -17.306   5.322  1.00 16.39           O
ATOM   1728  CB  LYS A 118       9.851 -15.046   3.817  1.00 16.39           C
ATOM   1729 1HB  LYS A 118       9.918 -14.162   4.448  1.00 16.39           H
ATOM   1730 2HB  LYS A 118      10.858 -15.293   3.478  1.00 16.39           H
ATOM   1731  CG  LYS A 118       8.993 -14.678   2.582  1.00 16.39           C
ATOM   1732 1HG  LYS A 118       7.936 -14.661   2.847  1.00 16.39           H
ATOM   1733 2HG  LYS A 118       9.278 -13.669   2.282  1.00 16.39           H
ATOM   1734  CD  LYS A 118       9.206 -15.586   1.361  1.00 16.39           C
ATOM   1735 1HD  LYS A 118       8.926 -15.029   0.466  1.00 16.39           H
ATOM   1736 2HD  LYS A 118      10.269 -15.813   1.297  1.00 16.39           H
ATOM   1737  CE  LYS A 118       8.416 -16.900   1.373  1.00 16.39           C
ATOM   1738 1HE  LYS A 118       8.599 -17.427   2.305  1.00 16.39           H
ATOM   1739 2HE  LYS A 118       7.345 -16.691   1.306  1.00 16.39           H
ATOM   1740  NZ  LYS A 118       8.822 -17.803   0.256  1.00 16.39           N
ATOM   1741 1HZ  LYS A 118       8.464 -18.739   0.427  1.00 16.39           H
ATOM   1742 2HZ  LYS A 118       9.836 -17.852   0.201  1.00 16.39           H
ATOM   1743 3HZ  LYS A 118       8.440 -17.472  -0.622  1.00 16.39           H
ATOM   1744  N   ALA A 119      10.138 -16.466   6.985  1.00  9.54           N
ATOM   1745  H   ALA A 119       9.347 -15.903   7.282  1.00  9.54           H
ATOM   1746  CA  ALA A 119      11.037 -16.992   8.009  1.00  9.54           C
ATOM   1747  HA  ALA A 119      12.062 -16.719   7.767  1.00  9.54           H
ATOM   1748  C   ALA A 119      10.953 -18.513   8.048  1.00  9.54           C
ATOM   1749  O   ALA A 119      11.927 -19.217   8.313  1.00  9.54           O
ATOM   1750  CB  ALA A 119      10.667 -16.400   9.361  1.00  9.54           C
ATOM   1751 1HB  ALA A 119      10.724 -15.311   9.314  1.00  9.54           H
ATOM   1752 2HB  ALA A 119      11.368 -16.757  10.115  1.00  9.54           H
ATOM   1753 3HB  ALA A 119       9.655 -16.699   9.641  1.00  9.54           H
ATOM   1754  N   VAL A 120       9.768 -19.008   7.739  0.94 -3.79           N
ATOM   1755  H   VAL A 120       8.998 -18.377   7.559  0.94 -3.79           H
ATOM   1756  CA  VAL A 120       9.504 -20.440   7.709  0.94 -3.79           C
ATOM   1757  HA  VAL A 120      10.083 -20.912   8.502  0.94 -3.79           H
ATOM   1758  C   VAL A 120       9.931 -21.107   6.399  0.94 -3.79           C
ATOM   1759  O   VAL A 120       9.832 -22.326   6.271  0.94 -3.79           O
ATOM   1760  CB  VAL A 120       8.006 -20.699   8.024  0.94 -3.79           C
ATOM   1761  HB  VAL A 120       7.840 -21.774   8.047  0.94 -3.79           H
ATOM   1762  CG1 VAL A 120       7.656 -20.130   9.404  0.94 -3.79           C
ATOM   1763 1HG1 VAL A 120       6.638 -20.419   9.669  0.94 -3.79           H
ATOM   1764 2HG1 VAL A 120       7.725 -19.042   9.412  0.94 -3.79           H
ATOM   1765 3HG1 VAL A 120       8.336 -20.538  10.151  0.94 -3.79           H
ATOM   1766  CG2 VAL A 120       7.073 -20.079   6.978  0.94 -3.79           C
ATOM   1767 1HG2 VAL A 120       6.036 -20.275   7.254  0.94 -3.79           H
ATOM   1768 2HG2 VAL A 120       7.252 -20.535   6.009  0.94 -3.79           H
ATOM   1769 3HG2 VAL A 120       7.214 -19.002   6.908  0.94 -3.79           H
ATOM   1770  N   GLU A 121      10.420 -20.332   5.435  0.94  5.95           N
ATOM   1771  H   GLU A 121      10.480 -19.338   5.589  0.94  5.95           H
ATOM   1772  CA  GLU A 121      10.863 -20.877   4.141  0.94  5.95           C
ATOM   1773  HA  GLU A 121      10.830 -21.965   4.192  0.94  5.95           H
ATOM   1774  C   GLU A 121      12.290 -20.510   3.715  0.94  5.95           C
ATOM   1775  O   GLU A 121      12.916 -21.241   2.947  0.94  5.95           O
ATOM   1776  CB  GLU A 121       9.902 -20.452   3.025  0.94  5.95           C
ATOM   1777 1HB  GLU A 121       9.914 -19.366   2.930  0.94  5.95           H
ATOM   1778 2HB  GLU A 121      10.261 -20.890   2.095  0.94  5.95           H
ATOM   1779  CG  GLU A 121       8.472 -20.919   3.263  0.94  5.95           C
ATOM   1780 1HG  GLU A 121       8.496 -21.968   3.564  0.94  5.95           H
ATOM   1781 2HG  GLU A 121       8.047 -20.334   4.074  0.94  5.95           H
ATOM   1782  CD  GLU A 121       7.569 -20.794   2.051  0.94  5.95           C
ATOM   1783  OE1 GLU A 121       8.015 -20.386   0.961  0.94  5.95           O
ATOM   1784  OE2 GLU A 121       6.369 -21.134   2.169  0.94  5.95           O
ATOM   1785  N   LEU A 122      12.816 -19.399   4.212  0.94 42.17           N
ATOM   1786  H   LEU A 122      12.271 -18.823   4.844  0.94 42.17           H
ATOM   1787  CA  LEU A 122      14.160 -18.929   3.883  0.94 42.17           C
ATOM   1788  HA  LEU A 122      14.623 -19.600   3.165  0.94 42.17           H
ATOM   1789  C   LEU A 122      15.016 -18.918   5.140  0.94 42.17           C
ATOM   1790  O   LEU A 122      14.601 -18.506   6.223  0.94 42.17           O
ATOM   1791  CB  LEU A 122      14.101 -17.531   3.257  0.94 42.17           C
ATOM   1792 1HB  LEU A 122      13.549 -17.614   2.323  0.94 42.17           H
ATOM   1793 2HB  LEU A 122      13.510 -16.910   3.918  0.94 42.17           H
ATOM   1794  CG  LEU A 122      15.418 -16.777   2.983  0.94 42.17           C
ATOM   1795  HG  LEU A 122      15.940 -16.659   3.930  0.94 42.17           H
ATOM   1796  CD1 LEU A 122      16.372 -17.485   2.015  0.94 42.17           C
ATOM   1797 1HD1 LEU A 122      17.272 -16.886   1.868  0.94 42.17           H
ATOM   1798 2HD1 LEU A 122      15.889 -17.626   1.050  0.94 42.17           H
ATOM   1799 3HD1 LEU A 122      16.662 -18.460   2.395  0.94 42.17           H
ATOM   1800  CD2 LEU A 122      15.118 -15.382   2.459  0.94 42.17           C
ATOM   1801 1HD2 LEU A 122      16.051 -14.849   2.278  0.94 42.17           H
ATOM   1802 2HD2 LEU A 122      14.529 -14.834   3.194  0.94 42.17           H
ATOM   1803 3HD2 LEU A 122      14.558 -15.458   1.527  0.94 42.17           H
ATOM   1804  N   GLU A 123      16.241 -19.370   4.951  0.94  2.52           N
ATOM   1805  H   GLU A 123      16.480 -19.691   4.022  0.94  2.52           H
ATOM   1806  CA  GLU A 123      17.273 -19.490   5.975  0.94  2.52           C
ATOM   1807  HA  GLU A 123      16.990 -20.269   6.684  0.94  2.52           H
ATOM   1808  C   GLU A 123      17.600 -18.225   6.774  0.94  2.52           C
ATOM   1809  O   GLU A 123      17.926 -18.322   7.958  0.94  2.52           O
ATOM   1810  CB  GLU A 123      18.505 -19.935   5.193  0.94  2.52           C
ATOM   1811 1HB  GLU A 123      18.218 -20.799   4.597  0.94  2.52           H
ATOM   1812 2HB  GLU A 123      18.756 -19.127   4.512  0.94  2.52           H
ATOM   1813  CG  GLU A 123      19.753 -20.287   5.961  0.94  2.52           C
ATOM   1814 1HG  GLU A 123      20.054 -19.434   6.567  0.94  2.52           H
ATOM   1815 2HG  GLU A 123      19.553 -21.138   6.612  0.94  2.52           H
ATOM   1816  CD  GLU A 123      20.872 -20.633   5.000  0.94  2.52           C
ATOM   1817  OE1 GLU A 123      20.729 -21.581   4.196  0.94  2.52           O
ATOM   1818  OE2 GLU A 123      21.910 -19.938   4.988  0.94  2.52           O
ATOM   1819  N   LYS A 124      17.510 -17.050   6.159  0.94 39.15           N
ATOM   1820  H   LYS A 124      17.209 -17.024   5.195  0.94 39.15           H
ATOM   1821  CA  LYS A 124      17.835 -15.784   6.832  0.94 39.15           C
ATOM   1822  HA  LYS A 124      17.811 -15.959   7.908  0.94 39.15           H
ATOM   1823  C   LYS A 124      16.813 -14.685   6.532  0.94 39.15           C
ATOM   1824  O   LYS A 124      17.030 -13.820   5.677  0.94 39.15           O
ATOM   1825  CB  LYS A 124      19.268 -15.355   6.466  0.94 39.15           C
ATOM   1826 1HB  LYS A 124      19.906 -16.237   6.539  0.94 39.15           H
ATOM   1827 2HB  LYS A 124      19.291 -15.010   5.432  0.94 39.15           H
ATOM   1828  CG  LYS A 124      19.868 -14.275   7.377  0.94 39.15           C
ATOM   1829 1HG  LYS A 124      19.259 -13.372   7.332  0.94 39.15           H
ATOM   1830 2HG  LYS A 124      19.877 -14.647   8.402  0.94 39.15           H
ATOM   1831  CD  LYS A 124      21.302 -13.946   6.956  0.94 39.15           C
ATOM   1832 1HD  LYS A 124      21.856 -14.882   6.866  0.94 39.15           H
ATOM   1833 2HD  LYS A 124      21.287 -13.458   5.982  0.94 39.15           H
ATOM   1834  CE  LYS A 124      22.039 -13.055   7.964  0.94 39.15           C
ATOM   1835 1HE  LYS A 124      22.047 -13.563   8.931  0.94 39.15           H
ATOM   1836 2HE  LYS A 124      23.076 -12.960   7.635  0.94 39.15           H
ATOM   1837  NZ  LYS A 124      21.475 -11.668   8.155  0.94 39.15           N
ATOM   1838 1HZ  LYS A 124      22.069 -11.137   8.778  0.94 39.15           H
ATOM   1839 2HZ  LYS A 124      20.548 -11.710   8.565  0.94 39.15           H
ATOM   1840 3HZ  LYS A 124      21.406 -11.183   7.267  0.94 39.15           H
ATOM   1841  N   THR A 125      15.688 -14.721   7.227  0.94 38.34           N
ATOM   1842  H   THR A 125      15.535 -15.461   7.904  0.94 38.34           H
ATOM   1843  CA  THR A 125      14.642 -13.708   7.074  0.94 38.34           C
ATOM   1844  HA  THR A 125      14.906 -13.018   6.277  0.94 38.34           H
ATOM   1845  C   THR A 125      14.523 -12.949   8.383  0.94 38.34           C
ATOM   1846  O   THR A 125      14.625 -13.527   9.463  0.94 38.34           O
ATOM   1847  CB  THR A 125      13.294 -14.351   6.735  0.94 38.34           C
ATOM   1848  HB  THR A 125      12.942 -14.910   7.599  0.94 38.34           H
ATOM   1849  OG1 THR A 125      13.482 -15.239   5.635  0.94 38.34           O
ATOM   1850  HG1 THR A 125      12.808 -15.926   5.670  0.94 38.34           H
ATOM   1851  CG2 THR A 125      12.251 -13.330   6.314  0.94 38.34           C
ATOM   1852 1HG2 THR A 125      11.322 -13.846   6.098  0.94 38.34           H
ATOM   1853 2HG2 THR A 125      12.580 -12.797   5.422  0.94 38.34           H
ATOM   1854 3HG2 THR A 125      12.060 -12.622   7.121  0.94 38.34           H
ATOM   1855  N   GLU A 126      14.338 -11.643   8.281  1.00  6.63           N
ATOM   1856  H   GLU A 126      14.175 -11.224   7.376  1.00  6.63           H
ATOM   1857  CA  GLU A 126      14.294 -10.730   9.415  1.00  6.63           C
ATOM   1858  HA  GLU A 126      13.931 -11.213  10.324  1.00  6.63           H
ATOM   1859  C   GLU A 126      13.305  -9.710   8.874  1.00  6.63           C
ATOM   1860  O   GLU A 126      13.162  -9.651   7.648  1.00  6.63           O
ATOM   1861  CB  GLU A 126      15.668 -10.077   9.624  1.00  6.63           C
ATOM   1862 1HB  GLU A 126      15.917  -9.520   8.720  1.00  6.63           H
ATOM   1863 2HB  GLU A 126      15.602  -9.372  10.452  1.00  6.63           H
ATOM   1864  CG  GLU A 126      16.808 -11.064   9.892  1.00  6.63           C
ATOM   1865 1HG  GLU A 126      16.589 -11.633  10.797  1.00  6.63           H
ATOM   1866 2HG  GLU A 126      16.879 -11.761   9.057  1.00  6.63           H
ATOM   1867  CD  GLU A 126      18.147 -10.378  10.039  1.00  6.63           C
ATOM   1868  OE1 GLU A 126      19.026 -10.557   9.164  1.00  6.63           O
ATOM   1869  OE2 GLU A 126      18.361  -9.664  11.045  1.00  6.63           O
ATOM   1870  N   ALA A 127      12.667  -8.897   9.702  1.00 -2.87           N
ATOM   1871  H   ALA A 127      12.778  -9.011  10.710  1.00 -2.87           H
ATOM   1872  CA  ALA A 127      11.778  -7.847   9.203  1.00 -2.87           C
ATOM   1873  HA  ALA A 127      11.029  -8.300   8.553  1.00 -2.87           H
ATOM   1874  C   ALA A 127      12.564  -6.828   8.375  1.00 -2.87           C
ATOM   1875  O   ALA A 127      12.055  -6.281   7.399  1.00 -2.87           O
ATOM   1876  CB  ALA A 127      11.067  -7.166  10.366  1.00 -2.87           C
ATOM   1877 1HB  ALA A 127      10.469  -7.901  10.907  1.00 -2.87           H
ATOM   1878 2HB  ALA A 127      10.406  -6.388   9.988  1.00 -2.87           H
ATOM   1879 3HB  ALA A 127      11.795  -6.721  11.047  1.00 -2.87           H
ATOM   1880  N   ASP A 128      13.835  -6.640   8.704  1.00 -4.99           N
ATOM   1881  H   ASP A 128      14.203  -7.074   9.544  1.00 -4.99           H
ATOM   1882  CA  ASP A 128      14.707  -5.787   7.893  1.00 -4.99           C
ATOM   1883  HA  ASP A 128      14.275  -4.789   7.822  1.00 -4.99           H
ATOM   1884  C   ASP A 128      14.840  -6.360   6.489  1.00 -4.99           C
ATOM   1885  O   ASP A 128      14.847  -5.636   5.509  1.00 -4.99           O
ATOM   1886  CB  ASP A 128      16.126  -5.690   8.461  1.00 -4.99           C
ATOM   1887 1HB  ASP A 128      16.506  -6.693   8.661  1.00 -4.99           H
ATOM   1888 2HB  ASP A 128      16.757  -5.226   7.705  1.00 -4.99           H
ATOM   1889  CG  ASP A 128      16.223  -4.854   9.724  1.00 -4.99           C
ATOM   1890  OD1 ASP A 128      15.202  -4.385  10.280  1.00 -4.99           O
ATOM   1891  OD2 ASP A 128      17.365  -4.687  10.206  1.00 -4.99           O
ATOM   1892  N   ASN A 129      14.882  -7.678   6.363  1.00  0.59           N
ATOM   1893  H   ASN A 129      14.756  -8.258   7.181  1.00  0.59           H
ATOM   1894  CA  ASN A 129      15.079  -8.311   5.055  1.00  0.59           C
ATOM   1895  HA  ASN A 129      15.743  -7.681   4.461  1.00  0.59           H
ATOM   1896  C   ASN A 129      13.743  -8.417   4.313  1.00  0.59           C
ATOM   1897  O   ASN A 129      13.679  -8.944   3.203  1.00  0.59           O
ATOM   1898  CB  ASN A 129      15.731  -9.696   5.187  1.00  0.59           C
ATOM   1899 1HB  ASN A 129      15.089 -10.337   5.785  1.00  0.59           H
ATOM   1900 2HB  ASN A 129      15.830 -10.135   4.195  1.00  0.59           H
ATOM   1901  CG  ASN A 129      17.106  -9.646   5.821  1.00  0.59           C
ATOM   1902  OD1 ASN A 129      17.804  -8.635   5.797  1.00  0.59           O
ATOM   1903  ND2 ASN A 129      17.502 -10.736   6.416  1.00  0.59           N
ATOM   1904 1HD2 ASN A 129      18.336 -10.702   6.987  1.00  0.59           H
ATOM   1905 2HD2 ASN A 129      16.993 -11.597   6.302  1.00  0.59           H
ATOM   1906  N   ALA A 130      12.678  -7.905   4.916  1.00 14.11           N
ATOM   1907  H   ALA A 130      12.763  -7.577   5.870  1.00 14.11           H
ATOM   1908  CA  ALA A 130      11.398  -7.717   4.238  1.00 14.11           C
ATOM   1909  HA  ALA A 130      11.361  -8.342   3.345  1.00 14.11           H
ATOM   1910  C   ALA A 130      11.279  -6.248   3.803  1.00 14.11           C
ATOM   1911  O   ALA A 130      10.826  -5.961   2.697  1.00 14.11           O
ATOM   1912  CB  ALA A 130      10.248  -8.125   5.175  1.00 14.11           C
ATOM   1913 1HB  ALA A 130      10.366  -9.171   5.464  1.00 14.11           H
ATOM   1914 2HB  ALA A 130       9.292  -8.011   4.663  1.00 14.11           H
ATOM   1915 3HB  ALA A 130      10.245  -7.506   6.071  1.00 14.11           H
ATOM   1916  N   GLU A 131      11.707  -5.328   4.658  1.00  8.85           N
ATOM   1917  H   GLU A 131      12.023  -5.616   5.581  1.00  8.85           H
ATOM   1918  CA  GLU A 131      11.702  -3.894   4.350  1.00  8.85           C
ATOM   1919  HA  GLU A 131      10.713  -3.612   3.988  1.00  8.85           H
ATOM   1920  C   GLU A 131      12.728  -3.494   3.290  1.00  8.85           C
ATOM   1921  O   GLU A 131      12.419  -2.736   2.380  1.00  8.85           O
ATOM   1922  CB  GLU A 131      11.999  -3.111   5.634  1.00  8.85           C
ATOM   1923 1HB  GLU A 131      11.267  -3.398   6.381  1.00  8.85           H
ATOM   1924 2HB  GLU A 131      12.978  -3.418   5.998  1.00  8.85           H
ATOM   1925  CG  GLU A 131      12.003  -1.585   5.512  1.00  8.85           C
ATOM   1926 1HG  GLU A 131      12.352  -1.171   6.459  1.00  8.85           H
ATOM   1927 2HG  GLU A 131      12.708  -1.290   4.736  1.00  8.85           H
ATOM   1928  CD  GLU A 131      10.646  -0.975   5.193  1.00  8.85           C
ATOM   1929  OE1 GLU A 131       9.619  -1.438   5.730  1.00  8.85           O
ATOM   1930  OE2 GLU A 131      10.597   0.024   4.435  1.00  8.85           O
ATOM   1931  N   ARG A 132      13.946  -4.008   3.370  1.00  5.17           N
ATOM   1932  H   ARG A 132      14.164  -4.658   4.127  1.00  5.17           H
ATOM   1933  CA  ARG A 132      15.008  -3.636   2.424  1.00  5.17           C
ATOM   1934  HA  ARG A 132      15.181  -2.563   2.522  1.00  5.17           H
ATOM   1935  C   ARG A 132      14.674  -3.858   0.946  1.00  5.17           C
ATOM   1936  O   ARG A 132      14.841  -2.924   0.150  1.00  5.17           O
ATOM   1937  CB  ARG A 132      16.301  -4.368   2.795  1.00  5.17           C
ATOM   1938 1HB  ARG A 132      16.060  -5.413   2.984  1.00  5.17           H
ATOM   1939 2HB  ARG A 132      16.986  -4.325   1.953  1.00  5.17           H
ATOM   1940  CG  ARG A 132      17.012  -3.797   4.009  1.00  5.17           C
ATOM   1941 1HG  ARG A 132      17.541  -2.888   3.724  1.00  5.17           H
ATOM   1942 2HG  ARG A 132      16.284  -3.550   4.782  1.00  5.17           H
ATOM   1943  CD  ARG A 132      17.995  -4.806   4.577  1.00  5.17           C
ATOM   1944 1HD  ARG A 132      17.444  -5.690   4.900  1.00  5.17           H
ATOM   1945 2HD  ARG A 132      18.714  -5.089   3.808  1.00  5.17           H
ATOM   1946  NE  ARG A 132      18.706  -4.222   5.718  1.00  5.17           N
ATOM   1947  HE  ARG A 132      18.705  -3.212   5.785  1.00  5.17           H
ATOM   1948  CZ  ARG A 132      19.339  -4.877   6.678  1.00  5.17           C
ATOM   1949  NH1 ARG A 132      19.967  -4.184   7.578  1.00  5.17           N
ATOM   1950 1HH1 ARG A 132      20.085  -3.186   7.471  1.00  5.17           H
ATOM   1951 2HH1 ARG A 132      20.304  -4.648   8.408  1.00  5.17           H
ATOM   1952  NH2 ARG A 132      19.305  -6.176   6.840  1.00  5.17           N
ATOM   1953 1HH2 ARG A 132      18.794  -6.760   6.192  1.00  5.17           H
ATOM   1954 2HH2 ARG A 132      19.768  -6.583   7.638  1.00  5.17           H
ATOM   1955  N   PRO A 133      14.165  -5.045   0.546  1.00 -2.13           N
ATOM   1956  CA  PRO A 133      13.835  -5.050  -0.884  1.00 -2.13           C
ATOM   1957  HA  PRO A 133      14.697  -4.733  -1.472  1.00 -2.13           H
ATOM   1958  C   PRO A 133      12.639  -4.169  -1.252  1.00 -2.13           C
ATOM   1959  O   PRO A 133      12.571  -3.702  -2.378  1.00 -2.13           O
ATOM   1960  CB  PRO A 133      13.547  -6.527  -1.164  1.00 -2.13           C
ATOM   1961 1HB  PRO A 133      12.824  -6.634  -1.971  1.00 -2.13           H
ATOM   1962 2HB  PRO A 133      14.472  -7.051  -1.407  1.00 -2.13           H
ATOM   1963  CG  PRO A 133      13.005  -7.036   0.115  1.00 -2.13           C
ATOM   1964 1HG  PRO A 133      11.965  -6.732   0.233  1.00 -2.13           H
ATOM   1965 2HG  PRO A 133      13.097  -8.120   0.177  1.00 -2.13           H
ATOM   1966  CD  PRO A 133      13.876  -6.364   1.147  1.00 -2.13           C
ATOM   1967 1HD  PRO A 133      13.343  -6.262   2.090  1.00 -2.13           H
ATOM   1968 2HD  PRO A 133      14.801  -6.924   1.288  1.00 -2.13           H
ATOM   1969  N   ARG A 134      11.726  -3.890  -0.326  1.00  1.03           N
ATOM   1970  H   ARG A 134      11.820  -4.270   0.608  1.00  1.03           H
ATOM   1971  CA  ARG A 134      10.588  -3.007  -0.612  1.00  1.03           C
ATOM   1972  HA  ARG A 134      10.108  -3.309  -1.544  1.00  1.03           H
ATOM   1973  C   ARG A 134      11.048  -1.570  -0.784  1.00  1.03           C
ATOM   1974  O   ARG A 134      10.582  -0.872  -1.678  1.00  1.03           O
ATOM   1975  CB  ARG A 134       9.573  -3.055   0.534  1.00  1.03           C
ATOM   1976 1HB  ARG A 134      10.100  -2.983   1.483  1.00  1.03           H
ATOM   1977 2HB  ARG A 134       8.908  -2.196   0.450  1.00  1.03           H
ATOM   1978  CG  ARG A 134       8.724  -4.303   0.535  1.00  1.03           C
ATOM   1979 1HG  ARG A 134       8.021  -4.235  -0.291  1.00  1.03           H
ATOM   1980 2HG  ARG A 134       9.356  -5.180   0.394  1.00  1.03           H
ATOM   1981  CD  ARG A 134       7.941  -4.468   1.828  1.00  1.03           C
ATOM   1982 1HD  ARG A 134       8.620  -4.702   2.648  1.00  1.03           H
ATOM   1983 2HD  ARG A 134       7.425  -3.533   2.054  1.00  1.03           H
ATOM   1984  NE  ARG A 134       6.943  -5.532   1.665  1.00  1.03           N
ATOM   1985  HE  ARG A 134       5.995  -5.229   1.477  1.00  1.03           H
ATOM   1986  CZ  ARG A 134       7.136  -6.841   1.721  1.00  1.03           C
ATOM   1987  NH1 ARG A 134       6.153  -7.592   1.332  1.00  1.03           N
ATOM   1988 1HH1 ARG A 134       5.303  -7.154   1.006  1.00  1.03           H
ATOM   1989 2HH1 ARG A 134       6.244  -8.602   1.316  1.00  1.03           H
ATOM   1990  NH2 ARG A 134       8.262  -7.417   2.060  1.00  1.03           N
ATOM   1991 1HH2 ARG A 134       9.060  -6.842   2.302  1.00  1.03           H
ATOM   1992 2HH2 ARG A 134       8.324  -8.424   2.086  1.00  1.03           H
ATOM   1993  N   ALA A 135      11.968  -1.138   0.063  1.00  6.95           N
ATOM   1994  H   ALA A 135      12.285  -1.749   0.813  1.00  6.95           H
ATOM   1995  CA  ALA A 135      12.510   0.211  -0.014  1.00  6.95           C
ATOM   1996  HA  ALA A 135      11.686   0.927   0.023  1.00  6.95           H
ATOM   1997  C   ALA A 135      13.252   0.394  -1.339  1.00  6.95           C
ATOM   1998  O   ALA A 135      13.132   1.428  -1.996  1.00  6.95           O
ATOM   1999  CB  ALA A 135      13.445   0.456   1.176  1.00  6.95           C
ATOM   2000 1HB  ALA A 135      12.897   0.303   2.108  1.00  6.95           H
ATOM   2001 2HB  ALA A 135      13.813   1.483   1.148  1.00  6.95           H
ATOM   2002 3HB  ALA A 135      14.292  -0.231   1.145  1.00  6.95           H
ATOM   2003  N   ARG A 136      14.014  -0.618  -1.739  1.00  8.46           N
ATOM   2004  H   ARG A 136      14.107  -1.434  -1.141  1.00  8.46           H
ATOM   2005  CA  ARG A 136      14.745  -0.553  -3.005  1.00  8.46           C
ATOM   2006  HA  ARG A 136      15.265   0.405  -3.037  1.00  8.46           H
ATOM   2007  C   ARG A 136      13.821  -0.610  -4.218  1.00  8.46           C
ATOM   2008  O   ARG A 136      13.947   0.200  -5.141  1.00  8.46           O
ATOM   2009  CB  ARG A 136      15.774  -1.692  -3.066  1.00  8.46           C
ATOM   2010 1HB  ARG A 136      16.371  -1.663  -2.154  1.00  8.46           H
ATOM   2011 2HB  ARG A 136      15.240  -2.642  -3.083  1.00  8.46           H
ATOM   2012  CG  ARG A 136      16.728  -1.653  -4.267  1.00  8.46           C
ATOM   2013 1HG  ARG A 136      17.327  -2.563  -4.267  1.00  8.46           H
ATOM   2014 2HG  ARG A 136      16.149  -1.618  -5.189  1.00  8.46           H
ATOM   2015  CD  ARG A 136      17.664  -0.446  -4.213  1.00  8.46           C
ATOM   2016 1HD  ARG A 136      17.066   0.466  -4.206  1.00  8.46           H
ATOM   2017 2HD  ARG A 136      18.233  -0.481  -3.285  1.00  8.46           H
ATOM   2018  NE  ARG A 136      18.597  -0.373  -5.348  1.00  8.46           N
ATOM   2019  HE  ARG A 136      18.276   0.139  -6.159  1.00  8.46           H
ATOM   2020  CZ  ARG A 136      19.826  -0.871  -5.397  1.00  8.46           C
ATOM   2021  NH1 ARG A 136      20.579  -0.585  -6.420  1.00  8.46           N
ATOM   2022 1HH1 ARG A 136      20.229   0.028  -7.140  1.00  8.46           H
ATOM   2023 2HH1 ARG A 136      21.525  -0.934  -6.458  1.00  8.46           H
ATOM   2024  NH2 ARG A 136      20.344  -1.622  -4.465  1.00  8.46           N
ATOM   2025 1HH2 ARG A 136      19.802  -1.844  -3.643  1.00  8.46           H
ATOM   2026 2HH2 ARG A 136      21.293  -1.966  -4.560  1.00  8.46           H
ATOM   2027  N   ARG A 137      12.908  -1.570  -4.246  1.00  8.95           N
ATOM   2028  H   ARG A 137      12.818  -2.204  -3.453  1.00  8.95           H
ATOM   2029  CA  ARG A 137      12.024  -1.778  -5.396  1.00  8.95           C
ATOM   2030  HA  ARG A 137      12.540  -1.451  -6.300  1.00  8.95           H
ATOM   2031  C   ARG A 137      10.750  -0.960  -5.272  1.00  8.95           C
ATOM   2032  O   ARG A 137       9.684  -1.477  -4.955  1.00  8.95           O
ATOM   2033  CB  ARG A 137      11.677  -3.258  -5.559  1.00  8.95           C
ATOM   2034 1HB  ARG A 137      11.180  -3.601  -4.654  1.00  8.95           H
ATOM   2035 2HB  ARG A 137      10.986  -3.356  -6.396  1.00  8.95           H
ATOM   2036  CG  ARG A 137      12.878  -4.151  -5.822  1.00  8.95           C
ATOM   2037 1HG  ARG A 137      13.451  -3.741  -6.654  1.00  8.95           H
ATOM   2038 2HG  ARG A 137      13.511  -4.185  -4.935  1.00  8.95           H
ATOM   2039  CD  ARG A 137      12.435  -5.562  -6.177  1.00  8.95           C
ATOM   2040 1HD  ARG A 137      11.816  -5.959  -5.371  1.00  8.95           H
ATOM   2041 2HD  ARG A 137      11.844  -5.522  -7.093  1.00  8.95           H
ATOM   2042  NE  ARG A 137      13.594  -6.441  -6.381  1.00  8.95           N
ATOM   2043  HE  ARG A 137      14.487  -6.092  -6.061  1.00  8.95           H
ATOM   2044  CZ  ARG A 137      13.583  -7.636  -6.956  1.00  8.95           C
ATOM   2045  NH1 ARG A 137      14.704  -8.287  -7.069  1.00  8.95           N
ATOM   2046 1HH1 ARG A 137      15.553  -7.921  -6.666  1.00  8.95           H
ATOM   2047 2HH1 ARG A 137      14.722  -9.156  -7.573  1.00  8.95           H
ATOM   2048  NH2 ARG A 137      12.530  -8.192  -7.498  1.00  8.95           N
ATOM   2049 1HH2 ARG A 137      11.614  -7.762  -7.429  1.00  8.95           H
ATOM   2050 2HH2 ARG A 137      12.634  -9.046  -8.021  1.00  8.95           H
ATOM   2051  N   ARG A 138      10.890   0.327  -5.552  0.95  7.24           N
ATOM   2052  H   ARG A 138      11.816   0.652  -5.793  0.95  7.24           H
ATOM   2053  CA  ARG A 138       9.786   1.292  -5.543  0.95  7.24           C
ATOM   2054  HA  ARG A 138       9.400   1.389  -4.527  0.95  7.24           H
ATOM   2055  C   ARG A 138       8.645   0.866  -6.457  0.95  7.24           C
ATOM   2056  O   ARG A 138       8.892   0.313  -7.534  0.95  7.24           O
ATOM   2057  CB  ARG A 138      10.324   2.638  -6.022  0.95  7.24           C
ATOM   2058 1HB  ARG A 138      10.778   2.503  -7.004  0.95  7.24           H
ATOM   2059 2HB  ARG A 138       9.488   3.332  -6.118  0.95  7.24           H
ATOM   2060  CG  ARG A 138      11.355   3.234  -5.077  0.95  7.24           C
ATOM   2061 1HG  ARG A 138      10.849   3.486  -4.151  0.95  7.24           H
ATOM   2062 2HG  ARG A 138      12.141   2.509  -4.866  0.95  7.24           H
ATOM   2063  CD  ARG A 138      11.994   4.485  -5.639  0.95  7.24           C
ATOM   2064 1HD  ARG A 138      12.719   4.867  -4.919  0.95  7.24           H
ATOM   2065 2HD  ARG A 138      12.518   4.230  -6.561  0.95  7.24           H
ATOM   2066  NE  ARG A 138      11.003   5.528  -5.929  0.95  7.24           N
ATOM   2067  HE  ARG A 138      10.681   5.605  -6.889  0.95  7.24           H
ATOM   2068  CZ  ARG A 138      10.501   6.407  -5.076  0.95  7.24           C
ATOM   2069  NH1 ARG A 138       9.745   7.347  -5.559  0.95  7.24           N
ATOM   2070 1HH1 ARG A 138       9.509   7.342  -6.540  0.95  7.24           H
ATOM   2071 2HH1 ARG A 138       9.423   8.082  -4.945  0.95  7.24           H
ATOM   2072  NH2 ARG A 138      10.714   6.400  -3.787  0.95  7.24           N
ATOM   2073 1HH2 ARG A 138      11.214   5.639  -3.351  0.95  7.24           H
ATOM   2074 2HH2 ARG A 138      10.386   7.179  -3.232  0.95  7.24           H
ATOM   2075  N   ARG A 139       7.411   1.120  -6.038  0.95 17.53           N
ATOM   2076  H   ARG A 139       7.279   1.611  -5.160  0.95 17.53           H
ATOM   2077  CA  ARG A 139       6.207   0.680  -6.760  0.95 17.53           C
ATOM   2078  HA  ARG A 139       6.490   0.277  -7.731  0.95 17.53           H
ATOM   2079  C   ARG A 139       5.219   1.811  -7.006  0.95 17.53           C
ATOM   2080  O   ARG A 139       5.288   2.847  -6.345  0.95 17.53           O
ATOM   2081  CB  ARG A 139       5.512  -0.420  -5.950  0.95 17.53           C
ATOM   2082 1HB  ARG A 139       5.223  -0.007  -4.985  0.95 17.53           H
ATOM   2083 2HB  ARG A 139       4.609  -0.713  -6.469  0.95 17.53           H
ATOM   2084  CG  ARG A 139       6.359  -1.664  -5.713  0.95 17.53           C
ATOM   2085 1HG  ARG A 139       7.283  -1.367  -5.232  0.95 17.53           H
ATOM   2086 2HG  ARG A 139       5.832  -2.327  -5.031  0.95 17.53           H
ATOM   2087  CD  ARG A 139       6.683  -2.433  -6.993  0.95 17.53           C
ATOM   2088 1HD  ARG A 139       5.768  -2.891  -7.372  0.95 17.53           H
ATOM   2089 2HD  ARG A 139       7.082  -1.751  -7.745  0.95 17.53           H
ATOM   2090  NE  ARG A 139       7.691  -3.462  -6.720  0.95 17.53           N
ATOM   2091  HE  ARG A 139       8.223  -3.348  -5.868  0.95 17.53           H
ATOM   2092  CZ  ARG A 139       7.986  -4.508  -7.477  0.95 17.53           C
ATOM   2093  NH1 ARG A 139       8.841  -5.366  -7.015  0.95 17.53           N
ATOM   2094 1HH1 ARG A 139       9.224  -5.247  -6.082  0.95 17.53           H
ATOM   2095 2HH1 ARG A 139       9.114  -6.167  -7.573  0.95 17.53           H
ATOM   2096  NH2 ARG A 139       7.443  -4.755  -8.642  0.95 17.53           N
ATOM   2097 1HH2 ARG A 139       6.771  -4.116  -9.026  0.95 17.53           H
ATOM   2098 2HH2 ARG A 139       7.705  -5.598  -9.145  0.95 17.53           H
ATOM   2099  N   LYS A 140       4.311   1.612  -7.951  0.95 -8.69           N
ATOM   2100  H   LYS A 140       4.277   0.711  -8.419  0.95 -8.69           H
ATOM   2101  CA  LYS A 140       3.343   2.642  -8.343  0.95 -8.69           C
ATOM   2102  HA  LYS A 140       3.877   3.571  -8.525  0.95 -8.69           H
ATOM   2103  C   LYS A 140       2.256   2.862  -7.290  0.95 -8.69           C
ATOM   2104  O   LYS A 140       1.481   1.944  -7.016  0.95 -8.69           O
ATOM   2105  CB  LYS A 140       2.624   2.225  -9.626  0.95 -8.69           C
ATOM   2106 1HB  LYS A 140       2.121   1.275  -9.446  0.95 -8.69           H
ATOM   2107 2HB  LYS A 140       1.869   2.976  -9.857  0.95 -8.69           H
ATOM   2108  CG  LYS A 140       3.520   2.065 -10.837  0.95 -8.69           C
ATOM   2109 1HG  LYS A 140       3.992   3.019 -11.072  0.95 -8.69           H
ATOM   2110 2HG  LYS A 140       4.288   1.322 -10.630  0.95 -8.69           H
ATOM   2111  CD  LYS A 140       2.689   1.600 -12.017  0.95 -8.69           C
ATOM   2112 1HD  LYS A 140       2.174   0.679 -11.745  0.95 -8.69           H
ATOM   2113 2HD  LYS A 140       1.951   2.365 -12.263  0.95 -8.69           H
ATOM   2114  CE  LYS A 140       3.565   1.334 -13.220  0.95 -8.69           C
ATOM   2115 1HE  LYS A 140       4.097   2.250 -13.486  0.95 -8.69           H
ATOM   2116 2HE  LYS A 140       4.297   0.566 -12.963  0.95 -8.69           H
ATOM   2117  NZ  LYS A 140       2.760   0.872 -14.387  0.95 -8.69           N
ATOM   2118 1HZ  LYS A 140       3.372   0.692 -15.172  0.95 -8.69           H
ATOM   2119 2HZ  LYS A 140       2.097   1.591 -14.655  0.95 -8.69           H
ATOM   2120 3HZ  LYS A 140       2.255   0.027 -14.155  0.95 -8.69           H
ATOM   2121  N   PRO A 141       2.151   4.075  -6.718  0.95 23.12           N
ATOM   2122  CA  PRO A 141       1.019   4.293  -5.809  0.95 23.12           C
ATOM   2123  HA  PRO A 141       0.899   3.463  -5.116  0.95 23.12           H
ATOM   2124  C   PRO A 141      -0.284   4.522  -6.574  0.95 23.12           C
ATOM   2125  O   PRO A 141      -0.270   4.453  -7.810  0.95 23.12           O
ATOM   2126  CB  PRO A 141       1.454   5.545  -5.051  0.95 23.12           C
ATOM   2127 1HB  PRO A 141       0.606   6.108  -4.663  0.95 23.12           H
ATOM   2128 2HB  PRO A 141       2.126   5.267  -4.239  0.95 23.12           H
ATOM   2129  CG  PRO A 141       2.180   6.328  -6.063  0.95 23.12           C
ATOM   2130 1HG  PRO A 141       1.470   6.834  -6.719  0.95 23.12           H
ATOM   2131 2HG  PRO A 141       2.844   7.053  -5.590  0.95 23.12           H
ATOM   2132  CD  PRO A 141       2.968   5.301  -6.836  0.95 23.12           C
ATOM   2133 1HD  PRO A 141       3.075   5.605  -7.877  0.95 23.12           H
ATOM   2134 2HD  PRO A 141       3.945   5.147  -6.374  0.95 23.12           H
ATOM   2135  N   ARG A 142      -1.329   4.834  -5.802  0.95 28.14           N
ATOM   2136  H   ARG A 142      -1.167   4.776  -4.807  0.95 28.14           H
ATOM   2137  CA  ARG A 142      -2.683   5.312  -6.174  0.95 28.14           C
ATOM   2138  HA  ARG A 142      -2.876   6.186  -5.556  0.95 28.14           H
ATOM   2139  C   ARG A 142      -3.776   4.301  -5.841  0.95 28.14           C
ATOM   2140  O   ARG A 142      -3.809   3.203  -6.395  0.95 28.14           O
ATOM   2141  CB  ARG A 142      -2.849   5.773  -7.629  0.95 28.14           C
ATOM   2142 1HB  ARG A 142      -2.054   6.481  -7.862  0.95 28.14           H
ATOM   2143 2HB  ARG A 142      -2.744   4.909  -8.284  0.95 28.14           H
ATOM   2144  CG  ARG A 142      -4.178   6.430  -7.929  0.95 28.14           C
ATOM   2145 1HG  ARG A 142      -4.983   5.720  -7.741  0.95 28.14           H
ATOM   2146 2HG  ARG A 142      -4.312   7.305  -7.294  0.95 28.14           H
ATOM   2147  CD  ARG A 142      -4.230   6.844  -9.380  0.95 28.14           C
ATOM   2148 1HD  ARG A 142      -3.510   7.643  -9.562  0.95 28.14           H
ATOM   2149 2HD  ARG A 142      -3.967   5.984  -9.999  0.95 28.14           H
ATOM   2150  NE  ARG A 142      -5.582   7.284  -9.733  0.95 28.14           N
ATOM   2151  HE  ARG A 142      -6.221   6.574 -10.076  0.95 28.14           H
ATOM   2152  CZ  ARG A 142      -6.073   8.510  -9.644  0.95 28.14           C
ATOM   2153  NH1 ARG A 142      -7.309   8.686 -10.007  0.95 28.14           N
ATOM   2154 1HH1 ARG A 142      -7.837   7.896 -10.336  0.95 28.14           H
ATOM   2155 2HH1 ARG A 142      -7.736   9.603  -9.945  0.95 28.14           H
ATOM   2156  NH2 ARG A 142      -5.383   9.547  -9.242  0.95 28.14           N
ATOM   2157 1HH2 ARG A 142      -4.450   9.434  -8.890  0.95 28.14           H
ATOM   2158 2HH2 ARG A 142      -5.786  10.472  -9.310  0.95 28.14           H
ATOM   2159  N   VAL A 143      -4.675   4.714  -4.958  1.00 33.44           N
ATOM   2160  H   VAL A 143      -4.559   5.623  -4.521  1.00 33.44           H
ATOM   2161  CA  VAL A 143      -5.866   3.941  -4.594  1.00 33.44           C
ATOM   2162  HA  VAL A 143      -5.807   2.956  -5.056  1.00 33.44           H
ATOM   2163  C   VAL A 143      -7.126   4.625  -5.121  1.00 33.44           C
ATOM   2164  O   VAL A 143      -8.194   4.037  -5.157  1.00 33.44           O
ATOM   2165  CB  VAL A 143      -5.982   3.745  -3.052  1.00 33.44           C
ATOM   2166  HB  VAL A 143      -6.853   3.124  -2.856  1.00 33.44           H
ATOM   2167  CG1 VAL A 143      -4.743   3.020  -2.511  1.00 33.44           C
ATOM   2168 1HG1 VAL A 143      -4.897   2.795  -1.455  1.00 33.44           H
ATOM   2169 2HG1 VAL A 143      -3.856   3.644  -2.611  1.00 33.44           H
ATOM   2170 3HG1 VAL A 143      -4.593   2.085  -3.052  1.00 33.44           H
ATOM   2171  CG2 VAL A 143      -6.154   5.077  -2.291  1.00 33.44           C
ATOM   2172 1HG2 VAL A 143      -6.273   4.874  -1.225  1.00 33.44           H
ATOM   2173 2HG2 VAL A 143      -7.049   5.597  -2.633  1.00 33.44           H
ATOM   2174 3HG2 VAL A 143      -5.288   5.723  -2.425  1.00 33.44           H
ATOM   2175  N   LEU A 144      -6.998   5.875  -5.548  1.00 15.21           N
ATOM   2176  H   LEU A 144      -6.107   6.338  -5.484  1.00 15.21           H
ATOM   2177  CA  LEU A 144      -8.128   6.612  -6.106  1.00 15.21           C
ATOM   2178  HA  LEU A 144      -8.954   6.606  -5.395  1.00 15.21           H
ATOM   2179  C   LEU A 144      -8.606   5.995  -7.412  1.00 15.21           C
ATOM   2180  O   LEU A 144      -7.805   5.734  -8.316  1.00 15.21           O
ATOM   2181  CB  LEU A 144      -7.696   8.046  -6.404  1.00 15.21           C
ATOM   2182 1HB  LEU A 144      -6.737   7.988  -6.913  1.00 15.21           H
ATOM   2183 2HB  LEU A 144      -8.411   8.480  -7.103  1.00 15.21           H
ATOM   2184  CG  LEU A 144      -7.551   9.014  -5.227  1.00 15.21           C
ATOM   2185  HG  LEU A 144      -7.018   8.521  -4.417  1.00 15.21           H
ATOM   2186  CD1 LEU A 144      -6.729  10.209  -5.687  1.00 15.21           C
ATOM   2187 1HD1 LEU A 144      -6.633  10.921  -4.866  1.00 15.21           H
ATOM   2188 2HD1 LEU A 144      -7.215  10.703  -6.527  1.00 15.21           H
ATOM   2189 3HD1 LEU A 144      -5.730   9.886  -5.976  1.00 15.21           H
ATOM   2190  CD2 LEU A 144      -8.925   9.450  -4.726  1.00 15.21           C
ATOM   2191 1HD2 LEU A 144      -8.812  10.239  -3.986  1.00 15.21           H
ATOM   2192 2HD2 LEU A 144      -9.439   8.609  -4.263  1.00 15.21           H
ATOM   2193 3HD2 LEU A 144      -9.526   9.835  -5.549  1.00 15.21           H
ATOM   2194  N   PHE A 145      -9.910   5.796  -7.530  1.00 14.93           N
ATOM   2195  H   PHE A 145     -10.530   6.026  -6.757  1.00 14.93           H
ATOM   2196  CA  PHE A 145     -10.492   5.277  -8.762  1.00 14.93           C
ATOM   2197  HA  PHE A 145      -9.723   4.803  -9.370  1.00 14.93           H
ATOM   2198  C   PHE A 145     -11.054   6.476  -9.523  1.00 14.93           C
ATOM   2199  O   PHE A 145     -11.684   7.362  -8.948  1.00 14.93           O
ATOM   2200  CB  PHE A 145     -11.612   4.262  -8.483  1.00 14.93           C
ATOM   2201 1HB  PHE A 145     -12.328   4.710  -7.795  1.00 14.93           H
ATOM   2202 2HB  PHE A 145     -12.126   4.062  -9.421  1.00 14.93           H
ATOM   2203  CG  PHE A 145     -11.162   2.920  -7.915  1.00 14.93           C
ATOM   2204  CD1 PHE A 145      -9.848   2.655  -7.462  1.00 14.93           C
ATOM   2205  HD1 PHE A 145      -9.071   3.397  -7.538  1.00 14.93           H
ATOM   2206  CD2 PHE A 145     -12.114   1.888  -7.823  1.00 14.93           C
ATOM   2207  HD2 PHE A 145     -13.125   2.060  -8.164  1.00 14.93           H
ATOM   2208  CE1 PHE A 145      -9.517   1.412  -6.868  1.00 14.93           C
ATOM   2209  HE1 PHE A 145      -8.525   1.251  -6.474  1.00 14.93           H
ATOM   2210  CE2 PHE A 145     -11.774   0.621  -7.281  1.00 14.93           C
ATOM   2211  HE2 PHE A 145     -12.510  -0.163  -7.242  1.00 14.93           H
ATOM   2212  CZ  PHE A 145     -10.481   0.392  -6.783  1.00 14.93           C
ATOM   2213  HZ  PHE A 145     -10.227  -0.558  -6.334  1.00 14.93           H
ATOM   2214  N   SER A 146     -10.800   6.514 -10.822  1.00-17.59           N
ATOM   2215  H   SER A 146     -10.267   5.754 -11.233  1.00-17.59           H
ATOM   2216  CA  SER A 146     -11.276   7.571 -11.708  1.00-17.59           C
ATOM   2217  HA  SER A 146     -11.168   8.542 -11.224  1.00-17.59           H
ATOM   2218  C   SER A 146     -12.737   7.311 -12.037  1.00-17.59           C
ATOM   2219  O   SER A 146     -13.231   6.205 -11.815  1.00-17.59           O
ATOM   2220  CB  SER A 146     -10.471   7.544 -13.007  1.00-17.59           C
ATOM   2221 1HB  SER A 146     -10.710   8.426 -13.591  1.00-17.59           H
ATOM   2222 2HB  SER A 146      -9.408   7.559 -12.768  1.00-17.59           H
ATOM   2223  OG  SER A 146     -10.777   6.390 -13.776  1.00-17.59           O
ATOM   2224  HG  SER A 146     -10.250   6.409 -14.586  1.00-17.59           H
ATOM   2225  N   GLN A 147     -13.421   8.280 -12.629  1.00 -8.51           N
ATOM   2226  H   GLN A 147     -12.966   9.159 -12.855  1.00 -8.51           H
ATOM   2227  CA  GLN A 147     -14.839   8.111 -12.940  1.00 -8.51           C
ATOM   2228  HA  GLN A 147     -15.365   7.919 -12.004  1.00 -8.51           H
ATOM   2229  C   GLN A 147     -15.103   6.921 -13.861  1.00 -8.51           C
ATOM   2230  O   GLN A 147     -16.069   6.193 -13.661  1.00 -8.51           O
ATOM   2231  CB  GLN A 147     -15.399   9.394 -13.567  1.00 -8.51           C
ATOM   2232 1HB  GLN A 147     -15.178  10.228 -12.901  1.00 -8.51           H
ATOM   2233 2HB  GLN A 147     -14.891   9.567 -14.516  1.00 -8.51           H
ATOM   2234  CG  GLN A 147     -16.906   9.365 -13.828  1.00 -8.51           C
ATOM   2235 1HG  GLN A 147     -17.201  10.292 -14.318  1.00 -8.51           H
ATOM   2236 2HG  GLN A 147     -17.138   8.539 -14.498  1.00 -8.51           H
ATOM   2237  CD  GLN A 147     -17.715   9.205 -12.561  1.00 -8.51           C
ATOM   2238  OE1 GLN A 147     -17.909  10.147 -11.809  1.00 -8.51           O
ATOM   2239  NE2 GLN A 147     -18.171   8.011 -12.301  1.00 -8.51           N
ATOM   2240 1HE2 GLN A 147     -18.731   7.869 -11.474  1.00 -8.51           H
ATOM   2241 2HE2 GLN A 147     -17.948   7.240 -12.909  1.00 -8.51           H
ATOM   2242  N   ALA A 148     -14.246   6.685 -14.846  1.00-14.22           N
ATOM   2243  H   ALA A 148     -13.459   7.298 -14.987  1.00-14.22           H
ATOM   2244  CA  ALA A 148     -14.451   5.550 -15.744  1.00-14.22           C
ATOM   2245  HA  ALA A 148     -15.467   5.604 -16.140  1.00-14.22           H
ATOM   2246  C   ALA A 148     -14.303   4.213 -15.008  1.00-14.22           C
ATOM   2247  O   ALA A 148     -15.041   3.264 -15.277  1.00-14.22           O
ATOM   2248  CB  ALA A 148     -13.469   5.626 -16.910  1.00-14.22           C
ATOM   2249 1HB  ALA A 148     -13.584   6.577 -17.433  1.00-14.22           H
ATOM   2250 2HB  ALA A 148     -13.673   4.812 -17.607  1.00-14.22           H
ATOM   2251 3HB  ALA A 148     -12.449   5.529 -16.543  1.00-14.22           H
ATOM   2252  N   GLN A 149     -13.360   4.148 -14.075  1.00-10.59           N
ATOM   2253  H   GLN A 149     -12.795   4.963 -13.872  1.00-10.59           H
ATOM   2254  CA  GLN A 149     -13.144   2.927 -13.303  1.00-10.59           C
ATOM   2255  HA  GLN A 149     -13.043   2.091 -13.988  1.00-10.59           H
ATOM   2256  C   GLN A 149     -14.373   2.667 -12.438  1.00-10.59           C
ATOM   2257  O   GLN A 149     -14.923   1.571 -12.469  1.00-10.59           O
ATOM   2258  CB  GLN A 149     -11.879   3.025 -12.434  1.00-10.59           C
ATOM   2259 1HB  GLN A 149     -11.955   3.920 -11.820  1.00-10.59           H
ATOM   2260 2HB  GLN A 149     -11.841   2.161 -11.771  1.00-10.59           H
ATOM   2261  CG  GLN A 149     -10.561   3.085 -13.223  1.00-10.59           C
ATOM   2262 1HG  GLN A 149     -10.405   2.140 -13.730  1.00-10.59           H
ATOM   2263 2HG  GLN A 149     -10.627   3.864 -13.978  1.00-10.59           H
ATOM   2264  CD  GLN A 149      -9.360   3.380 -12.341  1.00-10.59           C
ATOM   2265  OE1 GLN A 149      -9.234   4.463 -11.808  1.00-10.59           O
ATOM   2266  NE2 GLN A 149      -8.468   2.455 -12.193  1.00-10.59           N
ATOM   2267 1HE2 GLN A 149      -7.708   2.615 -11.556  1.00-10.59           H
ATOM   2268 2HE2 GLN A 149      -8.519   1.597 -12.733  1.00-10.59           H
ATOM   2269  N   VAL A 150     -14.828   3.677 -11.706  1.00 -3.20           N
ATOM   2270  H   VAL A 150     -14.352   4.575 -11.732  1.00 -3.20           H
ATOM   2271  CA  VAL A 150     -15.991   3.523 -10.827  1.00 -3.20           C
ATOM   2272  HA  VAL A 150     -15.798   2.705 -10.134  1.00 -3.20           H
ATOM   2273  C   VAL A 150     -17.234   3.172 -11.637  1.00 -3.20           C
ATOM   2274  O   VAL A 150     -17.968   2.257 -11.280  1.00 -3.20           O
ATOM   2275  CB  VAL A 150     -16.268   4.815  -9.999  1.00 -3.20           C
ATOM   2276  HB  VAL A 150     -16.450   5.640 -10.688  1.00 -3.20           H
ATOM   2277  CG1 VAL A 150     -17.491   4.650  -9.088  1.00 -3.20           C
ATOM   2278 1HG1 VAL A 150     -17.665   5.575  -8.536  1.00 -3.20           H
ATOM   2279 2HG1 VAL A 150     -17.333   3.837  -8.378  1.00 -3.20           H
ATOM   2280 3HG1 VAL A 150     -18.381   4.439  -9.678  1.00 -3.20           H
ATOM   2281  CG2 VAL A 150     -15.065   5.170  -9.122  1.00 -3.20           C
ATOM   2282 1HG2 VAL A 150     -15.270   6.091  -8.577  1.00 -3.20           H
ATOM   2283 2HG2 VAL A 150     -14.180   5.336  -9.728  1.00 -3.20           H
ATOM   2284 3HG2 VAL A 150     -14.868   4.374  -8.403  1.00 -3.20           H
ATOM   2285  N   TYR A 151     -17.454   3.851 -12.754  1.00-13.88           N
ATOM   2286  H   TYR A 151     -16.803   4.576 -13.043  1.00-13.88           H
ATOM   2287  CA  TYR A 151     -18.648   3.612 -13.558  1.00-13.88           C
ATOM   2288  HA  TYR A 151     -19.528   3.782 -12.936  1.00-13.88           H
ATOM   2289  C   TYR A 151     -18.725   2.183 -14.074  1.00-13.88           C
ATOM   2290  O   TYR A 151     -19.771   1.553 -13.972  1.00-13.88           O
ATOM   2291  CB  TYR A 151     -18.694   4.567 -14.750  1.00-13.88           C
ATOM   2292 1HB  TYR A 151     -18.739   5.592 -14.382  1.00-13.88           H
ATOM   2293 2HB  TYR A 151     -17.780   4.449 -15.332  1.00-13.88           H
ATOM   2294  CG  TYR A 151     -19.876   4.311 -15.658  1.00-13.88           C
ATOM   2295  CD1 TYR A 151     -21.151   4.832 -15.353  1.00-13.88           C
ATOM   2296  HD1 TYR A 151     -21.287   5.433 -14.462  1.00-13.88           H
ATOM   2297  CD2 TYR A 151     -19.729   3.534 -16.828  1.00-13.88           C
ATOM   2298  HD2 TYR A 151     -18.761   3.124 -17.084  1.00-13.88           H
ATOM   2299  CE1 TYR A 151     -22.262   4.581 -16.207  1.00-13.88           C
ATOM   2300  HE1 TYR A 151     -23.229   5.001 -15.978  1.00-13.88           H
ATOM   2301  CE2 TYR A 151     -20.838   3.268 -17.670  1.00-13.88           C
ATOM   2302  HE2 TYR A 151     -20.716   2.671 -18.561  1.00-13.88           H
ATOM   2303  CZ  TYR A 151     -22.091   3.794 -17.352  1.00-13.88           C
ATOM   2304  OH  TYR A 151     -23.139   3.528 -18.193  1.00-13.88           O
ATOM   2305  HH  TYR A 151     -23.950   3.990 -17.942  1.00-13.88           H
ATOM   2306  N   GLU A 152     -17.642   1.647 -14.618  1.00-14.03           N
ATOM   2307  H   GLU A 152     -16.784   2.186 -14.699  1.00-14.03           H
ATOM   2308  CA  GLU A 152     -17.690   0.280 -15.130  1.00-14.03           C
ATOM   2309  HA  GLU A 152     -18.554   0.186 -15.788  1.00-14.03           H
ATOM   2310  C   GLU A 152     -17.865  -0.719 -13.987  1.00-14.03           C
ATOM   2311  O   GLU A 152     -18.605  -1.692 -14.126  1.00-14.03           O
ATOM   2312  CB  GLU A 152     -16.432  -0.026 -15.949  1.00-14.03           C
ATOM   2313 1HB  GLU A 152     -16.352   0.716 -16.743  1.00-14.03           H
ATOM   2314 2HB  GLU A 152     -15.572   0.094 -15.292  1.00-14.03           H
ATOM   2315  CG  GLU A 152     -16.360  -1.430 -16.575  1.00-14.03           C
ATOM   2316 1HG  GLU A 152     -15.350  -1.579 -16.961  1.00-14.03           H
ATOM   2317 2HG  GLU A 152     -16.530  -2.170 -15.796  1.00-14.03           H
ATOM   2318  CD  GLU A 152     -17.353  -1.689 -17.709  1.00-14.03           C
ATOM   2319  OE1 GLU A 152     -18.074  -0.768 -18.158  1.00-14.03           O
ATOM   2320  OE2 GLU A 152     -17.396  -2.844 -18.188  1.00-14.03           O
ATOM   2321  N   LEU A 153     -17.239  -0.468 -12.844  1.00-39.58           N
ATOM   2322  H   LEU A 153     -16.648   0.354 -12.757  1.00-39.58           H
ATOM   2323  CA  LEU A 153     -17.396  -1.357 -11.693  1.00-39.58           C
ATOM   2324  HA  LEU A 153     -17.161  -2.376 -11.999  1.00-39.58           H
ATOM   2325  C   LEU A 153     -18.837  -1.341 -11.197  1.00-39.58           C
ATOM   2326  O   LEU A 153     -19.424  -2.397 -10.967  1.00-39.58           O
ATOM   2327  CB  LEU A 153     -16.460  -0.934 -10.557  1.00-39.58           C
ATOM   2328 1HB  LEU A 153     -16.577   0.139 -10.412  1.00-39.58           H
ATOM   2329 2HB  LEU A 153     -16.789  -1.428  -9.647  1.00-39.58           H
ATOM   2330  CG  LEU A 153     -14.969  -1.239 -10.746  1.00-39.58           C
ATOM   2331  HG  LEU A 153     -14.696  -0.981 -11.764  1.00-39.58           H
ATOM   2332  CD1 LEU A 153     -14.123  -0.397  -9.814  1.00-39.58           C
ATOM   2333 1HD1 LEU A 153     -13.068  -0.592  -9.993  1.00-39.58           H
ATOM   2334 2HD1 LEU A 153     -14.363  -0.625  -8.780  1.00-39.58           H
ATOM   2335 3HD1 LEU A 153     -14.316   0.659 -10.000  1.00-39.58           H
ATOM   2336  CD2 LEU A 153     -14.650  -2.714 -10.522  1.00-39.58           C
ATOM   2337 1HD2 LEU A 153     -13.585  -2.885 -10.675  1.00-39.58           H
ATOM   2338 2HD2 LEU A 153     -15.208  -3.317 -11.235  1.00-39.58           H
ATOM   2339 3HD2 LEU A 153     -14.924  -3.005  -9.507  1.00-39.58           H
ATOM   2340  N   GLU A 154     -19.438  -0.164 -11.089  1.00-21.88           N
ATOM   2341  H   GLU A 154     -18.914   0.692 -11.278  1.00-21.88           H
ATOM   2342  CA  GLU A 154     -20.837  -0.064 -10.676  1.00-21.88           C
ATOM   2343  HA  GLU A 154     -20.974  -0.616  -9.749  1.00-21.88           H
ATOM   2344  C   GLU A 154     -21.749  -0.685 -11.713  1.00-21.88           C
ATOM   2345  O   GLU A 154     -22.694  -1.382 -11.364  1.00-21.88           O
ATOM   2346  CB  GLU A 154     -21.285   1.383 -10.463  1.00-21.88           C
ATOM   2347 1HB  GLU A 154     -20.972   1.988 -11.314  1.00-21.88           H
ATOM   2348 2HB  GLU A 154     -22.373   1.385 -10.425  1.00-21.88           H
ATOM   2349  CG  GLU A 154     -20.787   2.015  -9.178  1.00-21.88           C
ATOM   2350 1HG  GLU A 154     -20.965   1.315  -8.360  1.00-21.88           H
ATOM   2351 2HG  GLU A 154     -19.717   2.205  -9.251  1.00-21.88           H
ATOM   2352  CD  GLU A 154     -21.521   3.305  -8.867  1.00-21.88           C
ATOM   2353  OE1 GLU A 154     -21.541   4.230  -9.707  1.00-21.88           O
ATOM   2354  OE2 GLU A 154     -22.161   3.385  -7.794  1.00-21.88           O
ATOM   2355  N   ARG A 155     -21.475  -0.472 -12.990  1.00-25.58           N
ATOM   2356  H   ARG A 155     -20.686   0.126 -13.247  1.00-25.58           H
ATOM   2357  CA  ARG A 155     -22.304  -1.063 -14.036  1.00-25.58           C
ATOM   2358  HA  ARG A 155     -23.338  -0.762 -13.869  1.00-25.58           H
ATOM   2359  C   ARG A 155     -22.254  -2.578 -13.948  1.00-25.58           C
ATOM   2360  O   ARG A 155     -23.300  -3.227 -13.960  1.00-25.58           O
ATOM   2361  CB  ARG A 155     -21.867  -0.564 -15.417  1.00-25.58           C
ATOM   2362 1HB  ARG A 155     -21.882   0.526 -15.399  1.00-25.58           H
ATOM   2363 2HB  ARG A 155     -20.850  -0.896 -15.625  1.00-25.58           H
ATOM   2364  CG  ARG A 155     -22.784  -1.041 -16.525  1.00-25.58           C
ATOM   2365 1HG  ARG A 155     -22.577  -2.089 -16.744  1.00-25.58           H
ATOM   2366 2HG  ARG A 155     -23.814  -0.955 -16.182  1.00-25.58           H
ATOM   2367  CD  ARG A 155     -22.649  -0.222 -17.794  1.00-25.58           C
ATOM   2368 1HD  ARG A 155     -23.435  -0.549 -18.474  1.00-25.58           H
ATOM   2369 2HD  ARG A 155     -22.817   0.830 -17.558  1.00-25.58           H
ATOM   2370  NE  ARG A 155     -21.357  -0.359 -18.482  1.00-25.58           N
ATOM   2371  HE  ARG A 155     -20.577  -0.727 -17.956  1.00-25.58           H
ATOM   2372  CZ  ARG A 155     -21.129  -0.057 -19.753  1.00-25.58           C
ATOM   2373  NH1 ARG A 155     -19.943  -0.256 -20.240  1.00-25.58           N
ATOM   2374 1HH1 ARG A 155     -19.202  -0.577 -19.622  1.00-25.58           H
ATOM   2375 2HH1 ARG A 155     -19.772  -0.092 -21.219  1.00-25.58           H
ATOM   2376  NH2 ARG A 155     -22.036   0.406 -20.572  1.00-25.58           N
ATOM   2377 1HH2 ARG A 155     -22.987   0.537 -20.252  1.00-25.58           H
ATOM   2378 2HH2 ARG A 155     -21.784   0.603 -21.527  1.00-25.58           H
ATOM   2379  N   ARG A 156     -21.075  -3.163 -13.796  1.00 -7.76           N
ATOM   2380  H   ARG A 156     -20.224  -2.599 -13.762  1.00 -7.76           H
ATOM   2381  CA  ARG A 156     -20.999  -4.621 -13.696  1.00 -7.76           C
ATOM   2382  HA  ARG A 156     -21.623  -5.035 -14.486  1.00 -7.76           H
ATOM   2383  C   ARG A 156     -21.568  -5.155 -12.396  1.00 -7.76           C
ATOM   2384  O   ARG A 156     -22.100  -6.252 -12.397  1.00 -7.76           O
ATOM   2385  CB  ARG A 156     -19.582  -5.145 -13.923  1.00 -7.76           C
ATOM   2386 1HB  ARG A 156     -18.899  -4.703 -13.195  1.00 -7.76           H
ATOM   2387 2HB  ARG A 156     -19.595  -6.226 -13.780  1.00 -7.76           H
ATOM   2388  CG  ARG A 156     -19.089  -4.853 -15.327  1.00 -7.76           C
ATOM   2389 1HG  ARG A 156     -19.946  -4.692 -15.982  1.00 -7.76           H
ATOM   2390 2HG  ARG A 156     -18.492  -3.943 -15.311  1.00 -7.76           H
ATOM   2391  CD  ARG A 156     -18.261  -5.984 -15.905  1.00 -7.76           C
ATOM   2392 1HD  ARG A 156     -17.484  -6.275 -15.199  1.00 -7.76           H
ATOM   2393 2HD  ARG A 156     -18.906  -6.840 -16.114  1.00 -7.76           H
ATOM   2394  NE  ARG A 156     -17.647  -5.500 -17.143  1.00 -7.76           N
ATOM   2395  HE  ARG A 156     -17.748  -4.511 -17.353  1.00 -7.76           H
ATOM   2396  CZ  ARG A 156     -16.978  -6.207 -18.037  1.00 -7.76           C
ATOM   2397  NH1 ARG A 156     -16.513  -5.545 -19.053  1.00 -7.76           N
ATOM   2398 1HH1 ARG A 156     -16.627  -4.538 -19.063  1.00 -7.76           H
ATOM   2399 2HH1 ARG A 156     -16.092  -6.029 -19.832  1.00 -7.76           H
ATOM   2400  NH2 ARG A 156     -16.781  -7.497 -17.973  1.00 -7.76           N
ATOM   2401 1HH2 ARG A 156     -17.195  -8.044 -17.225  1.00 -7.76           H
ATOM   2402 2HH2 ARG A 156     -16.233  -7.975 -18.676  1.00 -7.76           H
ATOM   2403  N   PHE A 157     -21.542  -4.375 -11.328  1.00-11.26           N
ATOM   2404  H   PHE A 157     -21.033  -3.496 -11.366  1.00-11.26           H
ATOM   2405  CA  PHE A 157     -22.200  -4.741 -10.072  1.00-11.26           C
ATOM   2406  HA  PHE A 157     -21.862  -5.729  -9.760  1.00-11.26           H
ATOM   2407  C   PHE A 157     -23.722  -4.756 -10.210  1.00-11.26           C
ATOM   2408  O   PHE A 157     -24.402  -5.664  -9.739  1.00-11.26           O
ATOM   2409  CB  PHE A 157     -21.794  -3.707  -9.025  1.00-11.26           C
ATOM   2410 1HB  PHE A 157     -20.712  -3.628  -9.052  1.00-11.26           H
ATOM   2411 2HB  PHE A 157     -22.212  -2.738  -9.284  1.00-11.26           H
ATOM   2412  CG  PHE A 157     -22.202  -4.044  -7.625  1.00-11.26           C
ATOM   2413  CD1 PHE A 157     -21.353  -4.815  -6.822  1.00-11.26           C
ATOM   2414  HD1 PHE A 157     -20.433  -5.201  -7.232  1.00-11.26           H
ATOM   2415  CD2 PHE A 157     -23.398  -3.540  -7.077  1.00-11.26           C
ATOM   2416  HD2 PHE A 157     -24.062  -2.944  -7.687  1.00-11.26           H
ATOM   2417  CE1 PHE A 157     -21.667  -5.074  -5.476  1.00-11.26           C
ATOM   2418  HE1 PHE A 157     -20.983  -5.649  -4.877  1.00-11.26           H
ATOM   2419  CE2 PHE A 157     -23.731  -3.790  -5.720  1.00-11.26           C
ATOM   2420  HE2 PHE A 157     -24.641  -3.386  -5.300  1.00-11.26           H
ATOM   2421  CZ  PHE A 157     -22.859  -4.559  -4.915  1.00-11.26           C
ATOM   2422  HZ  PHE A 157     -23.102  -4.747  -3.880  1.00-11.26           H
ATOM   2423  N   LYS A 158     -24.263  -3.754 -10.892  1.00-18.05           N
ATOM   2424  H   LYS A 158     -23.658  -3.010 -11.241  1.00-18.05           H
ATOM   2425  CA  LYS A 158     -25.706  -3.669 -11.140  1.00-18.05           C
ATOM   2426  HA  LYS A 158     -26.236  -3.771 -10.193  1.00-18.05           H
ATOM   2427  C   LYS A 158     -26.162  -4.797 -12.050  1.00-18.05           C
ATOM   2428  O   LYS A 158     -27.259  -5.337 -11.862  1.00-18.05           O
ATOM   2429  CB  LYS A 158     -26.052  -2.313 -11.763  1.00-18.05           C
ATOM   2430 1HB  LYS A 158     -25.401  -2.151 -12.622  1.00-18.05           H
ATOM   2431 2HB  LYS A 158     -27.085  -2.329 -12.110  1.00-18.05           H
ATOM   2432  CG  LYS A 158     -25.892  -1.155 -10.787  1.00-18.05           C
ATOM   2433 1HG  LYS A 158     -26.668  -1.220 -10.024  1.00-18.05           H
ATOM   2434 2HG  LYS A 158     -24.926  -1.226 -10.294  1.00-18.05           H
ATOM   2435  CD  LYS A 158     -25.979   0.192 -11.483  1.00-18.05           C
ATOM   2436 1HD  LYS A 158     -25.273   0.215 -12.314  1.00-18.05           H
ATOM   2437 2HD  LYS A 158     -26.990   0.347 -11.859  1.00-18.05           H
ATOM   2438  CE  LYS A 158     -25.616   1.287 -10.496  1.00-18.05           C
ATOM   2439 1HE  LYS A 158     -26.297   1.233  -9.645  1.00-18.05           H
ATOM   2440 2HE  LYS A 158     -24.602   1.109 -10.133  1.00-18.05           H
ATOM   2441  NZ  LYS A 158     -25.679   2.663 -11.082  1.00-18.05           N
ATOM   2442 1HZ  LYS A 158     -25.316   3.330 -10.410  1.00-18.05           H
ATOM   2443 2HZ  LYS A 158     -26.643   2.904 -11.283  1.00-18.05           H
ATOM   2444 3HZ  LYS A 158     -25.133   2.712 -11.933  1.00-18.05           H
ATOM   2445  N   GLN A 159     -25.319  -5.189 -12.996  1.00 -4.01           N
ATOM   2446  H   GLN A 159     -24.475  -4.650 -13.160  1.00 -4.01           H
ATOM   2447  CA  GLN A 159     -25.568  -6.387 -13.798  1.00 -4.01           C
ATOM   2448  HA  GLN A 159     -26.542  -6.315 -14.275  1.00 -4.01           H
ATOM   2449  C   GLN A 159     -25.558  -7.623 -12.896  1.00 -4.01           C
ATOM   2450  O   GLN A 159     -26.562  -8.337 -12.808  1.00 -4.01           O
ATOM   2451  CB  GLN A 159     -24.497  -6.559 -14.876  1.00 -4.01           C
ATOM   2452 1HB  GLN A 159     -23.530  -6.486 -14.393  1.00 -4.01           H
ATOM   2453 2HB  GLN A 159     -24.593  -7.558 -15.298  1.00 -4.01           H
ATOM   2454  CG  GLN A 159     -24.527  -5.565 -16.027  1.00 -4.01           C
ATOM   2455 1HG  GLN A 159     -25.437  -5.716 -16.603  1.00 -4.01           H
ATOM   2456 2HG  GLN A 159     -24.534  -4.550 -15.639  1.00 -4.01           H
ATOM   2457  CD  GLN A 159     -23.330  -5.725 -16.942  1.00 -4.01           C
ATOM   2458  OE1 GLN A 159     -22.286  -6.232 -16.545  1.00 -4.01           O
ATOM   2459  NE2 GLN A 159     -23.461  -5.290 -18.163  1.00 -4.01           N
ATOM   2460 1HE2 GLN A 159     -22.669  -5.345 -18.782  1.00 -4.01           H
ATOM   2461 2HE2 GLN A 159     -24.331  -4.893 -18.475  1.00 -4.01           H
ATOM   2462  N   GLN A 160     -24.448  -7.861 -12.208  1.00 16.50           N
ATOM   2463  H   GLN A 160     -23.659  -7.218 -12.280  1.00 16.50           H
ATOM   2464  CA  GLN A 160     -24.260  -9.036 -11.360  1.00 16.50           C
ATOM   2465  HA  GLN A 160     -25.226  -9.355 -10.975  1.00 16.50           H
ATOM   2466  C   GLN A 160     -23.323  -8.729 -10.182  1.00 16.50           C
ATOM   2467  O   GLN A 160     -22.152  -8.426 -10.372  1.00 16.50           O
ATOM   2468  CB  GLN A 160     -23.671 -10.157 -12.224  1.00 16.50           C
ATOM   2469 1HB  GLN A 160     -24.298 -10.261 -13.110  1.00 16.50           H
ATOM   2470 2HB  GLN A 160     -22.674  -9.861 -12.548  1.00 16.50           H
ATOM   2471  CG  GLN A 160     -23.576 -11.521 -11.559  1.00 16.50           C
ATOM   2472 1HG  GLN A 160     -22.924 -11.450 -10.691  1.00 16.50           H
ATOM   2473 2HG  GLN A 160     -24.567 -11.837 -11.235  1.00 16.50           H
ATOM   2474  CD  GLN A 160     -23.016 -12.554 -12.510  1.00 16.50           C
ATOM   2475  OE1 GLN A 160     -23.738 -13.147 -13.310  1.00 16.50           O
ATOM   2476  NE2 GLN A 160     -21.730 -12.761 -12.466  1.00 16.50           N
ATOM   2477 1HE2 GLN A 160     -21.311 -13.397 -13.127  1.00 16.50           H
ATOM   2478 2HE2 GLN A 160     -21.168 -12.275 -11.777  1.00 16.50           H
ATOM   2479  N   ARG A 161     -23.817  -8.843  -8.955  1.00 -1.52           N
ATOM   2480  H   ARG A 161     -24.791  -9.108  -8.838  1.00 -1.52           H
ATOM   2481  CA  ARG A 161     -22.999  -8.569  -7.763  1.00 -1.52           C
ATOM   2482  HA  ARG A 161     -22.456  -7.634  -7.913  1.00 -1.52           H
ATOM   2483  C   ARG A 161     -21.972  -9.662  -7.495  1.00 -1.52           C
ATOM   2484  O   ARG A 161     -20.966  -9.438  -6.833  1.00 -1.52           O
ATOM   2485  CB  ARG A 161     -23.883  -8.430  -6.520  1.00 -1.52           C
ATOM   2486 1HB  ARG A 161     -24.425  -9.364  -6.367  1.00 -1.52           H
ATOM   2487 2HB  ARG A 161     -23.229  -8.270  -5.662  1.00 -1.52           H
ATOM   2488  CG  ARG A 161     -24.889  -7.283  -6.568  1.00 -1.52           C
ATOM   2489 1HG  ARG A 161     -24.372  -6.361  -6.829  1.00 -1.52           H
ATOM   2490 2HG  ARG A 161     -25.654  -7.493  -7.314  1.00 -1.52           H
ATOM   2491  CD  ARG A 161     -25.534  -7.132  -5.197  1.00 -1.52           C
ATOM   2492 1HD  ARG A 161     -25.986  -8.086  -4.920  1.00 -1.52           H
ATOM   2493 2HD  ARG A 161     -24.752  -6.900  -4.473  1.00 -1.52           H
ATOM   2494  NE  ARG A 161     -26.563  -6.083  -5.131  1.00 -1.52           N
ATOM   2495  HE  ARG A 161     -26.814  -5.628  -5.996  1.00 -1.52           H
ATOM   2496  CZ  ARG A 161     -27.207  -5.688  -4.039  1.00 -1.52           C
ATOM   2497  NH1 ARG A 161     -28.045  -4.698  -4.137  1.00 -1.52           N
ATOM   2498 1HH1 ARG A 161     -28.231  -4.292  -5.038  1.00 -1.52           H
ATOM   2499 2HH1 ARG A 161     -28.519  -4.349  -3.314  1.00 -1.52           H
ATOM   2500  NH2 ARG A 161     -27.056  -6.242  -2.863  1.00 -1.52           N
ATOM   2501 1HH2 ARG A 161     -26.441  -7.042  -2.764  1.00 -1.52           H
ATOM   2502 2HH2 ARG A 161     -27.561  -5.888  -2.069  1.00 -1.52           H
ATOM   2503  N   TYR A 162     -22.248 -10.861  -7.985  1.00 -3.50           N
ATOM   2504  H   TYR A 162     -23.090 -10.991  -8.513  1.00 -3.50           H
ATOM   2505  CA  TYR A 162     -21.342 -11.990  -7.795  1.00 -3.50           C
ATOM   2506  HA  TYR A 162     -20.943 -11.949  -6.782  1.00 -3.50           H
ATOM   2507  C   TYR A 162     -20.179 -11.902  -8.777  1.00 -3.50           C
ATOM   2508  O   TYR A 162     -20.359 -12.039  -9.991  1.00 -3.50           O
ATOM   2509  CB  TYR A 162     -22.088 -13.314  -7.982  1.00 -3.50           C
ATOM   2510 1HB  TYR A 162     -22.504 -13.354  -8.989  1.00 -3.50           H
ATOM   2511 2HB  TYR A 162     -21.380 -14.135  -7.867  1.00 -3.50           H
ATOM   2512  CG  TYR A 162     -23.211 -13.490  -6.985  1.00 -3.50           C
ATOM   2513  CD1 TYR A 162     -24.548 -13.225  -7.347  1.00 -3.50           C
ATOM   2514  HD1 TYR A 162     -24.788 -12.924  -8.357  1.00 -3.50           H
ATOM   2515  CD2 TYR A 162     -22.940 -13.900  -5.663  1.00 -3.50           C
ATOM   2516  HD2 TYR A 162     -21.924 -14.113  -5.364  1.00 -3.50           H
ATOM   2517  CE1 TYR A 162     -25.593 -13.341  -6.395  1.00 -3.50           C
ATOM   2518  HE1 TYR A 162     -26.610 -13.118  -6.677  1.00 -3.50           H
ATOM   2519  CE2 TYR A 162     -23.987 -14.023  -4.710  1.00 -3.50           C
ATOM   2520  HE2 TYR A 162     -23.770 -14.331  -3.698  1.00 -3.50           H
ATOM   2521  CZ  TYR A 162     -25.302 -13.738  -5.086  1.00 -3.50           C
ATOM   2522  OH  TYR A 162     -26.312 -13.852  -4.164  1.00 -3.50           O
ATOM   2523  HH  TYR A 162     -25.979 -14.069  -3.282  1.00 -3.50           H
ATOM   2524  N   LEU A 163     -18.982 -11.680  -8.259  1.00  2.95           N
ATOM   2525  H   LEU A 163     -18.879 -11.601  -7.253  1.00  2.95           H
ATOM   2526  CA  LEU A 163     -17.791 -11.534  -9.087  1.00  2.95           C
ATOM   2527  HA  LEU A 163     -18.068 -11.100 -10.047  1.00  2.95           H
ATOM   2528  C   LEU A 163     -17.139 -12.900  -9.302  1.00  2.95           C
ATOM   2529  O   LEU A 163     -16.961 -13.657  -8.345  1.00  2.95           O
ATOM   2530  CB  LEU A 163     -16.822 -10.595  -8.362  1.00  2.95           C
ATOM   2531 1HB  LEU A 163     -17.374  -9.697  -8.083  1.00  2.95           H
ATOM   2532 2HB  LEU A 163     -16.513 -11.089  -7.442  1.00  2.95           H
ATOM   2533  CG  LEU A 163     -15.558 -10.151  -9.105  1.00  2.95           C
ATOM   2534  HG  LEU A 163     -15.029 -11.036  -9.452  1.00  2.95           H
ATOM   2535  CD1 LEU A 163     -15.888  -9.271 -10.309  1.00  2.95           C
ATOM   2536 1HD1 LEU A 163     -14.971  -8.907 -10.767  1.00  2.95           H
ATOM   2537 2HD1 LEU A 163     -16.488  -8.416  -9.995  1.00  2.95           H
ATOM   2538 3HD1 LEU A 163     -16.442  -9.841 -11.052  1.00  2.95           H
ATOM   2539  CD2 LEU A 163     -14.647  -9.396  -8.145  1.00  2.95           C
ATOM   2540 1HD2 LEU A 163     -13.733  -9.108  -8.658  1.00  2.95           H
ATOM   2541 2HD2 LEU A 163     -14.384 -10.036  -7.303  1.00  2.95           H
ATOM   2542 3HD2 LEU A 163     -15.145  -8.498  -7.777  1.00  2.95           H
ATOM   2543  N   SER A 164     -16.762 -13.222 -10.530  1.00 -2.28           N
ATOM   2544  H   SER A 164     -16.916 -12.578 -11.291  1.00 -2.28           H
ATOM   2545  CA  SER A 164     -16.072 -14.476 -10.840  1.00 -2.28           C
ATOM   2546  HA  SER A 164     -16.083 -15.153  -9.986  1.00 -2.28           H
ATOM   2547  C   SER A 164     -14.638 -14.120 -11.199  1.00 -2.28           C
ATOM   2548  O   SER A 164     -14.375 -12.975 -11.562  1.00 -2.28           O
ATOM   2549  CB  SER A 164     -16.732 -15.145 -12.043  1.00 -2.28           C
ATOM   2550 1HB  SER A 164     -16.230 -16.089 -12.255  1.00 -2.28           H
ATOM   2551 2HB  SER A 164     -17.782 -15.339 -11.824  1.00 -2.28           H
ATOM   2552  OG  SER A 164     -16.630 -14.286 -13.166  1.00 -2.28           O
ATOM   2553  HG  SER A 164     -16.981 -14.741 -13.948  1.00 -2.28           H
ATOM   2554  N   ALA A 165     -13.713 -15.068 -11.144  1.00 13.83           N
ATOM   2555  H   ALA A 165     -13.960 -16.001 -10.829  1.00 13.83           H
ATOM   2556  CA  ALA A 165     -12.330 -14.790 -11.529  1.00 13.83           C
ATOM   2557  HA  ALA A 165     -11.963 -14.022 -10.848  1.00 13.83           H
ATOM   2558  C   ALA A 165     -12.153 -14.228 -12.955  1.00 13.83           C
ATOM   2559  O   ALA A 165     -11.380 -13.284 -13.122  1.00 13.83           O
ATOM   2560  CB  ALA A 165     -11.461 -16.037 -11.320  1.00 13.83           C
ATOM   2561 1HB  ALA A 165     -11.585 -16.404 -10.302  1.00 13.83           H
ATOM   2562 2HB  ALA A 165     -10.413 -15.784 -11.482  1.00 13.83           H
ATOM   2563 3HB  ALA A 165     -11.750 -16.822 -12.018  1.00 13.83           H
ATOM   2564  N   PRO A 166     -12.826 -14.771 -13.994  1.00 -4.29           N
ATOM   2565  CA  PRO A 166     -12.625 -14.056 -15.263  1.00 -4.29           C
ATOM   2566  HA  PRO A 166     -11.565 -14.054 -15.516  1.00 -4.29           H
ATOM   2567  C   PRO A 166     -13.148 -12.622 -15.301  1.00 -4.29           C
ATOM   2568  O   PRO A 166     -12.486 -11.762 -15.864  1.00 -4.29           O
ATOM   2569  CB  PRO A 166     -13.390 -14.916 -16.274  1.00 -4.29           C
ATOM   2570 1HB  PRO A 166     -14.403 -14.535 -16.409  1.00 -4.29           H
ATOM   2571 2HB  PRO A 166     -12.866 -14.945 -17.227  1.00 -4.29           H
ATOM   2572  CG  PRO A 166     -13.425 -16.263 -15.654  1.00 -4.29           C
ATOM   2573 1HG  PRO A 166     -14.224 -16.872 -16.076  1.00 -4.29           H
ATOM   2574 2HG  PRO A 166     -12.459 -16.756 -15.766  1.00 -4.29           H
ATOM   2575  CD  PRO A 166     -13.690 -15.945 -14.216  1.00 -4.29           C
ATOM   2576 1HD  PRO A 166     -14.737 -15.684 -14.068  1.00 -4.29           H
ATOM   2577 2HD  PRO A 166     -13.403 -16.778 -13.578  1.00 -4.29           H
ATOM   2578  N   GLU A 167     -14.283 -12.328 -14.677  1.00-19.03           N
ATOM   2579  H   GLU A 167     -14.814 -13.049 -14.207  1.00-19.03           H
ATOM   2580  CA  GLU A 167     -14.795 -10.952 -14.673  1.00-19.03           C
ATOM   2581  HA  GLU A 167     -14.817 -10.572 -15.695  1.00-19.03           H
ATOM   2582  C   GLU A 167     -13.875 -10.054 -13.857  1.00-19.03           C
ATOM   2583  O   GLU A 167     -13.582  -8.930 -14.247  1.00-19.03           O
ATOM   2584  CB  GLU A 167     -16.208 -10.889 -14.084  1.00-19.03           C
ATOM   2585 1HB  GLU A 167     -16.199 -11.362 -13.102  1.00-19.03           H
ATOM   2586 2HB  GLU A 167     -16.484  -9.842 -13.956  1.00-19.03           H
ATOM   2587  CG  GLU A 167     -17.268 -11.566 -14.941  1.00-19.03           C
ATOM   2588 1HG  GLU A 167     -17.011 -12.618 -15.056  1.00-19.03           H
ATOM   2589 2HG  GLU A 167     -18.232 -11.499 -14.434  1.00-19.03           H
ATOM   2590  CD  GLU A 167     -17.387 -10.942 -16.318  1.00-19.03           C
ATOM   2591  OE1 GLU A 167     -17.730  -9.746 -16.428  1.00-19.03           O
ATOM   2592  OE2 GLU A 167     -17.121 -11.645 -17.323  1.00-19.03           O
ATOM   2593  N   ARG A 168     -13.360 -10.586 -12.756  1.00 -8.63           N
ATOM   2594  H   ARG A 168     -13.647 -11.527 -12.490  1.00 -8.63           H
ATOM   2595  CA  ARG A 168     -12.402  -9.884 -11.902  1.00 -8.63           C
ATOM   2596  HA  ARG A 168     -12.845  -8.969 -11.516  1.00 -8.63           H
ATOM   2597  C   ARG A 168     -11.168  -9.518 -12.704  1.00 -8.63           C
ATOM   2598  O   ARG A 168     -10.676  -8.400 -12.635  1.00 -8.63           O
ATOM   2599  CB  ARG A 168     -12.018 -10.827 -10.755  1.00 -8.63           C
ATOM   2600 1HB  ARG A 168     -12.921 -11.133 -10.232  1.00 -8.63           H
ATOM   2601 2HB  ARG A 168     -11.599 -11.719 -11.207  1.00 -8.63           H
ATOM   2602  CG  ARG A 168     -11.020 -10.313  -9.729  1.00 -8.63           C
ATOM   2603 1HG  ARG A 168     -10.206  -9.794 -10.231  1.00 -8.63           H
ATOM   2604 2HG  ARG A 168     -11.518  -9.623  -9.050  1.00 -8.63           H
ATOM   2605  CD  ARG A 168     -10.444 -11.493  -8.941  1.00 -8.63           C
ATOM   2606 1HD  ARG A 168      -9.868 -11.106  -8.099  1.00 -8.63           H
ATOM   2607 2HD  ARG A 168     -11.264 -12.104  -8.558  1.00 -8.63           H
ATOM   2608  NE  ARG A 168      -9.564 -12.317  -9.790  1.00 -8.63           N
ATOM   2609  HE  ARG A 168      -9.408 -11.999 -10.738  1.00 -8.63           H
ATOM   2610  CZ  ARG A 168      -8.926 -13.426  -9.446  1.00 -8.63           C
ATOM   2611  NH1 ARG A 168      -8.190 -13.996 -10.352  1.00 -8.63           N
ATOM   2612 1HH1 ARG A 168      -8.128 -13.572 -11.272  1.00 -8.63           H
ATOM   2613 2HH1 ARG A 168      -7.677 -14.842 -10.141  1.00 -8.63           H
ATOM   2614  NH2 ARG A 168      -8.983 -13.977  -8.265  1.00 -8.63           N
ATOM   2615 1HH2 ARG A 168      -9.576 -13.574  -7.552  1.00 -8.63           H
ATOM   2616 2HH2 ARG A 168      -8.454 -14.818  -8.068  1.00 -8.63           H
ATOM   2617  N   ASP A 169     -10.669 -10.471 -13.470  1.00-30.13           N
ATOM   2618  H   ASP A 169     -11.121 -11.379 -13.498  1.00-30.13           H
ATOM   2619  CA  ASP A 169      -9.435 -10.269 -14.222  1.00-30.13           C
ATOM   2620  HA  ASP A 169      -8.711  -9.765 -13.582  1.00-30.13           H
ATOM   2621  C   ASP A 169      -9.661  -9.404 -15.453  1.00-30.13           C
ATOM   2622  O   ASP A 169      -8.767  -8.674 -15.876  1.00-30.13           O
ATOM   2623  CB  ASP A 169      -8.852 -11.613 -14.651  1.00-30.13           C
ATOM   2624 1HB  ASP A 169      -9.618 -12.179 -15.180  1.00-30.13           H
ATOM   2625 2HB  ASP A 169      -8.020 -11.432 -15.332  1.00-30.13           H
ATOM   2626  CG  ASP A 169      -8.345 -12.434 -13.478  1.00-30.13           C
ATOM   2627  OD1 ASP A 169      -8.105 -11.897 -12.372  1.00-30.13           O
ATOM   2628  OD2 ASP A 169      -8.147 -13.659 -13.654  1.00-30.13           O
ATOM   2629  N   GLN A 170     -10.849  -9.449 -16.037  1.00-15.79           N
ATOM   2630  H   GLN A 170     -11.552 -10.117 -15.719  1.00-15.79           H
ATOM   2631  CA  GLN A 170     -11.168  -8.559 -17.148  1.00-15.79           C
ATOM   2632  HA  GLN A 170     -10.363  -8.606 -17.881  1.00-15.79           H
ATOM   2633  C   GLN A 170     -11.270  -7.134 -16.635  1.00-15.79           C
ATOM   2634  O   GLN A 170     -10.690  -6.230 -17.220  1.00-15.79           O
ATOM   2635  CB  GLN A 170     -12.477  -8.959 -17.825  1.00-15.79           C
ATOM   2636 1HB  GLN A 170     -12.401 -10.006 -18.108  1.00-15.79           H
ATOM   2637 2HB  GLN A 170     -13.302  -8.850 -17.120  1.00-15.79           H
ATOM   2638  CG  GLN A 170     -12.781  -8.140 -19.073  1.00-15.79           C
ATOM   2639 1HG  GLN A 170     -13.055  -7.126 -18.786  1.00-15.79           H
ATOM   2640 2HG  GLN A 170     -11.886  -8.096 -19.693  1.00-15.79           H
ATOM   2641  CD  GLN A 170     -13.894  -8.741 -19.892  1.00-15.79           C
ATOM   2642  OE1 GLN A 170     -14.885  -9.220 -19.364  1.00-15.79           O
ATOM   2643  NE2 GLN A 170     -13.737  -8.741 -21.180  1.00-15.79           N
ATOM   2644 1HE2 GLN A 170     -14.444  -9.188 -21.750  1.00-15.79           H
ATOM   2645 2HE2 GLN A 170     -12.934  -8.291 -21.596  1.00-15.79           H
ATOM   2646  N   LEU A 171     -11.952  -6.930 -15.518  1.00-11.85           N
ATOM   2647  H   LEU A 171     -12.420  -7.709 -15.055  1.00-11.85           H
ATOM   2648  CA  LEU A 171     -12.062  -5.597 -14.937  1.00-11.85           C
ATOM   2649  HA  LEU A 171     -12.450  -4.907 -15.686  1.00-11.85           H
ATOM   2650  C   LEU A 171     -10.679  -5.107 -14.538  1.00-11.85           C
ATOM   2651  O   LEU A 171     -10.340  -3.969 -14.813  1.00-11.85           O
ATOM   2652  CB  LEU A 171     -13.006  -5.624 -13.732  1.00-11.85           C
ATOM   2653 1HB  LEU A 171     -12.758  -6.503 -13.139  1.00-11.85           H
ATOM   2654 2HB  LEU A 171     -12.822  -4.741 -13.120  1.00-11.85           H
ATOM   2655  CG  LEU A 171     -14.506  -5.668 -14.070  1.00-11.85           C
ATOM   2656  HG  LEU A 171     -14.664  -6.378 -14.882  1.00-11.85           H
ATOM   2657  CD1 LEU A 171     -15.324  -6.136 -12.874  1.00-11.85           C
ATOM   2658 1HD1 LEU A 171     -16.384  -6.147 -13.128  1.00-11.85           H
ATOM   2659 2HD1 LEU A 171     -15.164  -5.476 -12.025  1.00-11.85           H
ATOM   2660 3HD1 LEU A 171     -15.025  -7.150 -12.607  1.00-11.85           H
ATOM   2661  CD2 LEU A 171     -15.001  -4.297 -14.519  1.00-11.85           C
ATOM   2662 1HD2 LEU A 171     -16.066  -4.339 -14.738  1.00-11.85           H
ATOM   2663 2HD2 LEU A 171     -14.479  -3.985 -15.423  1.00-11.85           H
ATOM   2664 3HD2 LEU A 171     -14.837  -3.558 -13.734  1.00-11.85           H
ATOM   2665  N   ALA A 172      -9.843  -5.971 -13.984  1.00  1.26           N
ATOM   2666  H   ALA A 172     -10.161  -6.908 -13.755  1.00  1.26           H
ATOM   2667  CA  ALA A 172      -8.471  -5.591 -13.657  1.00  1.26           C
ATOM   2668  HA  ALA A 172      -8.501  -4.759 -12.953  1.00  1.26           H
ATOM   2669  C   ALA A 172      -7.710  -5.130 -14.905  1.00  1.26           C
ATOM   2670  O   ALA A 172      -7.069  -4.083 -14.914  1.00  1.26           O
ATOM   2671  CB  ALA A 172      -7.763  -6.778 -13.000  1.00  1.26           C
ATOM   2672 1HB  ALA A 172      -8.298  -7.060 -12.095  1.00  1.26           H
ATOM   2673 2HB  ALA A 172      -6.743  -6.501 -12.738  1.00  1.26           H
ATOM   2674 3HB  ALA A 172      -7.732  -7.628 -13.680  1.00  1.26           H
ATOM   2675  N   SER A 173      -7.821  -5.899 -15.977  1.00 -9.50           N
ATOM   2676  H   SER A 173      -8.396  -6.733 -15.929  1.00 -9.50           H
ATOM   2677  CA  SER A 173      -7.102  -5.598 -17.212  1.00 -9.50           C
ATOM   2678  HA  SER A 173      -6.043  -5.491 -16.977  1.00 -9.50           H
ATOM   2679  C   SER A 173      -7.575  -4.310 -17.877  1.00 -9.50           C
ATOM   2680  O   SER A 173      -6.769  -3.478 -18.299  1.00 -9.50           O
ATOM   2681  CB  SER A 173      -7.276  -6.753 -18.196  1.00 -9.50           C
ATOM   2682 1HB  SER A 173      -8.332  -6.860 -18.448  1.00 -9.50           H
ATOM   2683 2HB  SER A 173      -6.714  -6.536 -19.105  1.00 -9.50           H
ATOM   2684  OG  SER A 173      -6.809  -7.965 -17.623  1.00 -9.50           O
ATOM   2685  HG  SER A 173      -7.440  -8.240 -16.938  1.00 -9.50           H
ATOM   2686  N   VAL A 174      -8.884  -4.146 -17.985  1.00 -6.90           N
ATOM   2687  H   VAL A 174      -9.511  -4.858 -17.606  1.00 -6.90           H
ATOM   2688  CA  VAL A 174      -9.481  -3.000 -18.670  1.00 -6.90           C
ATOM   2689  HA  VAL A 174      -8.974  -2.846 -19.622  1.00 -6.90           H
ATOM   2690  C   VAL A 174      -9.312  -1.733 -17.835  1.00 -6.90           C
ATOM   2691  O   VAL A 174      -9.038  -0.652 -18.365  1.00 -6.90           O
ATOM   2692  CB  VAL A 174     -10.989  -3.292 -18.954  1.00 -6.90           C
ATOM   2693  HB  VAL A 174     -11.481  -3.543 -18.014  1.00 -6.90           H
ATOM   2694  CG1 VAL A 174     -11.708  -2.101 -19.568  1.00 -6.90           C
ATOM   2695 1HG1 VAL A 174     -12.733  -2.381 -19.812  1.00 -6.90           H
ATOM   2696 2HG1 VAL A 174     -11.195  -1.781 -20.476  1.00 -6.90           H
ATOM   2697 3HG1 VAL A 174     -11.731  -1.272 -18.862  1.00 -6.90           H
ATOM   2698  CG2 VAL A 174     -11.136  -4.477 -19.926  1.00 -6.90           C
ATOM   2699 1HG2 VAL A 174     -12.192  -4.723 -20.045  1.00 -6.90           H
ATOM   2700 2HG2 VAL A 174     -10.621  -5.358 -19.549  1.00 -6.90           H
ATOM   2701 3HG2 VAL A 174     -10.718  -4.217 -20.900  1.00 -6.90           H
ATOM   2702  N   LEU A 175      -9.447  -1.848 -16.522  1.00 12.99           N
ATOM   2703  H   LEU A 175      -9.615  -2.761 -16.100  1.00 12.99           H
ATOM   2704  CA  LEU A 175      -9.466  -0.675 -15.649  1.00 12.99           C
ATOM   2705  HA  LEU A 175      -9.669   0.204 -16.254  1.00 12.99           H
ATOM   2706  C   LEU A 175      -8.143  -0.416 -14.948  1.00 12.99           C
ATOM   2707  O   LEU A 175      -8.088   0.425 -14.069  1.00 12.99           O
ATOM   2708  CB  LEU A 175     -10.596  -0.796 -14.622  1.00 12.99           C
ATOM   2709 1HB  LEU A 175     -10.365  -1.624 -13.955  1.00 12.99           H
ATOM   2710 2HB  LEU A 175     -10.609   0.104 -14.017  1.00 12.99           H
ATOM   2711  CG  LEU A 175     -12.011  -1.003 -15.181  1.00 12.99           C
ATOM   2712  HG  LEU A 175     -12.036  -1.935 -15.743  1.00 12.99           H
ATOM   2713  CD1 LEU A 175     -12.970  -1.133 -14.015  1.00 12.99           C
ATOM   2714 1HD1 LEU A 175     -13.975  -1.325 -14.385  1.00 12.99           H
ATOM   2715 2HD1 LEU A 175     -12.984  -0.217 -13.423  1.00 12.99           H
ATOM   2716 3HD1 LEU A 175     -12.671  -1.967 -13.380  1.00 12.99           H
ATOM   2717  CD2 LEU A 175     -12.455   0.126 -16.118  1.00 12.99           C
ATOM   2718 1HD2 LEU A 175     -13.495  -0.016 -16.403  1.00 12.99           H
ATOM   2719 2HD2 LEU A 175     -11.849   0.121 -17.021  1.00 12.99           H
ATOM   2720 3HD2 LEU A 175     -12.347   1.091 -15.631  1.00 12.99           H
ATOM   2721  N   LYS A 176      -7.088  -1.119 -15.348  1.00-11.74           N
ATOM   2722  H   LYS A 176      -7.231  -1.854 -16.027  1.00-11.74           H
ATOM   2723  CA  LYS A 176      -5.715  -0.896 -14.853  1.00-11.74           C
ATOM   2724  HA  LYS A 176      -5.070  -1.635 -15.328  1.00-11.74           H
ATOM   2725  C   LYS A 176      -5.589  -1.095 -13.342  1.00-11.74           C
ATOM   2726  O   LYS A 176      -4.736  -0.493 -12.691  1.00-11.74           O
ATOM   2727  CB  LYS A 176      -5.199   0.503 -15.240  1.00-11.74           C
ATOM   2728 1HB  LYS A 176      -5.760   1.247 -14.675  1.00-11.74           H
ATOM   2729 2HB  LYS A 176      -4.151   0.582 -14.947  1.00-11.74           H
ATOM   2730  CG  LYS A 176      -5.309   0.855 -16.719  1.00-11.74           C
ATOM   2731 1HG  LYS A 176      -4.660   0.199 -17.300  1.00-11.74           H
ATOM   2732 2HG  LYS A 176      -6.339   0.736 -17.054  1.00-11.74           H
ATOM   2733  CD  LYS A 176      -4.893   2.301 -16.921  1.00-11.74           C
ATOM   2734 1HD  LYS A 176      -5.543   2.947 -16.329  1.00-11.74           H
ATOM   2735 2HD  LYS A 176      -3.868   2.420 -16.578  1.00-11.74           H
ATOM   2736  CE  LYS A 176      -4.970   2.713 -18.377  1.00-11.74           C
ATOM   2737 1HE  LYS A 176      -4.352   2.037 -18.968  1.00-11.74           H
ATOM   2738 2HE  LYS A 176      -6.004   2.637 -18.722  1.00-11.74           H
ATOM   2739  NZ  LYS A 176      -4.483   4.116 -18.562  1.00-11.74           N
ATOM   2740 1HZ  LYS A 176      -4.375   4.317 -19.548  1.00-11.74           H
ATOM   2741 2HZ  LYS A 176      -3.595   4.241 -18.093  1.00-11.74           H
ATOM   2742 3HZ  LYS A 176      -5.156   4.762 -18.163  1.00-11.74           H
ATOM   2743  N   LEU A 177      -6.427  -1.957 -12.791  1.00  0.72           N
ATOM   2744  H   LEU A 177      -7.036  -2.487 -13.400  1.00  0.72           H
ATOM   2745  CA  LEU A 177      -6.472  -2.235 -11.354  1.00  0.72           C
ATOM   2746  HA  LEU A 177      -5.925  -1.482 -10.787  1.00  0.72           H
ATOM   2747  C   LEU A 177      -5.810  -3.584 -11.156  1.00  0.72           C
ATOM   2748  O   LEU A 177      -5.677  -4.338 -12.116  1.00  0.72           O
ATOM   2749  CB  LEU A 177      -7.926  -2.308 -10.871  1.00  0.72           C
ATOM   2750 1HB  LEU A 177      -8.453  -3.015 -11.510  1.00  0.72           H
ATOM   2751 2HB  LEU A 177      -7.920  -2.723  -9.868  1.00  0.72           H
ATOM   2752  CG  LEU A 177      -8.742  -1.008 -10.813  1.00  0.72           C
ATOM   2753  HG  LEU A 177      -8.731  -0.546 -11.795  1.00  0.72           H
ATOM   2754  CD1 LEU A 177     -10.191  -1.307 -10.446  1.00  0.72           C
ATOM   2755 1HD1 LEU A 177     -10.753  -0.373 -10.401  1.00  0.72           H
ATOM   2756 2HD1 LEU A 177     -10.243  -1.796  -9.472  1.00  0.72           H
ATOM   2757 3HD1 LEU A 177     -10.639  -1.948 -11.203  1.00  0.72           H
ATOM   2758  CD2 LEU A 177      -8.158  -0.022  -9.805  1.00  0.72           C
ATOM   2759 1HD2 LEU A 177      -8.777   0.874  -9.765  1.00  0.72           H
ATOM   2760 2HD2 LEU A 177      -7.151   0.269 -10.101  1.00  0.72           H
ATOM   2761 3HD2 LEU A 177      -8.129  -0.468  -8.811  1.00  0.72           H
ATOM   2762  N   THR A 178      -5.403  -3.934  -9.947  1.00  9.61           N
ATOM   2763  H   THR A 178      -5.434  -3.270  -9.178  1.00  9.61           H
ATOM   2764  CA  THR A 178      -5.010  -5.321  -9.695  1.00  9.61           C
ATOM   2765  HA  THR A 178      -4.446  -5.706 -10.543  1.00  9.61           H
ATOM   2766  C   THR A 178      -6.316  -6.096  -9.545  1.00  9.61           C
ATOM   2767  O   THR A 178      -7.374  -5.510  -9.288  1.00  9.61           O
ATOM   2768  CB  THR A 178      -4.173  -5.511  -8.412  1.00  9.61           C
ATOM   2769  HB  THR A 178      -3.791  -6.530  -8.386  1.00  9.61           H
ATOM   2770  OG1 THR A 178      -5.008  -5.316  -7.275  1.00  9.61           O
ATOM   2771  HG1 THR A 178      -4.444  -5.086  -6.517  1.00  9.61           H
ATOM   2772  CG2 THR A 178      -3.003  -4.541  -8.338  1.00  9.61           C
ATOM   2773 1HG2 THR A 178      -2.390  -4.787  -7.472  1.00  9.61           H
ATOM   2774 2HG2 THR A 178      -3.364  -3.519  -8.225  1.00  9.61           H
ATOM   2775 3HG2 THR A 178      -2.395  -4.615  -9.239  1.00  9.61           H
ATOM   2776  N   SER A 179      -6.266  -7.416  -9.641  1.00-14.86           N
ATOM   2777  H   SER A 179      -5.383  -7.887  -9.809  1.00-14.86           H
ATOM   2778  CA  SER A 179      -7.464  -8.229  -9.462  1.00-14.86           C
ATOM   2779  HA  SER A 179      -8.260  -7.851 -10.102  1.00-14.86           H
ATOM   2780  C   SER A 179      -7.939  -8.144  -8.012  1.00-14.86           C
ATOM   2781  O   SER A 179      -9.134  -8.227  -7.723  1.00-14.86           O
ATOM   2782  CB  SER A 179      -7.155  -9.674  -9.852  1.00-14.86           C
ATOM   2783 1HB  SER A 179      -6.336 -10.049  -9.238  1.00-14.86           H
ATOM   2784 2HB  SER A 179      -8.034 -10.281  -9.670  1.00-14.86           H
ATOM   2785  OG  SER A 179      -6.797  -9.762 -11.226  1.00-14.86           O
ATOM   2786  HG  SER A 179      -7.249 -10.535 -11.606  1.00-14.86           H
ATOM   2787  N   THR A 180      -7.008  -7.898  -7.101  1.00 -7.18           N
ATOM   2788  H   THR A 180      -6.035  -7.856  -7.372  1.00 -7.18           H
ATOM   2789  CA  THR A 180      -7.342  -7.693  -5.696  1.00 -7.18           C
ATOM   2790  HA  THR A 180      -7.922  -8.549  -5.354  1.00 -7.18           H
ATOM   2791  C   THR A 180      -8.167  -6.423  -5.494  1.00 -7.18           C
ATOM   2792  O   THR A 180      -9.134  -6.430  -4.747  1.00 -7.18           O
ATOM   2793  CB  THR A 180      -6.053  -7.593  -4.856  1.00 -7.18           C
ATOM   2794  HB  THR A 180      -5.567  -6.638  -5.051  1.00 -7.18           H
ATOM   2795  OG1 THR A 180      -5.170  -8.648  -5.247  1.00 -7.18           O
ATOM   2796  HG1 THR A 180      -4.332  -8.506  -4.799  1.00 -7.18           H
ATOM   2797  CG2 THR A 180      -6.314  -7.742  -3.372  1.00 -7.18           C
ATOM   2798 1HG2 THR A 180      -5.374  -7.649  -2.830  1.00 -7.18           H
ATOM   2799 2HG2 THR A 180      -6.756  -8.716  -3.166  1.00 -7.18           H
ATOM   2800 3HG2 THR A 180      -6.988  -6.957  -3.031  1.00 -7.18           H
ATOM   2801  N   GLN A 181      -7.843  -5.340  -6.187  1.00-23.58           N
ATOM   2802  H   GLN A 181      -7.054  -5.361  -6.825  1.00-23.58           H
ATOM   2803  CA  GLN A 181      -8.590  -4.088  -6.028  1.00-23.58           C
ATOM   2804  HA  GLN A 181      -8.626  -3.823  -4.971  1.00-23.58           H
ATOM   2805  C   GLN A 181     -10.025  -4.230  -6.525  1.00-23.58           C
ATOM   2806  O   GLN A 181     -10.956  -3.679  -5.938  1.00-23.58           O
ATOM   2807  CB  GLN A 181      -7.906  -2.958  -6.797  1.00-23.58           C
ATOM   2808 1HB  GLN A 181      -7.781  -3.267  -7.830  1.00-23.58           H
ATOM   2809 2HB  GLN A 181      -8.555  -2.083  -6.772  1.00-23.58           H
ATOM   2810  CG  GLN A 181      -6.553  -2.557  -6.240  1.00-23.58           C
ATOM   2811 1HG  GLN A 181      -6.666  -2.265  -5.201  1.00-23.58           H
ATOM   2812 2HG  GLN A 181      -5.878  -3.400  -6.264  1.00-23.58           H
ATOM   2813  CD  GLN A 181      -5.929  -1.422  -7.012  1.00-23.58           C
ATOM   2814  OE1 GLN A 181      -5.285  -1.640  -8.037  1.00-23.58           O
ATOM   2815  NE2 GLN A 181      -6.111  -0.216  -6.552  1.00-23.58           N
ATOM   2816 1HE2 GLN A 181      -5.690   0.568  -7.019  1.00-23.58           H
ATOM   2817 2HE2 GLN A 181      -6.698  -0.085  -5.729  1.00-23.58           H
ATOM   2818  N   VAL A 182     -10.227  -5.017  -7.573  1.00-18.24           N
ATOM   2819  H   VAL A 182      -9.437  -5.448  -8.036  1.00-18.24           H
ATOM   2820  CA  VAL A 182     -11.581  -5.264  -8.076  1.00-18.24           C
ATOM   2821  HA  VAL A 182     -12.079  -4.307  -8.232  1.00-18.24           H
ATOM   2822  C   VAL A 182     -12.368  -6.051  -7.027  1.00-18.24           C
ATOM   2823  O   VAL A 182     -13.530  -5.757  -6.739  1.00-18.24           O
ATOM   2824  CB  VAL A 182     -11.550  -6.045  -9.420  1.00-18.24           C
ATOM   2825  HB  VAL A 182     -11.064  -7.005  -9.256  1.00-18.24           H
ATOM   2826  CG1 VAL A 182     -12.961  -6.299  -9.955  1.00-18.24           C
ATOM   2827 1HG1 VAL A 182     -12.904  -6.863 -10.884  1.00-18.24           H
ATOM   2828 2HG1 VAL A 182     -13.469  -5.354 -10.142  1.00-18.24           H
ATOM   2829 3HG1 VAL A 182     -13.543  -6.874  -9.237  1.00-18.24           H
ATOM   2830  CG2 VAL A 182     -10.748  -5.276 -10.474  1.00-18.24           C
ATOM   2831 1HG2 VAL A 182     -10.739  -5.843 -11.403  1.00-18.24           H
ATOM   2832 2HG2 VAL A 182      -9.717  -5.141 -10.153  1.00-18.24           H
ATOM   2833 3HG2 VAL A 182     -11.198  -4.299 -10.655  1.00-18.24           H
ATOM   2834  N   LYS A 183     -11.719  -7.033  -6.414  1.00-12.16           N
ATOM   2835  H   LYS A 183     -10.758  -7.235  -6.673  1.00-12.16           H
ATOM   2836  CA  LYS A 183     -12.354  -7.827  -5.362  1.00-12.16           C
ATOM   2837  HA  LYS A 183     -13.275  -8.258  -5.752  1.00-12.16           H
ATOM   2838  C   LYS A 183     -12.735  -6.964  -4.161  1.00-12.16           C
ATOM   2839  O   LYS A 183     -13.856  -7.071  -3.663  1.00-12.16           O
ATOM   2840  CB  LYS A 183     -11.404  -8.957  -4.953  1.00-12.16           C
ATOM   2841 1HB  LYS A 183     -11.230  -9.591  -5.823  1.00-12.16           H
ATOM   2842 2HB  LYS A 183     -10.453  -8.521  -4.660  1.00-12.16           H
ATOM   2843  CG  LYS A 183     -11.879  -9.820  -3.802  1.00-12.16           C
ATOM   2844 1HG  LYS A 183     -12.019  -9.199  -2.921  1.00-12.16           H
ATOM   2845 2HG  LYS A 183     -12.822 -10.298  -4.067  1.00-12.16           H
ATOM   2846  CD  LYS A 183     -10.834 -10.882  -3.509  1.00-12.16           C
ATOM   2847 1HD  LYS A 183     -10.727 -11.501  -4.396  1.00-12.16           H
ATOM   2848 2HD  LYS A 183      -9.874 -10.407  -3.302  1.00-12.16           H
ATOM   2849  CE  LYS A 183     -11.220 -11.774  -2.338  1.00-12.16           C
ATOM   2850 1HE  LYS A 183     -12.258 -12.091  -2.455  1.00-12.16           H
ATOM   2851 2HE  LYS A 183     -10.586 -12.663  -2.350  1.00-12.16           H
ATOM   2852  NZ  LYS A 183     -11.050 -11.088  -1.020  1.00-12.16           N
ATOM   2853 1HZ  LYS A 183     -11.362 -11.691  -0.267  1.00-12.16           H
ATOM   2854 2HZ  LYS A 183     -11.610 -10.239  -0.989  1.00-12.16           H
ATOM   2855 3HZ  LYS A 183     -10.075 -10.864  -0.863  1.00-12.16           H
ATOM   2856  N   ILE A 184     -11.838  -6.086  -3.735  1.00  5.23           N
ATOM   2857  H   ILE A 184     -10.931  -6.036  -4.191  1.00  5.23           H
ATOM   2858  CA  ILE A 184     -12.099  -5.195  -2.601  1.00  5.23           C
ATOM   2859  HA  ILE A 184     -12.396  -5.791  -1.738  1.00  5.23           H
ATOM   2860  C   ILE A 184     -13.260  -4.268  -2.953  1.00  5.23           C
ATOM   2861  O   ILE A 184     -14.161  -4.068  -2.148  1.00  5.23           O
ATOM   2862  CB  ILE A 184     -10.840  -4.349  -2.225  1.00  5.23           C
ATOM   2863  HB  ILE A 184     -10.507  -3.815  -3.116  1.00  5.23           H
ATOM   2864  CG1 ILE A 184      -9.694  -5.250  -1.725  1.00  5.23           C
ATOM   2865 1HG1 ILE A 184      -9.914  -5.551  -0.701  1.00  5.23           H
ATOM   2866 2HG1 ILE A 184      -9.653  -6.154  -2.326  1.00  5.23           H
ATOM   2867  CG2 ILE A 184     -11.164  -3.321  -1.122  1.00  5.23           C
ATOM   2868 1HG2 ILE A 184     -10.279  -2.729  -0.886  1.00  5.23           H
ATOM   2869 2HG2 ILE A 184     -11.514  -3.820  -0.214  1.00  5.23           H
ATOM   2870 3HG2 ILE A 184     -11.932  -2.628  -1.456  1.00  5.23           H
ATOM   2871  CD1 ILE A 184      -8.295  -4.595  -1.763  1.00  5.23           C
ATOM   2872 1HD1 ILE A 184      -7.557  -5.292  -1.368  1.00  5.23           H
ATOM   2873 2HD1 ILE A 184      -8.278  -3.688  -1.157  1.00  5.23           H
ATOM   2874 3HD1 ILE A 184      -8.031  -4.342  -2.790  1.00  5.23           H
ATOM   2875  N   TRP A 185     -13.290  -3.728  -4.163  1.00  7.11           N
ATOM   2876  H   TRP A 185     -12.532  -3.897  -4.819  1.00  7.11           H
ATOM   2877  CA  TRP A 185     -14.396  -2.856  -4.554  1.00  7.11           C
ATOM   2878  HA  TRP A 185     -14.442  -2.020  -3.857  1.00  7.11           H
ATOM   2879  C   TRP A 185     -15.745  -3.571  -4.495  1.00  7.11           C
ATOM   2880  O   TRP A 185     -16.702  -3.051  -3.920  1.00  7.11           O
ATOM   2881  CB  TRP A 185     -14.164  -2.309  -5.963  1.00  7.11           C
ATOM   2882 1HB  TRP A 185     -13.158  -1.894  -6.019  1.00  7.11           H
ATOM   2883 2HB  TRP A 185     -14.247  -3.120  -6.686  1.00  7.11           H
ATOM   2884  CG  TRP A 185     -15.150  -1.243  -6.307  1.00  7.11           C
ATOM   2885  CD1 TRP A 185     -14.993   0.093  -6.163  1.00  7.11           C
ATOM   2886  HD1 TRP A 185     -14.090   0.572  -5.805  1.00  7.11           H
ATOM   2887  CD2 TRP A 185     -16.489  -1.414  -6.803  1.00  7.11           C
ATOM   2888  NE1 TRP A 185     -16.122   0.776  -6.505  1.00  7.11           N
ATOM   2889  HE1 TRP A 185     -16.211   1.785  -6.439  1.00  7.11           H
ATOM   2890  CE2 TRP A 185     -17.080  -0.122  -6.879  1.00  7.11           C
ATOM   2891  CE3 TRP A 185     -17.261  -2.532  -7.168  1.00  7.11           C
ATOM   2892  HE3 TRP A 185     -16.829  -3.514  -7.158  1.00  7.11           H
ATOM   2893  CZ2 TRP A 185     -18.419   0.069  -7.261  1.00  7.11           C
ATOM   2894  HZ2 TRP A 185     -18.843   1.060  -7.301  1.00  7.11           H
ATOM   2895  CZ3 TRP A 185     -18.603  -2.352  -7.533  1.00  7.11           C
ATOM   2896  HZ3 TRP A 185     -19.199  -3.212  -7.782  1.00  7.11           H
ATOM   2897  CH2 TRP A 185     -19.174  -1.048  -7.570  1.00  7.11           C
ATOM   2898  HH2 TRP A 185     -20.213  -0.932  -7.837  1.00  7.11           H
ATOM   2899  N   PHE A 186     -15.827  -4.778  -5.042  1.00 -6.95           N
ATOM   2900  H   PHE A 186     -15.011  -5.189  -5.486  1.00 -6.95           H
ATOM   2901  CA  PHE A 186     -17.096  -5.508  -5.032  1.00 -6.95           C
ATOM   2902  HA  PHE A 186     -17.879  -4.870  -5.446  1.00 -6.95           H
ATOM   2903  C   PHE A 186     -17.505  -5.839  -3.603  1.00 -6.95           C
ATOM   2904  O   PHE A 186     -18.684  -5.751  -3.256  1.00 -6.95           O
ATOM   2905  CB  PHE A 186     -17.007  -6.782  -5.878  1.00 -6.95           C
ATOM   2906 1HB  PHE A 186     -15.987  -7.166  -5.840  1.00 -6.95           H
ATOM   2907 2HB  PHE A 186     -17.669  -7.530  -5.441  1.00 -6.95           H
ATOM   2908  CG  PHE A 186     -17.428  -6.584  -7.315  1.00 -6.95           C
ATOM   2909  CD1 PHE A 186     -16.625  -5.870  -8.224  1.00 -6.95           C
ATOM   2910  HD1 PHE A 186     -15.669  -5.482  -7.910  1.00 -6.95           H
ATOM   2911  CD2 PHE A 186     -18.660  -7.097  -7.758  1.00 -6.95           C
ATOM   2912  HD2 PHE A 186     -19.283  -7.657  -7.077  1.00 -6.95           H
ATOM   2913  CE1 PHE A 186     -17.070  -5.624  -9.548  1.00 -6.95           C
ATOM   2914  HE1 PHE A 186     -16.463  -5.042 -10.222  1.00 -6.95           H
ATOM   2915  CE2 PHE A 186     -19.106  -6.885  -9.088  1.00 -6.95           C
ATOM   2916  HE2 PHE A 186     -20.053  -7.292  -9.414  1.00 -6.95           H
ATOM   2917  CZ  PHE A 186     -18.314  -6.132  -9.981  1.00 -6.95           C
ATOM   2918  HZ  PHE A 186     -18.657  -5.950 -10.988  1.00 -6.95           H
ATOM   2919  N   GLN A 187     -16.544  -6.153  -2.749  1.00 -2.13           N
ATOM   2920  H   GLN A 187     -15.580  -6.220  -3.062  1.00 -2.13           H
ATOM   2921  CA  GLN A 187     -16.854  -6.384  -1.343  1.00 -2.13           C
ATOM   2922  HA  GLN A 187     -17.632  -7.144  -1.268  1.00 -2.13           H
ATOM   2923  C   GLN A 187     -17.368  -5.131  -0.652  1.00 -2.13           C
ATOM   2924  O   GLN A 187     -18.363  -5.201   0.069  1.00 -2.13           O
ATOM   2925  CB  GLN A 187     -15.618  -6.845  -0.581  1.00 -2.13           C
ATOM   2926 1HB  GLN A 187     -14.768  -6.232  -0.874  1.00 -2.13           H
ATOM   2927 2HB  GLN A 187     -15.804  -6.678   0.475  1.00 -2.13           H
ATOM   2928  CG  GLN A 187     -15.272  -8.303  -0.778  1.00 -2.13           C
ATOM   2929 1HG  GLN A 187     -16.091  -8.916  -0.406  1.00 -2.13           H
ATOM   2930 2HG  GLN A 187     -15.128  -8.500  -1.838  1.00 -2.13           H
ATOM   2931  CD  GLN A 187     -14.009  -8.674  -0.045  1.00 -2.13           C
ATOM   2932  OE1 GLN A 187     -13.096  -9.235  -0.626  1.00 -2.13           O
ATOM   2933  NE2 GLN A 187     -13.937  -8.365   1.218  1.00 -2.13           N
ATOM   2934 1HE2 GLN A 187     -13.083  -8.553   1.720  1.00 -2.13           H
ATOM   2935 2HE2 GLN A 187     -14.716  -7.922   1.688  1.00 -2.13           H
ATOM   2936  N   ASN A 188     -16.720  -3.996  -0.867  1.00-25.97           N
ATOM   2937  H   ASN A 188     -15.895  -3.990  -1.464  1.00-25.97           H
ATOM   2938  CA  ASN A 188     -17.108  -2.764  -0.182  1.00-25.97           C
ATOM   2939  HA  ASN A 188     -17.123  -2.945   0.895  1.00-25.97           H
ATOM   2940  C   ASN A 188     -18.505  -2.352  -0.619  1.00-25.97           C
ATOM   2941  O   ASN A 188     -19.326  -1.937   0.196  1.00-25.97           O
ATOM   2942  CB  ASN A 188     -16.140  -1.616  -0.493  1.00-25.97           C
ATOM   2943 1HB  ASN A 188     -16.023  -1.521  -1.571  1.00-25.97           H
ATOM   2944 2HB  ASN A 188     -16.567  -0.690  -0.109  1.00-25.97           H
ATOM   2945  CG  ASN A 188     -14.780  -1.794   0.133  1.00-25.97           C
ATOM   2946  OD1 ASN A 188     -14.521  -2.719   0.892  1.00-25.97           O
ATOM   2947  ND2 ASN A 188     -13.899  -0.885  -0.168  1.00-25.97           N
ATOM   2948 1HD2 ASN A 188     -12.975  -0.948   0.241  1.00-25.97           H
ATOM   2949 2HD2 ASN A 188     -14.163  -0.107  -0.751  1.00-25.97           H
ATOM   2950  N   ARG A 189     -18.807  -2.494  -1.903  1.00  3.63           N
ATOM   2951  H   ARG A 189     -18.097  -2.816  -2.559  1.00  3.63           H
ATOM   2952  CA  ARG A 189     -20.128  -2.103  -2.392  1.00  3.63           C
ATOM   2953  HA  ARG A 189     -20.339  -1.115  -1.982  1.00  3.63           H
ATOM   2954  C   ARG A 189     -21.218  -3.041  -1.885  1.00  3.63           C
ATOM   2955  O   ARG A 189     -22.310  -2.590  -1.545  1.00  3.63           O
ATOM   2956  CB  ARG A 189     -20.104  -1.994  -3.921  1.00  3.63           C
ATOM   2957 1HB  ARG A 189     -19.150  -1.551  -4.211  1.00  3.63           H
ATOM   2958 2HB  ARG A 189     -20.133  -2.996  -4.345  1.00  3.63           H
ATOM   2959  CG  ARG A 189     -21.231  -1.150  -4.546  1.00  3.63           C
ATOM   2960 1HG  ARG A 189     -21.143  -1.219  -5.629  1.00  3.63           H
ATOM   2961 2HG  ARG A 189     -22.194  -1.575  -4.264  1.00  3.63           H
ATOM   2962  CD  ARG A 189     -21.219   0.344  -4.149  1.00  3.63           C
ATOM   2963 1HD  ARG A 189     -21.912   0.878  -4.800  1.00  3.63           H
ATOM   2964 2HD  ARG A 189     -21.584   0.433  -3.125  1.00  3.63           H
ATOM   2965  NE  ARG A 189     -19.885   0.965  -4.217  1.00  3.63           N
ATOM   2966  HE  ARG A 189     -19.111   0.431  -3.840  1.00  3.63           H
ATOM   2967  CZ  ARG A 189     -19.578   2.178  -4.658  1.00  3.63           C
ATOM   2968  NH1 ARG A 189     -18.338   2.557  -4.588  1.00  3.63           N
ATOM   2969 1HH1 ARG A 189     -17.654   1.951  -4.155  1.00  3.63           H
ATOM   2970 2HH1 ARG A 189     -18.068   3.465  -4.952  1.00  3.63           H
ATOM   2971  NH2 ARG A 189     -20.422   3.020  -5.190  1.00  3.63           N
ATOM   2972 1HH2 ARG A 189     -21.380   2.762  -5.344  1.00  3.63           H
ATOM   2973 2HH2 ARG A 189     -20.101   3.944  -5.433  1.00  3.63           H
ATOM   2974  N   ARG A 190     -20.927  -4.329  -1.730  1.00 -0.52           N
ATOM   2975  H   ARG A 190     -20.027  -4.682  -2.044  1.00 -0.52           H
ATOM   2976  CA  ARG A 190     -21.884  -5.235  -1.077  1.00 -0.52           C
ATOM   2977  HA  ARG A 190     -22.860  -5.132  -1.551  1.00 -0.52           H
ATOM   2978  C   ARG A 190     -22.057  -4.877   0.391  1.00 -0.52           C
ATOM   2979  O   ARG A 190     -23.177  -4.900   0.896  1.00 -0.52           O
ATOM   2980  CB  ARG A 190     -21.447  -6.701  -1.145  1.00 -0.52           C
ATOM   2981 1HB  ARG A 190     -20.415  -6.777  -0.806  1.00 -0.52           H
ATOM   2982 2HB  ARG A 190     -22.072  -7.265  -0.453  1.00 -0.52           H
ATOM   2983  CG  ARG A 190     -21.565  -7.348  -2.516  1.00 -0.52           C
ATOM   2984 1HG  ARG A 190     -22.608  -7.353  -2.833  1.00 -0.52           H
ATOM   2985 2HG  ARG A 190     -20.979  -6.777  -3.225  1.00 -0.52           H
ATOM   2986  CD  ARG A 190     -21.032  -8.770  -2.496  1.00 -0.52           C
ATOM   2987 1HD  ARG A 190     -20.977  -9.142  -3.521  1.00 -0.52           H
ATOM   2988 2HD  ARG A 190     -20.027  -8.756  -2.074  1.00 -0.52           H
ATOM   2989  NE  ARG A 190     -21.884  -9.666  -1.703  1.00 -0.52           N
ATOM   2990  HE  ARG A 190     -22.770  -9.298  -1.389  1.00 -0.52           H
ATOM   2991  CZ  ARG A 190     -21.598 -10.908  -1.341  1.00 -0.52           C
ATOM   2992  NH1 ARG A 190     -22.525 -11.608  -0.762  1.00 -0.52           N
ATOM   2993 1HH1 ARG A 190     -23.463 -11.241  -0.673  1.00 -0.52           H
ATOM   2994 2HH1 ARG A 190     -22.316 -12.524  -0.382  1.00 -0.52           H
ATOM   2995  NH2 ARG A 190     -20.433 -11.474  -1.521  1.00 -0.52           N
ATOM   2996 1HH2 ARG A 190     -19.671 -10.938  -1.920  1.00 -0.52           H
ATOM   2997 2HH2 ARG A 190     -20.297 -12.436  -1.266  1.00 -0.52           H
ATOM   2998  N   TYR A 191     -20.977  -4.533   1.074  1.00 -3.75           N
ATOM   2999  H   TYR A 191     -20.065  -4.548   0.627  1.00 -3.75           H
ATOM   3000  CA  TYR A 191     -21.064  -4.164   2.483  1.00 -3.75           C
ATOM   3001  HA  TYR A 191     -21.565  -4.971   3.017  1.00 -3.75           H
ATOM   3002  C   TYR A 191     -21.892  -2.894   2.661  1.00 -3.75           C
ATOM   3003  O   TYR A 191     -22.755  -2.837   3.533  1.00 -3.75           O
ATOM   3004  CB  TYR A 191     -19.671  -3.988   3.088  1.00 -3.75           C
ATOM   3005 1HB  TYR A 191     -19.051  -4.832   2.785  1.00 -3.75           H
ATOM   3006 2HB  TYR A 191     -19.218  -3.070   2.713  1.00 -3.75           H
ATOM   3007  CG  TYR A 191     -19.715  -3.948   4.597  1.00 -3.75           C
ATOM   3008  CD1 TYR A 191     -19.970  -5.122   5.333  1.00 -3.75           C
ATOM   3009  HD1 TYR A 191     -20.114  -6.064   4.819  1.00 -3.75           H
ATOM   3010  CD2 TYR A 191     -19.524  -2.743   5.302  1.00 -3.75           C
ATOM   3011  HD2 TYR A 191     -19.318  -1.826   4.765  1.00 -3.75           H
ATOM   3012  CE1 TYR A 191     -20.054  -5.083   6.744  1.00 -3.75           C
ATOM   3013  HE1 TYR A 191     -20.276  -5.978   7.294  1.00 -3.75           H
ATOM   3014  CE2 TYR A 191     -19.587  -2.716   6.722  1.00 -3.75           C
ATOM   3015  HE2 TYR A 191     -19.428  -1.792   7.253  1.00 -3.75           H
ATOM   3016  CZ  TYR A 191     -19.857  -3.887   7.429  1.00 -3.75           C
ATOM   3017  OH  TYR A 191     -19.933  -3.868   8.800  1.00 -3.75           O
ATOM   3018  HH  TYR A 191     -20.276  -4.688   9.178  1.00 -3.75           H
ATOM   3019  N   LYS A 192     -21.730  -1.920   1.773  1.00 -8.20           N
ATOM   3020  H   LYS A 192     -20.972  -1.980   1.094  1.00 -8.20           H
ATOM   3021  CA  LYS A 192     -22.601  -0.740   1.767  1.00 -8.20           C
ATOM   3022  HA  LYS A 192     -22.529  -0.251   2.740  1.00 -8.20           H
ATOM   3023  C   LYS A 192     -24.060  -1.114   1.547  1.00 -8.20           C
ATOM   3024  O   LYS A 192     -24.932  -0.633   2.263  1.00 -8.20           O
ATOM   3025  CB  LYS A 192     -22.173   0.255   0.685  1.00 -8.20           C
ATOM   3026 1HB  LYS A 192     -21.106   0.457   0.787  1.00 -8.20           H
ATOM   3027 2HB  LYS A 192     -22.351  -0.188  -0.295  1.00 -8.20           H
ATOM   3028  CG  LYS A 192     -22.932   1.576   0.774  1.00 -8.20           C
ATOM   3029 1HG  LYS A 192     -24.003   1.379   0.752  1.00 -8.20           H
ATOM   3030 2HG  LYS A 192     -22.686   2.063   1.717  1.00 -8.20           H
ATOM   3031  CD  LYS A 192     -22.602   2.508  -0.371  1.00 -8.20           C
ATOM   3032 1HD  LYS A 192     -21.535   2.722  -0.376  1.00 -8.20           H
ATOM   3033 2HD  LYS A 192     -22.878   2.027  -1.309  1.00 -8.20           H
ATOM   3034  CE  LYS A 192     -23.378   3.808  -0.222  1.00 -8.20           C
ATOM   3035 1HE  LYS A 192     -24.435   3.582  -0.075  1.00 -8.20           H
ATOM   3036 2HE  LYS A 192     -23.010   4.346   0.655  1.00 -8.20           H
ATOM   3037  NZ  LYS A 192     -23.234   4.666  -1.437  1.00 -8.20           N
ATOM   3038 1HZ  LYS A 192     -23.769   5.520  -1.320  1.00 -8.20           H
ATOM   3039 2HZ  LYS A 192     -23.570   4.171  -2.251  1.00 -8.20           H
ATOM   3040 3HZ  LYS A 192     -22.255   4.904  -1.576  1.00 -8.20           H
ATOM   3041  N   CYS A 193     -24.344  -2.019   0.620  1.00 10.11           N
ATOM   3042  H   CYS A 193     -23.602  -2.407   0.052  1.00 10.11           H
ATOM   3043  CA  CYS A 193     -25.728  -2.441   0.397  1.00 10.11           C
ATOM   3044  HA  CYS A 193     -26.328  -1.558   0.173  1.00 10.11           H
ATOM   3045  C   CYS A 193     -26.314  -3.103   1.647  1.00 10.11           C
ATOM   3046  O   CYS A 193     -27.507  -2.984   1.907  1.00 10.11           O
ATOM   3047  CB  CYS A 193     -25.826  -3.416  -0.780  1.00 10.11           C
ATOM   3048 1HB  CYS A 193     -25.193  -4.277  -0.574  1.00 10.11           H
ATOM   3049 2HB  CYS A 193     -26.858  -3.765  -0.842  1.00 10.11           H
ATOM   3050  SG  CYS A 193     -25.358  -2.737  -2.387  1.00 10.11           S
ATOM   3051  HG  CYS A 193     -24.096  -2.417  -2.061  1.00 10.11           H
ATOM   3052  N   LYS A 194     -25.480  -3.756   2.448  1.00  7.42           N
ATOM   3053  H   LYS A 194     -24.508  -3.858   2.173  1.00  7.42           H
ATOM   3054  CA  LYS A 194     -25.915  -4.327   3.726  1.00  7.42           C
ATOM   3055  HA  LYS A 194     -26.885  -4.794   3.574  1.00  7.42           H
ATOM   3056  C   LYS A 194     -26.114  -3.259   4.805  1.00  7.42           C
ATOM   3057  O   LYS A 194     -27.125  -3.278   5.510  1.00  7.42           O
ATOM   3058  CB  LYS A 194     -24.926  -5.427   4.145  1.00  7.42           C
ATOM   3059 1HB  LYS A 194     -25.336  -6.386   3.826  1.00  7.42           H
ATOM   3060 2HB  LYS A 194     -23.994  -5.272   3.603  1.00  7.42           H
ATOM   3061  CG  LYS A 194     -24.590  -5.511   5.628  1.00  7.42           C
ATOM   3062 1HG  LYS A 194     -24.078  -4.596   5.925  1.00  7.42           H
ATOM   3063 2HG  LYS A 194     -25.507  -5.618   6.207  1.00  7.42           H
ATOM   3064  CD  LYS A 194     -23.683  -6.687   5.919  1.00  7.42           C
ATOM   3065 1HD  LYS A 194     -24.256  -7.613   5.856  1.00  7.42           H
ATOM   3066 2HD  LYS A 194     -22.883  -6.714   5.178  1.00  7.42           H
ATOM   3067  CE  LYS A 194     -23.051  -6.561   7.294  1.00  7.42           C
ATOM   3068 1HE  LYS A 194     -22.373  -7.406   7.435  1.00  7.42           H
ATOM   3069 2HE  LYS A 194     -22.455  -5.648   7.304  1.00  7.42           H
ATOM   3070  NZ  LYS A 194     -23.982  -6.494   8.461  1.00  7.42           N
ATOM   3071 1HZ  LYS A 194     -23.441  -6.371   9.309  1.00  7.42           H
ATOM   3072 2HZ  LYS A 194     -24.519  -7.349   8.517  1.00  7.42           H
ATOM   3073 3HZ  LYS A 194     -24.613  -5.705   8.359  1.00  7.42           H
ATOM   3074  N   ARG A 195     -25.212  -2.290   4.908  1.00 15.23           N
ATOM   3075  H   ARG A 195     -24.390  -2.310   4.305  1.00 15.23           H
ATOM   3076  CA  ARG A 195     -25.359  -1.196   5.878  1.00 15.23           C
ATOM   3077  HA  ARG A 195     -25.575  -1.609   6.863  1.00 15.23           H
ATOM   3078  C   ARG A 195     -26.529  -0.303   5.518  1.00 15.23           C
ATOM   3079  O   ARG A 195     -27.066   0.393   6.367  1.00 15.23           O
ATOM   3080  CB  ARG A 195     -24.099  -0.328   5.954  1.00 15.23           C
ATOM   3081 1HB  ARG A 195     -23.812  -0.040   4.943  1.00 15.23           H
ATOM   3082 2HB  ARG A 195     -24.353   0.584   6.497  1.00 15.23           H
ATOM   3083  CG  ARG A 195     -22.892  -0.948   6.651  1.00 15.23           C
ATOM   3084 1HG  ARG A 195     -22.558  -1.833   6.110  1.00 15.23           H
ATOM   3085 2HG  ARG A 195     -22.090  -0.211   6.635  1.00 15.23           H
ATOM   3086  CD  ARG A 195     -23.173  -1.323   8.111  1.00 15.23           C
ATOM   3087 1HD  ARG A 195     -23.908  -0.631   8.526  1.00 15.23           H
ATOM   3088 2HD  ARG A 195     -23.566  -2.340   8.156  1.00 15.23           H
ATOM   3089  NE  ARG A 195     -21.940  -1.212   8.896  1.00 15.23           N
ATOM   3090  HE  ARG A 195     -21.170  -0.710   8.457  1.00 15.23           H
ATOM   3091  CZ  ARG A 195     -21.723  -1.632  10.133  1.00 15.23           C
ATOM   3092  NH1 ARG A 195     -20.573  -1.352  10.671  1.00 15.23           N
ATOM   3093 1HH1 ARG A 195     -19.913  -0.782  10.163  1.00 15.23           H
ATOM   3094 2HH1 ARG A 195     -20.355  -1.667  11.604  1.00 15.23           H
ATOM   3095  NH2 ARG A 195     -22.591  -2.291  10.854  1.00 15.23           N
ATOM   3096 1HH2 ARG A 195     -23.510  -2.474  10.491  1.00 15.23           H
ATOM   3097 2HH2 ARG A 195     -22.338  -2.589  11.780  1.00 15.23           H
ATOM   3098  N   GLN A 196     -26.957  -0.355   4.270  1.00 19.64           N
ATOM   3099  H   GLN A 196     -26.361  -0.759   3.558  1.00 19.64           H
ATOM   3100  CA  GLN A 196     -28.278   0.130   3.908  1.00 19.64           C
ATOM   3101  HA  GLN A 196     -28.509   1.004   4.514  1.00 19.64           H
ATOM   3102  C   GLN A 196     -29.338  -0.929   4.231  1.00 19.64           C
ATOM   3103  O   GLN A 196     -29.900  -0.931   5.321  1.00 19.64           O
ATOM   3104  CB  GLN A 196     -28.298   0.567   2.441  1.00 19.64           C
ATOM   3105 1HB  GLN A 196     -27.967  -0.260   1.813  1.00 19.64           H
ATOM   3106 2HB  GLN A 196     -29.319   0.836   2.169  1.00 19.64           H
ATOM   3107  CG  GLN A 196     -27.395   1.777   2.198  1.00 19.64           C
ATOM   3108 1HG  GLN A 196     -27.703   2.579   2.868  1.00 19.64           H
ATOM   3109 2HG  GLN A 196     -26.363   1.519   2.429  1.00 19.64           H
ATOM   3110  CD  GLN A 196     -27.452   2.292   0.780  1.00 19.64           C
ATOM   3111  OE1 GLN A 196     -27.793   1.573  -0.156  1.00 19.64           O
ATOM   3112  NE2 GLN A 196     -27.141   3.542   0.606  1.00 19.64           N
ATOM   3113 1HE2 GLN A 196     -27.213   3.949  -0.318  1.00 19.64           H
ATOM   3114 2HE2 GLN A 196     -26.844   4.101   1.397  1.00 19.64           H
ATOM   3115  N   ARG A 197     -29.666  -1.825   3.311  1.00  4.47           N
ATOM   3116  H   ARG A 197     -29.056  -1.985   2.511  1.00  4.47           H
ATOM   3117  CA  ARG A 197     -30.933  -2.549   3.429  1.00  4.47           C
ATOM   3118  HA  ARG A 197     -31.690  -1.793   3.629  1.00  4.47           H
ATOM   3119  C   ARG A 197     -31.000  -3.522   4.595  1.00  4.47           C
ATOM   3120  O   ARG A 197     -32.013  -3.538   5.280  1.00  4.47           O
ATOM   3121  CB  ARG A 197     -31.308  -3.259   2.118  1.00  4.47           C
ATOM   3122 1HB  ARG A 197     -31.198  -2.549   1.298  1.00  4.47           H
ATOM   3123 2HB  ARG A 197     -30.615  -4.084   1.951  1.00  4.47           H
ATOM   3124  CG  ARG A 197     -32.749  -3.805   2.099  1.00  4.47           C
ATOM   3125 1HG  ARG A 197     -32.887  -4.430   1.217  1.00  4.47           H
ATOM   3126 2HG  ARG A 197     -32.907  -4.422   2.982  1.00  4.47           H
ATOM   3127  CD  ARG A 197     -33.800  -2.687   2.088  1.00  4.47           C
ATOM   3128 1HD  ARG A 197     -33.565  -1.954   2.859  1.00  4.47           H
ATOM   3129 2HD  ARG A 197     -33.762  -2.183   1.122  1.00  4.47           H
ATOM   3130  NE  ARG A 197     -35.162  -3.189   2.323  1.00  4.47           N
ATOM   3131  HE  ARG A 197     -35.669  -3.507   1.507  1.00  4.47           H
ATOM   3132  CZ  ARG A 197     -35.802  -3.229   3.486  1.00  4.47           C
ATOM   3133  NH1 ARG A 197     -37.038  -3.625   3.519  1.00  4.47           N
ATOM   3134 1HH1 ARG A 197     -37.517  -3.883   2.666  1.00  4.47           H
ATOM   3135 2HH1 ARG A 197     -37.513  -3.681   4.412  1.00  4.47           H
ATOM   3136  NH2 ARG A 197     -35.281  -2.859   4.627  1.00  4.47           N
ATOM   3137 1HH2 ARG A 197     -34.315  -2.583   4.673  1.00  4.47           H
ATOM   3138 2HH2 ARG A 197     -35.862  -2.873   5.456  1.00  4.47           H
ATOM   3139  N   GLN A 198     -29.972  -4.314   4.859  0.88 13.83           N
ATOM   3140  H   GLN A 198     -29.141  -4.273   4.282  0.88 13.83           H
ATOM   3141  CA  GLN A 198     -30.027  -5.271   5.970  0.88 13.83           C
ATOM   3142  HA  GLN A 198     -30.921  -5.886   5.870  0.88 13.83           H
ATOM   3143  C   GLN A 198     -30.116  -4.540   7.309  0.88 13.83           C
ATOM   3144  O   GLN A 198     -30.893  -4.933   8.174  0.88 13.83           O
ATOM   3145  CB  GLN A 198     -28.796  -6.188   5.986  0.88 13.83           C
ATOM   3146 1HB  GLN A 198     -27.930  -5.629   5.647  0.88 13.83           H
ATOM   3147 2HB  GLN A 198     -28.615  -6.476   7.022  0.88 13.83           H
ATOM   3148  CG  GLN A 198     -28.902  -7.483   5.173  0.88 13.83           C
ATOM   3149 1HG  GLN A 198     -28.017  -8.086   5.377  0.88 13.83           H
ATOM   3150 2HG  GLN A 198     -29.771  -8.041   5.522  0.88 13.83           H
ATOM   3151  CD  GLN A 198     -29.020  -7.311   3.667  0.88 13.83           C
ATOM   3152  OE1 GLN A 198     -28.703  -6.277   3.088  0.88 13.83           O
ATOM   3153  NE2 GLN A 198     -29.472  -8.342   3.016  0.88 13.83           N
ATOM   3154 1HE2 GLN A 198     -29.645  -8.261   2.028  0.88 13.83           H
ATOM   3155 2HE2 GLN A 198     -29.654  -9.211   3.501  0.88 13.83           H
ATOM   3156  N   ASP A 199     -29.385  -3.444   7.455  0.88 11.52           N
ATOM   3157  H   ASP A 199     -28.768  -3.149   6.704  0.88 11.52           H
ATOM   3158  CA  ASP A 199     -29.419  -2.655   8.693  0.88 11.52           C
ATOM   3159  HA  ASP A 199     -29.186  -3.304   9.537  0.88 11.52           H
ATOM   3160  C   ASP A 199     -30.797  -2.035   8.918  0.88 11.52           C
ATOM   3161  O   ASP A 199     -31.288  -1.926  10.039  0.88 11.52           O
ATOM   3162  CB  ASP A 199     -28.385  -1.532   8.610  0.88 11.52           C
ATOM   3163 1HB  ASP A 199     -27.432  -1.948   8.287  0.88 11.52           H
ATOM   3164 2HB  ASP A 199     -28.724  -0.810   7.870  0.88 11.52           H
ATOM   3165  CG  ASP A 199     -28.185  -0.816   9.932  0.88 11.52           C
ATOM   3166  OD1 ASP A 199     -28.154  -1.485  10.986  0.88 11.52           O
ATOM   3167  OD2 ASP A 199     -28.008   0.422   9.944  0.88 11.52           O
ATOM   3168  N   GLN A 200     -31.450  -1.661   7.828  0.88-10.44           N
ATOM   3169  H   GLN A 200     -30.979  -1.708   6.930  0.88-10.44           H
ATOM   3170  CA  GLN A 200     -32.820  -1.157   7.889  0.88-10.44           C
ATOM   3171  HA  GLN A 200     -32.907  -0.449   8.711  0.88-10.44           H
ATOM   3172  C   GLN A 200     -33.852  -2.269   8.101  0.88-10.44           C
ATOM   3173  O   GLN A 200     -34.949  -2.007   8.594  0.88-10.44           O
ATOM   3174  CB  GLN A 200     -33.160  -0.453   6.575  0.88-10.44           C
ATOM   3175 1HB  GLN A 200     -32.962  -1.153   5.765  0.88-10.44           H
ATOM   3176 2HB  GLN A 200     -34.222  -0.221   6.569  0.88-10.44           H
ATOM   3177  CG  GLN A 200     -32.401   0.837   6.288  0.88-10.44           C
ATOM   3178 1HG  GLN A 200     -32.799   1.639   6.907  0.88-10.44           H
ATOM   3179 2HG  GLN A 200     -31.348   0.711   6.528  0.88-10.44           H
ATOM   3180  CD  GLN A 200     -32.521   1.219   4.828  0.88-10.44           C
ATOM   3181  OE1 GLN A 200     -33.491   0.860   4.159  0.88-10.44           O
ATOM   3182  NE2 GLN A 200     -31.549   1.916   4.309  0.88-10.44           N
ATOM   3183 1HE2 GLN A 200     -31.584   2.173   3.335  0.88-10.44           H
ATOM   3184 2HE2 GLN A 200     -30.769   2.203   4.890  0.88-10.44           H
ATOM   3185  N   THR A 201     -33.542  -3.493   7.696  0.88  4.74           N
ATOM   3186  H   THR A 201     -32.627  -3.661   7.297  0.88  4.74           H
ATOM   3187  CA  THR A 201     -34.493  -4.608   7.785  0.88  4.74           C
ATOM   3188  HA  THR A 201     -35.465  -4.286   7.414  0.88  4.74           H
ATOM   3189  C   THR A 201     -34.637  -5.035   9.237  0.88  4.74           C
ATOM   3190  O   THR A 201     -35.739  -5.313   9.713  0.88  4.74           O
ATOM   3191  CB  THR A 201     -34.018  -5.850   6.970  0.88  4.74           C
ATOM   3192  HB  THR A 201     -33.087  -6.226   7.392  0.88  4.74           H
ATOM   3193  OG1 THR A 201     -33.801  -5.487   5.603  0.88  4.74           O
ATOM   3194  HG1 THR A 201     -33.176  -4.750   5.578  0.88  4.74           H
ATOM   3195  CG2 THR A 201     -35.045  -6.967   6.942  0.88  4.74           C
ATOM   3196 1HG2 THR A 201     -34.670  -7.777   6.320  0.88  4.74           H
ATOM   3197 2HG2 THR A 201     -35.984  -6.599   6.525  0.88  4.74           H
ATOM   3198 3HG2 THR A 201     -35.219  -7.348   7.949  0.88  4.74           H
ATOM   3199  N   LEU A 202     -33.516  -5.097   9.937  0.88-11.96           N
ATOM   3200  H   LEU A 202     -32.635  -4.832   9.513  0.88-11.96           H
ATOM   3201  CA  LEU A 202     -33.522  -5.550  11.321  0.88-11.96           C
ATOM   3202  HA  LEU A 202     -34.171  -6.422  11.404  0.88-11.96           H
ATOM   3203  C   LEU A 202     -34.103  -4.439  12.186  0.88-11.96           C
ATOM   3204  O   LEU A 202     -33.622  -3.305  12.183  0.88-11.96           O
ATOM   3205  CB  LEU A 202     -32.102  -5.929  11.753  0.88-11.96           C
ATOM   3206 1HB  LEU A 202     -31.462  -5.060  11.601  0.88-11.96           H
ATOM   3207 2HB  LEU A 202     -32.113  -6.162  12.817  0.88-11.96           H
ATOM   3208  CG  LEU A 202     -31.483  -7.118  10.998  0.88-11.96           C
ATOM   3209  HG  LEU A 202     -31.543  -6.924   9.928  0.88-11.96           H
ATOM   3210  CD1 LEU A 202     -30.013  -7.265  11.358  0.88-11.96           C
ATOM   3211 1HD1 LEU A 202     -29.575  -8.076  10.779  0.88-11.96           H
ATOM   3212 2HD1 LEU A 202     -29.905  -7.479  12.422  0.88-11.96           H
ATOM   3213 3HD1 LEU A 202     -29.485  -6.341  11.117  0.88-11.96           H
ATOM   3214  CD2 LEU A 202     -32.207  -8.437  11.281  0.88-11.96           C
ATOM   3215 1HD2 LEU A 202     -31.685  -9.250  10.780  0.88-11.96           H
ATOM   3216 2HD2 LEU A 202     -33.229  -8.391  10.905  0.88-11.96           H
ATOM   3217 3HD2 LEU A 202     -32.225  -8.632  12.354  0.88-11.96           H
ATOM   3218  N   GLU A 203     -35.180  -4.760  12.881  0.88 17.46           N
ATOM   3219  H   GLU A 203     -35.536  -5.706  12.845  0.88 17.46           H
ATOM   3220  CA  GLU A 203     -35.939  -3.804  13.679  0.88 17.46           C
ATOM   3221  HA  GLU A 203     -35.271  -3.075  14.137  0.88 17.46           H
ATOM   3222  C   GLU A 203     -36.620  -4.639  14.755  0.88 17.46           C
ATOM   3223  O   GLU A 203     -36.781  -5.850  14.567  0.88 17.46           O
ATOM   3224  CB  GLU A 203     -36.964  -3.086  12.790  0.88 17.46           C
ATOM   3225 1HB  GLU A 203     -37.452  -2.309  13.377  0.88 17.46           H
ATOM   3226 2HB  GLU A 203     -36.414  -2.610  11.981  0.88 17.46           H
ATOM   3227  CG  GLU A 203     -38.041  -3.981  12.165  0.88 17.46           C
ATOM   3228 1HG  GLU A 203     -37.568  -4.866  11.742  0.88 17.46           H
ATOM   3229 2HG  GLU A 203     -38.733  -4.303  12.945  0.88 17.46           H
ATOM   3230  CD  GLU A 203     -38.823  -3.294  11.051  0.88 17.46           C
ATOM   3231  OE1 GLU A 203     -38.639  -2.087  10.767  0.88 17.46           O
ATOM   3232  OE2 GLU A 203     -39.648  -3.984  10.408  0.88 17.46           O
ATOM   3233  N   LEU A 204     -37.001  -4.042  15.875  0.88-24.52           N
ATOM   3234  H   LEU A 204     -36.873  -3.043  16.003  0.88-24.52           H
ATOM   3235  CA  LEU A 204     -37.634  -4.815  16.940  0.88-24.52           C
ATOM   3236  HA  LEU A 204     -37.199  -5.814  16.961  0.88-24.52           H
ATOM   3237  C   LEU A 204     -39.112  -4.943  16.612  0.88-24.52           C
ATOM   3238  O   LEU A 204     -39.790  -3.942  16.370  0.88-24.52           O
ATOM   3239  CB  LEU A 204     -37.434  -4.153  18.308  0.88-24.52           C
ATOM   3240 1HB  LEU A 204     -37.908  -3.172  18.289  0.88-24.52           H
ATOM   3241 2HB  LEU A 204     -37.949  -4.760  19.052  0.88-24.52           H
ATOM   3242  CG  LEU A 204     -35.977  -3.965  18.763  0.88-24.52           C
ATOM   3243  HG  LEU A 204     -35.479  -3.297  18.061  0.88-24.52           H
ATOM   3244  CD1 LEU A 204     -35.948  -3.314  20.142  0.88-24.52           C
ATOM   3245 1HD1 LEU A 204     -34.919  -3.095  20.423  0.88-24.52           H
ATOM   3246 2HD1 LEU A 204     -36.387  -3.983  20.883  0.88-24.52           H
ATOM   3247 3HD1 LEU A 204     -36.511  -2.383  20.127  0.88-24.52           H
ATOM   3248  CD2 LEU A 204     -35.191  -5.275  18.808  0.88-24.52           C
ATOM   3249 1HD2 LEU A 204     -34.175  -5.081  19.141  0.88-24.52           H
ATOM   3250 2HD2 LEU A 204     -35.142  -5.724  17.817  0.88-24.52           H
ATOM   3251 3HD2 LEU A 204     -35.667  -5.970  19.500  0.88-24.52           H
ATOM   3252  N   VAL A 205     -39.615  -6.165  16.575  0.88-21.33           N
ATOM   3253  H   VAL A 205     -39.027  -6.949  16.830  0.88-21.33           H
ATOM   3254  CA  VAL A 205     -41.001  -6.411  16.176  0.88-21.33           C
ATOM   3255  HA  VAL A 205     -41.287  -5.683  15.418  0.88-21.33           H
ATOM   3256  C   VAL A 205     -41.870  -6.213  17.410  0.88-21.33           C
ATOM   3257  O   VAL A 205     -41.579  -6.776  18.467  0.88-21.33           O
ATOM   3258  CB  VAL A 205     -41.174  -7.839  15.590  0.88-21.33           C
ATOM   3259  HB  VAL A 205     -40.899  -8.568  16.352  0.88-21.33           H
ATOM   3260  CG1 VAL A 205     -42.624  -8.102  15.156  0.88-21.33           C
ATOM   3261 1HG1 VAL A 205     -42.705  -9.105  14.734  0.88-21.33           H
ATOM   3262 2HG1 VAL A 205     -42.938  -7.372  14.408  0.88-21.33           H
ATOM   3263 3HG1 VAL A 205     -43.288  -8.046  16.017  0.88-21.33           H
ATOM   3264  CG2 VAL A 205     -40.245  -8.025  14.381  0.88-21.33           C
ATOM   3265 1HG2 VAL A 205     -40.406  -9.012  13.950  0.88-21.33           H
ATOM   3266 2HG2 VAL A 205     -39.202  -7.955  14.690  0.88-21.33           H
ATOM   3267 3HG2 VAL A 205     -40.445  -7.265  13.625  0.88-21.33           H
ATOM   3268  N   GLY A 206     -42.912  -5.402  17.296  0.88 17.53           N
ATOM   3269  H   GLY A 206     -43.134  -4.977  16.406  0.88 17.53           H
ATOM   3270  CA  GLY A 206     -43.771  -5.104  18.430  0.88 17.53           C
ATOM   3271 1HA  GLY A 206     -43.623  -5.842  19.214  0.88 17.53           H
ATOM   3272 2HA  GLY A 206     -43.510  -4.123  18.824  0.88 17.53           H
ATOM   3273  C   GLY A 206     -45.233  -5.098  18.050  0.88 17.53           C
ATOM   3274  O   GLY A 206     -45.571  -4.901  16.883  0.88 17.53           O
ATOM   3275  N   LEU A 207     -46.106  -5.316  19.022  0.88-27.06           N
ATOM   3276  H   LEU A 207     -45.773  -5.468  19.961  0.88-27.06           H
ATOM   3277  CA  LEU A 207     -47.548  -5.286  18.784  0.88-27.06           C
ATOM   3278  HA  LEU A 207     -47.748  -5.610  17.767  0.88-27.06           H
ATOM   3279  C   LEU A 207     -48.043  -3.850  18.965  0.88-27.06           C
ATOM   3280  O   LEU A 207     -47.505  -3.114  19.807  0.88-27.06           O
ATOM   3281  CB  LEU A 207     -48.286  -6.212  19.761  0.88-27.06           C
ATOM   3282 1HB  LEU A 207     -48.050  -5.886  20.774  0.88-27.06           H
ATOM   3283 2HB  LEU A 207     -49.357  -6.076  19.611  0.88-27.06           H
ATOM   3284  CG  LEU A 207     -47.988  -7.718  19.660  0.88-27.06           C
ATOM   3285  HG  LEU A 207     -46.916  -7.866  19.779  0.88-27.06           H
ATOM   3286  CD1 LEU A 207     -48.697  -8.461  20.785  0.88-27.06           C
ATOM   3287 1HD1 LEU A 207     -48.362  -9.496  20.813  0.88-27.06           H
ATOM   3288 2HD1 LEU A 207     -49.778  -8.424  20.645  0.88-27.06           H
ATOM   3289 3HD1 LEU A 207     -48.453  -8.002  21.740  0.88-27.06           H
ATOM   3290  CD2 LEU A 207     -48.417  -8.321  18.319  0.88-27.06           C
ATOM   3291 1HD2 LEU A 207     -48.143  -9.374  18.285  0.88-27.06           H
ATOM   3292 2HD2 LEU A 207     -47.896  -7.820  17.506  0.88-27.06           H
ATOM   3293 3HD2 LEU A 207     -49.494  -8.212  18.181  0.88-27.06           H
ATOM   3294  N   PRO A 208     -49.051  -3.423  18.183  0.88 -8.87           N
ATOM   3295  CA  PRO A 208     -49.567  -2.068  18.410  0.88 -8.87           C
ATOM   3296  HA  PRO A 208     -48.749  -1.354  18.474  0.88 -8.87           H
ATOM   3297  C   PRO A 208     -50.448  -1.977  19.662  0.88 -8.87           C
ATOM   3298  O   PRO A 208     -50.977  -2.998  20.121  0.88 -8.87           O
ATOM   3299  CB  PRO A 208     -50.385  -1.815  17.142  0.88 -8.87           C
ATOM   3300 1HB  PRO A 208     -51.198  -1.114  17.333  0.88 -8.87           H
ATOM   3301 2HB  PRO A 208     -49.737  -1.446  16.349  0.88 -8.87           H
ATOM   3302  CG  PRO A 208     -50.910  -3.149  16.783  0.88 -8.87           C
ATOM   3303 1HG  PRO A 208     -51.763  -3.395  17.413  0.88 -8.87           H
ATOM   3304 2HG  PRO A 208     -51.189  -3.187  15.730  0.88 -8.87           H
ATOM   3305  CD  PRO A 208     -49.767  -4.085  17.072  0.88 -8.87           C
ATOM   3306 1HD  PRO A 208     -50.142  -5.063  17.373  0.88 -8.87           H
ATOM   3307 2HD  PRO A 208     -49.113  -4.168  16.202  0.88 -8.87           H
ATOM   3308  N   PRO A 209     -50.644  -0.766  20.220  0.88-16.44           N
ATOM   3309  CA  PRO A 209     -51.625  -0.658  21.308  0.88-16.44           C
ATOM   3310  HA  PRO A 209     -51.441  -1.404  22.081  0.88-16.44           H
ATOM   3311  C   PRO A 209     -53.050  -0.787  20.792  0.88-16.44           C
ATOM   3312  O   PRO A 209     -53.961  -1.029  21.607  0.88-16.44           O
ATOM   3313  OXT PRO A 209     -53.266  -0.636  19.569  0.88-16.44           O
ATOM   3314  CB  PRO A 209     -51.376   0.746  21.860  0.88-16.44           C
ATOM   3315 1HB  PRO A 209     -52.288   1.167  22.283  0.88-16.44           H
ATOM   3316 2HB  PRO A 209     -50.590   0.717  22.611  0.88-16.44           H
ATOM   3317  CG  PRO A 209     -50.930   1.516  20.683  0.88-16.44           C
ATOM   3318 1HG  PRO A 209     -51.793   1.802  20.084  0.88-16.44           H
ATOM   3319 2HG  PRO A 209     -50.369   2.400  20.985  0.88-16.44           H
ATOM   3320  CD  PRO A 209     -50.055   0.552  19.914  0.88-16.44           C
ATOM   3321 1HD  PRO A 209     -50.102   0.766  18.846  0.88-16.44           H
ATOM   3322 2HD  PRO A 209     -49.028   0.595  20.277  0.88-16.44           H
TER    3323      PRO A 209 
ATOM   3324  O5*  DT A 325      -6.704  26.663  11.075  1.00 62.36           O
ATOM   3325 *HO5  DT A 325      -6.621  25.794  11.511  1.00 62.36           H
ATOM   3326  C5*  DT A 325      -7.458  26.496   9.881  1.00 62.36           C
ATOM   3327 1H5*  DT A 325      -7.178  25.561   9.392  1.00 62.36           H
ATOM   3328 2H5*  DT A 325      -7.240  27.325   9.205  1.00 62.36           H
ATOM   3329  C4*  DT A 325      -8.966  26.491  10.189  1.00 62.36           C
ATOM   3330  H4*  DT A 325      -9.198  27.368  10.792  1.00 62.36           H
ATOM   3331  O4*  DT A 325      -9.711  26.563   8.983  1.00 62.36           O
ATOM   3332  C3*  DT A 325      -9.453  25.245  10.947  1.00 62.36           C
ATOM   3333  H3*  DT A 325      -8.675  24.481  10.987  1.00 62.36           H
ATOM   3334  O3*  DT A 325      -9.854  25.632  12.256  1.00 62.36           O
ATOM   3335  C2*  DT A 325     -10.639  24.742  10.130  1.00 62.36           C
ATOM   3336 1H2*  DT A 325     -11.492  24.519  10.769  1.00 62.36           H
ATOM   3337 2H2*  DT A 325     -10.343  23.863   9.558  1.00 62.36           H
ATOM   3338  C1*  DT A 325     -10.952  25.908   9.196  1.00 62.36           C
ATOM   3339  H1*  DT A 325     -11.640  26.593   9.705  1.00 62.36           H
ATOM   3340  N1   DT A 325     -11.535  25.489   7.883  1.00 62.36           N
ATOM   3341  C2   DT A 325     -12.917  25.675   7.655  1.00 62.36           C
ATOM   3342  O2   DT A 325     -13.738  25.925   8.540  1.00 62.36           O
ATOM   3343  N3   DT A 325     -13.338  25.577   6.347  1.00 62.36           N
ATOM   3344  H3   DT A 325     -14.324  25.699   6.175  1.00 62.36           H
ATOM   3345  C4   DT A 325     -12.550  25.258   5.262  1.00 62.36           C
ATOM   3346  O4   DT A 325     -13.047  25.315   4.130  1.00 62.36           O
ATOM   3347  C5   DT A 325     -11.162  24.887   5.600  1.00 62.36           C
ATOM   3348  C5M  DT A 325     -10.198  24.389   4.531  1.00 62.36           C
ATOM   3349 1H7   DT A 325      -9.218  24.180   4.961  1.00 62.36           H
ATOM   3350 2H7   DT A 325     -10.092  25.152   3.757  1.00 62.36           H
ATOM   3351 3H7   DT A 325     -10.597  23.482   4.075  1.00 62.36           H
ATOM   3352  C6   DT A 325     -10.710  25.003   6.880  1.00 62.36           C
ATOM   3353  H6   DT A 325      -9.686  24.747   7.118  1.00 62.36           H
ATOM   3354  P    DA A 326      -9.740  24.651  13.529  1.00 58.33           P
ATOM   3355  O1P  DA A 326      -9.831  25.489  14.746  1.00 58.33           O
ATOM   3356  O2P  DA A 326      -8.561  23.778  13.355  1.00 58.33           O
ATOM   3357  O5*  DA A 326     -11.067  23.744  13.423  1.00 58.33           O
ATOM   3358  C5*  DA A 326     -12.341  24.257  13.800  1.00 58.33           C
ATOM   3359 1H5*  DA A 326     -12.467  25.252  13.372  1.00 58.33           H
ATOM   3360 2H5*  DA A 326     -12.379  24.339  14.886  1.00 58.33           H
ATOM   3361  C4*  DA A 326     -13.505  23.369  13.330  1.00 58.33           C
ATOM   3362  H4*  DA A 326     -14.425  23.773  13.756  1.00 58.33           H
ATOM   3363  O4*  DA A 326     -13.616  23.429  11.916  1.00 58.33           O
ATOM   3364  C3*  DA A 326     -13.404  21.889  13.748  1.00 58.33           C
ATOM   3365  H3*  DA A 326     -12.435  21.680  14.207  1.00 58.33           H
ATOM   3366  O3*  DA A 326     -14.463  21.606  14.672  1.00 58.33           O
ATOM   3367  C2*  DA A 326     -13.529  21.137  12.422  1.00 58.33           C
ATOM   3368 1H2*  DA A 326     -14.228  20.308  12.501  1.00 58.33           H
ATOM   3369 2H2*  DA A 326     -12.547  20.771  12.122  1.00 58.33           H
ATOM   3370  C1*  DA A 326     -14.053  22.177  11.434  1.00 58.33           C
ATOM   3371  H1*  DA A 326     -15.148  22.145  11.434  1.00 58.33           H
ATOM   3372  N9   DA A 326     -13.544  22.003  10.046  1.00 58.33           N
ATOM   3373  C8   DA A 326     -12.259  21.750   9.621  1.00 58.33           C
ATOM   3374  H8   DA A 326     -11.442  21.589  10.313  1.00 58.33           H
ATOM   3375  N7   DA A 326     -12.104  21.749   8.322  1.00 58.33           N
ATOM   3376  C5   DA A 326     -13.400  21.980   7.845  1.00 58.33           C
ATOM   3377  C6   DA A 326     -13.970  22.082   6.542  1.00 58.33           C
ATOM   3378  N6   DA A 326     -13.275  21.993   5.415  1.00 58.33           N
ATOM   3379 1H6   DA A 326     -13.755  22.086   4.526  1.00 58.33           H
ATOM   3380 2H6   DA A 326     -12.284  21.821   5.452  1.00 58.33           H
ATOM   3381  N1   DA A 326     -15.299  22.270   6.414  1.00 58.33           N
ATOM   3382  C2   DA A 326     -16.048  22.353   7.517  1.00 58.33           C
ATOM   3383  H2   DA A 326     -17.110  22.482   7.359  1.00 58.33           H
ATOM   3384  N3   DA A 326     -15.646  22.311   8.791  1.00 58.33           N
ATOM   3385  C4   DA A 326     -14.288  22.109   8.893  1.00 58.33           C
ATOM   3386  P    DA A 327     -14.803  20.131  15.259  1.00 53.87           P
ATOM   3387  O1P  DA A 327     -15.426  20.331  16.585  1.00 53.87           O
ATOM   3388  O2P  DA A 327     -13.609  19.269  15.151  1.00 53.87           O
ATOM   3389  O5*  DA A 327     -15.916  19.585  14.247  1.00 53.87           O
ATOM   3390  C5*  DA A 327     -17.143  20.278  14.057  1.00 53.87           C
ATOM   3391 1H5*  DA A 327     -16.946  21.349  13.990  1.00 53.87           H
ATOM   3392 2H5*  DA A 327     -17.798  20.095  14.910  1.00 53.87           H
ATOM   3393  C4*  DA A 327     -17.848  19.831  12.768  1.00 53.87           C
ATOM   3394  H4*  DA A 327     -18.735  20.452  12.640  1.00 53.87           H
ATOM   3395  O4*  DA A 327     -16.999  20.027  11.642  1.00 53.87           O
ATOM   3396  C3*  DA A 327     -18.289  18.354  12.777  1.00 53.87           C
ATOM   3397  H3*  DA A 327     -18.028  17.870  13.721  1.00 53.87           H
ATOM   3398  O3*  DA A 327     -19.701  18.292  12.557  1.00 53.87           O
ATOM   3399  C2*  DA A 327     -17.498  17.732  11.629  1.00 53.87           C
ATOM   3400 1H2*  DA A 327     -18.090  17.002  11.079  1.00 53.87           H
ATOM   3401 2H2*  DA A 327     -16.587  17.276  12.017  1.00 53.87           H
ATOM   3402  C1*  DA A 327     -17.167  18.936  10.755  1.00 53.87           C
ATOM   3403  H1*  DA A 327     -18.011  19.135  10.087  1.00 53.87           H
ATOM   3404  N9   DA A 327     -15.944  18.737   9.939  1.00 53.87           N
ATOM   3405  C8   DA A 327     -14.643  18.551  10.348  1.00 53.87           C
ATOM   3406  H8   DA A 327     -14.366  18.475  11.393  1.00 53.87           H
ATOM   3407  N7   DA A 327     -13.774  18.484   9.374  1.00 53.87           N
ATOM   3408  C5   DA A 327     -14.569  18.610   8.226  1.00 53.87           C
ATOM   3409  C6   DA A 327     -14.292  18.650   6.829  1.00 53.87           C
ATOM   3410  N6   DA A 327     -13.075  18.596   6.313  1.00 53.87           N
ATOM   3411 1H6   DA A 327     -12.955  18.679   5.313  1.00 53.87           H
ATOM   3412 2H6   DA A 327     -12.284  18.465   6.928  1.00 53.87           H
ATOM   3413  N1   DA A 327     -15.311  18.767   5.952  1.00 53.87           N
ATOM   3414  C2   DA A 327     -16.557  18.850   6.425  1.00 53.87           C
ATOM   3415  H2   DA A 327     -17.340  18.944   5.686  1.00 53.87           H
ATOM   3416  N3   DA A 327     -16.955  18.843   7.698  1.00 53.87           N
ATOM   3417  C4   DA A 327     -15.897  18.729   8.566  1.00 53.87           C
ATOM   3418  P    DT A 328     -20.565  16.931  12.743  1.00 67.71           P
ATOM   3419  O1P  DT A 328     -21.961  17.326  13.021  1.00 67.71           O
ATOM   3420  O2P  DT A 328     -19.870  16.038  13.694  1.00 67.71           O
ATOM   3421  O5*  DT A 328     -20.504  16.247  11.293  1.00 67.71           O
ATOM   3422  C5*  DT A 328     -21.292  16.727  10.209  1.00 67.71           C
ATOM   3423 1H5*  DT A 328     -21.145  17.802  10.106  1.00 67.71           H
ATOM   3424 2H5*  DT A 328     -22.344  16.538  10.422  1.00 67.71           H
ATOM   3425  C4*  DT A 328     -20.924  16.054   8.880  1.00 67.71           C
ATOM   3426  H4*  DT A 328     -21.595  16.433   8.106  1.00 67.71           H
ATOM   3427  O4*  DT A 328     -19.590  16.379   8.521  1.00 67.71           O
ATOM   3428  C3*  DT A 328     -21.025  14.521   8.893  1.00 67.71           C
ATOM   3429  H3*  DT A 328     -20.894  14.147   9.910  1.00 67.71           H
ATOM   3430  O3*  DT A 328     -22.294  14.099   8.371  1.00 67.71           O
ATOM   3431  C2*  DT A 328     -19.830  14.092   8.034  1.00 67.71           C
ATOM   3432 1H2*  DT A 328     -20.156  13.560   7.147  1.00 67.71           H
ATOM   3433 2H2*  DT A 328     -19.166  13.458   8.623  1.00 67.71           H
ATOM   3434  C1*  DT A 328     -19.131  15.390   7.620  1.00 67.71           C
ATOM   3435  H1*  DT A 328     -19.452  15.656   6.608  1.00 67.71           H
ATOM   3436  N1   DT A 328     -17.639  15.286   7.670  1.00 67.71           N
ATOM   3437  C2   DT A 328     -16.899  15.332   6.464  1.00 67.71           C
ATOM   3438  O2   DT A 328     -17.408  15.378   5.335  1.00 67.71           O
ATOM   3439  N3   DT A 328     -15.527  15.310   6.586  1.00 67.71           N
ATOM   3440  H3   DT A 328     -14.991  15.363   5.734  1.00 67.71           H
ATOM   3441  C4   DT A 328     -14.815  15.214   7.762  1.00 67.71           C
ATOM   3442  O4   DT A 328     -13.582  15.249   7.711  1.00 67.71           O
ATOM   3443  C5   DT A 328     -15.644  15.097   8.976  1.00 67.71           C
ATOM   3444  C5M  DT A 328     -15.014  14.926  10.350  1.00 67.71           C
ATOM   3445 1H7   DT A 328     -15.776  14.918  11.130  1.00 67.71           H
ATOM   3446 2H7   DT A 328     -14.316  15.742  10.534  1.00 67.71           H
ATOM   3447 3H7   DT A 328     -14.460  13.986  10.379  1.00 67.71           H
ATOM   3448  C6   DT A 328     -17.000  15.153   8.892  1.00 67.71           C
ATOM   3449  H6   DT A 328     -17.601  15.099   9.791  1.00 67.71           H
ATOM   3450  P    DC A 329     -22.706  12.540   8.162  1.00 61.44           P
ATOM   3451  O1P  DC A 329     -24.180  12.435   8.132  1.00 61.44           O
ATOM   3452  O2P  DC A 329     -21.948  11.704   9.117  1.00 61.44           O
ATOM   3453  O5*  DC A 329     -22.167  12.217   6.682  1.00 61.44           O
ATOM   3454  C5*  DC A 329     -22.608  12.983   5.560  1.00 61.44           C
ATOM   3455 1H5*  DC A 329     -22.585  14.044   5.816  1.00 61.44           H
ATOM   3456 2H5*  DC A 329     -23.632  12.707   5.313  1.00 61.44           H
ATOM   3457  C4*  DC A 329     -21.713  12.755   4.335  1.00 61.44           C
ATOM   3458  H4*  DC A 329     -22.057  13.398   3.523  1.00 61.44           H
ATOM   3459  O4*  DC A 329     -20.373  13.103   4.654  1.00 61.44           O
ATOM   3460  C3*  DC A 329     -21.734  11.303   3.842  1.00 61.44           C
ATOM   3461  H3*  DC A 329     -22.149  10.644   4.608  1.00 61.44           H
ATOM   3462  O3*  DC A 329     -22.503  11.211   2.640  1.00 61.44           O
ATOM   3463  C2*  DC A 329     -20.259  10.972   3.629  1.00 61.44           C
ATOM   3464 1H2*  DC A 329     -20.078  10.685   2.597  1.00 61.44           H
ATOM   3465 2H2*  DC A 329     -19.973  10.164   4.300  1.00 61.44           H
ATOM   3466  C1*  DC A 329     -19.482  12.254   3.956  1.00 61.44           C
ATOM   3467  H1*  DC A 329     -19.203  12.738   3.014  1.00 61.44           H
ATOM   3468  N1   DC A 329     -18.249  12.024   4.794  1.00 61.44           N
ATOM   3469  C2   DC A 329     -16.963  12.293   4.260  1.00 61.44           C
ATOM   3470  O2   DC A 329     -16.811  12.605   3.074  1.00 61.44           O
ATOM   3471  N3   DC A 329     -15.866  12.195   5.063  1.00 61.44           N
ATOM   3472  C4   DC A 329     -15.991  11.832   6.334  1.00 61.44           C
ATOM   3473  N4   DC A 329     -14.904  11.779   7.068  1.00 61.44           N
ATOM   3474 1H4   DC A 329     -14.014  12.022   6.651  1.00 61.44           H
ATOM   3475 2H4   DC A 329     -14.962  11.487   8.034  1.00 61.44           H
ATOM   3476  C5   DC A 329     -17.264  11.497   6.902  1.00 61.44           C
ATOM   3477  H5   DC A 329     -17.375  11.171   7.924  1.00 61.44           H
ATOM   3478  C6   DC A 329     -18.363  11.596   6.102  1.00 61.44           C
ATOM   3479  H6   DC A 329     -19.347  11.354   6.490  1.00 61.44           H
ATOM   3480  P    DC A 330     -23.133   9.817   2.102  1.00 52.85           P
ATOM   3481  O1P  DC A 330     -24.180  10.139   1.106  1.00 52.85           O
ATOM   3482  O2P  DC A 330     -23.475   8.964   3.260  1.00 52.85           O
ATOM   3483  O5*  DC A 330     -21.899   9.120   1.327  1.00 52.85           O
ATOM   3484  C5*  DC A 330     -21.403   9.647   0.102  1.00 52.85           C
ATOM   3485 1H5*  DC A 330     -21.313  10.731   0.189  1.00 52.85           H
ATOM   3486 2H5*  DC A 330     -22.110   9.422  -0.697  1.00 52.85           H
ATOM   3487  C4*  DC A 330     -20.025   9.069  -0.265  1.00 52.85           C
ATOM   3488  H4*  DC A 330     -19.712   9.527  -1.203  1.00 52.85           H
ATOM   3489  O4*  DC A 330     -19.074   9.420   0.729  1.00 52.85           O
ATOM   3490  C3*  DC A 330     -19.979   7.540  -0.459  1.00 52.85           C
ATOM   3491  H3*  DC A 330     -20.933   7.080  -0.196  1.00 52.85           H
ATOM   3492  O3*  DC A 330     -19.657   7.274  -1.832  1.00 52.85           O
ATOM   3493  C2*  DC A 330     -18.887   7.102   0.524  1.00 52.85           C
ATOM   3494 1H2*  DC A 330     -18.229   6.356   0.088  1.00 52.85           H
ATOM   3495 2H2*  DC A 330     -19.348   6.712   1.430  1.00 52.85           H
ATOM   3496  C1*  DC A 330     -18.117   8.391   0.820  1.00 52.85           C
ATOM   3497  H1*  DC A 330     -17.369   8.535   0.034  1.00 52.85           H
ATOM   3498  N1   DC A 330     -17.449   8.434   2.167  1.00 52.85           N
ATOM   3499  C2   DC A 330     -16.052   8.653   2.250  1.00 52.85           C
ATOM   3500  O2   DC A 330     -15.363   8.784   1.232  1.00 52.85           O
ATOM   3501  N3   DC A 330     -15.450   8.704   3.473  1.00 52.85           N
ATOM   3502  C4   DC A 330     -16.166   8.561   4.585  1.00 52.85           C
ATOM   3503  N4   DC A 330     -15.539   8.591   5.739  1.00 52.85           N
ATOM   3504 1H4   DC A 330     -14.544   8.775   5.772  1.00 52.85           H
ATOM   3505 2H4   DC A 330     -16.063   8.436   6.588  1.00 52.85           H
ATOM   3506  C5   DC A 330     -17.582   8.361   4.546  1.00 52.85           C
ATOM   3507  H5   DC A 330     -18.175   8.252   5.442  1.00 52.85           H
ATOM   3508  C6   DC A 330     -18.185   8.297   3.327  1.00 52.85           C
ATOM   3509  H6   DC A 330     -19.258   8.147   3.255  1.00 52.85           H
ATOM   3510  P    DT A 331     -19.533   5.788  -2.469  1.00 78.64           P
ATOM   3511  O1P  DT A 331     -19.655   5.898  -3.937  1.00 78.64           O
ATOM   3512  O2P  DT A 331     -20.421   4.859  -1.742  1.00 78.64           O
ATOM   3513  O5*  DT A 331     -18.037   5.368  -2.129  1.00 78.64           O
ATOM   3514  C5*  DT A 331     -16.902   6.059  -2.641  1.00 78.64           C
ATOM   3515 1H5*  DT A 331     -16.981   7.123  -2.413  1.00 78.64           H
ATOM   3516 2H5*  DT A 331     -16.845   5.924  -3.720  1.00 78.64           H
ATOM   3517  C4*  DT A 331     -15.626   5.490  -1.991  1.00 78.64           C
ATOM   3518  H4*  DT A 331     -14.756   5.843  -2.546  1.00 78.64           H
ATOM   3519  O4*  DT A 331     -15.539   5.940  -0.634  1.00 78.64           O
ATOM   3520  C3*  DT A 331     -15.613   3.942  -1.960  1.00 78.64           C
ATOM   3521  H3*  DT A 331     -16.412   3.524  -2.576  1.00 78.64           H
ATOM   3522  O3*  DT A 331     -14.347   3.431  -2.359  1.00 78.64           O
ATOM   3523  C2*  DT A 331     -15.855   3.638  -0.492  1.00 78.64           C
ATOM   3524 1H2*  DT A 331     -15.420   2.687  -0.200  1.00 78.64           H
ATOM   3525 2H2*  DT A 331     -16.924   3.654  -0.280  1.00 78.64           H
ATOM   3526  C1*  DT A 331     -15.154   4.834   0.163  1.00 78.64           C
ATOM   3527  H1*  DT A 331     -14.074   4.697   0.052  1.00 78.64           H
ATOM   3528  N1   DT A 331     -15.452   5.028   1.619  1.00 78.64           N
ATOM   3529  C2   DT A 331     -14.370   5.302   2.490  1.00 78.64           C
ATOM   3530  O2   DT A 331     -13.197   5.456   2.126  1.00 78.64           O
ATOM   3531  N3   DT A 331     -14.666   5.370   3.830  1.00 78.64           N
ATOM   3532  H3   DT A 331     -13.903   5.573   4.455  1.00 78.64           H
ATOM   3533  C4   DT A 331     -15.900   5.204   4.405  1.00 78.64           C
ATOM   3534  O4   DT A 331     -15.993   5.267   5.631  1.00 78.64           O
ATOM   3535  C5   DT A 331     -16.995   4.975   3.450  1.00 78.64           C
ATOM   3536  C5M  DT A 331     -18.428   4.831   3.933  1.00 78.64           C
ATOM   3537 1H7   DT A 331     -19.123   4.910   3.099  1.00 78.64           H
ATOM   3538 2H7   DT A 331     -18.648   5.621   4.654  1.00 78.64           H
ATOM   3539 3H7   DT A 331     -18.550   3.869   4.429  1.00 78.64           H
ATOM   3540  C6   DT A 331     -16.743   4.900   2.114  1.00 78.64           C
ATOM   3541  H6   DT A 331     -17.558   4.728   1.424  1.00 78.64           H
ATOM   3542  P    DA A 332     -14.228   2.271  -3.445  1.00 90.32           P
ATOM   3543  O1P  DA A 332     -14.822   2.746  -4.707  1.00 90.32           O
ATOM   3544  O2P  DA A 332     -14.674   0.997  -2.841  1.00 90.32           O
ATOM   3545  O5*  DA A 332     -12.656   2.098  -3.649  1.00 90.32           O
ATOM   3546  C5*  DA A 332     -11.806   3.157  -4.064  1.00 90.32           C
ATOM   3547 1H5*  DA A 332     -12.383   4.072  -4.202  1.00 90.32           H
ATOM   3548 2H5*  DA A 332     -11.333   2.890  -5.009  1.00 90.32           H
ATOM   3549  C4*  DA A 332     -10.714   3.403  -3.012  1.00 90.32           C
ATOM   3550  H4*  DA A 332      -9.934   4.026  -3.453  1.00 90.32           H
ATOM   3551  O4*  DA A 332     -11.265   4.075  -1.877  1.00 90.32           O
ATOM   3552  C3*  DA A 332     -10.076   2.133  -2.438  1.00 90.32           C
ATOM   3553  H3*  DA A 332     -10.858   1.422  -2.177  1.00 90.32           H
ATOM   3554  O3*  DA A 332      -9.096   1.504  -3.244  1.00 90.32           O
ATOM   3555  C2*  DA A 332      -9.488   2.690  -1.170  1.00 90.32           C
ATOM   3556 1H2*  DA A 332      -8.550   3.209  -1.365  1.00 90.32           H
ATOM   3557 2H2*  DA A 332      -9.350   1.904  -0.442  1.00 90.32           H
ATOM   3558  C1*  DA A 332     -10.553   3.670  -0.706  1.00 90.32           C
ATOM   3559  H1*  DA A 332     -10.075   4.530  -0.234  1.00 90.32           H
ATOM   3560  N9   DA A 332     -11.471   3.001   0.267  1.00 90.32           N
ATOM   3561  C8   DA A 332     -12.678   2.405   0.016  1.00 90.32           C
ATOM   3562  H8   DA A 332     -13.083   2.326  -0.982  1.00 90.32           H
ATOM   3563  N7   DA A 332     -13.312   1.983   1.075  1.00 90.32           N
ATOM   3564  C5   DA A 332     -12.443   2.299   2.118  1.00 90.32           C
ATOM   3565  C6   DA A 332     -12.524   2.191   3.536  1.00 90.32           C
ATOM   3566  N6   DA A 332     -13.610   1.803   4.192  1.00 90.32           N
ATOM   3567 1H6   DA A 332     -13.608   1.826   5.204  1.00 90.32           H
ATOM   3568 2H6   DA A 332     -14.424   1.506   3.681  1.00 90.32           H
ATOM   3569  N1   DA A 332     -11.446   2.503   4.283  1.00 90.32           N
ATOM   3570  C2   DA A 332     -10.348   2.951   3.668  1.00 90.32           C
ATOM   3571  H2   DA A 332      -9.502   3.166   4.308  1.00 90.32           H
ATOM   3572  N3   DA A 332     -10.170   3.186   2.362  1.00 90.32           N
ATOM   3573  C4   DA A 332     -11.275   2.837   1.625  1.00 90.32           C
ATOM   3574  P    DA A 333      -8.923  -0.102  -3.258  1.00 78.63           P
ATOM   3575  O1P  DA A 333      -8.024  -0.448  -4.370  1.00 78.63           O
ATOM   3576  O2P  DA A 333     -10.275  -0.717  -3.208  1.00 78.63           O
ATOM   3577  O5*  DA A 333      -8.157  -0.422  -1.860  1.00 78.63           O
ATOM   3578  C5*  DA A 333      -6.793  -0.045  -1.665  1.00 78.63           C
ATOM   3579 1H5*  DA A 333      -6.606   0.864  -2.235  1.00 78.63           H
ATOM   3580 2H5*  DA A 333      -6.147  -0.829  -2.055  1.00 78.63           H
ATOM   3581  C4*  DA A 333      -6.422   0.227  -0.194  1.00 78.63           C
ATOM   3582  H4*  DA A 333      -5.484   0.785  -0.182  1.00 78.63           H
ATOM   3583  O4*  DA A 333      -7.410   1.035   0.431  1.00 78.63           O
ATOM   3584  C3*  DA A 333      -6.224  -1.017   0.678  1.00 78.63           C
ATOM   3585  H3*  DA A 333      -6.919  -1.808   0.388  1.00 78.63           H
ATOM   3586  O3*  DA A 333      -4.869  -1.458   0.644  1.00 78.63           O
ATOM   3587  C2*  DA A 333      -6.589  -0.440   2.039  1.00 78.63           C
ATOM   3588 1H2*  DA A 333      -5.732   0.076   2.473  1.00 78.63           H
ATOM   3589 2H2*  DA A 333      -6.939  -1.211   2.714  1.00 78.63           H
ATOM   3590  C1*  DA A 333      -7.677   0.575   1.749  1.00 78.63           C
ATOM   3591  H1*  DA A 333      -7.615   1.407   2.457  1.00 78.63           H
ATOM   3592  N9   DA A 333      -9.033  -0.045   1.834  1.00 78.63           N
ATOM   3593  C8   DA A 333      -9.867  -0.394   0.800  1.00 78.63           C
ATOM   3594  H8   DA A 333      -9.581  -0.272  -0.237  1.00 78.63           H
ATOM   3595  N7   DA A 333     -11.025  -0.868   1.167  1.00 78.63           N
ATOM   3596  C5   DA A 333     -10.946  -0.858   2.566  1.00 78.63           C
ATOM   3597  C6   DA A 333     -11.857  -1.201   3.606  1.00 78.63           C
ATOM   3598  N6   DA A 333     -13.086  -1.655   3.401  1.00 78.63           N
ATOM   3599 1H6   DA A 333     -13.687  -1.812   4.194  1.00 78.63           H
ATOM   3600 2H6   DA A 333     -13.408  -1.842   2.461  1.00 78.63           H
ATOM   3601  N1   DA A 333     -11.486  -1.045   4.894  1.00 78.63           N
ATOM   3602  C2   DA A 333     -10.265  -0.570   5.160  1.00 78.63           C
ATOM   3603  H2   DA A 333     -10.016  -0.463   6.208  1.00 78.63           H
ATOM   3604  N3   DA A 333      -9.308  -0.223   4.290  1.00 78.63           N
ATOM   3605  C4   DA A 333      -9.725  -0.373   2.984  1.00 78.63           C
ATOM   3606  P    DT A 334      -4.367  -2.867   1.261  1.00 80.67           P
ATOM   3607  O1P  DT A 334      -2.955  -3.014   0.898  1.00 80.67           O
ATOM   3608  O2P  DT A 334      -5.312  -3.935   0.872  1.00 80.67           O
ATOM   3609  O5*  DT A 334      -4.458  -2.670   2.855  1.00 80.67           O
ATOM   3610  C5*  DT A 334      -3.684  -1.684   3.551  1.00 80.67           C
ATOM   3611 1H5*  DT A 334      -3.803  -0.713   3.068  1.00 80.67           H
ATOM   3612 2H5*  DT A 334      -2.627  -1.950   3.523  1.00 80.67           H
ATOM   3613  C4*  DT A 334      -4.151  -1.574   5.019  1.00 80.67           C
ATOM   3614  H4*  DT A 334      -3.708  -0.680   5.462  1.00 80.67           H
ATOM   3615  O4*  DT A 334      -5.581  -1.477   5.064  1.00 80.67           O
ATOM   3616  C3*  DT A 334      -3.735  -2.798   5.847  1.00 80.67           C
ATOM   3617  H3*  DT A 334      -3.037  -3.419   5.286  1.00 80.67           H
ATOM   3618  O3*  DT A 334      -3.150  -2.410   7.086  1.00 80.67           O
ATOM   3619  C2*  DT A 334      -5.039  -3.542   6.079  1.00 80.67           C
ATOM   3620 1H2*  DT A 334      -5.072  -3.960   7.082  1.00 80.67           H
ATOM   3621 2H2*  DT A 334      -5.151  -4.324   5.329  1.00 80.67           H
ATOM   3622  C1*  DT A 334      -6.127  -2.485   5.913  1.00 80.67           C
ATOM   3623  H1*  DT A 334      -6.340  -2.043   6.892  1.00 80.67           H
ATOM   3624  N1   DT A 334      -7.387  -3.070   5.335  1.00 80.67           N
ATOM   3625  C2   DT A 334      -8.492  -3.327   6.186  1.00 80.67           C
ATOM   3626  O2   DT A 334      -8.464  -3.205   7.410  1.00 80.67           O
ATOM   3627  N3   DT A 334      -9.642  -3.789   5.580  1.00 80.67           N
ATOM   3628  H3   DT A 334     -10.458  -3.897   6.165  1.00 80.67           H
ATOM   3629  C4   DT A 334      -9.803  -4.058   4.239  1.00 80.67           C
ATOM   3630  O4   DT A 334     -10.883  -4.496   3.833  1.00 80.67           O
ATOM   3631  C5   DT A 334      -8.611  -3.810   3.417  1.00 80.67           C
ATOM   3632  C5M  DT A 334      -8.657  -4.045   1.918  1.00 80.67           C
ATOM   3633 1H7   DT A 334      -7.711  -3.773   1.455  1.00 80.67           H
ATOM   3634 2H7   DT A 334      -9.453  -3.435   1.489  1.00 80.67           H
ATOM   3635 3H7   DT A 334      -8.880  -5.093   1.720  1.00 80.67           H
ATOM   3636  C6   DT A 334      -7.461  -3.347   3.980  1.00 80.67           C
ATOM   3637  H6   DT A 334      -6.591  -3.157   3.361  1.00 80.67           H
ATOM   3638  P    DC A 335      -2.100  -3.351   7.886  1.00 65.39           P
ATOM   3639  O1P  DC A 335      -1.447  -2.542   8.926  1.00 65.39           O
ATOM   3640  O2P  DC A 335      -1.258  -4.065   6.902  1.00 65.39           O
ATOM   3641  O5*  DC A 335      -3.047  -4.461   8.597  1.00 65.39           O
ATOM   3642  C5*  DC A 335      -3.690  -4.196   9.846  1.00 65.39           C
ATOM   3643 1H5*  DC A 335      -4.078  -3.176   9.836  1.00 65.39           H
ATOM   3644 2H5*  DC A 335      -2.953  -4.272  10.646  1.00 65.39           H
ATOM   3645  C4*  DC A 335      -4.855  -5.156  10.151  1.00 65.39           C
ATOM   3646  H4*  DC A 335      -5.254  -4.896  11.133  1.00 65.39           H
ATOM   3647  O4*  DC A 335      -5.891  -5.001   9.188  1.00 65.39           O
ATOM   3648  C3*  DC A 335      -4.514  -6.659  10.159  1.00 65.39           C
ATOM   3649  H3*  DC A 335      -3.702  -6.864   9.459  1.00 65.39           H
ATOM   3650  O3*  DC A 335      -4.176  -7.130  11.468  1.00 65.39           O
ATOM   3651  C2*  DC A 335      -5.814  -7.284   9.655  1.00 65.39           C
ATOM   3652 1H2*  DC A 335      -6.288  -7.871  10.433  1.00 65.39           H
ATOM   3653 2H2*  DC A 335      -5.604  -7.912   8.789  1.00 65.39           H
ATOM   3654  C1*  DC A 335      -6.739  -6.127   9.296  1.00 65.39           C
ATOM   3655  H1*  DC A 335      -7.455  -5.966  10.112  1.00 65.39           H
ATOM   3656  N1   DC A 335      -7.471  -6.407   8.026  1.00 65.39           N
ATOM   3657  C2   DC A 335      -8.820  -6.837   8.056  1.00 65.39           C
ATOM   3658  O2   DC A 335      -9.446  -6.961   9.111  1.00 65.39           O
ATOM   3659  N3   DC A 335      -9.428  -7.172   6.887  1.00 65.39           N
ATOM   3660  C4   DC A 335      -8.779  -7.091   5.736  1.00 65.39           C
ATOM   3661  N4   DC A 335      -9.418  -7.455   4.656  1.00 65.39           N
ATOM   3662 1H4   DC A 335     -10.386  -7.731   4.760  1.00 65.39           H
ATOM   3663 2H4   DC A 335      -8.974  -7.433   3.758  1.00 65.39           H
ATOM   3664  C5   DC A 335      -7.422  -6.635   5.655  1.00 65.39           C
ATOM   3665  H5   DC A 335      -6.898  -6.533   4.718  1.00 65.39           H
ATOM   3666  C6   DC A 335      -6.811  -6.299   6.823  1.00 65.39           C
ATOM   3667  H6   DC A 335      -5.794  -5.930   6.837  1.00 65.39           H
ATOM   3668  P    DC A 336      -3.890  -8.696  11.818  1.00 45.10           P
ATOM   3669  O1P  DC A 336      -3.112  -8.743  13.070  1.00 45.10           O
ATOM   3670  O2P  DC A 336      -3.353  -9.386  10.621  1.00 45.10           O
ATOM   3671  O5*  DC A 336      -5.358  -9.298  12.119  1.00 45.10           O
ATOM   3672  C5*  DC A 336      -6.142  -8.835  13.219  1.00 45.10           C
ATOM   3673 1H5*  DC A 336      -6.140  -7.744  13.223  1.00 45.10           H
ATOM   3674 2H5*  DC A 336      -5.700  -9.188  14.151  1.00 45.10           H
ATOM   3675  C4*  DC A 336      -7.598  -9.323  13.136  1.00 45.10           C
ATOM   3676  H4*  DC A 336      -8.148  -8.926  13.990  1.00 45.10           H
ATOM   3677  O4*  DC A 336      -8.204  -8.839  11.943  1.00 45.10           O
ATOM   3678  C3*  DC A 336      -7.750 -10.849  13.125  1.00 45.10           C
ATOM   3679  H3*  DC A 336      -6.899 -11.315  12.620  1.00 45.10           H
ATOM   3680  O3*  DC A 336      -7.942 -11.400  14.415  1.00 45.10           O
ATOM   3681 *HO3  DC A 336      -7.169 -11.214  14.961  1.00 45.10           H
ATOM   3682  C2*  DC A 336      -9.016 -11.050  12.309  1.00 45.10           C
ATOM   3683 1H2*  DC A 336      -9.882 -11.126  12.968  1.00 45.10           H
ATOM   3684 2H2*  DC A 336      -8.936 -11.946  11.694  1.00 45.10           H
ATOM   3685  C1*  DC A 336      -9.143  -9.789  11.452  1.00 45.10           C
ATOM   3686  H1*  DC A 336     -10.151  -9.377  11.555  1.00 45.10           H
ATOM   3687  N1   DC A 336      -8.878 -10.096  10.008  1.00 45.10           N
ATOM   3688  C2   DC A 336      -9.957 -10.359   9.129  1.00 45.10           C
ATOM   3689  O2   DC A 336     -11.113 -10.504   9.551  1.00 45.10           O
ATOM   3690  N3   DC A 336      -9.712 -10.496   7.795  1.00 45.10           N
ATOM   3691  C4   DC A 336      -8.469 -10.434   7.332  1.00 45.10           C
ATOM   3692  N4   DC A 336      -8.288 -10.504   6.034  1.00 45.10           N
ATOM   3693 1H4   DC A 336      -9.104 -10.561   5.444  1.00 45.10           H
ATOM   3694 2H4   DC A 336      -7.356 -10.493   5.660  1.00 45.10           H
ATOM   3695  C5   DC A 336      -7.342 -10.283   8.202  1.00 45.10           C
ATOM   3696  H5   DC A 336      -6.326 -10.280   7.847  1.00 45.10           H
ATOM   3697  C6   DC A 336      -7.586 -10.123   9.530  1.00 45.10           C
ATOM   3698  H6   DC A 336      -6.766  -9.989  10.232  1.00 45.10           H
TER    3699       DC A 336 
ATOM   3700  O5*  DG B 337     -19.126 -14.306   1.780  1.00 38.14           O
ATOM   3701 *HO5  DG B 337     -19.289 -14.494   0.837  1.00 38.14           H
ATOM   3702  C5*  DG B 337     -19.457 -12.953   2.041  1.00 38.14           C
ATOM   3703 1H5*  DG B 337     -20.530 -12.806   1.909  1.00 38.14           H
ATOM   3704 2H5*  DG B 337     -18.922 -12.302   1.348  1.00 38.14           H
ATOM   3705  C4*  DG B 337     -19.073 -12.588   3.479  1.00 38.14           C
ATOM   3706  H4*  DG B 337     -19.613 -13.237   4.171  1.00 38.14           H
ATOM   3707  O4*  DG B 337     -17.675 -12.758   3.667  1.00 38.14           O
ATOM   3708  C3*  DG B 337     -19.411 -11.128   3.806  1.00 38.14           C
ATOM   3709  H3*  DG B 337     -19.622 -10.566   2.895  1.00 38.14           H
ATOM   3710  O3*  DG B 337     -20.552 -11.120   4.662  1.00 38.14           O
ATOM   3711  C2*  DG B 337     -18.135 -10.588   4.454  1.00 38.14           C
ATOM   3712 1H2*  DG B 337     -18.342 -10.166   5.434  1.00 38.14           H
ATOM   3713 2H2*  DG B 337     -17.688  -9.831   3.808  1.00 38.14           H
ATOM   3714  C1*  DG B 337     -17.210 -11.795   4.595  1.00 38.14           C
ATOM   3715  H1*  DG B 337     -17.295 -12.194   5.610  1.00 38.14           H
ATOM   3716  N9   DG B 337     -15.785 -11.472   4.298  1.00 38.14           N
ATOM   3717  C8   DG B 337     -15.198 -11.264   3.071  1.00 38.14           C
ATOM   3718  H8   DG B 337     -15.764 -11.270   2.149  1.00 38.14           H
ATOM   3719  N7   DG B 337     -13.905 -11.088   3.112  1.00 38.14           N
ATOM   3720  C5   DG B 337     -13.604 -11.130   4.478  1.00 38.14           C
ATOM   3721  C6   DG B 337     -12.343 -11.011   5.189  1.00 38.14           C
ATOM   3722  O6   DG B 337     -11.199 -10.912   4.724  1.00 38.14           O
ATOM   3723  N1   DG B 337     -12.480 -11.098   6.569  1.00 38.14           N
ATOM   3724  H1   DG B 337     -11.643 -10.972   7.121  1.00 38.14           H
ATOM   3725  C2   DG B 337     -13.666 -11.328   7.211  1.00 38.14           C
ATOM   3726  N2   DG B 337     -13.643 -11.400   8.519  1.00 38.14           N
ATOM   3727 1H2   DG B 337     -12.769 -11.258   9.015  1.00 38.14           H
ATOM   3728 2H2   DG B 337     -14.506 -11.576   9.011  1.00 38.14           H
ATOM   3729  N3   DG B 337     -14.837 -11.495   6.577  1.00 38.14           N
ATOM   3730  C4   DG B 337     -14.754 -11.365   5.211  1.00 38.14           C
ATOM   3731  P    DG B 338     -21.288  -9.773   5.170  1.00 66.50           P
ATOM   3732  O1P  DG B 338     -22.655 -10.151   5.586  1.00 66.50           O
ATOM   3733  O2P  DG B 338     -21.114  -8.713   4.157  1.00 66.50           O
ATOM   3734  O5*  DG B 338     -20.446  -9.376   6.475  1.00 66.50           O
ATOM   3735  C5*  DG B 338     -20.370 -10.243   7.606  1.00 66.50           C
ATOM   3736 1H5*  DG B 338     -20.028 -11.228   7.288  1.00 66.50           H
ATOM   3737 2H5*  DG B 338     -21.363 -10.342   8.047  1.00 66.50           H
ATOM   3738  C4*  DG B 338     -19.401  -9.695   8.670  1.00 66.50           C
ATOM   3739  H4*  DG B 338     -19.512 -10.293   9.575  1.00 66.50           H
ATOM   3740  O4*  DG B 338     -18.046  -9.793   8.224  1.00 66.50           O
ATOM   3741  C3*  DG B 338     -19.692  -8.231   9.023  1.00 66.50           C
ATOM   3742  H3*  DG B 338     -20.490  -7.834   8.396  1.00 66.50           H
ATOM   3743  O3*  DG B 338     -20.070  -8.136  10.391  1.00 66.50           O
ATOM   3744  C2*  DG B 338     -18.387  -7.515   8.700  1.00 66.50           C
ATOM   3745 1H2*  DG B 338     -18.129  -6.801   9.473  1.00 66.50           H
ATOM   3746 2H2*  DG B 338     -18.479  -7.004   7.745  1.00 66.50           H
ATOM   3747  C1*  DG B 338     -17.338  -8.613   8.595  1.00 66.50           C
ATOM   3748  H1*  DG B 338     -16.858  -8.750   9.567  1.00 66.50           H
ATOM   3749  N9   DG B 338     -16.314  -8.289   7.561  1.00 66.50           N
ATOM   3750  C8   DG B 338     -16.503  -8.162   6.206  1.00 66.50           C
ATOM   3751  H8   DG B 338     -17.485  -8.213   5.753  1.00 66.50           H
ATOM   3752  N7   DG B 338     -15.410  -8.007   5.516  1.00 66.50           N
ATOM   3753  C5   DG B 338     -14.413  -7.949   6.492  1.00 66.50           C
ATOM   3754  C6   DG B 338     -12.982  -7.799   6.370  1.00 66.50           C
ATOM   3755  O6   DG B 338     -12.301  -7.795   5.342  1.00 66.50           O
ATOM   3756  N1   DG B 338     -12.332  -7.708   7.593  1.00 66.50           N
ATOM   3757  H1   DG B 338     -11.334  -7.559   7.567  1.00 66.50           H
ATOM   3758  C2   DG B 338     -12.957  -7.775   8.808  1.00 66.50           C
ATOM   3759  N2   DG B 338     -12.205  -7.573   9.869  1.00 66.50           N
ATOM   3760 1H2   DG B 338     -11.215  -7.381   9.752  1.00 66.50           H
ATOM   3761 2H2   DG B 338     -12.614  -7.558  10.791  1.00 66.50           H
ATOM   3762  N3   DG B 338     -14.278  -8.003   8.954  1.00 66.50           N
ATOM   3763  C4   DG B 338     -14.962  -8.066   7.757  1.00 66.50           C
ATOM   3764  P    DA B 339     -20.683  -6.789  11.044  1.00 62.19           P
ATOM   3765  O1P  DA B 339     -21.440  -7.196  12.247  1.00 62.19           O
ATOM   3766  O2P  DA B 339     -21.366  -6.010   9.989  1.00 62.19           O
ATOM   3767  O5*  DA B 339     -19.369  -5.985  11.512  1.00 62.19           O
ATOM   3768  C5*  DA B 339     -18.436  -6.576  12.415  1.00 62.19           C
ATOM   3769 1H5*  DA B 339     -18.347  -7.640  12.195  1.00 62.19           H
ATOM   3770 2H5*  DA B 339     -18.809  -6.466  13.434  1.00 62.19           H
ATOM   3771  C4*  DA B 339     -17.034  -5.946  12.326  1.00 62.19           C
ATOM   3772  H4*  DA B 339     -16.388  -6.479  13.026  1.00 62.19           H
ATOM   3773  O4*  DA B 339     -16.467  -6.070  11.028  1.00 62.19           O
ATOM   3774  C3*  DA B 339     -17.001  -4.462  12.702  1.00 62.19           C
ATOM   3775  H3*  DA B 339     -18.002  -4.076  12.884  1.00 62.19           H
ATOM   3776  O3*  DA B 339     -16.199  -4.342  13.868  1.00 62.19           O
ATOM   3777  C2*  DA B 339     -16.383  -3.774  11.488  1.00 62.19           C
ATOM   3778 1H2*  DA B 339     -15.677  -2.998  11.782  1.00 62.19           H
ATOM   3779 2H2*  DA B 339     -17.170  -3.361  10.856  1.00 62.19           H
ATOM   3780  C1*  DA B 339     -15.671  -4.920  10.783  1.00 62.19           C
ATOM   3781  H1*  DA B 339     -14.683  -5.055  11.238  1.00 62.19           H
ATOM   3782  N9   DA B 339     -15.507  -4.685   9.326  1.00 62.19           N
ATOM   3783  C8   DA B 339     -16.466  -4.644   8.340  1.00 62.19           C
ATOM   3784  H8   DA B 339     -17.525  -4.709   8.554  1.00 62.19           H
ATOM   3785  N7   DA B 339     -15.990  -4.543   7.128  1.00 62.19           N
ATOM   3786  C5   DA B 339     -14.606  -4.460   7.329  1.00 62.19           C
ATOM   3787  C6   DA B 339     -13.480  -4.360   6.459  1.00 62.19           C
ATOM   3788  N6   DA B 339     -13.562  -4.365   5.137  1.00 62.19           N
ATOM   3789 1H6   DA B 339     -12.708  -4.301   4.595  1.00 62.19           H
ATOM   3790 2H6   DA B 339     -14.462  -4.435   4.687  1.00 62.19           H
ATOM   3791  N1   DA B 339     -12.238  -4.271   6.984  1.00 62.19           N
ATOM   3792  C2   DA B 339     -12.101  -4.287   8.313  1.00 62.19           C
ATOM   3793  H2   DA B 339     -11.090  -4.205   8.687  1.00 62.19           H
ATOM   3794  N3   DA B 339     -13.059  -4.403   9.235  1.00 62.19           N
ATOM   3795  C4   DA B 339     -14.311  -4.491   8.673  1.00 62.19           C
ATOM   3796  P    DT B 340     -16.209  -3.034  14.801  1.00 76.27           P
ATOM   3797  O1P  DT B 340     -15.706  -3.442  16.126  1.00 76.27           O
ATOM   3798  O2P  DT B 340     -17.531  -2.380  14.692  1.00 76.27           O
ATOM   3799  O5*  DT B 340     -15.106  -2.085  14.095  1.00 76.27           O
ATOM   3800  C5*  DT B 340     -13.718  -2.412  14.174  1.00 76.27           C
ATOM   3801 1H5*  DT B 340     -13.602  -3.485  14.021  1.00 76.27           H
ATOM   3802 2H5*  DT B 340     -13.366  -2.178  15.177  1.00 76.27           H
ATOM   3803  C4*  DT B 340     -12.819  -1.685  13.157  1.00 76.27           C
ATOM   3804  H4*  DT B 340     -11.786  -1.957  13.385  1.00 76.27           H
ATOM   3805  O4*  DT B 340     -13.102  -2.097  11.828  1.00 76.27           O
ATOM   3806  C3*  DT B 340     -12.899  -0.154  13.148  1.00 76.27           C
ATOM   3807  H3*  DT B 340     -13.925   0.173  13.323  1.00 76.27           H
ATOM   3808  O3*  DT B 340     -12.021   0.419  14.116  1.00 76.27           O
ATOM   3809  C2*  DT B 340     -12.485   0.174  11.716  1.00 76.27           C
ATOM   3810 1H2*  DT B 340     -11.482   0.593  11.689  1.00 76.27           H
ATOM   3811 2H2*  DT B 340     -13.196   0.878  11.290  1.00 76.27           H
ATOM   3812  C1*  DT B 340     -12.498  -1.150  10.956  1.00 76.27           C
ATOM   3813  H1*  DT B 340     -11.464  -1.450  10.754  1.00 76.27           H
ATOM   3814  N1   DT B 340     -13.242  -1.032   9.665  1.00 76.27           N
ATOM   3815  C2   DT B 340     -12.513  -0.925   8.458  1.00 76.27           C
ATOM   3816  O2   DT B 340     -11.285  -0.864   8.391  1.00 76.27           O
ATOM   3817  N3   DT B 340     -13.250  -0.900   7.296  1.00 76.27           N
ATOM   3818  H3   DT B 340     -12.728  -0.875   6.434  1.00 76.27           H
ATOM   3819  C4   DT B 340     -14.622  -0.939   7.204  1.00 76.27           C
ATOM   3820  O4   DT B 340     -15.142  -0.967   6.083  1.00 76.27           O
ATOM   3821  C5   DT B 340     -15.324  -0.970   8.500  1.00 76.27           C
ATOM   3822  C5M  DT B 340     -16.839  -0.959   8.567  1.00 76.27           C
ATOM   3823 1H7   DT B 340     -17.184  -0.987   9.601  1.00 76.27           H
ATOM   3824 2H7   DT B 340     -17.228  -1.820   8.025  1.00 76.27           H
ATOM   3825 3H7   DT B 340     -17.208  -0.050   8.089  1.00 76.27           H
ATOM   3826  C6   DT B 340     -14.625  -1.017   9.665  1.00 76.27           C
ATOM   3827  H6   DT B 340     -15.147  -1.053  10.613  1.00 76.27           H
ATOM   3828  P    DT B 341     -11.767   2.022  14.268  1.00 78.56           P
ATOM   3829  O1P  DT B 341     -11.369   2.262  15.668  1.00 78.56           O
ATOM   3830  O2P  DT B 341     -12.922   2.759  13.708  1.00 78.56           O
ATOM   3831  O5*  DT B 341     -10.494   2.293  13.309  1.00 78.56           O
ATOM   3832  C5*  DT B 341      -9.247   1.627  13.511  1.00 78.56           C
ATOM   3833 1H5*  DT B 341      -9.438   0.573  13.717  1.00 78.56           H
ATOM   3834 2H5*  DT B 341      -8.740   2.061  14.373  1.00 78.56           H
ATOM   3835  C4*  DT B 341      -8.327   1.724  12.271  1.00 78.56           C
ATOM   3836  H4*  DT B 341      -7.529   0.991  12.387  1.00 78.56           H
ATOM   3837  O4*  DT B 341      -9.067   1.399  11.092  1.00 78.56           O
ATOM   3838  C3*  DT B 341      -7.679   3.110  12.070  1.00 78.56           C
ATOM   3839  H3*  DT B 341      -7.829   3.744  12.948  1.00 78.56           H
ATOM   3840  O3*  DT B 341      -6.271   2.966  11.799  1.00 78.56           O
ATOM   3841  C2*  DT B 341      -8.452   3.669  10.878  1.00 78.56           C
ATOM   3842 1H2*  DT B 341      -7.823   4.302  10.261  1.00 78.56           H
ATOM   3843 2H2*  DT B 341      -9.317   4.230  11.234  1.00 78.56           H
ATOM   3844  C1*  DT B 341      -8.894   2.416  10.113  1.00 78.56           C
ATOM   3845  H1*  DT B 341      -8.084   2.118   9.439  1.00 78.56           H
ATOM   3846  N1   DT B 341     -10.161   2.601   9.326  1.00 78.56           N
ATOM   3847  C2   DT B 341     -10.131   2.412   7.923  1.00 78.56           C
ATOM   3848  O2   DT B 341      -9.104   2.252   7.258  1.00 78.56           O
ATOM   3849  N3   DT B 341     -11.344   2.428   7.272  1.00 78.56           N
ATOM   3850  H3   DT B 341     -11.325   2.315   6.271  1.00 78.56           H
ATOM   3851  C4   DT B 341     -12.574   2.627   7.852  1.00 78.56           C
ATOM   3852  O4   DT B 341     -13.584   2.497   7.155  1.00 78.56           O
ATOM   3853  C5   DT B 341     -12.532   2.958   9.286  1.00 78.56           C
ATOM   3854  C5M  DT B 341     -13.807   3.329  10.033  1.00 78.56           C
ATOM   3855 1H7   DT B 341     -13.609   3.440  11.100  1.00 78.56           H
ATOM   3856 2H7   DT B 341     -14.557   2.550   9.886  1.00 78.56           H
ATOM   3857 3H7   DT B 341     -14.199   4.267   9.639  1.00 78.56           H
ATOM   3858  C6   DT B 341     -11.352   2.921   9.968  1.00 78.56           C
ATOM   3859  H6   DT B 341     -11.333   3.124  11.034  1.00 78.56           H
ATOM   3860  P    DA B 342      -5.232   4.226  11.786  1.00 68.62           P
ATOM   3861  O1P  DA B 342      -3.857   3.703  11.929  1.00 68.62           O
ATOM   3862  O2P  DA B 342      -5.706   5.255  12.731  1.00 68.62           O
ATOM   3863  O5*  DA B 342      -5.373   4.831  10.301  1.00 68.62           O
ATOM   3864  C5*  DA B 342      -4.932   4.104   9.157  1.00 68.62           C
ATOM   3865 1H5*  DA B 342      -5.230   3.059   9.260  1.00 68.62           H
ATOM   3866 2H5*  DA B 342      -3.845   4.154   9.095  1.00 68.62           H
ATOM   3867  C4*  DA B 342      -5.546   4.665   7.865  1.00 68.62           C
ATOM   3868  H4*  DA B 342      -5.200   4.058   7.026  1.00 68.62           H
ATOM   3869  O4*  DA B 342      -6.957   4.576   7.929  1.00 68.62           O
ATOM   3870  C3*  DA B 342      -5.198   6.136   7.567  1.00 68.62           C
ATOM   3871  H3*  DA B 342      -4.895   6.650   8.480  1.00 68.62           H
ATOM   3872  O3*  DA B 342      -4.141   6.182   6.601  1.00 68.62           O
ATOM   3873  C2*  DA B 342      -6.524   6.725   7.070  1.00 68.62           C
ATOM   3874 1H2*  DA B 342      -6.422   7.130   6.066  1.00 68.62           H
ATOM   3875 2H2*  DA B 342      -6.863   7.502   7.757  1.00 68.62           H
ATOM   3876  C1*  DA B 342      -7.495   5.547   7.060  1.00 68.62           C
ATOM   3877  H1*  DA B 342      -7.529   5.129   6.054  1.00 68.62           H
ATOM   3878  N9   DA B 342      -8.874   5.909   7.484  1.00 68.62           N
ATOM   3879  C8   DA B 342      -9.337   6.234   8.739  1.00 68.62           C
ATOM   3880  H8   DA B 342      -8.679   6.359   9.590  1.00 68.62           H
ATOM   3881  N7   DA B 342     -10.637   6.345   8.824  1.00 68.62           N
ATOM   3882  C5   DA B 342     -11.066   6.154   7.504  1.00 68.62           C
ATOM   3883  C6   DA B 342     -12.342   6.135   6.866  1.00 68.62           C
ATOM   3884  N6   DA B 342     -13.505   6.270   7.491  1.00 68.62           N
ATOM   3885 1H6   DA B 342     -14.360   6.204   6.958  1.00 68.62           H
ATOM   3886 2H6   DA B 342     -13.525   6.446   8.484  1.00 68.62           H
ATOM   3887  N1   DA B 342     -12.409   5.952   5.532  1.00 68.62           N
ATOM   3888  C2   DA B 342     -11.279   5.783   4.848  1.00 68.62           C
ATOM   3889  H2   DA B 342     -11.391   5.654   3.782  1.00 68.62           H
ATOM   3890  N3   DA B 342     -10.029   5.734   5.312  1.00 68.62           N
ATOM   3891  C4   DA B 342      -9.986   5.936   6.674  1.00 68.62           C
ATOM   3892  P    DG B 343      -3.522   7.562   5.992  1.00 68.80           P
ATOM   3893  O1P  DG B 343      -2.123   7.291   5.592  1.00 68.80           O
ATOM   3894  O2P  DG B 343      -3.779   8.668   6.937  1.00 68.80           O
ATOM   3895  O5*  DG B 343      -4.397   7.808   4.669  1.00 68.80           O
ATOM   3896  C5*  DG B 343      -4.417   6.860   3.605  1.00 68.80           C
ATOM   3897 1H5*  DG B 343      -4.602   5.866   4.016  1.00 68.80           H
ATOM   3898 2H5*  DG B 343      -3.448   6.855   3.107  1.00 68.80           H
ATOM   3899  C4*  DG B 343      -5.520   7.182   2.577  1.00 68.80           C
ATOM   3900  H4*  DG B 343      -5.543   6.378   1.840  1.00 68.80           H
ATOM   3901  O4*  DG B 343      -6.781   7.235   3.236  1.00 68.80           O
ATOM   3902  C3*  DG B 343      -5.341   8.513   1.825  1.00 68.80           C
ATOM   3903  H3*  DG B 343      -4.357   8.948   2.014  1.00 68.80           H
ATOM   3904  O3*  DG B 343      -5.540   8.276   0.425  1.00 68.80           O
ATOM   3905  C2*  DG B 343      -6.443   9.402   2.399  1.00 68.80           C
ATOM   3906 1H2*  DG B 343      -6.822  10.106   1.659  1.00 68.80           H
ATOM   3907 2H2*  DG B 343      -6.083   9.919   3.288  1.00 68.80           H
ATOM   3908  C1*  DG B 343      -7.494   8.366   2.769  1.00 68.80           C
ATOM   3909  H1*  DG B 343      -8.039   8.089   1.862  1.00 68.80           H
ATOM   3910  N9   DG B 343      -8.469   8.824   3.791  1.00 68.80           N
ATOM   3911  C8   DG B 343      -8.278   9.110   5.123  1.00 68.80           C
ATOM   3912  H8   DG B 343      -7.295   9.163   5.574  1.00 68.80           H
ATOM   3913  N7   DG B 343      -9.384   9.281   5.799  1.00 68.80           N
ATOM   3914  C5   DG B 343     -10.386   9.150   4.830  1.00 68.80           C
ATOM   3915  C6   DG B 343     -11.834   9.178   4.919  1.00 68.80           C
ATOM   3916  O6   DG B 343     -12.547   9.311   5.913  1.00 68.80           O
ATOM   3917  N1   DG B 343     -12.466   8.988   3.695  1.00 68.80           N
ATOM   3918  H1   DG B 343     -13.472   8.956   3.700  1.00 68.80           H
ATOM   3919  C2   DG B 343     -11.811   8.834   2.506  1.00 68.80           C
ATOM   3920  N2   DG B 343     -12.533   8.656   1.427  1.00 68.80           N
ATOM   3921 1H2   DG B 343     -13.545   8.642   1.481  1.00 68.80           H
ATOM   3922 2H2   DG B 343     -12.060   8.523   0.547  1.00 68.80           H
ATOM   3923  N3   DG B 343     -10.481   8.840   2.388  1.00 68.80           N
ATOM   3924  C4   DG B 343      -9.818   8.966   3.584  1.00 68.80           C
ATOM   3925  P    DG B 344      -4.926   9.241  -0.710  1.00 63.97           P
ATOM   3926  O1P  DG B 344      -4.992   8.535  -2.009  1.00 63.97           O
ATOM   3927  O2P  DG B 344      -3.602   9.705  -0.251  1.00 63.97           O
ATOM   3928  O5*  DG B 344      -5.950  10.495  -0.747  1.00 63.97           O
ATOM   3929  C5*  DG B 344      -7.113  10.471  -1.577  1.00 63.97           C
ATOM   3930 1H5*  DG B 344      -7.613   9.509  -1.456  1.00 63.97           H
ATOM   3931 2H5*  DG B 344      -6.786  10.553  -2.613  1.00 63.97           H
ATOM   3932  C4*  DG B 344      -8.138  11.594  -1.309  1.00 63.97           C
ATOM   3933  H4*  DG B 344      -8.823  11.619  -2.156  1.00 63.97           H
ATOM   3934  O4*  DG B 344      -8.900  11.311  -0.128  1.00 63.97           O
ATOM   3935  C3*  DG B 344      -7.542  13.018  -1.158  1.00 63.97           C
ATOM   3936  H3*  DG B 344      -6.482  13.060  -1.421  1.00 63.97           H
ATOM   3937  O3*  DG B 344      -8.311  14.002  -1.859  1.00 63.97           O
ATOM   3938  C2*  DG B 344      -7.772  13.288   0.322  1.00 63.97           C
ATOM   3939 1H2*  DG B 344      -7.880  14.352   0.524  1.00 63.97           H
ATOM   3940 2H2*  DG B 344      -6.972  12.846   0.918  1.00 63.97           H
ATOM   3941  C1*  DG B 344      -9.096  12.548   0.536  1.00 63.97           C
ATOM   3942  H1*  DG B 344      -9.881  13.103   0.010  1.00 63.97           H
ATOM   3943  N9   DG B 344      -9.525  12.416   1.957  1.00 63.97           N
ATOM   3944  C8   DG B 344      -8.769  12.479   3.105  1.00 63.97           C
ATOM   3945  H8   DG B 344      -7.687  12.522   3.089  1.00 63.97           H
ATOM   3946  N7   DG B 344      -9.463  12.505   4.209  1.00 63.97           N
ATOM   3947  C5   DG B 344     -10.791  12.418   3.771  1.00 63.97           C
ATOM   3948  C6   DG B 344     -12.046  12.404   4.499  1.00 63.97           C
ATOM   3949  O6   DG B 344     -12.238  12.483   5.712  1.00 63.97           O
ATOM   3950  N1   DG B 344     -13.159  12.254   3.684  1.00 63.97           N
ATOM   3951  H1   DG B 344     -14.057  12.248   4.143  1.00 63.97           H
ATOM   3952  C2   DG B 344     -13.111  12.129   2.325  1.00 63.97           C
ATOM   3953  N2   DG B 344     -14.258  11.982   1.700  1.00 63.97           N
ATOM   3954 1H2   DG B 344     -15.130  12.034   2.215  1.00 63.97           H
ATOM   3955 2H2   DG B 344     -14.269  11.844   0.704  1.00 63.97           H
ATOM   3956  N3   DG B 344     -11.969  12.158   1.616  1.00 63.97           N
ATOM   3957  C4   DG B 344     -10.834  12.303   2.392  1.00 63.97           C
ATOM   3958  P    DA B 345      -8.180  14.321  -3.435  1.00 68.51           P
ATOM   3959  O1P  DA B 345      -7.835  13.091  -4.178  1.00 68.51           O
ATOM   3960  O2P  DA B 345      -7.333  15.519  -3.595  1.00 68.51           O
ATOM   3961  O5*  DA B 345      -9.690  14.729  -3.831  1.00 68.51           O
ATOM   3962  C5*  DA B 345     -10.752  13.774  -3.778  1.00 68.51           C
ATOM   3963 1H5*  DA B 345     -10.380  12.834  -3.367  1.00 68.51           H
ATOM   3964 2H5*  DA B 345     -11.107  13.584  -4.792  1.00 68.51           H
ATOM   3965  C4*  DA B 345     -11.941  14.246  -2.918  1.00 68.51           C
ATOM   3966  H4*  DA B 345     -12.764  13.550  -3.092  1.00 68.51           H
ATOM   3967  O4*  DA B 345     -11.641  14.219  -1.532  1.00 68.51           O
ATOM   3968  C3*  DA B 345     -12.461  15.662  -3.232  1.00 68.51           C
ATOM   3969  H3*  DA B 345     -11.699  16.250  -3.747  1.00 68.51           H
ATOM   3970  O3*  DA B 345     -13.630  15.530  -4.039  1.00 68.51           O
ATOM   3971  C2*  DA B 345     -12.736  16.261  -1.847  1.00 68.51           C
ATOM   3972 1H2*  DA B 345     -13.743  16.667  -1.781  1.00 68.51           H
ATOM   3973 2H2*  DA B 345     -11.996  17.031  -1.627  1.00 68.51           H
ATOM   3974  C1*  DA B 345     -12.573  15.077  -0.897  1.00 68.51           C
ATOM   3975  H1*  DA B 345     -13.535  14.563  -0.804  1.00 68.51           H
ATOM   3976  N9   DA B 345     -12.102  15.468   0.458  1.00 68.51           N
ATOM   3977  C8   DA B 345     -10.829  15.791   0.868  1.00 68.51           C
ATOM   3978  H8   DA B 345      -9.996  15.862   0.178  1.00 68.51           H
ATOM   3979  N7   DA B 345     -10.709  15.979   2.158  1.00 68.51           N
ATOM   3980  C5   DA B 345     -12.013  15.777   2.640  1.00 68.51           C
ATOM   3981  C6   DA B 345     -12.600  15.742   3.943  1.00 68.51           C
ATOM   3982  N6   DA B 345     -11.922  15.866   5.075  1.00 68.51           N
ATOM   3983 1H6   DA B 345     -12.415  15.771   5.955  1.00 68.51           H
ATOM   3984 2H6   DA B 345     -10.929  16.033   5.056  1.00 68.51           H
ATOM   3985  N1   DA B 345     -13.929  15.535   4.067  1.00 68.51           N
ATOM   3986  C2   DA B 345     -14.652  15.330   2.966  1.00 68.51           C
ATOM   3987  H2   DA B 345     -15.709  15.161   3.121  1.00 68.51           H
ATOM   3988  N3   DA B 345     -14.232  15.297   1.696  1.00 68.51           N
ATOM   3989  C4   DA B 345     -12.878  15.527   1.597  1.00 68.51           C
ATOM   3990  P    DT B 346     -14.440  16.769  -4.687  1.00 66.59           P
ATOM   3991  O1P  DT B 346     -15.114  16.257  -5.900  1.00 66.59           O
ATOM   3992  O2P  DT B 346     -13.538  17.935  -4.811  1.00 66.59           O
ATOM   3993  O5*  DT B 346     -15.548  17.106  -3.580  1.00 66.59           O
ATOM   3994  C5*  DT B 346     -16.531  16.146  -3.198  1.00 66.59           C
ATOM   3995 1H5*  DT B 346     -16.054  15.174  -3.065  1.00 66.59           H
ATOM   3996 2H5*  DT B 346     -17.282  16.065  -3.986  1.00 66.59           H
ATOM   3997  C4*  DT B 346     -17.220  16.538  -1.883  1.00 66.59           C
ATOM   3998  H4*  DT B 346     -17.900  15.732  -1.599  1.00 66.59           H
ATOM   3999  O4*  DT B 346     -16.262  16.702  -0.849  1.00 66.59           O
ATOM   4000  C3*  DT B 346     -18.033  17.839  -1.962  1.00 66.59           C
ATOM   4001  H3*  DT B 346     -17.766  18.399  -2.859  1.00 66.59           H
ATOM   4002  O3*  DT B 346     -19.426  17.519  -1.973  1.00 66.59           O
ATOM   4003  C2*  DT B 346     -17.594  18.614  -0.718  1.00 66.59           C
ATOM   4004 1H2*  DT B 346     -18.445  18.982  -0.150  1.00 66.59           H
ATOM   4005 2H2*  DT B 346     -16.948  19.439  -1.016  1.00 66.59           H
ATOM   4006  C1*  DT B 346     -16.810  17.595   0.102  1.00 66.59           C
ATOM   4007  H1*  DT B 346     -17.506  17.049   0.749  1.00 66.59           H
ATOM   4008  N1   DT B 346     -15.733  18.212   0.934  1.00 66.59           N
ATOM   4009  C2   DT B 346     -15.934  18.327   2.327  1.00 66.59           C
ATOM   4010  O2   DT B 346     -17.002  18.093   2.900  1.00 66.59           O
ATOM   4011  N3   DT B 346     -14.851  18.735   3.068  1.00 66.59           N
ATOM   4012  H3   DT B 346     -14.975  18.763   4.068  1.00 66.59           H
ATOM   4013  C4   DT B 346     -13.611  19.074   2.581  1.00 66.59           C
ATOM   4014  O4   DT B 346     -12.713  19.346   3.383  1.00 66.59           O
ATOM   4015  C5   DT B 346     -13.497  19.044   1.113  1.00 66.59           C
ATOM   4016  C5M  DT B 346     -12.205  19.468   0.428  1.00 66.59           C
ATOM   4017 1H7   DT B 346     -12.286  19.353  -0.652  1.00 66.59           H
ATOM   4018 2H7   DT B 346     -11.382  18.856   0.799  1.00 66.59           H
ATOM   4019 3H7   DT B 346     -11.998  20.512   0.668  1.00 66.59           H
ATOM   4020  C6   DT B 346     -14.543  18.620   0.349  1.00 66.59           C
ATOM   4021  H6   DT B 346     -14.450  18.578  -0.728  1.00 66.59           H
ATOM   4022  P    DT B 347     -20.605  18.619  -2.134  1.00 66.83           P
ATOM   4023  O1P  DT B 347     -21.808  17.914  -2.631  1.00 66.83           O
ATOM   4024  O2P  DT B 347     -20.079  19.778  -2.896  1.00 66.83           O
ATOM   4025  O5*  DT B 347     -20.880  19.084  -0.627  1.00 66.83           O
ATOM   4026  C5*  DT B 347     -21.339  18.157   0.352  1.00 66.83           C
ATOM   4027 1H5*  DT B 347     -20.677  17.289   0.363  1.00 66.83           H
ATOM   4028 2H5*  DT B 347     -22.341  17.824   0.087  1.00 66.83           H
ATOM   4029  C4*  DT B 347     -21.366  18.770   1.758  1.00 66.83           C
ATOM   4030  H4*  DT B 347     -21.777  18.031   2.449  1.00 66.83           H
ATOM   4031  O4*  DT B 347     -20.043  19.072   2.164  1.00 66.83           O
ATOM   4032  C3*  DT B 347     -22.207  20.056   1.876  1.00 66.83           C
ATOM   4033  H3*  DT B 347     -22.583  20.370   0.898  1.00 66.83           H
ATOM   4034  O3*  DT B 347     -23.292  19.813   2.773  1.00 66.83           O
ATOM   4035  C2*  DT B 347     -21.220  21.090   2.414  1.00 66.83           C
ATOM   4036 1H2*  DT B 347     -21.662  21.688   3.207  1.00 66.83           H
ATOM   4037 2H2*  DT B 347     -20.879  21.727   1.598  1.00 66.83           H
ATOM   4038  C1*  DT B 347     -20.072  20.239   2.958  1.00 66.83           C
ATOM   4039  H1*  DT B 347     -20.302  19.960   3.991  1.00 66.83           H
ATOM   4040  N1   DT B 347     -18.735  20.900   2.895  1.00 66.83           N
ATOM   4041  C2   DT B 347     -18.032  21.137   4.096  1.00 66.83           C
ATOM   4042  O2   DT B 347     -18.527  21.041   5.222  1.00 66.83           O
ATOM   4043  N3   DT B 347     -16.718  21.521   3.965  1.00 66.83           N
ATOM   4044  H3   DT B 347     -16.202  21.668   4.818  1.00 66.83           H
ATOM   4045  C4   DT B 347     -16.065  21.802   2.786  1.00 66.83           C
ATOM   4046  O4   DT B 347     -14.875  22.116   2.827  1.00 66.83           O
ATOM   4047  C5   DT B 347     -16.897  21.677   1.578  1.00 66.83           C
ATOM   4048  C5M  DT B 347     -16.347  22.042   0.209  1.00 66.83           C
ATOM   4049 1H7   DT B 347     -17.093  21.865  -0.568  1.00 66.83           H
ATOM   4050 2H7   DT B 347     -15.455  21.449   0.006  1.00 66.83           H
ATOM   4051 3H7   DT B 347     -16.072  23.096   0.206  1.00 66.83           H
ATOM   4052  C6   DT B 347     -18.177  21.226   1.669  1.00 66.83           C
ATOM   4053  H6   DT B 347     -18.776  21.107   0.774  1.00 66.83           H
ATOM   4054  P    DA B 348     -24.515  20.840   2.987  1.00 46.69           P
ATOM   4055  O1P  DA B 348     -25.650  20.074   3.545  1.00 46.69           O
ATOM   4056  O2P  DA B 348     -24.723  21.610   1.746  1.00 46.69           O
ATOM   4057  O5*  DA B 348     -23.975  21.846   4.114  1.00 46.69           O
ATOM   4058  C5*  DA B 348     -23.767  21.431   5.464  1.00 46.69           C
ATOM   4059 1H5*  DA B 348     -23.178  20.512   5.474  1.00 46.69           H
ATOM   4060 2H5*  DA B 348     -24.733  21.230   5.928  1.00 46.69           H
ATOM   4061  C4*  DA B 348     -23.032  22.502   6.292  1.00 46.69           C
ATOM   4062  H4*  DA B 348     -23.135  22.251   7.349  1.00 46.69           H
ATOM   4063  O4*  DA B 348     -21.653  22.523   5.967  1.00 46.69           O
ATOM   4064  C3*  DA B 348     -23.533  23.938   6.079  1.00 46.69           C
ATOM   4065  H3*  DA B 348     -23.881  24.066   5.052  1.00 46.69           H
ATOM   4066  O3*  DA B 348     -24.548  24.302   6.998  1.00 46.69           O
ATOM   4067 *HO3  DA B 348     -24.933  25.141   6.697  1.00 46.69           H
ATOM   4068  C2*  DA B 348     -22.289  24.789   6.304  1.00 46.69           C
ATOM   4069 1H2*  DA B 348     -22.343  25.304   7.264  1.00 46.69           H
ATOM   4070 2H2*  DA B 348     -22.184  25.515   5.497  1.00 46.69           H
ATOM   4071  C1*  DA B 348     -21.121  23.794   6.310  1.00 46.69           C
ATOM   4072  H1*  DA B 348     -20.690  23.747   7.314  1.00 46.69           H
ATOM   4073  N9   DA B 348     -20.063  24.157   5.330  1.00 46.69           N
ATOM   4074  C8   DA B 348     -20.106  24.045   3.961  1.00 46.69           C
ATOM   4075  H8   DA B 348     -20.999  23.720   3.441  1.00 46.69           H
ATOM   4076  N7   DA B 348     -18.987  24.347   3.353  1.00 46.69           N
ATOM   4077  C5   DA B 348     -18.139  24.710   4.411  1.00 46.69           C
ATOM   4078  C6   DA B 348     -16.771  25.104   4.493  1.00 46.69           C
ATOM   4079  N6   DA B 348     -15.941  25.105   3.462  1.00 46.69           N
ATOM   4080 1H6   DA B 348     -14.959  25.277   3.626  1.00 46.69           H
ATOM   4081 2H6   DA B 348     -16.288  24.896   2.541  1.00 46.69           H
ATOM   4082  N1   DA B 348     -16.255  25.487   5.681  1.00 46.69           N
ATOM   4083  C2   DA B 348     -17.033  25.426   6.764  1.00 46.69           C
ATOM   4084  H2   DA B 348     -16.575  25.738   7.694  1.00 46.69           H
ATOM   4085  N3   DA B 348     -18.304  25.011   6.846  1.00 46.69           N
ATOM   4086  C4   DA B 348     -18.810  24.657   5.614  1.00 46.69           C
TER    4087       DA B 348 
HETATM 4088 NA    NA A 349     -12.422  -0.152  -3.362  1.00  0.00          NA
ENDMDL
MODEL        2
ATOM   4089  N   MET A   1      42.502 -28.797   7.428  0.92-31.63           N
ATOM   4090 1H   MET A   1      43.353 -29.341   7.473  0.92-31.63           H
ATOM   4091 2H   MET A   1      42.043 -28.972   6.544  0.92-31.63           H
ATOM   4092 3H   MET A   1      41.889 -29.079   8.181  0.92-31.63           H
ATOM   4093  CA  MET A   1      42.822 -27.353   7.555  0.92-31.63           C
ATOM   4094  HA  MET A   1      43.287 -27.193   8.525  0.92-31.63           H
ATOM   4095  C   MET A   1      41.557 -26.516   7.507  0.92-31.63           C
ATOM   4096  O   MET A   1      41.123 -25.998   8.532  0.92-31.63           O
ATOM   4097  CB  MET A   1      43.817 -26.940   6.464  0.92-31.63           C
ATOM   4098 1HB  MET A   1      44.688 -27.587   6.542  0.92-31.63           H
ATOM   4099 2HB  MET A   1      43.373 -27.100   5.483  0.92-31.63           H
ATOM   4100  CG  MET A   1      44.296 -25.503   6.543  0.92-31.63           C
ATOM   4101 1HG  MET A   1      43.458 -24.824   6.381  0.92-31.63           H
ATOM   4102 2HG  MET A   1      44.736 -25.315   7.523  0.92-31.63           H
ATOM   4103  SD  MET A   1      45.537 -25.247   5.270  0.92-31.63           S
ATOM   4104  CE  MET A   1      45.933 -23.546   5.523  0.92-31.63           C
ATOM   4105 1HE  MET A   1      46.723 -23.249   4.836  0.92-31.63           H
ATOM   4106 2HE  MET A   1      46.274 -23.393   6.547  0.92-31.63           H
ATOM   4107 3HE  MET A   1      45.049 -22.936   5.336  0.92-31.63           H
ATOM   4108  N   PHE A   2      40.962 -26.365   6.334  0.92-17.99           N
ATOM   4109  H   PHE A   2      41.310 -26.856   5.517  0.92-17.99           H
ATOM   4110  CA  PHE A   2      39.809 -25.490   6.159  0.92-17.99           C
ATOM   4111  HA  PHE A   2      40.001 -24.540   6.659  0.92-17.99           H
ATOM   4112  C   PHE A   2      38.558 -26.148   6.743  0.92-17.99           C
ATOM   4113  O   PHE A   2      38.495 -27.387   6.815  0.92-17.99           O
ATOM   4114  CB  PHE A   2      39.618 -25.245   4.659  0.92-17.99           C
ATOM   4115 1HB  PHE A   2      39.392 -26.194   4.176  0.92-17.99           H
ATOM   4116 2HB  PHE A   2      38.771 -24.575   4.509  0.92-17.99           H
ATOM   4117  CG  PHE A   2      40.831 -24.658   3.994  0.92-17.99           C
ATOM   4118  CD1 PHE A   2      41.689 -25.472   3.231  0.92-17.99           C
ATOM   4119  HD1 PHE A   2      41.458 -26.517   3.088  0.92-17.99           H
ATOM   4120  CD2 PHE A   2      41.135 -23.294   4.139  0.92-17.99           C
ATOM   4121  HD2 PHE A   2      40.479 -22.651   4.709  0.92-17.99           H
ATOM   4122  CE1 PHE A   2      42.860 -24.942   2.646  0.92-17.99           C
ATOM   4123  HE1 PHE A   2      43.512 -25.581   2.072  0.92-17.99           H
ATOM   4124  CE2 PHE A   2      42.302 -22.746   3.554  0.92-17.99           C
ATOM   4125  HE2 PHE A   2      42.522 -21.697   3.674  0.92-17.99           H
ATOM   4126  CZ  PHE A   2      43.168 -23.573   2.806  0.92-17.99           C
ATOM   4127  HZ  PHE A   2      44.056 -23.159   2.351  0.92-17.99           H
ATOM   4128  N   PRO A   3      37.530 -25.364   7.111  0.92 -8.22           N
ATOM   4129  CA  PRO A   3      36.265 -26.018   7.468  0.92 -8.22           C
ATOM   4130  HA  PRO A   3      36.419 -26.794   8.218  0.92 -8.22           H
ATOM   4131  C   PRO A   3      35.581 -26.608   6.233  0.92 -8.22           C
ATOM   4132  O   PRO A   3      35.968 -26.325   5.097  0.92 -8.22           O
ATOM   4133  CB  PRO A   3      35.449 -24.865   8.056  0.92 -8.22           C
ATOM   4134 1HB  PRO A   3      34.380 -25.020   7.909  0.92 -8.22           H
ATOM   4135 2HB  PRO A   3      35.677 -24.745   9.114  0.92 -8.22           H
ATOM   4136  CG  PRO A   3      35.920 -23.690   7.307  0.92 -8.22           C
ATOM   4137 1HG  PRO A   3      35.456 -23.668   6.320  0.92 -8.22           H
ATOM   4138 2HG  PRO A   3      35.703 -22.773   7.852  0.92 -8.22           H
ATOM   4139  CD  PRO A   3      37.402 -23.895   7.178  0.92 -8.22           C
ATOM   4140 1HD  PRO A   3      37.773 -23.419   6.270  0.92 -8.22           H
ATOM   4141 2HD  PRO A   3      37.921 -23.512   8.058  0.92 -8.22           H
ATOM   4142  N   SER A   4      34.575 -27.444   6.429  0.92  8.78           N
ATOM   4143  H   SER A   4      34.272 -27.689   7.359  0.92  8.78           H
ATOM   4144  CA  SER A   4      33.822 -27.989   5.304  0.92  8.78           C
ATOM   4145  HA  SER A   4      34.513 -28.336   4.538  0.92  8.78           H
ATOM   4146  C   SER A   4      32.914 -26.890   4.730  0.92  8.78           C
ATOM   4147  O   SER A   4      32.425 -26.036   5.490  0.92  8.78           O
ATOM   4148  CB  SER A   4      33.000 -29.170   5.811  0.92  8.78           C
ATOM   4149 1HB  SER A   4      32.201 -29.399   5.105  0.92  8.78           H
ATOM   4150 2HB  SER A   4      33.655 -30.037   5.906  0.92  8.78           H
ATOM   4151  OG  SER A   4      32.470 -28.870   7.093  0.92  8.78           O
ATOM   4152  HG  SER A   4      32.087 -29.681   7.458  0.92  8.78           H
ATOM   4153  N   PRO A   5      32.682 -26.875   3.402  0.92 -4.48           N
ATOM   4154  CA  PRO A   5      31.837 -25.807   2.842  0.92 -4.48           C
ATOM   4155  HA  PRO A   5      32.284 -24.833   3.042  0.92 -4.48           H
ATOM   4156  C   PRO A   5      30.389 -25.822   3.322  0.92 -4.48           C
ATOM   4157  O   PRO A   5      29.869 -26.860   3.746  0.92 -4.48           O
ATOM   4158  CB  PRO A   5      31.858 -26.099   1.336  0.92 -4.48           C
ATOM   4159 1HB  PRO A   5      30.986 -26.692   1.059  0.92 -4.48           H
ATOM   4160 2HB  PRO A   5      31.889 -25.174   0.761  0.92 -4.48           H
ATOM   4161  CG  PRO A   5      33.090 -26.885   1.127  0.92 -4.48           C
ATOM   4162 1HG  PRO A   5      33.030 -27.471   0.211  0.92 -4.48           H
ATOM   4163 2HG  PRO A   5      33.954 -26.220   1.106  0.92 -4.48           H
ATOM   4164  CD  PRO A   5      33.151 -27.772   2.328  0.92 -4.48           C
ATOM   4165 1HD  PRO A   5      32.475 -28.622   2.217  0.92 -4.48           H
ATOM   4166 2HD  PRO A   5      34.176 -28.105   2.497  0.92 -4.48           H
ATOM   4167  N   ALA A   6      29.726 -24.678   3.241  0.92  4.44           N
ATOM   4168  H   ALA A   6      30.196 -23.846   2.911  0.92  4.44           H
ATOM   4169  CA  ALA A   6      28.300 -24.589   3.539  0.92  4.44           C
ATOM   4170  HA  ALA A   6      28.064 -25.191   4.418  0.92  4.44           H
ATOM   4171  C   ALA A   6      27.518 -25.119   2.330  0.92  4.44           C
ATOM   4172  O   ALA A   6      28.058 -25.180   1.223  0.92  4.44           O
ATOM   4173  CB  ALA A   6      27.935 -23.129   3.814  0.92  4.44           C
ATOM   4174 1HB  ALA A   6      28.576 -22.725   4.598  0.92  4.44           H
ATOM   4175 2HB  ALA A   6      26.898 -23.063   4.144  0.92  4.44           H
ATOM   4176 3HB  ALA A   6      28.054 -22.536   2.907  0.92  4.44           H
ATOM   4177  N   LEU A   7      26.248 -25.446   2.512  0.92-20.58           N
ATOM   4178  H   LEU A   7      25.841 -25.393   3.440  0.92-20.58           H
ATOM   4179  CA  LEU A   7      25.382 -25.811   1.389  0.92-20.58           C
ATOM   4180  HA  LEU A   7      25.887 -26.532   0.747  0.92-20.58           H
ATOM   4181  C   LEU A   7      25.065 -24.562   0.565  0.92-20.58           C
ATOM   4182  O   LEU A   7      25.170 -23.431   1.056  0.92-20.58           O
ATOM   4183  CB  LEU A   7      24.069 -26.420   1.901  0.92-20.58           C
ATOM   4184 1HB  LEU A   7      23.592 -25.683   2.545  0.92-20.58           H
ATOM   4185 2HB  LEU A   7      23.417 -26.579   1.042  0.92-20.58           H
ATOM   4186  CG  LEU A   7      24.140 -27.748   2.673  0.92-20.58           C
ATOM   4187  HG  LEU A   7      24.818 -27.628   3.517  0.92-20.58           H
ATOM   4188  CD1 LEU A   7      22.761 -28.109   3.217  0.92-20.58           C
ATOM   4189 1HD1 LEU A   7      22.823 -29.027   3.801  0.92-20.58           H
ATOM   4190 2HD1 LEU A   7      22.054 -28.251   2.399  0.92-20.58           H
ATOM   4191 3HD1 LEU A   7      22.400 -27.311   3.866  0.92-20.58           H
ATOM   4192  CD2 LEU A   7      24.651 -28.897   1.801  0.92-20.58           C
ATOM   4193 1HD2 LEU A   7      24.629 -29.824   2.373  0.92-20.58           H
ATOM   4194 2HD2 LEU A   7      25.674 -28.698   1.487  0.92-20.58           H
ATOM   4195 3HD2 LEU A   7      24.017 -29.010   0.920  0.92-20.58           H
ATOM   4196  N   THR A   8      24.650 -24.739  -0.678  0.92  2.91           N
ATOM   4197  H   THR A   8      24.609 -25.672  -1.078  0.92  2.91           H
ATOM   4198  CA  THR A   8      24.179 -23.610  -1.477  0.92  2.91           C
ATOM   4199  HA  THR A   8      24.808 -22.748  -1.280  0.92  2.91           H
ATOM   4200  C   THR A   8      22.739 -23.299  -1.051  0.92  2.91           C
ATOM   4201  O   THR A   8      22.007 -24.214  -0.654  0.92  2.91           O
ATOM   4202  CB  THR A   8      24.238 -23.928  -2.987  0.92  2.91           C
ATOM   4203  HB  THR A   8      23.903 -23.057  -3.551  0.92  2.91           H
ATOM   4204  OG1 THR A   8      23.389 -25.038  -3.288  0.92  2.91           O
ATOM   4205  HG1 THR A   8      22.625 -24.683  -3.770  0.92  2.91           H
ATOM   4206  CG2 THR A   8      25.647 -24.301  -3.425  0.92  2.91           C
ATOM   4207 1HG2 THR A   8      25.654 -24.464  -4.501  0.92  2.91           H
ATOM   4208 2HG2 THR A   8      25.973 -25.217  -2.933  0.92  2.91           H
ATOM   4209 3HG2 THR A   8      26.342 -23.498  -3.184  0.92  2.91           H
ATOM   4210  N   PRO A   9      22.309 -22.024  -1.094  1.00-11.43           N
ATOM   4211  CA  PRO A   9      20.920 -21.785  -0.677  1.00-11.43           C
ATOM   4212  HA  PRO A   9      20.753 -22.181   0.325  1.00-11.43           H
ATOM   4213  C   PRO A   9      19.882 -22.369  -1.626  1.00-11.43           C
ATOM   4214  O   PRO A   9      20.084 -22.434  -2.845  1.00-11.43           O
ATOM   4215  CB  PRO A   9      20.825 -20.259  -0.662  1.00-11.43           C
ATOM   4216 1HB  PRO A   9      19.821 -19.923  -0.923  1.00-11.43           H
ATOM   4217 2HB  PRO A   9      21.109 -19.880   0.315  1.00-11.43           H
ATOM   4218  CG  PRO A   9      21.816 -19.826  -1.666  1.00-11.43           C
ATOM   4219 1HG  PRO A   9      21.413 -19.945  -2.669  1.00-11.43           H
ATOM   4220 2HG  PRO A   9      22.114 -18.795  -1.494  1.00-11.43           H
ATOM   4221  CD  PRO A   9      22.971 -20.760  -1.462  1.00-11.43           C
ATOM   4222 1HD  PRO A   9      23.539 -20.867  -2.383  1.00-11.43           H
ATOM   4223 2HD  PRO A   9      23.607 -20.413  -0.646  1.00-11.43           H
ATOM   4224  N   THR A  10      18.755 -22.789  -1.074  1.00 12.36           N
ATOM   4225  H   THR A  10      18.615 -22.699  -0.078  1.00 12.36           H
ATOM   4226  CA  THR A  10      17.691 -23.375  -1.883  1.00 12.36           C
ATOM   4227  HA  THR A  10      18.130 -24.116  -2.546  1.00 12.36           H
ATOM   4228  C   THR A  10      16.998 -22.276  -2.688  1.00 12.36           C
ATOM   4229  O   THR A  10      16.518 -21.299  -2.102  1.00 12.36           O
ATOM   4230  CB  THR A  10      16.646 -24.061  -0.988  1.00 12.36           C
ATOM   4231  HB  THR A  10      16.119 -23.307  -0.404  1.00 12.36           H
ATOM   4232  OG1 THR A  10      17.318 -24.953  -0.093  1.00 12.36           O
ATOM   4233  HG1 THR A  10      17.394 -24.505   0.763  1.00 12.36           H
ATOM   4234  CG2 THR A  10      15.645 -24.881  -1.780  1.00 12.36           C
ATOM   4235 1HG2 THR A  10      15.033 -25.463  -1.092  1.00 12.36           H
ATOM   4236 2HG2 THR A  10      16.165 -25.559  -2.457  1.00 12.36           H
ATOM   4237 3HG2 THR A  10      14.993 -24.217  -2.347  1.00 12.36           H
ATOM   4238  N   PRO A  11      16.959 -22.391  -4.027  1.00 -8.81           N
ATOM   4239  CA  PRO A  11      16.232 -21.334  -4.736  1.00 -8.81           C
ATOM   4240  HA  PRO A  11      16.519 -20.346  -4.375  1.00 -8.81           H
ATOM   4241  C   PRO A  11      14.722 -21.522  -4.620  1.00 -8.81           C
ATOM   4242  O   PRO A  11      14.242 -22.614  -4.306  1.00 -8.81           O
ATOM   4243  CB  PRO A  11      16.705 -21.520  -6.177  1.00 -8.81           C
ATOM   4244 1HB  PRO A  11      15.957 -21.174  -6.886  1.00 -8.81           H
ATOM   4245 2HB  PRO A  11      17.649 -20.997  -6.330  1.00 -8.81           H
ATOM   4246  CG  PRO A  11      16.903 -22.973  -6.295  1.00 -8.81           C
ATOM   4247 1HG  PRO A  11      15.941 -23.468  -6.434  1.00 -8.81           H
ATOM   4248 2HG  PRO A  11      17.574 -23.208  -7.121  1.00 -8.81           H
ATOM   4249  CD  PRO A  11      17.509 -23.379  -4.976  1.00 -8.81           C
ATOM   4250 1HD  PRO A  11      17.207 -24.393  -4.711  1.00 -8.81           H
ATOM   4251 2HD  PRO A  11      18.596 -23.295  -5.015  1.00 -8.81           H
ATOM   4252  N   PHE A  12      13.971 -20.473  -4.919  1.00 11.40           N
ATOM   4253  H   PHE A  12      14.419 -19.597  -5.158  1.00 11.40           H
ATOM   4254  CA  PHE A  12      12.511 -20.543  -4.915  1.00 11.40           C
ATOM   4255  HA  PHE A  12      12.169 -20.826  -3.918  1.00 11.40           H
ATOM   4256  C   PHE A  12      12.033 -21.602  -5.911  1.00 11.40           C
ATOM   4257  O   PHE A  12      12.568 -21.716  -7.023  1.00 11.40           O
ATOM   4258  CB  PHE A  12      11.917 -19.184  -5.308  1.00 11.40           C
ATOM   4259 1HB  PHE A  12      12.261 -18.935  -6.311  1.00 11.40           H
ATOM   4260 2HB  PHE A  12      10.835 -19.263  -5.334  1.00 11.40           H
ATOM   4261  CG  PHE A  12      12.288 -18.051  -4.385  1.00 11.40           C
ATOM   4262  CD1 PHE A  12      12.597 -16.785  -4.920  1.00 11.40           C
ATOM   4263  HD1 PHE A  12      12.561 -16.628  -5.989  1.00 11.40           H
ATOM   4264  CD2 PHE A  12      12.307 -18.221  -2.988  1.00 11.40           C
ATOM   4265  HD2 PHE A  12      12.047 -19.173  -2.548  1.00 11.40           H
ATOM   4266  CE1 PHE A  12      12.958 -15.707  -4.068  1.00 11.40           C
ATOM   4267  HE1 PHE A  12      13.202 -14.741  -4.481  1.00 11.40           H
ATOM   4268  CE2 PHE A  12      12.642 -17.154  -2.135  1.00 11.40           C
ATOM   4269  HE2 PHE A  12      12.617 -17.302  -1.068  1.00 11.40           H
ATOM   4270  CZ  PHE A  12      12.982 -15.896  -2.673  1.00 11.40           C
ATOM   4271  HZ  PHE A  12      13.245 -15.079  -2.018  1.00 11.40           H
ATOM   4272  N   SER A  13      11.042 -22.384  -5.513  1.00 -4.51           N
ATOM   4273  H   SER A  13      10.648 -22.249  -4.592  1.00 -4.51           H
ATOM   4274  CA  SER A  13      10.466 -23.422  -6.367  1.00 -4.51           C
ATOM   4275  HA  SER A  13      11.259 -23.979  -6.865  1.00 -4.51           H
ATOM   4276  C   SER A  13       9.541 -22.791  -7.404  1.00 -4.51           C
ATOM   4277  O   SER A  13       9.238 -21.603  -7.318  1.00 -4.51           O
ATOM   4278  CB  SER A  13       9.635 -24.374  -5.512  1.00 -4.51           C
ATOM   4279 1HB  SER A  13       9.349 -25.240  -6.107  1.00 -4.51           H
ATOM   4280 2HB  SER A  13      10.224 -24.704  -4.656  1.00 -4.51           H
ATOM   4281  OG  SER A  13       8.465 -23.711  -5.070  1.00 -4.51           O
ATOM   4282  HG  SER A  13       7.983 -24.308  -4.465  1.00 -4.51           H
ATOM   4283  N   VAL A  14       9.021 -23.575  -8.340  1.00-16.49           N
ATOM   4284  H   VAL A  14       9.291 -24.550  -8.383  1.00-16.49           H
ATOM   4285  CA  VAL A  14       8.044 -23.057  -9.308  1.00-16.49           C
ATOM   4286  HA  VAL A  14       8.513 -22.259  -9.882  1.00-16.49           H
ATOM   4287  C   VAL A  14       6.836 -22.465  -8.575  1.00-16.49           C
ATOM   4288  O   VAL A  14       6.402 -21.349  -8.873  1.00-16.49           O
ATOM   4289  CB  VAL A  14       7.561 -24.179 -10.281  1.00-16.49           C
ATOM   4290  HB  VAL A  14       7.124 -24.982  -9.689  1.00-16.49           H
ATOM   4291  CG1 VAL A  14       6.492 -23.673 -11.261  1.00-16.49           C
ATOM   4292 1HG1 VAL A  14       6.219 -24.471 -11.954  1.00-16.49           H
ATOM   4293 2HG1 VAL A  14       6.875 -22.828 -11.835  1.00-16.49           H
ATOM   4294 3HG1 VAL A  14       5.598 -23.368 -10.720  1.00-16.49           H
ATOM   4295  CG2 VAL A  14       8.739 -24.759 -11.075  1.00-16.49           C
ATOM   4296 1HG2 VAL A  14       8.380 -25.561 -11.720  1.00-16.49           H
ATOM   4297 2HG2 VAL A  14       9.492 -25.171 -10.406  1.00-16.49           H
ATOM   4298 3HG2 VAL A  14       9.191 -23.986 -11.698  1.00-16.49           H
ATOM   4299  N   LYS A  15       6.322 -23.183  -7.581  1.00 -7.82           N
ATOM   4300  H   LYS A  15       6.729 -24.087  -7.358  1.00 -7.82           H
ATOM   4301  CA  LYS A  15       5.163 -22.718  -6.811  1.00 -7.82           C
ATOM   4302  HA  LYS A  15       4.343 -22.513  -7.498  1.00 -7.82           H
ATOM   4303  C   LYS A  15       5.473 -21.435  -6.053  1.00 -7.82           C
ATOM   4304  O   LYS A  15       4.637 -20.536  -5.983  1.00 -7.82           O
ATOM   4305  CB  LYS A  15       4.730 -23.815  -5.830  1.00 -7.82           C
ATOM   4306 1HB  LYS A  15       4.584 -24.734  -6.394  1.00 -7.82           H
ATOM   4307 2HB  LYS A  15       5.538 -23.977  -5.117  1.00 -7.82           H
ATOM   4308  CG  LYS A  15       3.442 -23.517  -5.057  1.00 -7.82           C
ATOM   4309 1HG  LYS A  15       3.623 -22.692  -4.370  1.00 -7.82           H
ATOM   4310 2HG  LYS A  15       2.675 -23.214  -5.769  1.00 -7.82           H
ATOM   4311  CD  LYS A  15       2.910 -24.712  -4.260  1.00 -7.82           C
ATOM   4312 1HD  LYS A  15       1.933 -24.450  -3.852  1.00 -7.82           H
ATOM   4313 2HD  LYS A  15       2.784 -25.554  -4.940  1.00 -7.82           H
ATOM   4314  CE  LYS A  15       3.825 -25.136  -3.113  1.00 -7.82           C
ATOM   4315 1HE  LYS A  15       4.795 -25.420  -3.522  1.00 -7.82           H
ATOM   4316 2HE  LYS A  15       3.964 -24.298  -2.428  1.00 -7.82           H
ATOM   4317  NZ  LYS A  15       3.260 -26.301  -2.362  1.00 -7.82           N
ATOM   4318 1HZ  LYS A  15       3.958 -26.672  -1.729  1.00 -7.82           H
ATOM   4319 2HZ  LYS A  15       2.985 -27.026  -3.013  1.00 -7.82           H
ATOM   4320 3HZ  LYS A  15       2.451 -26.004  -1.826  1.00 -7.82           H
ATOM   4321  N   ASP A  16       6.671 -21.344  -5.501  1.00  4.57           N
ATOM   4322  H   ASP A  16       7.328 -22.108  -5.608  1.00  4.57           H
ATOM   4323  CA  ASP A  16       7.090 -20.180  -4.720  1.00  4.57           C
ATOM   4324  HA  ASP A  16       6.364 -20.000  -3.928  1.00  4.57           H
ATOM   4325  C   ASP A  16       7.191 -18.928  -5.590  1.00  4.57           C
ATOM   4326  O   ASP A  16       6.625 -17.889  -5.265  1.00  4.57           O
ATOM   4327  CB  ASP A  16       8.448 -20.510  -4.104  1.00  4.57           C
ATOM   4328 1HB  ASP A  16       8.386 -21.499  -3.662  1.00  4.57           H
ATOM   4329 2HB  ASP A  16       9.194 -20.536  -4.889  1.00  4.57           H
ATOM   4330  CG  ASP A  16       8.885 -19.538  -3.032  1.00  4.57           C
ATOM   4331  OD1 ASP A  16       8.360 -18.422  -2.933  1.00  4.57           O
ATOM   4332  OD2 ASP A  16       9.755 -19.939  -2.240  1.00  4.57           O
ATOM   4333  N   ILE A  17       7.810 -19.053  -6.758  1.00-13.93           N
ATOM   4334  H   ILE A  17       8.204 -19.957  -7.015  1.00-13.93           H
ATOM   4335  CA  ILE A  17       7.968 -17.923  -7.681  1.00-13.93           C
ATOM   4336  HA  ILE A  17       8.516 -17.124  -7.183  1.00-13.93           H
ATOM   4337  C   ILE A  17       6.590 -17.382  -8.049  1.00-13.93           C
ATOM   4338  O   ILE A  17       6.349 -16.168  -8.019  1.00-13.93           O
ATOM   4339  CB  ILE A  17       8.737 -18.368  -8.965  1.00-13.93           C
ATOM   4340  HB  ILE A  17       8.251 -19.262  -9.355  1.00-13.93           H
ATOM   4341  CG1 ILE A  17      10.195 -18.710  -8.611  1.00-13.93           C
ATOM   4342 1HG1 ILE A  17      10.726 -17.785  -8.386  1.00-13.93           H
ATOM   4343 2HG1 ILE A  17      10.207 -19.322  -7.715  1.00-13.93           H
ATOM   4344  CG2 ILE A  17       8.724 -17.288 -10.074  1.00-13.93           C
ATOM   4345 1HG2 ILE A  17       9.180 -17.680 -10.983  1.00-13.93           H
ATOM   4346 2HG2 ILE A  17       9.281 -16.412  -9.752  1.00-13.93           H
ATOM   4347 3HG2 ILE A  17       7.703 -16.994 -10.314  1.00-13.93           H
ATOM   4348  CD1 ILE A  17      10.960 -19.463  -9.693  1.00-13.93           C
ATOM   4349 1HD1 ILE A  17      11.939 -19.734  -9.307  1.00-13.93           H
ATOM   4350 2HD1 ILE A  17      11.091 -18.838 -10.576  1.00-13.93           H
ATOM   4351 3HD1 ILE A  17      10.419 -20.371  -9.959  1.00-13.93           H
ATOM   4352  N   LEU A  18       5.669 -18.289  -8.347  1.00-19.55           N
ATOM   4353  H   LEU A  18       5.915 -19.273  -8.331  1.00-19.55           H
ATOM   4354  CA  LEU A  18       4.314 -17.896  -8.714  1.00-19.55           C
ATOM   4355  HA  LEU A  18       4.371 -17.129  -9.487  1.00-19.55           H
ATOM   4356  C   LEU A  18       3.551 -17.300  -7.531  1.00-19.55           C
ATOM   4357  O   LEU A  18       2.766 -16.377  -7.720  1.00-19.55           O
ATOM   4358  CB  LEU A  18       3.554 -19.100  -9.279  1.00-19.55           C
ATOM   4359 1HB  LEU A  18       3.574 -19.878  -8.519  1.00-19.55           H
ATOM   4360 2HB  LEU A  18       2.515 -18.805  -9.426  1.00-19.55           H
ATOM   4361  CG  LEU A  18       4.056 -19.723 -10.592  1.00-19.55           C
ATOM   4362  HG  LEU A  18       5.115 -19.942 -10.490  1.00-19.55           H
ATOM   4363  CD1 LEU A  18       3.326 -21.038 -10.842  1.00-19.55           C
ATOM   4364 1HD1 LEU A  18       3.709 -21.501 -11.752  1.00-19.55           H
ATOM   4365 2HD1 LEU A  18       2.254 -20.858 -10.953  1.00-19.55           H
ATOM   4366 3HD1 LEU A  18       3.499 -21.712 -10.003  1.00-19.55           H
ATOM   4367  CD2 LEU A  18       3.896 -18.811 -11.800  1.00-19.55           C
ATOM   4368 1HD2 LEU A  18       4.259 -19.321 -12.694  1.00-19.55           H
ATOM   4369 2HD2 LEU A  18       4.481 -17.906 -11.655  1.00-19.55           H
ATOM   4370 3HD2 LEU A  18       2.847 -18.549 -11.939  1.00-19.55           H
ATOM   4371  N   ASN A  19       3.771 -17.775  -6.312  1.00 -6.46           N
ATOM   4372  H   ASN A  19       4.429 -18.540  -6.181  1.00 -6.46           H
ATOM   4373  CA  ASN A  19       3.085 -17.207  -5.145  1.00 -6.46           C
ATOM   4374  HA  ASN A  19       2.026 -17.097  -5.379  1.00 -6.46           H
ATOM   4375  C   ASN A  19       3.615 -15.823  -4.796  1.00 -6.46           C
ATOM   4376  O   ASN A  19       2.843 -14.943  -4.411  1.00 -6.46           O
ATOM   4377  CB  ASN A  19       3.235 -18.085  -3.897  1.00 -6.46           C
ATOM   4378 1HB  ASN A  19       4.269 -18.414  -3.802  1.00 -6.46           H
ATOM   4379 2HB  ASN A  19       2.982 -17.486  -3.023  1.00 -6.46           H
ATOM   4380  CG  ASN A  19       2.317 -19.278  -3.907  1.00 -6.46           C
ATOM   4381  OD1 ASN A  19       1.268 -19.279  -4.551  1.00 -6.46           O
ATOM   4382  ND2 ASN A  19       2.690 -20.302  -3.193  1.00 -6.46           N
ATOM   4383 1HD2 ASN A  19       2.095 -21.111  -3.153  1.00 -6.46           H
ATOM   4384 2HD2 ASN A  19       3.557 -20.270  -2.683  1.00 -6.46           H
ATOM   4385  N   LEU A  20       4.916 -15.613  -4.935  1.00-18.83           N
ATOM   4386  H   LEU A  20       5.531 -16.382  -5.211  1.00-18.83           H
ATOM   4387  CA  LEU A  20       5.499 -14.303  -4.663  1.00-18.83           C
ATOM   4388  HA  LEU A  20       5.187 -13.975  -3.672  1.00-18.83           H
ATOM   4389  C   LEU A  20       4.954 -13.309  -5.677  1.00-18.83           C
ATOM   4390  O   LEU A  20       4.562 -12.207  -5.306  1.00-18.83           O
ATOM   4391  CB  LEU A  20       7.031 -14.365  -4.721  1.00-18.83           C
ATOM   4392 1HB  LEU A  20       7.311 -14.854  -5.654  1.00-18.83           H
ATOM   4393 2HB  LEU A  20       7.417 -13.346  -4.747  1.00-18.83           H
ATOM   4394  CG  LEU A  20       7.722 -15.105  -3.561  1.00-18.83           C
ATOM   4395  HG  LEU A  20       7.235 -16.067  -3.431  1.00-18.83           H
ATOM   4396  CD1 LEU A  20       9.185 -15.353  -3.893  1.00-18.83           C
ATOM   4397 1HD1 LEU A  20       9.646 -15.914  -3.074  1.00-18.83           H
ATOM   4398 2HD1 LEU A  20       9.711 -14.413  -4.032  1.00-18.83           H
ATOM   4399 3HD1 LEU A  20       9.250 -15.971  -4.788  1.00-18.83           H
ATOM   4400  CD2 LEU A  20       7.628 -14.341  -2.238  1.00-18.83           C
ATOM   4401 1HD2 LEU A  20       8.156 -14.905  -1.465  1.00-18.83           H
ATOM   4402 2HD2 LEU A  20       6.587 -14.250  -1.942  1.00-18.83           H
ATOM   4403 3HD2 LEU A  20       8.081 -13.355  -2.334  1.00-18.83           H
ATOM   4404  N   GLU A  21       4.855 -13.713  -6.936  1.00 -4.87           N
ATOM   4405  H   GLU A  21       5.214 -14.626  -7.202  1.00 -4.87           H
ATOM   4406  CA  GLU A  21       4.246 -12.866  -7.963  1.00 -4.87           C
ATOM   4407  HA  GLU A  21       4.758 -11.904  -7.989  1.00 -4.87           H
ATOM   4408  C   GLU A  21       2.776 -12.607  -7.652  1.00 -4.87           C
ATOM   4409  O   GLU A  21       2.300 -11.483  -7.776  1.00 -4.87           O
ATOM   4410  CB  GLU A  21       4.373 -13.545  -9.334  1.00 -4.87           C
ATOM   4411 1HB  GLU A  21       5.427 -13.716  -9.527  1.00 -4.87           H
ATOM   4412 2HB  GLU A  21       3.888 -14.517  -9.271  1.00 -4.87           H
ATOM   4413  CG  GLU A  21       3.759 -12.805 -10.536  1.00 -4.87           C
ATOM   4414 1HG  GLU A  21       3.686 -13.511 -11.361  1.00 -4.87           H
ATOM   4415 2HG  GLU A  21       2.749 -12.492 -10.281  1.00 -4.87           H
ATOM   4416  CD  GLU A  21       4.545 -11.594 -11.024  1.00 -4.87           C
ATOM   4417  OE1 GLU A  21       5.437 -11.107 -10.309  1.00 -4.87           O
ATOM   4418  OE2 GLU A  21       4.272 -11.097 -12.143  1.00 -4.87           O
ATOM   4419  N   GLN A  22       2.054 -13.632  -7.222  1.00 -6.50           N
ATOM   4420  H   GLN A  22       2.489 -14.544  -7.124  1.00 -6.50           H
ATOM   4421  CA  GLN A  22       0.632 -13.489  -6.931  1.00 -6.50           C
ATOM   4422  HA  GLN A  22       0.134 -13.161  -7.842  1.00 -6.50           H
ATOM   4423  C   GLN A  22       0.394 -12.444  -5.848  1.00 -6.50           C
ATOM   4424  O   GLN A  22      -0.463 -11.571  -6.006  1.00 -6.50           O
ATOM   4425  CB  GLN A  22       0.035 -14.831  -6.486  1.00 -6.50           C
ATOM   4426 1HB  GLN A  22       0.386 -15.609  -7.159  1.00 -6.50           H
ATOM   4427 2HB  GLN A  22       0.402 -15.063  -5.487  1.00 -6.50           H
ATOM   4428  CG  GLN A  22      -1.489 -14.877  -6.463  1.00 -6.50           C
ATOM   4429 1HG  GLN A  22      -1.798 -15.797  -5.970  1.00 -6.50           H
ATOM   4430 2HG  GLN A  22      -1.871 -14.037  -5.884  1.00 -6.50           H
ATOM   4431  CD  GLN A  22      -2.107 -14.848  -7.847  1.00 -6.50           C
ATOM   4432  OE1 GLN A  22      -1.470 -15.177  -8.848  1.00 -6.50           O
ATOM   4433  NE2 GLN A  22      -3.353 -14.466  -7.924  1.00 -6.50           N
ATOM   4434 1HE2 GLN A  22      -3.798 -14.426  -8.825  1.00 -6.50           H
ATOM   4435 2HE2 GLN A  22      -3.861 -14.224  -7.087  1.00 -6.50           H
ATOM   4436  N   GLN A  23       1.168 -12.507  -4.770  1.00 -4.14           N
ATOM   4437  H   GLN A  23       1.864 -13.245  -4.687  1.00 -4.14           H
ATOM   4438  CA  GLN A  23       1.011 -11.534  -3.695  1.00 -4.14           C
ATOM   4439  HA  GLN A  23      -0.049 -11.460  -3.452  1.00 -4.14           H
ATOM   4440  C   GLN A  23       1.468 -10.160  -4.151  1.00 -4.14           C
ATOM   4441  O   GLN A  23       0.783  -9.184  -3.880  1.00 -4.14           O
ATOM   4442  CB  GLN A  23       1.778 -11.924  -2.426  1.00 -4.14           C
ATOM   4443 1HB  GLN A  23       2.829 -12.071  -2.676  1.00 -4.14           H
ATOM   4444 2HB  GLN A  23       1.706 -11.087  -1.732  1.00 -4.14           H
ATOM   4445  CG  GLN A  23       1.260 -13.168  -1.706  1.00 -4.14           C
ATOM   4446 1HG  GLN A  23       1.416 -14.040  -2.339  1.00 -4.14           H
ATOM   4447 2HG  GLN A  23       1.827 -13.303  -0.786  1.00 -4.14           H
ATOM   4448  CD  GLN A  23      -0.217 -13.085  -1.363  1.00 -4.14           C
ATOM   4449  OE1 GLN A  23      -1.055 -13.595  -2.100  1.00 -4.14           O
ATOM   4450  NE2 GLN A  23      -0.554 -12.466  -0.261  1.00 -4.14           N
ATOM   4451 1HE2 GLN A  23      -1.528 -12.396  -0.024  1.00 -4.14           H
ATOM   4452 2HE2 GLN A  23       0.137 -12.048   0.358  1.00 -4.14           H
ATOM   4453  N   GLN A  24       2.583 -10.066  -4.864  1.00 -2.24           N
ATOM   4454  H   GLN A  24       3.115 -10.900  -5.105  1.00 -2.24           H
ATOM   4455  CA  GLN A  24       3.065  -8.759  -5.307  1.00 -2.24           C
ATOM   4456  HA  GLN A  24       3.195  -8.118  -4.435  1.00 -2.24           H
ATOM   4457  C   GLN A  24       2.032  -8.092  -6.201  1.00 -2.24           C
ATOM   4458  O   GLN A  24       1.609  -6.989  -5.898  1.00 -2.24           O
ATOM   4459  CB  GLN A  24       4.400  -8.872  -6.043  1.00 -2.24           C
ATOM   4460 1HB  GLN A  24       4.328  -9.682  -6.769  1.00 -2.24           H
ATOM   4461 2HB  GLN A  24       4.579  -7.940  -6.580  1.00 -2.24           H
ATOM   4462  CG  GLN A  24       5.587  -9.116  -5.119  1.00 -2.24           C
ATOM   4463 1HG  GLN A  24       5.737  -8.233  -4.498  1.00 -2.24           H
ATOM   4464 2HG  GLN A  24       5.372  -9.959  -4.467  1.00 -2.24           H
ATOM   4465  CD  GLN A  24       6.865  -9.406  -5.873  1.00 -2.24           C
ATOM   4466  OE1 GLN A  24       6.934  -9.305  -7.089  1.00 -2.24           O
ATOM   4467  NE2 GLN A  24       7.887  -9.789  -5.156  1.00 -2.24           N
ATOM   4468 1HE2 GLN A  24       8.778  -9.898  -5.610  1.00 -2.24           H
ATOM   4469 2HE2 GLN A  24       7.788  -9.932  -4.169  1.00 -2.24           H
ATOM   4470  N   ARG A  25       1.541  -8.764  -7.233  1.00 -3.43           N
ATOM   4471  H   ARG A  25       1.868  -9.712  -7.423  1.00 -3.43           H
ATOM   4472  CA  ARG A  25       0.552  -8.147  -8.124  1.00 -3.43           C
ATOM   4473  HA  ARG A  25       0.964  -7.219  -8.522  1.00 -3.43           H
ATOM   4474  C   ARG A  25      -0.744  -7.796  -7.414  1.00 -3.43           C
ATOM   4475  O   ARG A  25      -1.367  -6.795  -7.738  1.00 -3.43           O
ATOM   4476  CB  ARG A  25       0.214  -9.070  -9.289  1.00 -3.43           C
ATOM   4477 1HB  ARG A  25      -0.141 -10.008  -8.872  1.00 -3.43           H
ATOM   4478 2HB  ARG A  25      -0.594  -8.616  -9.863  1.00 -3.43           H
ATOM   4479  CG  ARG A  25       1.371  -9.353 -10.238  1.00 -3.43           C
ATOM   4480 1HG  ARG A  25       1.779  -8.411 -10.605  1.00 -3.43           H
ATOM   4481 2HG  ARG A  25       2.155  -9.888  -9.708  1.00 -3.43           H
ATOM   4482  CD  ARG A  25       0.913 -10.190 -11.423  1.00 -3.43           C
ATOM   4483 1HD  ARG A  25       0.213  -9.604 -12.020  1.00 -3.43           H
ATOM   4484 2HD  ARG A  25       1.783 -10.417 -12.035  1.00 -3.43           H
ATOM   4485  NE  ARG A  25       0.259 -11.444 -11.024  1.00 -3.43           N
ATOM   4486  HE  ARG A  25      -0.282 -11.427 -10.169  1.00 -3.43           H
ATOM   4487  CZ  ARG A  25       0.275 -12.590 -11.685  1.00 -3.43           C
ATOM   4488  NH1 ARG A  25      -0.412 -13.577 -11.196  1.00 -3.43           N
ATOM   4489 1HH1 ARG A  25      -0.938 -13.448 -10.343  1.00 -3.43           H
ATOM   4490 2HH1 ARG A  25      -0.424 -14.470 -11.669  1.00 -3.43           H
ATOM   4491  NH2 ARG A  25       0.941 -12.795 -12.792  1.00 -3.43           N
ATOM   4492 1HH2 ARG A  25       1.441 -12.029 -13.219  1.00 -3.43           H
ATOM   4493 2HH2 ARG A  25       0.964 -13.711 -13.209  1.00 -3.43           H
ATOM   4494  N   SER A  26      -1.146  -8.592  -6.432  1.00  7.62           N
ATOM   4495  H   SER A  26      -0.599  -9.406  -6.181  1.00  7.62           H
ATOM   4496  CA  SER A  26      -2.391  -8.308  -5.717  1.00  7.62           C
ATOM   4497  HA  SER A  26      -3.169  -8.150  -6.461  1.00  7.62           H
ATOM   4498  C   SER A  26      -2.311  -7.043  -4.861  1.00  7.62           C
ATOM   4499  O   SER A  26      -3.341  -6.445  -4.546  1.00  7.62           O
ATOM   4500  CB  SER A  26      -2.812  -9.499  -4.849  1.00  7.62           C
ATOM   4501 1HB  SER A  26      -3.825  -9.325  -4.483  1.00  7.62           H
ATOM   4502 2HB  SER A  26      -2.818 -10.400  -5.463  1.00  7.62           H
ATOM   4503  OG  SER A  26      -1.961  -9.705  -3.732  1.00  7.62           O
ATOM   4504  HG  SER A  26      -1.051  -9.467  -3.960  1.00  7.62           H
ATOM   4505  N   LEU A  27      -1.107  -6.637  -4.476  1.00  8.08           N
ATOM   4506  H   LEU A  27      -0.288  -7.162  -4.760  1.00  8.08           H
ATOM   4507  CA  LEU A  27      -0.916  -5.483  -3.593  1.00  8.08           C
ATOM   4508  HA  LEU A  27      -1.875  -5.184  -3.172  1.00  8.08           H
ATOM   4509  C   LEU A  27      -0.313  -4.262  -4.295  1.00  8.08           C
ATOM   4510  O   LEU A  27      -0.386  -3.139  -3.789  1.00  8.08           O
ATOM   4511  CB  LEU A  27       0.004  -5.908  -2.440  1.00  8.08           C
ATOM   4512 1HB  LEU A  27       0.971  -6.170  -2.870  1.00  8.08           H
ATOM   4513 2HB  LEU A  27       0.153  -5.043  -1.795  1.00  8.08           H
ATOM   4514  CG  LEU A  27      -0.448  -7.085  -1.553  1.00  8.08           C
ATOM   4515  HG  LEU A  27      -0.635  -7.947  -2.185  1.00  8.08           H
ATOM   4516  CD1 LEU A  27       0.663  -7.462  -0.574  1.00  8.08           C
ATOM   4517 1HD1 LEU A  27       0.348  -8.321   0.020  1.00  8.08           H
ATOM   4518 2HD1 LEU A  27       0.873  -6.625   0.093  1.00  8.08           H
ATOM   4519 3HD1 LEU A  27       1.565  -7.721  -1.127  1.00  8.08           H
ATOM   4520  CD2 LEU A  27      -1.733  -6.793  -0.788  1.00  8.08           C
ATOM   4521 1HD2 LEU A  27      -1.971  -7.627  -0.127  1.00  8.08           H
ATOM   4522 2HD2 LEU A  27      -2.559  -6.653  -1.484  1.00  8.08           H
ATOM   4523 3HD2 LEU A  27      -1.614  -5.893  -0.185  1.00  8.08           H
ATOM   4524  N   ALA A  28       0.329  -4.486  -5.432  0.19 21.06           N
ATOM   4525  H   ALA A  28       0.369  -5.427  -5.801  0.19 21.06           H
ATOM   4526  CA  ALA A  28       1.053  -3.446  -6.155  0.19 21.06           C
ATOM   4527  HA  ALA A  28       1.602  -2.848  -5.425  0.19 21.06           H
ATOM   4528  C   ALA A  28       0.156  -2.494  -6.957  0.19 21.06           C
ATOM   4529  O   ALA A  28      -0.998  -2.784  -7.257  0.19 21.06           O
ATOM   4530  CB  ALA A  28       2.073  -4.110  -7.078  0.19 21.06           C
ATOM   4531 1HB  ALA A  28       2.705  -4.787  -6.504  0.19 21.06           H
ATOM   4532 2HB  ALA A  28       2.709  -3.360  -7.525  0.19 21.06           H
ATOM   4533 3HB  ALA A  28       1.561  -4.675  -7.860  0.19 21.06           H
ATOM   4534  N   ALA A  29       0.734  -1.357  -7.317  0.19 19.57           N
ATOM   4535  H   ALA A  29       1.690  -1.200  -7.055  0.19 19.57           H
ATOM   4536  CA  ALA A  29       0.042  -0.300  -8.051  0.19 19.57           C
ATOM   4537  HA  ALA A  29      -0.884  -0.075  -7.521  0.19 19.57           H
ATOM   4538  C   ALA A  29      -0.307  -0.605  -9.511  0.19 19.57           C
ATOM   4539  O   ALA A  29       0.406  -1.357 -10.189  0.19 19.57           O
ATOM   4540  CB  ALA A  29       0.925   0.932  -8.031  0.19 19.57           C
ATOM   4541 1HB  ALA A  29       1.314   1.086  -7.031  0.19 19.57           H
ATOM   4542 2HB  ALA A  29       0.345   1.810  -8.324  0.19 19.57           H
ATOM   4543 3HB  ALA A  29       1.759   0.808  -8.722  0.19 19.57           H
ATOM   4544  N   ALA A  30      -1.313   0.096 -10.021  0.19 18.60           N
ATOM   4545  H   ALA A  30      -1.863   0.691  -9.401  0.19 18.60           H
ATOM   4546  CA  ALA A  30      -1.643   0.122 -11.445  0.19 18.60           C
ATOM   4547  HA  ALA A  30      -0.725   0.077 -12.029  0.19 18.60           H
ATOM   4548  C   ALA A  30      -2.365   1.447 -11.750  0.19 18.60           C
ATOM   4549  O   ALA A  30      -3.213   1.871 -10.968  0.19 18.60           O
ATOM   4550  CB  ALA A  30      -2.527  -1.083 -11.791  0.19 18.60           C
ATOM   4551 1HB  ALA A  30      -1.992  -2.006 -11.573  0.19 18.60           H
ATOM   4552 2HB  ALA A  30      -2.788  -1.063 -12.849  0.19 18.60           H
ATOM   4553 3HB  ALA A  30      -3.442  -1.052 -11.195  0.19 18.60           H
ATOM   4554  N   GLY A  31      -2.038   2.103 -12.856  0.19 28.85           N
ATOM   4555  H   GLY A  31      -1.337   1.719 -13.482  0.19 28.85           H
ATOM   4556  CA  GLY A  31      -2.652   3.380 -13.204  0.19 28.85           C
ATOM   4557 1HA  GLY A  31      -2.992   3.880 -12.298  0.19 28.85           H
ATOM   4558 2HA  GLY A  31      -1.902   4.015 -13.677  0.19 28.85           H
ATOM   4559  C   GLY A  31      -3.821   3.245 -14.161  0.19 28.85           C
ATOM   4560  O   GLY A  31      -3.640   2.874 -15.326  0.19 28.85           O
ATOM   4561  N   GLU A  32      -5.034   3.482 -13.684  0.19 35.32           N
ATOM   4562  H   GLU A  32      -5.151   3.736 -12.705  0.19 35.32           H
ATOM   4563  CA  GLU A  32      -6.235   3.334 -14.506  0.19 35.32           C
ATOM   4564  HA  GLU A  32      -6.130   2.393 -15.043  0.19 35.32           H
ATOM   4565  C   GLU A  32      -6.403   4.429 -15.572  0.19 35.32           C
ATOM   4566  O   GLU A  32      -6.693   5.590 -15.277  0.19 35.32           O
ATOM   4567  CB  GLU A  32      -7.493   3.185 -13.619  0.19 35.32           C
ATOM   4568 1HB  GLU A  32      -8.325   2.917 -14.271  0.19 35.32           H
ATOM   4569 2HB  GLU A  32      -7.323   2.339 -12.954  0.19 35.32           H
ATOM   4570  CG  GLU A  32      -7.953   4.373 -12.744  0.19 35.32           C
ATOM   4571 1HG  GLU A  32      -8.191   5.219 -13.384  0.19 35.32           H
ATOM   4572 2HG  GLU A  32      -8.873   4.091 -12.236  0.19 35.32           H
ATOM   4573  CD  GLU A  32      -6.931   4.818 -11.706  0.19 35.32           C
ATOM   4574  OE1 GLU A  32      -6.276   3.966 -11.073  0.19 35.32           O
ATOM   4575  OE2 GLU A  32      -6.702   6.037 -11.570  0.19 35.32           O
ATOM   4576  N   LEU A  33      -6.242   4.069 -16.837  0.19 -4.31           N
ATOM   4577  H   LEU A  33      -5.939   3.129 -17.068  0.19 -4.31           H
ATOM   4578  CA  LEU A  33      -6.525   4.984 -17.943  0.19 -4.31           C
ATOM   4579  HA  LEU A  33      -6.999   5.889 -17.576  0.19 -4.31           H
ATOM   4580  C   LEU A  33      -7.498   4.253 -18.852  0.19 -4.31           C
ATOM   4581  O   LEU A  33      -7.341   3.057 -19.099  0.19 -4.31           O
ATOM   4582  CB  LEU A  33      -5.255   5.372 -18.709  0.19 -4.31           C
ATOM   4583 1HB  LEU A  33      -4.809   4.457 -19.097  0.19 -4.31           H
ATOM   4584 2HB  LEU A  33      -5.559   5.977 -19.563  0.19 -4.31           H
ATOM   4585  CG  LEU A  33      -4.155   6.146 -17.959  0.19 -4.31           C
ATOM   4586  HG  LEU A  33      -3.798   5.527 -17.136  0.19 -4.31           H
ATOM   4587  CD1 LEU A  33      -2.997   6.387 -18.917  0.19 -4.31           C
ATOM   4588 1HD1 LEU A  33      -2.194   6.913 -18.401  0.19 -4.31           H
ATOM   4589 2HD1 LEU A  33      -3.328   6.996 -19.762  0.19 -4.31           H
ATOM   4590 3HD1 LEU A  33      -2.619   5.436 -19.288  0.19 -4.31           H
ATOM   4591  CD2 LEU A  33      -4.586   7.497 -17.387  0.19 -4.31           C
ATOM   4592 1HD2 LEU A  33      -3.759   7.935 -16.825  0.19 -4.31           H
ATOM   4593 2HD2 LEU A  33      -5.427   7.369 -16.708  0.19 -4.31           H
ATOM   4594 3HD2 LEU A  33      -4.865   8.177 -18.191  0.19 -4.31           H
ATOM   4595  N   SER A  34      -8.517   4.944 -19.335  0.19  6.08           N
ATOM   4596  H   SER A  34      -8.627   5.914 -19.080  0.19  6.08           H
ATOM   4597  CA  SER A  34      -9.460   4.335 -20.269  0.19  6.08           C
ATOM   4598  HA  SER A  34      -9.722   3.332 -19.931  0.19  6.08           H
ATOM   4599  C   SER A  34      -8.797   4.251 -21.640  0.19  6.08           C
ATOM   4600  O   SER A  34      -8.012   5.119 -21.997  0.19  6.08           O
ATOM   4601  CB  SER A  34     -10.729   5.184 -20.374  0.19  6.08           C
ATOM   4602 1HB  SER A  34     -11.224   5.207 -19.402  0.19  6.08           H
ATOM   4603 2HB  SER A  34     -10.461   6.200 -20.660  0.19  6.08           H
ATOM   4604  OG  SER A  34     -11.616   4.648 -21.343  0.19  6.08           O
ATOM   4605  HG  SER A  34     -12.516   4.969 -21.141  0.19  6.08           H
ATOM   4606  N   ALA A  35      -9.167   3.268 -22.450  0.19 -5.79           N
ATOM   4607  H   ALA A  35      -9.825   2.571 -22.129  0.19 -5.79           H
ATOM   4608  CA  ALA A  35      -8.670   3.176 -23.823  0.19 -5.79           C
ATOM   4609  HA  ALA A  35      -7.581   3.233 -23.813  0.19 -5.79           H
ATOM   4610  C   ALA A  35      -9.205   4.335 -24.676  0.19 -5.79           C
ATOM   4611  O   ALA A  35      -8.667   4.661 -25.732  0.19 -5.79           O
ATOM   4612  CB  ALA A  35      -9.085   1.835 -24.423  0.19 -5.79           C
ATOM   4613 1HB  ALA A  35      -8.682   1.021 -23.822  0.19 -5.79           H
ATOM   4614 2HB  ALA A  35      -8.688   1.754 -25.437  0.19 -5.79           H
ATOM   4615 3HB  ALA A  35     -10.173   1.761 -24.463  0.19 -5.79           H
ATOM   4616  N   ARG A  36     -10.270   4.964 -24.195  0.19-11.68           N
ATOM   4617  H   ARG A  36     -10.651   4.656 -23.311  0.19-11.68           H
ATOM   4618  CA  ARG A  36     -10.914   6.092 -24.872  0.19-11.68           C
ATOM   4619  HA  ARG A  36     -10.636   6.086 -25.928  0.19-11.68           H
ATOM   4620  C   ARG A  36     -10.465   7.434 -24.297  0.19-11.68           C
ATOM   4621  O   ARG A  36     -11.025   8.472 -24.633  0.19-11.68           O
ATOM   4622  CB  ARG A  36     -12.437   5.929 -24.768  0.19-11.68           C
ATOM   4623 1HB  ARG A  36     -12.713   5.856 -23.716  0.19-11.68           H
ATOM   4624 2HB  ARG A  36     -12.921   6.806 -25.195  0.19-11.68           H
ATOM   4625  CG  ARG A  36     -12.952   4.696 -25.510  0.19-11.68           C
ATOM   4626 1HG  ARG A  36     -12.749   4.823 -26.573  0.19-11.68           H
ATOM   4627 2HG  ARG A  36     -12.423   3.810 -25.160  0.19-11.68           H
ATOM   4628  CD  ARG A  36     -14.446   4.466 -25.315  0.19-11.68           C
ATOM   4629 1HD  ARG A  36     -14.653   4.278 -24.261  0.19-11.68           H
ATOM   4630 2HD  ARG A  36     -14.987   5.361 -25.627  0.19-11.68           H
ATOM   4631  NE  ARG A  36     -14.893   3.327 -26.133  0.19-11.68           N
ATOM   4632  HE  ARG A  36     -15.295   3.548 -27.033  0.19-11.68           H
ATOM   4633  CZ  ARG A  36     -14.810   2.039 -25.824  0.19-11.68           C
ATOM   4634  NH1 ARG A  36     -15.074   1.171 -26.753  0.19-11.68           N
ATOM   4635 1HH1 ARG A  36     -15.374   1.490 -27.665  0.19-11.68           H
ATOM   4636 2HH1 ARG A  36     -14.935   0.186 -26.578  0.19-11.68           H
ATOM   4637  NH2 ARG A  36     -14.457   1.578 -24.651  0.19-11.68           N
ATOM   4638 1HH2 ARG A  36     -14.278   2.216 -23.894  0.19-11.68           H
ATOM   4639 2HH2 ARG A  36     -14.392   0.579 -24.505  0.19-11.68           H
ATOM   4640  N   LEU A  37      -9.467   7.430 -23.426  0.19 20.45           N
ATOM   4641  H   LEU A  37      -9.006   6.563 -23.184  0.19 20.45           H
ATOM   4642  CA  LEU A  37      -8.939   8.667 -22.849  0.19 20.45           C
ATOM   4643  HA  LEU A  37      -9.695   9.452 -22.864  0.19 20.45           H
ATOM   4644  C   LEU A  37      -7.730   9.119 -23.660  0.19 20.45           C
ATOM   4645  O   LEU A  37      -6.901   8.301 -24.047  0.19 20.45           O
ATOM   4646  CB  LEU A  37      -8.512   8.410 -21.400  0.19 20.45           C
ATOM   4647 1HB  LEU A  37      -9.403   8.119 -20.846  0.19 20.45           H
ATOM   4648 2HB  LEU A  37      -7.837   7.558 -21.412  0.19 20.45           H
ATOM   4649  CG  LEU A  37      -7.800   9.509 -20.596  0.19 20.45           C
ATOM   4650  HG  LEU A  37      -6.842   9.714 -21.068  0.19 20.45           H
ATOM   4651  CD1 LEU A  37      -8.566  10.826 -20.494  0.19 20.45           C
ATOM   4652 1HD1 LEU A  37      -8.035  11.510 -19.830  0.19 20.45           H
ATOM   4653 2HD1 LEU A  37      -9.564  10.651 -20.103  0.19 20.45           H
ATOM   4654 3HD1 LEU A  37      -8.643  11.296 -21.471  0.19 20.45           H
ATOM   4655  CD2 LEU A  37      -7.537   8.957 -19.205  0.19 20.45           C
ATOM   4656 1HD2 LEU A  37      -6.957   9.681 -18.631  0.19 20.45           H
ATOM   4657 2HD2 LEU A  37      -6.957   8.039 -19.278  0.19 20.45           H
ATOM   4658 3HD2 LEU A  37      -8.475   8.763 -18.684  0.19 20.45           H
ATOM   4659  N   GLU A  38      -7.614  10.422 -23.867  0.19 10.93           N
ATOM   4660  H   GLU A  38      -8.364  11.034 -23.589  0.19 10.93           H
ATOM   4661  CA  GLU A  38      -6.413  11.032 -24.432  0.19 10.93           C
ATOM   4662  HA  GLU A  38      -5.630  10.280 -24.532  0.19 10.93           H
ATOM   4663  C   GLU A  38      -5.941  12.106 -23.447  0.19 10.93           C
ATOM   4664  O   GLU A  38      -6.319  13.276 -23.546  0.19 10.93           O
ATOM   4665  CB  GLU A  38      -6.717  11.619 -25.812  0.19 10.93           C
ATOM   4666 1HB  GLU A  38      -7.208  10.853 -26.408  0.19 10.93           H
ATOM   4667 2HB  GLU A  38      -7.413  12.450 -25.699  0.19 10.93           H
ATOM   4668  CG  GLU A  38      -5.493  12.091 -26.581  0.19 10.93           C
ATOM   4669 1HG  GLU A  38      -4.972  12.850 -25.998  0.19 10.93           H
ATOM   4670 2HG  GLU A  38      -4.823  11.246 -26.735  0.19 10.93           H
ATOM   4671  CD  GLU A  38      -5.884  12.679 -27.922  0.19 10.93           C
ATOM   4672  OE1 GLU A  38      -6.602  13.704 -27.933  0.19 10.93           O
ATOM   4673  OE2 GLU A  38      -5.517  12.130 -28.985  0.19 10.93           O
ATOM   4674  N   ALA A  39      -5.204  11.688 -22.429  0.19 24.17           N
ATOM   4675  H   ALA A  39      -4.989  10.697 -22.336  0.19 24.17           H
ATOM   4676  CA  ALA A  39      -4.663  12.596 -21.419  0.19 24.17           C
ATOM   4677  HA  ALA A  39      -5.357  13.421 -21.262  0.19 24.17           H
ATOM   4678  C   ALA A  39      -3.321  13.165 -21.907  0.19 24.17           C
ATOM   4679  O   ALA A  39      -2.286  12.495 -21.814  0.19 24.17           O
ATOM   4680  CB  ALA A  39      -4.492  11.840 -20.090  0.19 24.17           C
ATOM   4681 1HB  ALA A  39      -5.462  11.493 -19.738  0.19 24.17           H
ATOM   4682 2HB  ALA A  39      -4.062  12.510 -19.345  0.19 24.17           H
ATOM   4683 3HB  ALA A  39      -3.828  10.985 -20.224  0.19 24.17           H
ATOM   4684  N   THR A  40      -3.336  14.372 -22.452  0.19 11.19           N
ATOM   4685  H   THR A  40      -4.210  14.887 -22.489  0.19 11.19           H
ATOM   4686  CA  THR A  40      -2.141  15.013 -23.003  0.19 11.19           C
ATOM   4687  HA  THR A  40      -1.273  14.381 -22.830  0.19 11.19           H
ATOM   4688  C   THR A  40      -1.917  16.363 -22.322  0.19 11.19           C
ATOM   4689  O   THR A  40      -2.611  17.336 -22.626  0.19 11.19           O
ATOM   4690  CB  THR A  40      -2.298  15.235 -24.527  0.19 11.19           C
ATOM   4691  HB  THR A  40      -3.067  15.985 -24.710  0.19 11.19           H
ATOM   4692  OG1 THR A  40      -2.695  14.011 -25.154  0.19 11.19           O
ATOM   4693  HG1 THR A  40      -2.960  14.226 -26.052  0.19 11.19           H
ATOM   4694  CG2 THR A  40      -0.997  15.664 -25.181  0.19 11.19           C
ATOM   4695 1HG2 THR A  40      -1.151  15.774 -26.254  0.19 11.19           H
ATOM   4696 2HG2 THR A  40      -0.225  14.913 -25.008  0.19 11.19           H
ATOM   4697 3HG2 THR A  40      -0.671  16.622 -24.773  0.19 11.19           H
ATOM   4698  N   LEU A  41      -0.973  16.432 -21.392  0.19 11.00           N
ATOM   4699  H   LEU A  41      -0.438  15.610 -21.148  0.19 11.00           H
ATOM   4700  CA  LEU A  41      -0.644  17.683 -20.711  0.19 11.00           C
ATOM   4701  HA  LEU A  41      -0.725  18.508 -21.418  0.19 11.00           H
ATOM   4702  C   LEU A  41       0.780  17.614 -20.172  0.19 11.00           C
ATOM   4703  O   LEU A  41       1.217  16.561 -19.692  0.19 11.00           O
ATOM   4704  CB  LEU A  41      -1.600  17.921 -19.534  0.19 11.00           C
ATOM   4705 1HB  LEU A  41      -2.614  17.759 -19.890  0.19 11.00           H
ATOM   4706 2HB  LEU A  41      -1.389  17.162 -18.781  0.19 11.00           H
ATOM   4707  CG  LEU A  41      -1.572  19.296 -18.845  0.19 11.00           C
ATOM   4708  HG  LEU A  41      -0.553  19.520 -18.542  0.19 11.00           H
ATOM   4709  CD1 LEU A  41      -2.057  20.421 -19.764  0.19 11.00           C
ATOM   4710 1HD1 LEU A  41      -2.049  21.369 -19.226  0.19 11.00           H
ATOM   4711 2HD1 LEU A  41      -3.074  20.216 -20.102  0.19 11.00           H
ATOM   4712 3HD1 LEU A  41      -1.405  20.509 -20.631  0.19 11.00           H
ATOM   4713  CD2 LEU A  41      -2.432  19.261 -17.597  0.19 11.00           C
ATOM   4714 1HD2 LEU A  41      -2.385  20.227 -17.098  0.19 11.00           H
ATOM   4715 2HD2 LEU A  41      -2.054  18.500 -16.914  0.19 11.00           H
ATOM   4716 3HD2 LEU A  41      -3.469  19.036 -17.854  0.19 11.00           H
ATOM   4717  N   ALA A  42       1.474  18.741 -20.221  0.19 17.91           N
ATOM   4718  H   ALA A  42       1.065  19.551 -20.664  0.19 17.91           H
ATOM   4719  CA  ALA A  42       2.800  18.878 -19.631  0.19 17.91           C
ATOM   4720  HA  ALA A  42       3.474  18.185 -20.133  0.19 17.91           H
ATOM   4721  C   ALA A  42       2.765  18.551 -18.130  0.19 17.91           C
ATOM   4722  O   ALA A  42       1.760  18.797 -17.453  0.19 17.91           O
ATOM   4723  CB  ALA A  42       3.288  20.317 -19.846  0.19 17.91           C
ATOM   4724 1HB  ALA A  42       3.348  20.534 -20.912  0.19 17.91           H
ATOM   4725 2HB  ALA A  42       4.278  20.445 -19.408  0.19 17.91           H
ATOM   4726 3HB  ALA A  42       2.598  21.019 -19.375  0.19 17.91           H
ATOM   4727  N   PRO A  43       3.881  18.051 -17.569  0.19 -1.99           N
ATOM   4728  CA  PRO A  43       3.838  17.721 -16.141  0.19 -1.99           C
ATOM   4729  HA  PRO A  43       2.944  17.140 -15.912  0.19 -1.99           H
ATOM   4730  C   PRO A  43       3.903  18.924 -15.206  0.19 -1.99           C
ATOM   4731  O   PRO A  43       3.987  18.747 -14.001  0.19 -1.99           O
ATOM   4732  CB  PRO A  43       5.078  16.844 -15.970  0.19 -1.99           C
ATOM   4733 1HB  PRO A  43       5.458  16.884 -14.949  0.19 -1.99           H
ATOM   4734 2HB  PRO A  43       4.854  15.816 -16.250  0.19 -1.99           H
ATOM   4735  CG  PRO A  43       6.039  17.423 -16.911  0.19 -1.99           C
ATOM   4736 1HG  PRO A  43       6.462  18.340 -16.498  0.19 -1.99           H
ATOM   4737 2HG  PRO A  43       6.828  16.710 -17.146  0.19 -1.99           H
ATOM   4738  CD  PRO A  43       5.206  17.726 -18.133  0.19 -1.99           C
ATOM   4739 1HD  PRO A  43       5.625  18.572 -18.679  0.19 -1.99           H
ATOM   4740 2HD  PRO A  43       5.137  16.846 -18.774  0.19 -1.99           H
ATOM   4741  N   SER A  44       3.848  20.146 -15.717  0.19  7.97           N
ATOM   4742  H   SER A  44       3.742  20.285 -16.711  0.19  7.97           H
ATOM   4743  CA  SER A  44       3.911  21.336 -14.876  0.19  7.97           C
ATOM   4744  HA  SER A  44       4.856  21.341 -14.332  0.19  7.97           H
ATOM   4745  C   SER A  44       2.777  21.390 -13.854  0.19  7.97           C
ATOM   4746  O   SER A  44       2.995  21.771 -12.709  0.19  7.97           O
ATOM   4747  CB  SER A  44       3.854  22.555 -15.788  0.19  7.97           C
ATOM   4748 1HB  SER A  44       3.393  23.389 -15.262  0.19  7.97           H
ATOM   4749 2HB  SER A  44       4.868  22.828 -16.078  0.19  7.97           H
ATOM   4750  OG  SER A  44       3.120  22.237 -16.962  0.19  7.97           O
ATOM   4751  HG  SER A  44       3.206  22.985 -17.573  0.19  7.97           H
ATOM   4752  N   SER A  45       1.585  20.934 -14.215  0.19  2.23           N
ATOM   4753  H   SER A  45       1.423  20.638 -15.168  0.19  2.23           H
ATOM   4754  CA  SER A  45       0.493  20.871 -13.241  0.19  2.23           C
ATOM   4755  HA  SER A  45       0.422  21.833 -12.734  0.19  2.23           H
ATOM   4756  C   SER A  45       0.738  19.801 -12.180  0.19  2.23           C
ATOM   4757  O   SER A  45       0.371  19.963 -11.022  0.19  2.23           O
ATOM   4758  CB  SER A  45      -0.834  20.593 -13.940  0.19  2.23           C
ATOM   4759 1HB  SER A  45      -0.783  19.631 -14.451  0.19  2.23           H
ATOM   4760 2HB  SER A  45      -1.630  20.561 -13.195  0.19  2.23           H
ATOM   4761  OG  SER A  45      -1.112  21.616 -14.881  0.19  2.23           O
ATOM   4762  HG  SER A  45      -2.033  21.520 -15.170  0.19  2.23           H
ATOM   4763  N   CYS A  46       1.406  18.720 -12.559  0.19-13.89           N
ATOM   4764  H   CYS A  46       1.712  18.625 -13.514  0.19-13.89           H
ATOM   4765  CA  CYS A  46       1.743  17.663 -11.611  0.19-13.89           C
ATOM   4766  HA  CYS A  46       0.855  17.403 -11.033  0.19-13.89           H
ATOM   4767  C   CYS A  46       2.829  18.155 -10.654  0.19-13.89           C
ATOM   4768  O   CYS A  46       2.779  17.890  -9.460  0.19-13.89           O
ATOM   4769  CB  CYS A  46       2.228  16.427 -12.373  0.19-13.89           C
ATOM   4770 1HB  CYS A  46       3.187  16.653 -12.840  0.19-13.89           H
ATOM   4771 2HB  CYS A  46       2.378  15.611 -11.664  0.19-13.89           H
ATOM   4772  SG  CYS A  46       1.068  15.909 -13.667  0.19-13.89           S
ATOM   4773  HG  CYS A  46       1.764  14.845 -14.089  0.19-13.89           H
ATOM   4774  N   MET A  47       3.781  18.923 -11.169  0.19-11.82           N
ATOM   4775  H   MET A  47       3.790  19.106 -12.169  0.19-11.82           H
ATOM   4776  CA  MET A  47       4.822  19.517 -10.330  0.19-11.82           C
ATOM   4777  HA  MET A  47       5.297  18.731  -9.743  0.19-11.82           H
ATOM   4778  C   MET A  47       4.204  20.507  -9.357  0.19-11.82           C
ATOM   4779  O   MET A  47       4.544  20.507  -8.182  0.19-11.82           O
ATOM   4780  CB  MET A  47       5.883  20.247 -11.160  0.19-11.82           C
ATOM   4781 1HB  MET A  47       5.394  20.987 -11.792  0.19-11.82           H
ATOM   4782 2HB  MET A  47       6.539  20.778 -10.472  0.19-11.82           H
ATOM   4783  CG  MET A  47       6.742  19.348 -12.039  0.19-11.82           C
ATOM   4784 1HG  MET A  47       6.110  18.872 -12.786  0.19-11.82           H
ATOM   4785 2HG  MET A  47       7.478  19.965 -12.555  0.19-11.82           H
ATOM   4786  SD  MET A  47       7.604  18.054 -11.114  0.19-11.82           S
ATOM   4787  CE  MET A  47       8.783  18.987 -10.109  0.19-11.82           C
ATOM   4788 1HE  MET A  47       9.416  18.297  -9.553  0.19-11.82           H
ATOM   4789 2HE  MET A  47       8.247  19.622  -9.403  0.19-11.82           H
ATOM   4790 3HE  MET A  47       9.408  19.610 -10.751  0.19-11.82           H
ATOM   4791  N   LEU A  48       3.255  21.310  -9.818  0.19 -7.08           N
ATOM   4792  H   LEU A  48       3.011  21.294 -10.805  0.19 -7.08           H
ATOM   4793  CA  LEU A  48       2.559  22.235  -8.928  0.19 -7.08           C
ATOM   4794  HA  LEU A  48       3.290  22.878  -8.443  0.19 -7.08           H
ATOM   4795  C   LEU A  48       1.835  21.473  -7.832  0.19 -7.08           C
ATOM   4796  O   LEU A  48       1.953  21.825  -6.664  0.19 -7.08           O
ATOM   4797  CB  LEU A  48       1.560  23.092  -9.710  0.19 -7.08           C
ATOM   4798 1HB  LEU A  48       1.037  22.445 -10.412  0.19 -7.08           H
ATOM   4799 2HB  LEU A  48       0.823  23.481  -9.011  0.19 -7.08           H
ATOM   4800  CG  LEU A  48       2.142  24.281 -10.485  0.19 -7.08           C
ATOM   4801  HG  LEU A  48       2.978  23.933 -11.088  0.19 -7.08           H
ATOM   4802  CD1 LEU A  48       1.085  24.860 -11.417  0.19 -7.08           C
ATOM   4803 1HD1 LEU A  48       1.504  25.704 -11.967  0.19 -7.08           H
ATOM   4804 2HD1 LEU A  48       0.220  25.201 -10.847  0.19 -7.08           H
ATOM   4805 3HD1 LEU A  48       0.772  24.101 -12.133  0.19 -7.08           H
ATOM   4806  CD2 LEU A  48       2.643  25.375  -9.539  0.19 -7.08           C
ATOM   4807 1HD2 LEU A  48       3.012  26.217 -10.122  0.19 -7.08           H
ATOM   4808 2HD2 LEU A  48       3.465  25.000  -8.931  0.19 -7.08           H
ATOM   4809 3HD2 LEU A  48       1.837  25.722  -8.892  0.19 -7.08           H
ATOM   4810  N   ALA A  49       1.134  20.405  -8.182  0.19 -9.53           N
ATOM   4811  H   ALA A  49       1.054  20.149  -9.162  0.19 -9.53           H
ATOM   4812  CA  ALA A  49       0.442  19.600  -7.182  0.19 -9.53           C
ATOM   4813  HA  ALA A  49      -0.251  20.246  -6.643  0.19 -9.53           H
ATOM   4814  C   ALA A  49       1.423  19.011  -6.163  0.19 -9.53           C
ATOM   4815  O   ALA A  49       1.099  18.920  -4.980  0.19 -9.53           O
ATOM   4816  CB  ALA A  49      -0.356  18.492  -7.873  0.19 -9.53           C
ATOM   4817 1HB  ALA A  49      -1.051  18.931  -8.591  0.19 -9.53           H
ATOM   4818 2HB  ALA A  49      -0.921  17.929  -7.129  0.19 -9.53           H
ATOM   4819 3HB  ALA A  49       0.318  17.813  -8.397  0.19 -9.53           H
ATOM   4820  N   ALA A  50       2.610  18.630  -6.619  0.19 -8.21           N
ATOM   4821  H   ALA A  50       2.797  18.702  -7.615  0.19 -8.21           H
ATOM   4822  CA  ALA A  50       3.658  18.076  -5.765  0.19 -8.21           C
ATOM   4823  HA  ALA A  50       3.206  17.319  -5.123  0.19 -8.21           H
ATOM   4824  C   ALA A  50       4.340  19.106  -4.852  0.19 -8.21           C
ATOM   4825  O   ALA A  50       4.831  18.742  -3.785  0.19 -8.21           O
ATOM   4826  CB  ALA A  50       4.708  17.382  -6.646  0.19 -8.21           C
ATOM   4827 1HB  ALA A  50       4.223  16.641  -7.284  0.19 -8.21           H
ATOM   4828 2HB  ALA A  50       5.442  16.882  -6.014  0.19 -8.21           H
ATOM   4829 3HB  ALA A  50       5.216  18.117  -7.271  0.19 -8.21           H
ATOM   4830  N   PHE A  51       4.395  20.372  -5.244  0.19  5.16           N
ATOM   4831  H   PHE A  51       4.055  20.627  -6.167  0.19  5.16           H
ATOM   4832  CA  PHE A  51       4.990  21.405  -4.387  0.19  5.16           C
ATOM   4833  HA  PHE A  51       5.914  21.019  -3.958  0.19  5.16           H
ATOM   4834  C   PHE A  51       4.086  21.816  -3.228  0.19  5.16           C
ATOM   4835  O   PHE A  51       4.554  22.262  -2.184  0.19  5.16           O
ATOM   4836  CB  PHE A  51       5.308  22.673  -5.190  0.19  5.16           C
ATOM   4837 1HB  PHE A  51       4.396  23.033  -5.667  0.19  5.16           H
ATOM   4838 2HB  PHE A  51       5.655  23.437  -4.495  0.19  5.16           H
ATOM   4839  CG  PHE A  51       6.374  22.487  -6.239  0.19  5.16           C
ATOM   4840  CD1 PHE A  51       7.585  21.842  -5.927  0.19  5.16           C
ATOM   4841  HD1 PHE A  51       7.753  21.464  -4.931  0.19  5.16           H
ATOM   4842  CD2 PHE A  51       6.189  22.990  -7.540  0.19  5.16           C
ATOM   4843  HD2 PHE A  51       5.273  23.501  -7.794  0.19  5.16           H
ATOM   4844  CE1 PHE A  51       8.598  21.685  -6.901  0.19  5.16           C
ATOM   4845  HE1 PHE A  51       9.526  21.196  -6.646  0.19  5.16           H
ATOM   4846  CE2 PHE A  51       7.190  22.826  -8.529  0.19  5.16           C
ATOM   4847  HE2 PHE A  51       7.030  23.200  -9.529  0.19  5.16           H
ATOM   4848  CZ  PHE A  51       8.400  22.181  -8.201  0.19  5.16           C
ATOM   4849  HZ  PHE A  51       9.176  22.070  -8.941  0.19  5.16           H
ATOM   4850  N   LYS A  52       2.783  21.702  -3.434  0.19  8.28           N
ATOM   4851  H   LYS A  52       2.468  21.320  -4.317  0.19  8.28           H
ATOM   4852  CA  LYS A  52       1.774  22.154  -2.464  0.19  8.28           C
ATOM   4853  HA  LYS A  52       2.090  23.137  -2.110  0.19  8.28           H
ATOM   4854  C   LYS A  52       1.423  21.371  -1.174  0.19  8.28           C
ATOM   4855  O   LYS A  52       0.871  21.998  -0.273  0.19  8.28           O
ATOM   4856  CB  LYS A  52       0.478  22.366  -3.253  0.19  8.28           C
ATOM   4857 1HB  LYS A  52       0.263  21.441  -3.781  0.19  8.28           H
ATOM   4858 2HB  LYS A  52      -0.342  22.575  -2.565  0.19  8.28           H
ATOM   4859  CG  LYS A  52       0.548  23.492  -4.278  0.19  8.28           C
ATOM   4860 1HG  LYS A  52       0.554  24.455  -3.768  0.19  8.28           H
ATOM   4861 2HG  LYS A  52       1.464  23.406  -4.854  0.19  8.28           H
ATOM   4862  CD  LYS A  52      -0.631  23.417  -5.236  0.19  8.28           C
ATOM   4863 1HD  LYS A  52      -0.682  22.418  -5.669  0.19  8.28           H
ATOM   4864 2HD  LYS A  52      -1.552  23.617  -4.691  0.19  8.28           H
ATOM   4865  CE  LYS A  52      -0.465  24.427  -6.356  0.19  8.28           C
ATOM   4866 1HE  LYS A  52      -0.329  25.416  -5.915  0.19  8.28           H
ATOM   4867 2HE  LYS A  52       0.428  24.176  -6.931  0.19  8.28           H
ATOM   4868  NZ  LYS A  52      -1.661  24.451  -7.262  0.19  8.28           N
ATOM   4869 1HZ  LYS A  52      -1.549  25.162  -7.970  0.19  8.28           H
ATOM   4870 2HZ  LYS A  52      -2.493  24.652  -6.722  0.19  8.28           H
ATOM   4871 3HZ  LYS A  52      -1.777  23.547  -7.710  0.19  8.28           H
ATOM   4872  N   PRO A  53       1.692  20.050  -1.027  0.19 31.73           N
ATOM   4873  CA  PRO A  53       1.228  19.372   0.202  0.19 31.73           C
ATOM   4874  HA  PRO A  53       0.155  19.523   0.313  0.19 31.73           H
ATOM   4875  C   PRO A  53       1.912  19.669   1.543  0.19 31.73           C
ATOM   4876  O   PRO A  53       1.866  18.841   2.452  0.19 31.73           O
ATOM   4877  CB  PRO A  53       1.497  17.889  -0.108  0.19 31.73           C
ATOM   4878 1HB  PRO A  53       2.442  17.577   0.338  0.19 31.73           H
ATOM   4879 2HB  PRO A  53       0.681  17.268   0.257  0.19 31.73           H
ATOM   4880  CG  PRO A  53       1.600  17.805  -1.558  0.19 31.73           C
ATOM   4881 1HG  PRO A  53       2.158  16.919  -1.863  0.19 31.73           H
ATOM   4882 2HG  PRO A  53       0.607  17.815  -2.008  0.19 31.73           H
ATOM   4883  CD  PRO A  53       2.343  19.050  -1.889  0.19 31.73           C
ATOM   4884 1HD  PRO A  53       3.399  18.954  -1.630  0.19 31.73           H
ATOM   4885 2HD  PRO A  53       2.224  19.289  -2.939  0.19 31.73           H
ATOM   4886  N   GLU A  54       2.595  20.794   1.671  0.19 25.09           N
ATOM   4887  H   GLU A  54       2.547  21.484   0.936  0.19 25.09           H
ATOM   4888  CA  GLU A  54       3.394  21.106   2.853  0.19 25.09           C
ATOM   4889  HA  GLU A  54       4.154  20.334   2.978  0.19 25.09           H
ATOM   4890  C   GLU A  54       2.529  21.151   4.112  0.19 25.09           C
ATOM   4891  O   GLU A  54       1.428  21.704   4.102  0.19 25.09           O
ATOM   4892  CB  GLU A  54       4.078  22.453   2.635  0.19 25.09           C
ATOM   4893 1HB  GLU A  54       3.308  23.218   2.541  0.19 25.09           H
ATOM   4894 2HB  GLU A  54       4.701  22.683   3.498  0.19 25.09           H
ATOM   4895  CG  GLU A  54       4.936  22.465   1.375  0.19 25.09           C
ATOM   4896 1HG  GLU A  54       5.664  21.656   1.438  0.19 25.09           H
ATOM   4897 2HG  GLU A  54       4.301  22.295   0.506  0.19 25.09           H
ATOM   4898  CD  GLU A  54       5.663  23.773   1.176  0.19 25.09           C
ATOM   4899  OE1 GLU A  54       5.046  24.835   1.380  0.19 25.09           O
ATOM   4900  OE2 GLU A  54       6.853  23.746   0.771  0.19 25.09           O
ATOM   4901  N   ALA A  55       2.999  20.513   5.175  0.19 11.64           N
ATOM   4902  H   ALA A  55       3.898  20.058   5.130  0.19 11.64           H
ATOM   4903  CA  ALA A  55       2.210  20.384   6.398  0.19 11.64           C
ATOM   4904  HA  ALA A  55       1.224  20.010   6.128  0.19 11.64           H
ATOM   4905  C   ALA A  55       2.008  21.712   7.142  0.19 11.64           C
ATOM   4906  O   ALA A  55       0.947  21.960   7.714  0.19 11.64           O
ATOM   4907  CB  ALA A  55       2.875  19.351   7.313  0.19 11.64           C
ATOM   4908 1HB  ALA A  55       2.893  18.378   6.820  0.19 11.64           H
ATOM   4909 2HB  ALA A  55       2.305  19.267   8.240  0.19 11.64           H
ATOM   4910 3HB  ALA A  55       3.895  19.657   7.549  0.19 11.64           H
ATOM   4911  N   TYR A  56       3.039  22.541   7.134  0.19  3.52           N
ATOM   4912  H   TYR A  56       3.860  22.309   6.595  0.19  3.52           H
ATOM   4913  CA  TYR A  56       3.083  23.798   7.875  0.19  3.52           C
ATOM   4914  HA  TYR A  56       2.105  24.278   7.905  0.19  3.52           H
ATOM   4915  C   TYR A  56       4.068  24.672   7.112  0.19  3.52           C
ATOM   4916  O   TYR A  56       4.760  24.151   6.226  0.19  3.52           O
ATOM   4917  CB  TYR A  56       3.578  23.552   9.310  0.19  3.52           C
ATOM   4918 1HB  TYR A  56       3.805  24.508   9.783  0.19  3.52           H
ATOM   4919 2HB  TYR A  56       2.771  23.083   9.873  0.19  3.52           H
ATOM   4920  CG  TYR A  56       4.794  22.647   9.395  0.19  3.52           C
ATOM   4921  CD1 TYR A  56       6.092  23.127   9.114  0.19  3.52           C
ATOM   4922  HD1 TYR A  56       6.239  24.167   8.864  0.19  3.52           H
ATOM   4923  CD2 TYR A  56       4.647  21.292   9.756  0.19  3.52           C
ATOM   4924  HD2 TYR A  56       3.667  20.908  10.008  0.19  3.52           H
ATOM   4925  CE1 TYR A  56       7.214  22.254   9.144  0.19  3.52           C
ATOM   4926  HE1 TYR A  56       8.200  22.628   8.914  0.19  3.52           H
ATOM   4927  CE2 TYR A  56       5.763  20.418   9.784  0.19  3.52           C
ATOM   4928  HE2 TYR A  56       5.633  19.381  10.054  0.19  3.52           H
ATOM   4929  CZ  TYR A  56       7.033  20.908   9.471  0.19  3.52           C
ATOM   4930  OH  TYR A  56       8.096  20.041   9.485  0.19  3.52           O
ATOM   4931  HH  TYR A  56       7.821  19.148   9.718  0.19  3.52           H
ATOM   4932  N   ALA A  57       4.139  25.950   7.475  0.19 28.12           N
ATOM   4933  H   ALA A  57       3.509  26.277   8.198  0.19 28.12           H
ATOM   4934  CA  ALA A  57       5.032  26.941   6.866  0.19 28.12           C
ATOM   4935  HA  ALA A  57       4.848  27.898   7.356  0.19 28.12           H
ATOM   4936  C   ALA A  57       4.704  27.130   5.379  0.19 28.12           C
ATOM   4937  O   ALA A  57       3.566  26.904   4.967  0.19 28.12           O
ATOM   4938  CB  ALA A  57       6.512  26.584   7.110  0.19 28.12           C
ATOM   4939 1HB  ALA A  57       6.660  26.366   8.167  0.19 28.12           H
ATOM   4940 2HB  ALA A  57       7.149  27.423   6.838  0.19 28.12           H
ATOM   4941 3HB  ALA A  57       6.792  25.708   6.523  0.19 28.12           H
ATOM   4942  N   GLY A  58       5.662  27.585   4.581  0.19 30.13           N
ATOM   4943  H   GLY A  58       6.597  27.724   4.931  0.19 30.13           H
ATOM   4944  CA  GLY A  58       5.391  27.868   3.181  0.19 30.13           C
ATOM   4945 1HA  GLY A  58       4.538  27.271   2.867  0.19 30.13           H
ATOM   4946 2HA  GLY A  58       5.128  28.919   3.077  0.19 30.13           H
ATOM   4947  C   GLY A  58       6.515  27.551   2.220  0.19 30.13           C
ATOM   4948  O   GLY A  58       7.616  27.199   2.664  0.19 30.13           O
ATOM   4949  N   PRO A  59       6.258  27.633   0.903  0.19 -0.90           N
ATOM   4950  CA  PRO A  59       7.245  27.128  -0.058  0.19 -0.90           C
ATOM   4951  HA  PRO A  59       7.435  26.079   0.155  0.19 -0.90           H
ATOM   4952  C   PRO A  59       8.570  27.877  -0.089  0.19 -0.90           C
ATOM   4953  O   PRO A  59       8.624  29.101   0.086  0.19 -0.90           O
ATOM   4954  CB  PRO A  59       6.514  27.265  -1.400  0.19 -0.90           C
ATOM   4955 1HB  PRO A  59       6.787  28.204  -1.879  0.19 -0.90           H
ATOM   4956 2HB  PRO A  59       6.737  26.422  -2.051  0.19 -0.90           H
ATOM   4957  CG  PRO A  59       5.077  27.274  -1.046  0.19 -0.90           C
ATOM   4958 1HG  PRO A  59       4.478  27.735  -1.829  0.19 -0.90           H
ATOM   4959 2HG  PRO A  59       4.735  26.258  -0.849  0.19 -0.90           H
ATOM   4960  CD  PRO A  59       5.039  28.087   0.207  0.19 -0.90           C
ATOM   4961 1HD  PRO A  59       5.103  29.153  -0.020  0.19 -0.90           H
ATOM   4962 2HD  PRO A  59       4.136  27.861   0.773  0.19 -0.90           H
ATOM   4963  N   GLU A  60       9.643  27.141  -0.334  0.19 -4.08           N
ATOM   4964  H   GLU A  60       9.542  26.132  -0.437  0.19 -4.08           H
ATOM   4965  CA  GLU A  60      10.992  27.692  -0.435  0.19 -4.08           C
ATOM   4966  HA  GLU A  60      10.947  28.778  -0.513  0.19 -4.08           H
ATOM   4967  C   GLU A  60      11.673  27.148  -1.684  0.19 -4.08           C
ATOM   4968  O   GLU A  60      11.355  26.048  -2.152  0.19 -4.08           O
ATOM   4969  CB  GLU A  60      11.809  27.319   0.807  0.19 -4.08           C
ATOM   4970 1HB  GLU A  60      11.807  26.236   0.926  0.19 -4.08           H
ATOM   4971 2HB  GLU A  60      12.836  27.654   0.663  0.19 -4.08           H
ATOM   4972  CG  GLU A  60      11.269  27.965   2.067  0.19 -4.08           C
ATOM   4973 1HG  GLU A  60      11.210  29.039   1.898  0.19 -4.08           H
ATOM   4974 2HG  GLU A  60      10.267  27.591   2.268  0.19 -4.08           H
ATOM   4975  CD  GLU A  60      12.133  27.722   3.285  0.19 -4.08           C
ATOM   4976  OE1 GLU A  60      12.062  26.629   3.894  0.19 -4.08           O
ATOM   4977  OE2 GLU A  60      12.856  28.663   3.691  0.19 -4.08           O
ATOM   4978  N   ALA A  61      12.601  27.921  -2.226  0.19  3.85           N
ATOM   4979  H   ALA A  61      12.830  28.807  -1.778  0.19  3.85           H
ATOM   4980  CA  ALA A  61      13.374  27.529  -3.397  0.19  3.85           C
ATOM   4981  HA  ALA A  61      12.799  26.836  -4.012  0.19  3.85           H
ATOM   4982  C   ALA A  61      14.646  26.838  -2.907  0.19  3.85           C
ATOM   4983  O   ALA A  61      15.037  26.985  -1.743  0.19  3.85           O
ATOM   4984  CB  ALA A  61      13.724  28.769  -4.225  0.19  3.85           C
ATOM   4985 1HB  ALA A  61      12.812  29.250  -4.570  0.19  3.85           H
ATOM   4986 2HB  ALA A  61      14.320  28.481  -5.092  0.19  3.85           H
ATOM   4987 3HB  ALA A  61      14.297  29.473  -3.617  0.19  3.85           H
ATOM   4988  N   ALA A  62      15.316  26.134  -3.805  0.19 13.64           N
ATOM   4989  H   ALA A  62      14.968  26.086  -4.756  0.19 13.64           H
ATOM   4990  CA  ALA A  62      16.591  25.495  -3.506  0.19 13.64           C
ATOM   4991  HA  ALA A  62      16.813  25.586  -2.443  0.19 13.64           H
ATOM   4992  C   ALA A  62      17.664  26.230  -4.302  0.19 13.64           C
ATOM   4993  O   ALA A  62      17.448  26.576  -5.468  0.19 13.64           O
ATOM   4994  CB  ALA A  62      16.543  24.016  -3.881  0.19 13.64           C
ATOM   4995 1HB  ALA A  62      15.773  23.520  -3.290  0.19 13.64           H
ATOM   4996 2HB  ALA A  62      17.506  23.550  -3.667  0.19 13.64           H
ATOM   4997 3HB  ALA A  62      16.314  23.904  -4.942  0.19 13.64           H
ATOM   4998  N   ALA A  63      18.809  26.455  -3.678  0.19 30.25           N
ATOM   4999  H   ALA A  63      18.912  26.134  -2.719  0.19 30.25           H
ATOM   5000  CA  ALA A  63      19.933  27.161  -4.286  0.19 30.25           C
ATOM   5001  HA  ALA A  63      19.639  27.557  -5.259  0.19 30.25           H
ATOM   5002  C   ALA A  63      21.103  26.188  -4.481  0.19 30.25           C
ATOM   5003  O   ALA A  63      21.937  26.038  -3.578  0.19 30.25           O
ATOM   5004  CB  ALA A  63      20.335  28.345  -3.391  0.19 30.25           C
ATOM   5005 1HB  ALA A  63      19.499  29.042  -3.309  0.19 30.25           H
ATOM   5006 2HB  ALA A  63      21.190  28.860  -3.831  0.19 30.25           H
ATOM   5007 3HB  ALA A  63      20.604  27.987  -2.395  0.19 30.25           H
ATOM   5008  N   PRO A  64      21.165  25.487  -5.630  0.19 -8.55           N
ATOM   5009  CA  PRO A  64      22.329  24.605  -5.772  0.19 -8.55           C
ATOM   5010  HA  PRO A  64      22.343  23.859  -4.978  0.19 -8.55           H
ATOM   5011  C   PRO A  64      23.627  25.397  -5.795  0.19 -8.55           C
ATOM   5012  O   PRO A  64      23.671  26.534  -6.275  0.19 -8.55           O
ATOM   5013  CB  PRO A  64      22.107  23.947  -7.140  0.19 -8.55           C
ATOM   5014 1HB  PRO A  64      22.651  24.494  -7.910  0.19 -8.55           H
[truncated: 1,753,538 more chars]
